# Supplementary material for: Programmed Cell Death May Be Involved in the Seedless Phenotype Formation of Oil Palm
Source: Front Plant Sci. 2022 Mar 23;13:832017. doi: 10.3389/fpls.2022.832017 (PMC8984474; doi:10.3389/fpls.2022.832017)
Supplement: Supplementary file 1 [file Table_1.xlsx]

## Sheet: Supplementary Table 1
Supplementary Table 1. Quality assessment of reads.
Sample	RawDatas	CleanData(%)	Adapter(%)	LowQuality(%)	polyA(%)	N(%)
TO-1	35510010	35394990 (99.68%)	2692 (0.01%)	112326 (0.32%)	0 (0.00%)	2 (0.00%)
TO-2	36182198	36066908 (99.68%)	2746 (0.01%)	112538 (0.31%)	0 (0.00%)	6 (0.00%)
TO-3	34662580	34554750 (99.69%)	2418 (0.01%)	105410 (0.30%)	0 (0.00%)	2 (0.00%)
TS-1	37395696	37304180 (99.76%)	1592 (0.00%)	89920 (0.24%)	0 (0.00%)	4 (0.00%)
TS-2	40116660	40023358 (99.77%)	1646 (0.00%)	91656 (0.23%)	0 (0.00%)	0 (0.00%)
TS-3	40047106	39948020 (99.75%)	1748 (0.00%)	97338 (0.24%)	0 (0.00%)	0 (0.00%)
TST-1	39000086	38909136 (99.77%)	1570 (0.00%)	89374 (0.23%)	0 (0.00%)	6 (0.00%)
TST-2	37637732	37544930 (99.75%)	1738 (0.00%)	91058 (0.24%)	0 (0.00%)	6 (0.00%)
TST-3	37256532	37138228 (99.68%)	1536 (0.00%)	116758 (0.31%)	0 (0.00%)	10 (0.00%)
PS-1	35240904	35125188 (99.67%)	2960 (0.01%)	112752 (0.32%)	0 (0.00%)	4 (0.00%)
PS-2	36376046	36257446 (99.67%)	2908 (0.01%)	115688 (0.32%)	0 (0.00%)	4 (0.00%)
PS-3	34865358	34758770 (99.69%)	2984 (0.01%)	103604 (0.30%)	0 (0.00%)	0 (0.00%)
PST-1	36377954	36250032 (99.65%)	3118 (0.01%)	124800 (0.34%)	0 (0.00%)	4 (0.00%)
PST-2	35329788	35219510 (99.69%)	2988 (0.01%)	107284 (0.30%)	0 (0.00%)	6 (0.00%)
PST-3	36317630	36204908 (99.69%)	3176 (0.01%)	109544 (0.30%)	0 (0.00%)	2 (0.00%)
PO-1	34787100	34685682 (99.71%)	3392 (0.01%)	98022 (0.28%)	0 (0.00%)	4 (0.00%)
PO-2	37536694	37430012 (99.72%)	3638 (0.01%)	103040 (0.27%)	0 (0.00%)	4 (0.00%)
PO-3	35192950	35081322 (99.68%)	3452 (0.01%)	108176 (0.31%)	0 (0.00%)	0 (0.00%)
SS-1	36860982	36763212 (99.73%)	2956 (0.01%)	94806 (0.26%)	0 (0.00%)	8 (0.00%)
SS-2	39184200	39059312 (99.68%)	2992 (0.01%)	121892 (0.31%)	0 (0.00%)	4 (0.00%)
SS-3	39138318	39011860 (99.68%)	3104 (0.01%)	123348 (0.32%)	0 (0.00%)	6 (0.00%)
SST-1	38135928	38007786 (99.66%)	2996 (0.01%)	125146 (0.33%)	0 (0.00%)	0 (0.00%)
SST-2	35558746	35413160 (99.59%)	2856 (0.01%)	142726 (0.40%)	0 (0.00%)	4 (0.00%)
SST-3	38770982	38631632 (99.64%)	2952 (0.01%)	136396 (0.35%)	0 (0.00%)	2 (0.00%)
SO-1	36846220	36725576 (99.67%)	2916 (0.01%)	117724 (0.32%)	0 (0.00%)	4 (0.00%)
SO-2	33984814	33873728 (99.67%)	2846 (0.01%)	108238 (0.32%)	0 (0.00%)	2 (0.00%)
SO-3	36992424	36875356 (99.68%)	2996 (0.01%)	114070 (0.31%)	0 (0.00%)	2 (0.00%)
