# Supplementary material for: Programmed Cell Death May Be Involved in the Seedless Phenotype Formation of Oil Palm
Source: Front Plant Sci. 2022 Mar 23;13:832017. doi: 10.3389/fpls.2022.832017 (PMC8984474; doi:10.3389/fpls.2022.832017)
Supplement: Supplementary file 2 [file Table_2.xlsx]

## Sheet: Supplementary Table 2
Supplementary Table 2. The quantification of gene expression.
id	TO-1_fpkm	TO-2_fpkm	TO-3_fpkm	TS-1_fpkm	TS-2_fpkm	TS-3_fpkm	TST-1_fpkm	TST-2_fpkm	TST-3_fpkm	PS-1_fpkm	PS-2_fpkm	PS-3_fpkm	PST-1_fpkm	PST-2_fpkm	PST-3_fpkm	PO-1_fpkm	PO-2_fpkm	PO-3_fpkm	SS-1_fpkm	SS-2_fpkm	SS-3_fpkm	SST-1_fpkm	SST-2_fpkm	SST-3_fpkm	SO-1_fpkm	SO-2_fpkm	SO-3_fpkm	TO-1_count	TO-2_count	TO-3_count	TS-1_count	TS-2_count	TS-3_count	TST-1_count	TST-2_count	TST-3_count	PS-1_count	PS-2_count	PS-3_count	PST-1_count	PST-2_count	PST-3_count	PO-1_count	PO-2_count	PO-3_count	SS-1_count	SS-2_count	SS-3_count	SST-1_count
ADPRF	260.72	293.1	275.88	128.27	130.58	126.28	104.91	111.36	101.02	100.83	103.04	94.4	253.71	276.72	271.21	259.08	254.57	263.28	214.17	211.63	206.1	188.49	198.64	193.09	479.64	473.8	457.42	3083	3512	3173	1604	1736	1680	1365	1390	1253	1181	1251	1100	3075	3249	3261	3002	3188	3070	2745	2887	2802	2496
AG2	32.04	36.23	36.97	0.82	1.8	0.5	0.36	0.82	0.92	273.07	284.5	257.44	196.26	196.9	192.66	66.48	64.01	69.21	13.74	16.03	14.33	16.47	19.25	18.86	76.23	73.93	78.27	411	463	461	12	26	7	5	12	13	3388	3648	3184	2516	2463	2451	826	868	864	188	230	205	227
AGL2-3	83.09	85.79	79.81	60.83	57.09	59.31	47.66	48.34	46.17	166.99	185.73	173.81	124	133.28	133.32	82.17	78.43	76.98	156.95	159.6	158.65	158.07	154.76	161.36	140.95	142.37	151.8	1058	1107	988	817	816	848	667	649	615	2108	2430	2183	1619	1686	1727	1026	1057	967	2165	2344	2320	2254
AGL6-1	10.69	11.89	12.08	0	0	0	0	0	0	0	0	0	0	0	0.15	15.98	13.51	15.58	0	0.13	0	0.13	0	0	3.64	2.89	5.79	71	80	78	0	0	0	0	0	0	0	0	0	0	0	1	104	95	102	0	1	0	1
AHP1	17.85	17.46	17.82	2.67	1.88	1.92	1.46	1.49	1.72	13.27	10.93	14.49	9.22	10.15	9.95	25.7	26.29	24.74	23.77	23.36	24.22	30.58	28.74	31.61	38.91	42.56	45.85	455	451	442	72	54	55	41	40	46	335	286	364	241	257	258	642	710	622	657	687	710	873
CHI2	13.36	14.37	11.53	0.68	0.42	0.42	1.45	1.36	1.29	1.53	1.47	1.7	9	8.09	8.68	15.18	10.52	15.41	2.13	1.1	1.59	1.07	2.44	1.54	10.5	10.59	11.21	168	183	141	9	6	6	20	18	17	19	19	21	116	101	111	187	140	191	29	16	23	15
CPRF	74.48	70.01	69.8	48.66	51.54	49.96	69.19	72	72.67	60.32	62.2	61.94	57.63	49.34	53.12	81.85	81.57	85.88	184.78	181.21	195.23	210.2	214.26	209.98	152.11	153.84	152.3	1663	1584	1516	1149	1294	1255	1700	1697	1702	1334	1426	1363	1319	1094	1206	1791	1929	1891	4472	4668	5012	5256
CPRZ	221.48	212.26	211.23	1597.94	1587	1642.86	1676.41	1662.14	1649.57	198.14	196.03	197.36	195.12	182.2	184.5	214.03	208.67	218.07	803.71	815.08	868.6	730.04	693.7	690.01	108.63	117.94	117.75	4504	4374	4178	34364	36285	37588	37512	35680	35185	3991	4093	3955	4067	3679	3815	4265	4494	4373	17715	19122	20308	16625
DEF1	5.77	8.15	9.77	2.52	1.9	1.26	0.97	1.68	2.96	272.07	288.07	282.75	203.67	199.24	196.56	37.24	33.12	34.85	4.59	4.39	3.24	5.87	6.14	4.45	9.82	10.93	13.57	65	93	107	30	24	16	12	20	35	3035	3331	3138	2351	2228	2251	411	395	387	56	57	42	74
DRM	765.37	779.14	791.14	170.67	162.01	156.6	140.43	132.75	128.66	473.93	486.1	480.38	402.7	406.23	405.92	627.16	603.49	549.55	64.36	64.27	61.44	78.98	75.75	76.89	171	167.52	177.66	8723	8998	8770	2057	2076	2008	1761	1597	1538	5350	5688	5395	4704	4597	4704	7004	7284	6176	795	845	805	1008
ElguCp001	0.15	0	0.4	0.07	0.21	0.14	0.07	0.07	0.15	0.94	1.13	1.41	0.53	0.31	0.23	0.39	0.36	0.63	0.57	0	0.4	0.14	0.3	0.75	1.08	0.78	0.92	2	0	5	1	3	2	1	1	2	12	15	18	7	4	3	5	5	8	8	0	6	2
ElguCp003	0.21	0.37	0.44	0.3	0.38	0.09	0.34	0.3	0.3	1.93	1.45	1.94	1.45	0.86	1.46	0.54	0.6	0.43	0.69	0.92	0.92	0.81	0.82	0.79	1.28	0.91	0.78	4	7	8	6	8	2	7	6	6	36	28	36	28	16	28	10	12	8	14	20	20	17
ElguCp004	0	0	0	0	0	0	0	0.3	0	0	0	0	0	0	0	0	0	0	0	0	0	0	0	0	0	0	0	0	0	0	0	0	0	0	1	0	0	0	0	0	0	0	0	0	0	0	0	0	0
ElguCp006	0	0	0	0	0	0	0	0	0	0	0	0	0	0	0	0	0	0	0	0	0	0	0	0	0	0	0	0	0	0	0	0	0	0	0	0	0	0	0	0	0	0	0	0	0	0	0	0	0
ElguCp007	0	0	0	0	0	0	0	0	0	0	0	0	0	0	0	0	0	0	0	0	0	0	0	0	0	0	0	0	0	0	0	0	0	0	0	0	0	0	0	0	0	0	0	0	0	0	0	0	0
ElguCp011	0.48	0.1	0.16	0.25	0.38	0.28	0.05	0.25	0.15	0.59	1.08	0.75	0.72	0.64	0.42	0.32	0.45	0.54	0.2	0.23	0.42	0.52	0.1	0.23	0.59	0.37	0.44	9	2	3	5	8	6	1	5	3	11	21	14	14	12	8	6	9	10	4	5	9	11
ElguCp012	0.15	0.15	0.61	0.14	0	0.26	0.54	0.28	0	1.2	1.15	1.05	1.16	1.04	0.15	0.15	0.28	0.3	0.14	0	0.26	0.13	0.28	0	0.69	0.15	0.27	1	1	4	1	0	2	4	2	0	8	8	7	8	7	1	1	2	2	1	0	2	1
ElguCp013	0	0	0	0	0	0	0	0	0	0	0	0	0	0	0	0	0	0	0	0	0	0	0	0	0	0	0	0	0	0	0	0	0	0	0	0	0	0	0	0	0	0	0	0	0	0	0	0	0
ElguCp014	0.11	0.11	0	0.1	0	0.1	0.2	0	0.11	0.11	0.64	1.01	0.32	0.67	0.22	0.11	0.42	0.56	0	0.1	0.19	0.49	0	0	0.1	0.11	0.71	1	1	0	1	0	1	2	0	1	1	6	9	3	6	2	1	4	5	0	1	2	5
ElguCp015	0.12	0	0.36	0	0	0.1	0	0	0.11	0	0.11	0.23	0	0.23	0.11	0	0.33	0.12	0.75	0.2	0.3	0.21	0.55	0.51	0.64	0.47	0.21	1	0	3	0	0	1	0	0	1	0	1	2	0	2	1	0	3	1	7	2	3	2
ElguCp016	0.04	0.08	0.08	0	0.04	0.05	0.02	0.09	0.02	0.38	0.23	0.18	0.29	0.16	0.27	0.14	0.15	0.18	0.07	0.05	0.03	0.02	0.02	0.14	0.09	0.02	0	2	4	4	0	2	3	1	5	1	19	12	9	15	8	14	7	8	9	4	3	2	1
ElguCp017	0.12	0.12	0.08	0.04	0	0.11	0.07	0.04	0.08	0.48	0.39	0.53	0.62	0.2	0.35	0.2	0.11	0.28	0.11	0.1	0.14	0	0.12	0.07	0.26	0.28	0.04	3	3	2	1	0	3	2	1	2	12	10	13	16	5	9	5	3	7	3	3	4	0
ElguCp018	0.05	0.05	0.08	0.05	0	0.02	0.05	0	0.02	0.28	0.35	0.13	0.12	0.1	0.18	0.23	0.07	0.23	0.12	0.24	0	0.07	0.05	0.18	0.14	0.08	0.16	2	2	3	2	0	1	2	0	1	11	14	5	5	4	7	9	3	9	5	11	0	3
ElguCp020	0	0	0	0	0	0	0	0	0	0	0	0	0	0	0	0	0	0	0	0	0	0	0	0	0	0	0	0	0	0	0	0	0	0	0	0	0	0	0	0	0	0	0	0	0	0	0	0	0
ElguCp021	0	0	0	0	0	0	0	0	0	0	0	0	0	0	0	0	0	0	0	0	0	0	0	0	0	0	0	0	0	0	0	0	0	0	0	0	0	0	0	0	0	0	0	0	0	0	0	0	0
ElguCp026	0.39	0.08	0	0.15	0	0.14	0	0.07	0	0	0.15	0.24	0.08	0.16	0	0.08	0.07	0	0.07	0.07	0.2	0.07	0.37	0.27	0.14	0.16	0.14	5	1	0	2	0	2	0	1	0	0	2	3	1	2	0	1	1	0	1	1	3	1
ElguCp027	0.06	0.11	0.12	0.16	0	0.05	0	0.11	0.05	0.41	0.22	0.06	0.39	0.46	0.06	0.12	0.22	0.06	0.48	0.15	0.15	0.15	0.5	0.2	0.48	0.46	0.21	1	2	2	3	0	1	0	2	1	7	4	1	7	8	1	2	4	1	9	3	3	3
ElguCp029	0	0	0	0	0	0	0	0	0	0	0	0	0	0	0	0	0	0	0	0	0	0	0	0	0	0	0	0	0	0	0	0	0	0	0	0	0	0	0	0	0	0	0	0	0	0	0	0	0
ElguCp032	0	0	0	0	0	0	0	0	0	0	0	0	0	0	0.27	0	0	0	0	0	0	0	0	0	0	0	0	0	0	0	0	0	0	0	0	0	0	0	0	0	0	1	0	0	0	0	0	0	0
ElguCp033	0.07	0.07	0.15	0.21	0.03	0.03	0	0.04	0.14	0.34	0.29	0.26	0.4	0.22	0.44	0.08	0.07	0.08	0.1	0.19	0.1	0.27	0.18	0.16	0.21	0.07	0.17	2	2	4	6	1	1	0	1	4	9	8	7	11	6	12	2	2	2	3	6	3	8
ElguCp034	0	0.07	0.04	0	0	0.1	0.03	0.03	0	0.22	0.04	0.15	0.39	0.22	0.32	0.04	0.07	0.22	0.03	0.19	0.03	0	0.07	0.19	0.1	0.11	0.2	0	2	1	0	0	3	1	1	0	6	1	4	11	6	9	1	2	6	1	6	1	0
ElguCp035	0.16	0	0	0	0	0	0	0.15	0	0	0.31	0.33	0.16	0.16	0	0	0	0	0	0	0	0	0	0	0	0	0	1	0	0	0	0	0	0	1	0	0	2	2	1	1	0	0	0	0	0	0	0	0
ElguCp037	0.14	0	0.28	0	0	0	0.12	0	0	0	0.66	0	0.4	0.14	0.13	0.14	0.13	0.14	0.25	0	0.12	0.24	0	0	0.13	0	0.25	1	0	2	0	0	0	1	0	0	0	5	0	3	1	1	1	1	1	2	0	1	2
ElguCp041	0	0	0	0	0	0	0	0	0	0	0	0	0	0	0	0	0.16	0.17	0.32	0.45	0.3	0	0.16	0.15	0.48	0	0.31	0	0	0	0	0	0	0	0	0	0	0	0	0	0	0	0	1	1	2	3	2	0
ElguCp042	0.11	0	0	0.1	0	0	0	0	0.1	0.54	0.42	0.11	0.21	0.22	0.32	0.11	0	0	0.3	0.19	0.09	0.29	0.21	0.09	0.3	0.75	0.78	1	0	0	1	0	0	0	0	1	5	4	1	2	2	3	1	0	0	3	2	1	3
ElguCp043	0	0	0	0	0	0	0	0	0	0	0.22	0.23	0	0	0	0	0	0	0	0	0	0	0	0	0	0.23	0	0	0	0	0	0	0	0	0	0	0	1	1	0	0	0	0	0	0	0	0	0	0
ElguCp046	0	0	0	0.19	0	0	0	0	0	0.41	0.79	0.21	0	0.2	0.2	0	0	0.21	0.19	0.18	0.35	0.36	0.2	0.36	0	0	0.19	0	0	0	1	0	0	0	0	0	2	4	1	0	1	1	0	0	1	1	1	2	2
ElguCp047	0.38	0.22	0.34	0.21	0.1	0.24	0.4	0	0.21	1.82	2.03	1.39	1.17	1.43	1.4	0.22	0.36	0.28	0.25	0.66	0.19	0.44	0.32	0.34	0.71	0.44	0.55	7	4	6	4	2	5	8	0	4	33	38	25	22	26	26	4	7	5	5	14	4	9
ElguCp048	0.17	0.22	0.52	0.48	0.2	1.15	0.87	0.37	0.75	1.48	1.87	2.4	1.92	1.59	1.38	0.69	0.69	0.17	0.88	0.54	0.78	1.01	0.59	0.79	1.47	1.14	0.93	3	4	9	9	4	23	17	7	14	26	34	42	35	28	25	12	13	3	17	11	16	20
ElguCp049	0.28	0.49	0.46	0.63	0.54	0.54	0.5	0.52	0.16	0.84	1.13	0.9	0.7	1.17	0.44	0.57	0.26	0.28	0.66	0.82	0.82	0.54	0.32	0.24	0.77	0.89	0.76	5	9	8	12	11	11	10	10	3	15	21	16	13	21	8	10	5	5	13	17	17	11
ElguCp050	0	0	0	0	0	0	0	0	0	0	0	0	0	0	0	0	0	0	0	0	0	0	0	0	0	0	0	0	0	0	0	0	0	0	0	0	0	0	0	0	0	0	0	0	0	0	0	0	0
ElguCp051	0.44	1.46	0.46	0.56	0.26	0.26	0.67	0	0.14	0.3	1.3	1.35	1.73	1.04	0.58	0.15	0.14	1.5	0.27	0.26	0	0.4	0.28	0.52	0.55	0.45	0.81	3	10	3	4	2	2	5	0	1	2	9	9	12	7	4	1	1	10	2	2	0	3
ElguCp052	0.24	0.58	0.61	0.33	0.31	0.63	0.21	0.45	0.34	2.26	1.61	2.16	1.38	2.02	0.7	0.6	0.22	0.6	0.44	0.41	1.03	0.84	0.45	0.52	0.77	0.95	0.76	2	5	5	3	3	6	2	4	3	19	14	18	12	17	6	5	2	5	4	4	10	8
ElguCp053	0.17	0.17	0.18	0.32	0.68	0.3	0.15	0.24	0	1.98	0.75	0.52	1.08	0.69	0.34	0	0.4	0	0.08	0.22	0	0.15	0.41	0.22	0.87	0.43	0.23	2	2	2	4	9	4	2	3	0	23	9	6	13	8	4	0	5	0	1	3	0	2
ElguCp054	0	0	0	0	0	0	0	0	0	0	0	0	0	0	0	0	0	0	0	0	0	0	0	0	0	0	0	0	0	0	0	0	0	0	0	0	0	0	0	0	0	0	0	0	0	0	0	0	0
ElguCp055	0	0	0	0	0	0	0	0	0	0	0	0	0	0	0	0	0	0	0	0	0	0	0	0	0	0	0	0	0	0	0	0	0	0	0	0	0	0	0	0	0	0	0	0	0	0	0	0	0
ElguCp056	0	0	0	0	0	0	0	0	0	0	0	0	0	0	0	0	0	0	0	0	0	0	0	0	0	0	0	0	0	0	0	0	0	0	0	0	0	0	0	0	0	0	0	0	0	0	0	0	0
ElguCp057	0	0	0	0	0	0	0	0	0	0	0	0	0.32	0	0	0	0	0	0	0	0.29	0	0	0	0	0	0	0	0	0	0	0	0	0	0	0	0	0	0	1	0	0	0	0	0	0	0	1	0
ElguCp058	0	0	0	0	0	0	0	0	0	0	0	0	0	0	0	0	0	0	0	0	0	0	0	0	0	0	0	0	0	0	0	0	0	0	0	0	0	0	0	0	0	0	0	0	0	0	0	0	0
ElguCp059	0	0	0	0	0	0	0	0	0	0	0	0	0	0	0	0	0	0	0	0	0	0	0	0	0	0	0	0	0	0	0	0	0	0	0	0	0	0	0	0	0	0	0	0	0	0	0	0	0
ElguCp062	0	0	0	0	0	0	0	0	0	0	0	0	0	0	0	0	0	0	0	0	0	0	0	0	0	0	0	0	0	0	0	0	0	0	0	0	0	0	0	0	0	0	0	0	0	0	0	0	0
ElguCp063	0	0	0	0	0	0	0	0	0	0	0	0	0	0	0	0	0	0	0	0.36	0	0	0	0	0	0	0	0	0	0	0	0	0	0	0	0	0	0	0	0	0	0	0	0	0	0	1	0	0
ElguCp064	0	0	0	0	0	0.48	0	0	0	0.82	0.26	0	0.26	0.82	0.8	0	0	0	0	0.23	0	0	0	0	0	0	0	0	0	0	0	0	2	0	0	0	3	1	0	1	3	3	0	0	0	0	1	0	0
ElguCp065	0.23	0	0	0	0.21	0	0	0	0.22	0.24	0	0	0	0	0.23	0	0	0	0	0.2	0.2	0	0	0	0	0.47	0	1	0	0	0	1	0	0	0	1	1	0	0	0	0	1	0	0	0	0	1	1	0
ElguCp066	0.67	0.53	0.82	0.51	0.59	0.24	0.12	0.13	0.76	0.94	1.04	2.03	1.56	1.08	1.31	0.41	0.5	0.27	1.11	0.81	0.81	0.72	0.51	0.59	0.37	0.4	0.24	5	4	6	4	5	2	1	1	6	7	8	15	12	8	10	3	4	2	9	7	7	6
ElguCp067	0.05	0.16	0.33	0.1	0.19	0.14	0.54	0.25	0.41	0.27	0.26	0.38	0.16	0.27	0.05	0.16	0.1	0.11	0.25	0.09	0.09	0.14	0.26	0.09	0.4	0.22	0.25	1	3	6	2	4	3	11	5	8	5	5	7	3	5	1	3	2	2	5	2	2	3
ElguCp068	0	0	0	0	0	0	0	0	0	0	0	0	0	0	0	0	0	0	0	0	0	0	0	0	0	0	0	0	0	0	0	0	0	0	0	0	0	0	0	0	0	0	0	0	0	0	0	0	0
ElguCp069	0	0	0	0	0	0	0	0	0	0	0	0	0	0	0	0	0	0	0	0	0	0	0	0	0	0	0	0	0	0	0	0	0	0	0	0	0	0	0	0	0	0	0	0	0	0	0	0	0
ElguCp070	0	0	0	0	0	0	0	0	0	0	0	0	0	0	0	0	0	0	0	0	0	0	0	0	0	0	0	0	0	0	0	0	0	0	0	0	0	0	0	0	0	0	0	0	0	0	0	0	0
ElguCp071	0.13	0.25	0.52	0.24	0	0	0	0	0.24	0.25	0.24	0.25	0	0.13	0.12	0.13	0.12	0	0	0.87	0.11	0.11	0	0	0.23	0.13	0	1	2	4	2	0	0	0	0	2	2	2	2	0	1	1	1	1	0	0	8	1	1
ElguCp072	0.16	0.78	0.16	0	0	0	0	0.3	0	0.95	0.92	0.48	0.77	0.95	0.77	2.25	0.15	0.32	0	0.82	0.96	0.42	0.3	0.42	0.44	0.16	0.14	1	5	1	0	0	0	0	2	0	6	6	3	5	6	5	14	1	2	0	6	7	3
ElguCp073	0.4	0.16	0.33	0.38	0.14	0.21	0.15	0	0.3	1.37	2.65	1.22	1.56	1.69	1.18	0.65	0.38	0.81	0.66	0.35	0.14	0.36	0.31	0.35	0.45	0.4	0.37	5	2	4	5	2	3	2	0	4	17	34	15	20	21	15	8	5	10	9	5	2	5
ElguCp074	0.2	0.58	1.02	0.19	0.18	0.88	0	0.94	0.38	1.2	2.31	2.41	1.54	0.8	0.97	0.6	0.93	0.8	0	0.86	0.52	0.18	0.38	0.52	1.1	0	0.36	1	3	5	1	1	5	0	5	2	6	12	12	8	4	5	3	5	4	0	5	3	1
ElguCp075	0	0	0	0	0	0	0	0	0	0	0	0	0	0	0	0	0	0	0	0	0	0	0	0	0	0	0	0	0	0	0	0	0	0	0	0	0	0	0	0	0	0	0	0	0	0	0	0	0
ElguCp076	0	0	0	0	0	0	0	0	0	0	2.07	1.08	0.69	0	0.35	0	0	0	0	0	0	0	0	0	0	0	0	0	0	0	0	0	0	0	0	0	0	6	3	2	0	1	0	0	0	0	0	0	0
ElguCp077	0.21	0.2	1.06	0.39	0.37	0.37	0.75	0.39	0.2	0.83	3.22	2.31	0.6	2.7	1.62	1.26	0.58	1.05	0.57	0.36	0.36	0.18	0.4	0.36	0.58	0.62	0.57	1	1	5	2	2	2	4	2	1	4	16	11	3	13	8	6	3	5	3	2	2	1
ElguCp078	0	0.22	0.69	0.42	0.2	0.4	0	0.64	0.21	1.13	2.61	3.4	1.09	2.48	1.98	0.68	1.05	0.91	0.82	0	0.58	0	0.21	1.18	1.04	0.68	0.61	0	1	3	2	1	2	0	3	1	5	12	15	5	11	9	3	5	4	4	0	3	0
ElguCp079	1.82	1.59	1.87	1.15	0.72	0.72	0.55	0.96	1.73	3.26	4.72	2.66	5.91	3.25	2.18	2.06	2.48	3.07	0.93	0.7	0.88	0.36	0.39	0.36	1.31	0.61	1.85	9	8	9	6	4	4	3	5	9	16	24	13	30	16	11	10	13	15	5	4	5	2
ElguCp080	4.56	6.57	7.1	3.03	3.4	4.06	4.48	2.92	3.65	13.95	16.82	13.77	12.27	11.3	10.92	7.93	7.8	7.76	5.69	3.96	5.26	4.74	4.15	4.88	6.88	5.6	6.55	37	54	56	26	31	37	40	25	31	112	140	110	102	91	90	63	67	62	50	37	49	43
ElguCp081	2.05	2.63	3.16	1.36	0.55	1.28	0.56	1.36	0.98	2.69	4.59	4.37	3	4.33	3.02	2.72	1.74	1.87	1.13	2.13	1.78	2.38	1.18	0.9	3.62	1.45	1.31	10	13	15	7	3	7	3	7	5	13	23	21	15	21	15	13	9	9	6	12	10	13
ElguCp082	0.15	0.15	0.46	0.28	0.26	0	0.13	0.14	0.42	0.9	1.73	1.35	0.58	1.34	0.29	1.21	0.28	0.15	0.27	0.51	0.13	0.26	0.28	0.39	0.41	0.75	0.95	0.5	0.5	1.5	1	1	0	0.5	0.5	1.5	3	6	4.5	2	4.5	1	4	1	0.5	1	2	0.5	1
ElguCp084	1.45	1.28	1.59	1.32	1.11	1.11	1.45	1.04	1.33	9.17	9	7.9	6.82	7.14	7.76	2.45	2.73	2.38	1.43	1.47	2.04	1.47	1.53	1.71	2.6	1.76	2.79	14.5	13	15.5	14	12.5	12.5	16	11	14	91	92.5	78	70	71	79	24	29	23.5	15.5	17	23.5	16.5
ElguCp085	0	0.14	0.3	0.14	0.39	0	0.13	0.14	0	0.89	0.43	1.64	0.86	0	0.43	0.15	0.14	0	0	0.89	0.25	0.13	0.28	0	0.27	0.15	0.54	0	0.5	1	0.5	1.5	0	0.5	0.5	0	3	1.5	5.5	3	0	1.5	0.5	0.5	0	0	3.5	1	0.5
ElguCp087	0.02	0.01	0	0.02	0.03	0.03	0.01	0.02	0.05	0.02	0.04	0.03	0.09	0.06	0.02	0.01	0.03	0.04	0.04	0.05	0.05	0.04	0.03	0.05	0.09	0.1	0.07	1.5	0.5	0	1.5	3	3	1	2	4.5	2	3.5	2.5	7.5	5	2	1	3	3.5	4	4.5	5	3.5
ElguCp090	0.03	0.03	0.03	0.03	0	0.02	0.07	0.03	0.08	0.54	0.26	0.22	0.1	0.19	0.11	0.05	0.03	0.05	0.05	0.07	0.14	0.02	0.08	0.09	0.07	0	0.12	0.5	0.5	0.5	0.5	0	0.5	1.5	0.5	1.5	10	5	4	2	3.5	2	1	0.5	1	1	1.5	3	0.5
ElguCp091	0	0.26	0.09	0.08	0	0.31	0.08	0.33	0.25	0.8	0.69	0.54	0.51	0.44	0.43	0.27	0.33	0.18	0.08	0	0.15	0.16	0.51	0.08	0.08	0.35	0.16	0	1.5	0.5	0.5	0	2	0.5	2	1.5	4.5	4	3	3	2.5	2.5	1.5	2	1	0.5	0	1	1
ElguCp092	0	0	0	0	0	0	0.19	0	0	0	0	0	0	0	0	0	0	0	0	0.09	0	0	0.1	0.09	0	0	0	0	0	0	0	0	0	1	0	0	0	0	0	0	0	0	0	0	0	0	0.5	0	0
ElguCp104	0	0	0	0	0.07	0.03	0	0.03	0	0.37	0.14	0.07	0.29	0.15	0.22	0.04	0.03	0.15	0.03	0.06	0.06	0	0.07	0.16	0	0.04	0.17	0	0	0	0	2	1	0	1	0	10	4	2	8	4	6	1	1	4	1	2	2	0
ElguCp105	0	0	0	0	0	0	0	0	0	0	0	0	0	0	0	0	0	0	0	0	0	0	0	0	0	0	0	0	0	0	0	0	0	0	0	0	0	0	0	0	0	0	0	0	0	0	0	0	0
ElguCp107	0	0	0	0	0	0	0	0	0	0.17	0	0.17	0	0	0.08	0	0	0.17	0	0.07	0	0.23	0	0.15	0	0	0.15	0	0	0	0	0	0	0	0	0	2	0	2	0	0	1	0	0	2	0	1	0	3
ElguCp108	0.44	0.32	0.22	0.15	0.44	0.1	0.15	0.05	0.05	0.44	0.42	0.22	0.58	0.22	0.43	0.89	0.51	0.66	0	0.09	0.19	0.1	0.21	0.14	0.2	0.27	0.25	8	6	4	3	9	2	3	1	1	8	8	4	11	4	8	16	10	12	0	2	4	2
ElguCp109	0	0	0	0	0	0	0	0	0	0	0	0	0	0	0	0	0	0	0	0	0	0	0	0	0	0	0	0	0	0	0	0	0	0	0	0	0	0	0	0	0	0	0	0	0	0	0	0	0
ElguCp110	0	0	0	0	0	0	0	0	0	0	0	0	0	0	0	0	0	0	0	0	0	0	0	0	0	0	0	0	0	0	0	0	0	0	0	0	0	0	0	0	0	0	0	0	0	0	0	0	0
ElguCp111	0.31	0	0	0	0	0	0	0	0	0.16	0	0.47	0	0.31	0.46	0.47	0	0.16	0	0.67	0.67	0.28	0	0.14	0	0.16	0.71	2	0	0	0	0	0	0	0	0	1	0	3	0	2	3	3	0	1	0	5	5	2
ElguCp112	0	0	0	0	0.13	0.13	0	0	0.14	0.15	0.29	0.15	0	0	0	0	0	0	0	0	0	0	0	0	0	0	0	0	0	0	0	1	1	0	0	1	1	2	1	0	0	0	0	0	0	0	0	0	0
ElguCp113	0	0	0	0	0.07	0.4	0.14	0	0	0.45	0.73	0.91	0.37	0.23	0.15	0.08	0	0	0.35	0	0.07	0.07	0.07	0.13	0.07	0.3	0.14	0	0	0	0	1	6	2	0	0	6	10	12	5	3	2	1	0	0	5	0	1	1
ElguCp114	0	0.07	0	0	0.25	0.06	0	0	0.2	0.35	0.61	0.35	0.34	0.28	0.68	0	0.13	0	0.38	0.06	0.36	0.31	0.13	0.24	0	0.21	0.13	0	1	0	0	4	1	0	0	3	5	9	5	5	4	10	0	2	0	6	1	6	5
ElguCp115	0	0	0	0	0	0	0	0	0	0	0	0	0	0	0	0	0	0	0	0	0	0	0	0	0	0	0	0	0	0	0	0	0	0	0	0	0	0	0	0	0	0	0	0	0	0	0	0	0
ElguCp116	0.19	0.04	0.09	0.17	0.2	0.17	0.07	0.01	0.24	0.72	0.68	0.57	0.73	0.48	0.48	0.06	0.14	0.11	0.29	0.31	0.31	0.19	0.26	0.37	0.28	0.2	0.14	13	3	6	12	15	13	5	1	17	48	47	38	50	32	33	4	10	7	21	24	24	14
ElguCp127	0	0	0	0	0	0	0.19	0	0	0	0	0	0	0	0	0	0	0	0	0.09	0	0	0.1	0.09	0	0	0	0	0	0	0	0	0	1	0	0	0	0	0	0	0	0	0	0	0	0	0.5	0	0
ElguCp128	0	0.26	0.09	0.08	0	0.31	0.08	0.33	0.25	0.8	0.69	0.54	0.51	0.44	0.43	0.27	0.33	0.18	0.08	0	0.15	0.16	0.51	0.08	0.08	0.35	0.16	0	1.5	0.5	0.5	0	2	0.5	2	1.5	4.5	4	3	3	2.5	2.5	1.5	2	1	0.5	0	1	1
ElguCp129	0.03	0.03	0.03	0.03	0	0.02	0.07	0.03	0.08	0.54	0.26	0.22	0.1	0.19	0.11	0.05	0.03	0.05	0.05	0.07	0.14	0.02	0.08	0.09	0.07	0	0.12	0.5	0.5	0.5	0.5	0	0.5	1.5	0.5	1.5	10	5	4	2	3.5	2	1	0.5	1	1	1.5	3	0.5
ElguCp132	0.02	0.01	0	0.02	0.03	0.03	0.01	0.02	0.05	0.02	0.04	0.03	0.09	0.06	0.02	0.01	0.03	0.04	0.04	0.05	0.05	0.04	0.03	0.05	0.09	0.1	0.07	1.5	0.5	0	1.5	3	3	1	2	4.5	2	3.5	2.5	7.5	5	2	1	3	3.5	4	4.5	5	3.5
ElguCp134	0	0.14	0.3	0.14	0.39	0	0.13	0.14	0	0.89	0.43	1.64	0.86	0	0.43	0.15	0.14	0	0	0.89	0.25	0.13	0.28	0	0.27	0.15	0.54	0	0.5	1	0.5	1.5	0	0.5	0.5	0	3	1.5	5.5	3	0	1.5	0.5	0.5	0	0	3.5	1	0.5
ElguCp135	1.45	1.28	1.59	1.32	1.11	1.11	1.45	1.04	1.33	9.17	9	7.9	6.82	7.14	7.76	2.45	2.73	2.38	1.43	1.47	2.04	1.47	1.53	1.71	2.6	1.76	2.79	14.5	13	15.5	14	12.5	12.5	16	11	14	91	92.5	78	70	71	79	24	29	23.5	15.5	17	23.5	16.5
ElguCp137	0.15	0.15	0.46	0.28	0.26	0	0.13	0.14	0.42	0.9	1.73	1.35	0.58	1.34	0.29	1.21	0.28	0.15	0.27	0.51	0.13	0.26	0.28	0.39	0.41	0.75	0.95	0.5	0.5	1.5	1	1	0	0.5	0.5	1.5	3	6	4.5	2	4.5	1	4	1	0.5	1	2	0.5	1
GLO2	5.46	7.19	5.55	2.98	3.09	2.68	3.51	2.76	3.2	81.24	81.95	87.88	101.77	112.6	108.26	44.93	41.03	35.62	1.68	1.72	2.61	2.08	2.08	2.45	4.5	4.53	5.28	68	91	67	40	44	38	49	37	42	1001	1047	1077	1296	1389	1367	546	539	436	23	25	38	29
GPAT	25.45	23.43	22.7	7.91	8.09	8.01	4.76	4.23	3.56	90.67	96.21	99.09	53.97	52.28	52.13	29.9	33.95	30.7	25.99	24.84	23.51	23.48	21.83	21.46	17.17	19.2	16.72	627	585	544	206	224	222	129	110	92	2213	2434	2406	1363	1279	1306	722	886	746	694	706	666	648
GSK	198.46	203.44	192.79	116.47	114	110.3	103.68	105.99	104.12	57.02	53.38	52.3	117.69	118.13	120.67	155.33	157.78	160.51	108.65	105.2	106.9	101.04	105.2	105.55	221.83	212.76	209.42	2973	3088	2809	1845	1920	1859	1709	1676	1636	846	821	772	1807	1757	1838	2280	2503	2371	1764	1818	1841	1695
GST	194.73	187.28	178.35	15.1	17.27	15.84	11.3	15.84	14.42	390.15	376.8	383.8	261.83	264.35	264.66	139.89	147.05	139.78	709.9	718.4	727.95	886.37	876.6	893.07	261.55	279.22	265.5	2317	2258	2064	190	231	212	148	199	180	4598	4603	4500	3193	3123	3202	1631	1853	1640	9155	9861	9958	11810
HCS	179.19	195.91	193.31	188.18	194.28	202.86	209.98	225.23	198.06	247.69	240.27	243.64	224.96	197.58	201.35	170.97	169.57	157.88	69.53	70.8	68.09	81.18	89.91	84.6	83.08	87.67	84.55	1845	2044	1936	2049	2249	2350	2379	2448	2139	2526	2540	2472	2374	2020	2108	1725	1849	1603	776	841	806	936
IAA1	66.76	65.54	63.01	0.66	0	0.46	0.55	0.49	0.17	3.94	2.11	3.52	10.76	7.87	11.7	38.8	39.92	39.7	4	5.42	5.66	3.88	5.92	5.5	98.47	96.57	95.2	769	765	706	8	0	6	7	6	2	45	25	40	127	90	137	438	487	451	50	72	75	50
KNOX1	1.09	1.26	1.87	0	0.11	0	0	0	0	0	0	0	0	0	0	6.74	6.3	6.15	0	0	0	0	0	0	0.28	0.31	0.22	18	21	30	0	2	0	0	0	0	0	0	0	0	0	0	109	110	100	0	0	0	0
LIP1	5.76	4.23	5.06	3.12	3.07	3.46	6.72	7.28	7.14	0.4	0.29	0.2	0.05	0	0.15	1.66	1.95	1.3	2.73	2.05	2.06	13.15	8.85	10.88	16.63	18.83	16.5	117	87	100	67	70	79	150	156	152	8	6	4	1	0	3	33	42	26	60	48	48	299
LOC105031928	1.21	1.63	0.93	0.13	0.15	0.09	0	0.14	0.1	1.99	1.84	1.92	0.9	1.24	0.96	4.48	4.56	5.05	1.46	1.35	1.27	1.17	1.23	1.37	5.78	5.96	5.99	63	84	47	7	8	5	0	7	5	100	96	96	48	62	51	228	247	259	79	81	75	62
LOC105031929	0	0	0	0	0	0	0	0	0	0	0	0	0	0	0	0	0	0	0	0	0	0	0	0	0	0	0	0	0	0	0	0	0	0	0	0	0	0	0	0	0	0	0	0	0	0	0	0	0
LOC105031930	0	0.06	0	0	0	0.05	0	0	0	0.18	0.3	0.19	0.06	0.25	0.18	0.06	0	0.06	1.18	0.85	0.69	0.82	0.59	0.32	0.85	0.43	0.61	0	1	0	0	0	1	0	0	0	3	5	3	1	4	3	1	0	1	21	16	13	15
LOC105031931	68.98	66.42	66.62	22.19	25.52	24.21	41.47	42.45	40.41	29.42	29.32	28.89	27.66	23.26	25.13	40.05	43.26	42.94	42.34	44.34	48.19	64.43	61.55	58.07	95.56	94.74	92.68	1849	1804	1737	629	769	730	1223	1201	1136	781	807	763	760	619	685	1052	1228	1135	1230	1371	1485	1934
LOC105031933	3.28	4.46	3.34	2.34	2.48	3.14	3.78	3.78	3.36	1.92	2.16	2	3.75	5.47	5.72	0.83	0.83	0.86	4.75	3.46	3.93	6.11	6.54	6.24	7.87	8.04	8.82	93	128	92	70	79	100	118	113	100	54	63	56	109	154	165	23	25	24	146	113	128	194
LOC105031934	1.63	1.19	1.61	3.02	2.52	3.43	4.1	3.37	4.08	2.25	1.99	2.81	0.65	1.21	1.18	0.25	0.34	0.12	3.33	2.92	3.04	5.32	4.45	4.93	1.57	1.58	0.77	27	20	26	53	47	64	75	59	71	37	34	46	11	20	20	4	6	2	60	56	58	99
LOC105031935	2.55	2.13	2.91	1.93	1.16	1.96	2.21	3.01	2.54	0.23	0.33	0.23	0.06	0.11	0.45	0	0.11	0.11	1.67	1.03	1.48	1.72	1.96	2.54	1.32	0.97	1.35	45	38	50	36	23	39	43	56	47	4	6	4	1	2	8	0	2	2	32	21	30	34
LOC105031936	2.28	2.97	2.58	0	0	0	0	0.03	0	0.95	0.78	0.78	6.7	7.05	6.75	5.6	5.18	4.89	0	0	0.03	0.03	0	0	2.89	3.48	2.67	68	90	75	0	0	0	0	1	0	28	24	23	205	209	205	164	164	144	0	0	1	1
LOC105031937	1.22	0.67	0.66	0.03	0	0	0	0	0	0.1	0.07	0.34	1.49	2.28	2	2.73	2.81	2.51	0	0	0	0.09	0	0.06	1.16	1.23	1.27	36	20	19	1	0	0	0	0	0	3	2	10	45	67	60	79	88	73	0	0	0	3
LOC105031938	14.65	14.37	15.41	6.36	5.33	5.27	2.81	3.31	3.71	33.46	36.64	35.04	26.8	29.27	29.36	13.58	15.24	13.86	23.35	19.93	18.87	24.6	26.7	22.96	21.94	20.8	19.72	220	221	227	102	91	90	47	53	59	503	570	524	416	441	452	202	245	207	384	349	328	418
LOC105031939	0.29	0.5	1.19	0.14	0.13	0.45	0.07	0.07	0.14	1.39	1.13	2.57	1.2	1.24	0.93	0.67	0.68	1.03	1.61	1.51	1.7	0.78	0.91	0.83	2.22	1.68	1.53	4	7	16	2	2	7	1	1	2	19	16	35	17	17	13	9	10	14	24	24	27	12
LOC105031940	18.57	18.84	18.29	6.26	6.5	7.01	5.55	5.43	6.15	22.1	19.65	19.89	17.36	18.71	21.26	19.48	21.67	20.81	12.95	13.7	13.28	12.44	12	12.65	19.4	21.01	17.94	544	559	521	194	214	231	179	168	189	641	591	574	521	544	633	559	672	601	411	463	447	408
LOC105031941	0	0	0	0	0	0	0	0	0	0	0	0	0	0	0	0	0	0	0	0	0	0	0	0	0	0	0	0	0	0	0	0	0	0	0	0	0	0	0	0	0	0	0	0	0	0	0	0	0
LOC105031942	0.05	0.18	0.05	0	0	0	0	0	0.09	0.37	0.26	0.18	0.26	0.68	1.02	0.69	0.77	0.64	0	0.16	0	0	0	0.04	0.04	0.09	0.08	1	4	1	0	0	0	0	0	2	8	6	4	6	15	23	15	18	14	0	4	0	0
LOC105031943	4.75	3.97	3.55	43.12	46.34	44.68	73.47	75.82	75.64	2.09	2.53	1.85	1.23	0.74	0.88	0.91	0.58	0.95	8.13	10.56	8.55	8.52	8.46	7.65	4.04	3.19	3.46	117	99	85	1123	1283	1238	1991	1971	1954	51	64	45	31	18	22	22	15	23	217	300	242	235
LOC105031944	22.57	24.94	27.45	8.12	9.5	9.31	10.32	9.16	8.76	18.56	17.9	16.12	16.88	20.69	21.54	14.83	17.74	16.04	18.39	21.79	20.99	22.21	20.44	22.42	31.54	29.65	29.01	334	374	395	127	158	155	168	143	136	272	272	235	256	304	324	215	278	234	295	372	357	368
LOC105031945	0.09	0.18	0.14	0.17	0.08	0.08	0.08	0	0.21	0	0.09	0.18	0.61	0.66	0.41	0.69	0.36	0.23	0	0	0	0	0	0	0.16	0.41	0.21	2	4	3	4	2	2	2	0	5	0	2	4	14	15	10	16	9	5	0	0	0	0
LOC105031946	2.18	2.41	2.39	1.03	1.04	1.17	0.99	1.28	1.11	1.71	1.98	2.44	1.65	2.88	2.73	3.76	3.05	3.47	3.5	3.71	3.43	2.52	2.74	3.17	3.63	2.92	3.2	58	65	62	29	31	35	29	36	31	45	54	64	45	76	74	98	86	91	101	114	105	75
LOC105031947	0	0.12	0	0	0	0	0	0	0	0	0	0	0	0	0	0	0	0.06	0	0	0	0.05	0.06	0	0	0	0	0	2	0	0	0	0	0	0	0	0	0	0	0	0	0	0	0	1	0	0	0	1
LOC105031948	0	0	0	0	0.11	0.05	0.06	0.12	0	0	0	0	0	0	0	0	0	0	0.34	0	0.11	0.6	0.23	0.43	0.06	0.19	0	0	0	0	0	2	1	1	2	0	0	0	0	0	0	0	0	0	0	6	0	2	11
LOC105031949	0	0	0	0.05	0	0	0	0	0	0	0	0	0.15	0	0	0.11	0	0	0	0	0	0	0.15	0.05	0	0	0	0	0	0	1	0	0	0	0	0	0	0	0	3	0	0	2	0	0	0	0	0	0
LOC105031951	0	0	0	0	0	0	0	0	0	0	0	0	0	0	0	0	0	0	0	0	0	0	0	0	0	0	0	0	0	0	0	0	0	0	0	0	0	0	0	0	0	0	0	0	0	0	0	0	0
LOC105031952	0.94	1.05	0.48	0	0	0	0	0	0	0	0	0	0	0	0	0.12	0.78	0.24	0.11	0	0	0	0	0	0.11	0.48	0.32	8	9	4	0	0	0	0	0	0	0	0	0	0	0	0	1	7	2	1	0	0	0
LOC105031953	5.81	6.05	5.3	1.38	1.08	1.77	1.62	1.85	1.59	3.98	4.83	4.82	3.96	5.16	4.71	6.96	6.1	6.63	4.31	5	5.51	5.08	5.27	4.04	9.1	7.74	7.03	143	151	127	36	30	49	44	48	41	97	122	117	100	126	118	168	159	161	115	142	156	140
LOC105031954	0.26	0.41	0.64	0.1	0.14	0.23	0.05	0.15	0.25	0.37	0.4	0.53	1.57	1.47	1.07	0.48	0.88	1.11	0.29	0.23	0.27	0.56	0.2	0.09	1.06	0.89	1.09	5	8	12	2	3	5	1	3	5	7	8	10	31	28	21	9	18	21	6	5	6	12
LOC105031955	20.59	21.1	21.21	0.55	0.54	0.34	1.88	1.37	1.88	3.2	3.34	3.85	6.72	6.12	5.38	12.3	12.79	13.95	9.04	9.45	11	14.2	15.61	14.84	49.87	48.43	44.56	654	679	663	18	19	13	66	48	62	104	112	122	222	195	177	388	435	437	312	349	398	511
LOC105031956	8.86	9.96	7.36	4.61	4.6	4.51	4.46	4.22	4.27	12.14	11.12	10.8	9.25	9.31	8.3	8.84	8.88	8.22	18.3	18.88	17.52	19.88	17.57	17.54	15.19	15.14	16.77	318	362	257	175	186	182	176	160	161	432	410	382	340	332	303	311	337	291	712	782	723	799
LOC105031957	0.72	0.5	0.39	0	0	0.04	0.04	0.04	0.04	0	0	0	0	0.04	0	0.21	0.2	0.26	0.66	1.1	0.99	1.5	0.93	1.3	0.71	0.81	0.85	17	12	9	0	0	1	1	1	1	0	0	0	0	1	0	5	5	6	17	30	27	40
LOC105031958	18.28	20.26	20.16	56.49	52.18	55.58	48.72	52.85	51.53	33.06	38.18	36.96	24.51	29.29	22.27	19.85	22.13	17.82	34.02	38.1	36.21	40.64	39.83	42.5	23.22	24.03	21.57	235	264	252	768	754	804	689	717	695	421	504	468	323	374	291	250	301	226	474	565	535	585
LOC105031959	0.31	0	0.21	0	0	0	0	0	0	0	0	0	0	0	0	0	0	0	0.1	0.27	0.18	0.09	0	0	0	0	0.19	3	0	2	0	0	0	0	0	0	0	0	0	0	0	0	0	0	0	1	3	2	1
LOC105031960	0.73	0.81	1.01	0.04	0	0	0	0	0	0.29	0.24	0.58	0.24	0.25	0.32	0.87	0.73	1.24	0	0.04	0	0.15	0.12	0.04	1.06	1.36	1.01	18	20	24	1	0	0	0	0	0	7	6	14	6	6	8	21	19	30	0	1	0	4
LOC105031962	0	0	0	0	0	0	0	0	0	0	0	0	0	0	0	0	0	0	0	0	0	0	0	0	0	0	0	0	0	0	0	0	0	0	0	0	0	0	0	0	0	0	0	0	0	0	0	0	0
LOC105031963	0.81	0.98	1.49	0.26	0.08	0.4	0.49	0.77	0.26	0.37	0.35	0.46	0.44	0.36	0.27	0	0.85	0.64	0.92	0.94	1.02	0.57	0.96	0.64	0.42	0.82	0.33	9	11	16	3	1	5	6	9	3	4	4	5	5	4	3	0	10	7	11	12	13	7
LOC105031964	21.36	22.62	22.75	1.84	1.64	2.07	1.16	1.11	1.43	5.88	5	5.51	19.8	18.47	18.04	13.99	13.35	12.1	2.08	2.51	3.42	3.36	3.25	3.06	11.4	12.2	13.81	393	421	406	35	34	43	23	22	28	108	96	102	373	338	334	251	260	218	41	53	73	69
LOC105031965	3.97	4.28	3.8	1.39	1.34	1.59	1.12	0.98	0.95	9.99	10.3	9.52	9.5	7.81	9.22	7.3	8.33	7.1	9.9	10.44	10.61	10.08	9.5	8.67	10.83	11.9	10.33	100	109	93	37	38	45	31	26	25	249	266	236	245	195	236	180	222	176	270	303	307	284
LOC105031966	48.73	57.22	50.34	16.91	18.67	17.31	17.63	17.52	19.22	28.39	27.68	26	53.24	61.44	55.08	60.48	61.62	55.03	68.88	62.87	64.73	64.5	58.95	61.48	101.76	101.74	109.68	643	765	646	236	277	257	256	244	266	371	375	338	720	805	739	782	861	716	985	957	982	953
LOC105031967	0	0	0	0.18	0.23	0	0.23	0.06	0.12	0.13	0.25	0.46	0	0.13	0.13	0	0.3	0.07	0	0.11	0.11	0	0.06	0	0.06	0	0	0	0	0	3	4	0	4	1	2	2	4	7	0	2	2	0	5	1	0	2	2	0
LOC105031968	0	0	0	0.06	0	0	0	0	0	0.62	0.72	0.63	0.97	0.81	0.73	0.51	0.29	0.88	0	0.05	0.05	0.06	0	0	0.12	0	0.28	0	0	0	1	0	0	0	0	0	10	12	10	16	13	12	8	5	14	0	1	1	1
LOC105031970	4.36	4.18	5.45	0.77	1	1.44	0.96	1.24	0.89	13.91	11.29	13.73	7.6	9.04	10.6	6.62	6.53	5.37	11.33	10.54	12.63	13.02	10.24	10.42	7.13	7.61	8.1	70	68	85	13	18	26	17	21	15	221	186	217	125	144	173	104	111	85	197	195	233	234
LOC105031971	11.76	10.08	10.15	9.6	11.85	9.87	8.5	8.71	8.52	15.35	16.04	14.81	12.35	11.87	13.18	7.58	6.04	7.46	18.19	19.2	20.39	19.87	15.2	16.34	9.53	9.89	9.72	182	161	155	157	207	172	145	143	141	238	260	228	199	187	212	118	102	116	310	349	370	349
LOC105031972	5.88	5.32	6.14	3.66	3.22	2.82	3.57	3.21	4.15	5.1	4.84	5.13	5.8	5.09	5.45	4.57	4.75	4.85	3.65	4.43	4.21	5.06	4.97	4.4	6.07	6.26	5.98	193	177	192	127	119	104	129	110	143	165	163	165	191	165	181	147	165	157	130	167	159	186
LOC105031973	6.21	5.83	5.32	0.56	0.33	0.26	0.74	0.56	0.63	0	0	0.15	0.29	0.15	0.07	0.98	1.6	1.12	4.23	4.1	4.18	1.91	1.77	0.84	0.62	0.67	1.22	84	80	70	8	5	4	11	8	9	0	0	2	4	2	1	13	23	15	62	64	65	29
LOC105031974	14.38	16.23	14.51	10.15	10.02	9.34	11.28	11.08	10.63	9.13	12.01	12.03	9.9	9.8	9.2	11.65	10.83	10.99	19.42	19.3	20.27	20.03	20.05	21.35	15.19	17	15.52	272	311	267	203	213	199	235	221	211	171	233	224	192	184	177	216	217	205	398	421	441	424
LOC105031975	24.97	29.23	28.78	22.63	20.64	22.67	22.08	18.9	20.03	22.97	25.67	23.39	22.96	24.11	25.13	24.48	26.74	22.84	33.67	34.26	34.89	32.86	33.67	33.36	29.24	27.19	30.04	567	670	635	541	527	577	551	453	477	515	594	518	528	541	570	537	632	500	825	895	905	832
LOC105031976	365.93	342.49	334.3	431.34	446.33	459.86	552.11	560.77	562.85	75.2	79.47	71.78	113.65	97.78	98.52	142.08	151.17	156.53	269.5	304.18	314.83	331.64	316.6	303.83	331.65	348.06	345.75	9943	9430	8835	12394	13635	14058	16507	16084	16041	2024	2217	1922	3165	2638	2722	3783	4350	4194	7937	9535	9835	10091
LOC105031977	0.7	0.65	0.99	0.1	0.03	0	0	0.07	0	0.07	0.04	0.04	0.29	0.07	0.22	0.08	0.14	0.22	0.07	0.16	0.06	0.03	0.25	0.1	2.57	2.34	2.73	19	18	26	3	1	0	0	2	0	2	1	1	8	2	6	2	4	6	2	5	2	1
LOC105031978	1590.93	1505.58	1525.51	13863	13748.7	13817.9	13985.3	13804.1	13792.7	15.63	11.28	9.23	17.53	15.35	15.57	79.23	78.45	92.72	1497.29	1546.32	1525.97	1085.16	1052.46	1029.77	402.81	376.04	394.62	13462.8	12910	12556	124055	130805	131555	130220	123305	122420	131	98	77	152	129	134	657	703	773.68	13732.8	15095.5	14845.9	10283
LOC105031979	28.06	27.57	22.42	184.23	199.06	204.3	179.83	178.62	181.68	16.13	15.6	13.75	24.4	19.67	17.41	26.04	23.78	28.16	46.62	48.96	52.68	41.47	37.98	40.33	35.17	33.54	32.75	467	465	363	3243	3727	3829	3295	3138	3175	268	267	227	419	326	296	429	421	465	846	943	1016	778
LOC105031980	0.15	0	0	0	0	0	0	0	0	0.08	0	0.08	0	0	0.07	0	0.21	0	0.28	0	0.07	0	0	0.13	0.14	0	0	2	0	0	0	0	0	0	0	0	1	0	1	0	0	1	0	3	0	4	0	1	0
LOC105031981	222.81	207.94	213.16	304.32	304.99	307.16	291.09	288.8	286.67	142.17	143.11	139.74	148.86	148.42	158.89	80.4	77.01	73.21	58.12	56.56	55.92	47.69	50.95	46.72	49.82	52.02	48.65	5136	4857	4779	7418	7904	7966	7383	7027	6931	3246	3387	3174	3517	3397	3724	1816	1880	1664	1452	1504	1482	1231
LOC105031982	29.49	34.22	34.26	12.53	11.88	11.68	12.31	13.15	11.59	23.65	25.38	25.14	45.79	50.1	47.4	45.96	46.65	47.19	36.18	35.31	34.32	39.17	40.49	42.02	44.98	43.96	42.37	741	870	836	333	336	330	340	349	305	588	654	621	1178	1248	1209	1127	1237	1166	985	1023	991	1102
LOC105031984	17.31	13.84	15.44	1.28	1.27	1.08	0.8	2.14	1.34	20.25	22.84	20.23	21.13	20.83	16.54	20.24	18.33	15.75	9.85	9.91	7.45	10.35	10.44	10.68	17.45	17.18	14.71	245	199	212	20	19	16	13	31	19	278	324	275	299	285	231	268	266	213	143	154	114	159
LOC105031985	1.58	1.67	1.43	0.21	0.03	0.33	0.03	0.39	0.07	0.53	0.59	0.53	0.44	0.34	1	0.69	0.6	0.19	0.55	0.42	0.36	0.5	0.76	0.46	1.57	1.1	1.07	42	45	37	6	1	10	1	11	2	14	16	14	12	9	27	18	17	5	16	13	11	15
LOC105031986	73.99	75.17	74.83	168.58	177.92	174.3	148.21	152.39	153.63	54.41	56.89	58.53	42.48	44.51	44.35	29.81	30.15	30.41	82.99	78.21	74.24	52.89	51.68	54.34	29.33	27.65	28.52	1900	1956	1869	4578	5137	5036	4188	4131	4138	1384	1500	1481	1118	1135	1158	750	820	770	2310	2317	2192	1521
LOC105031987	0.25	0.31	0.32	0	0.17	0.11	0	0.12	0.3	0.5	0.6	0.82	0.67	0.81	0.67	0.63	0.29	0.57	0.29	0.16	0.27	0.28	0.36	0.33	0.46	0.56	0.97	4	5	5	0	3	2	0	2	5	8	10	13	11	13	11	10	5	9	5	3	5	5
LOC105031988	0.96	1.22	0.63	2.46	2.68	1.64	2.05	2.21	2.15	7.26	6.6	6.95	1.34	1.45	2.16	0.35	0.65	0.28	2.27	1.42	1.67	1.9	1.18	1.63	3.95	4.21	3.51	14	18	9	38	44	27	33	34	33	105	99	100	20	21	32	5	10	4	36	24	28	31
LOC105031989	0.56	0.63	0.74	0.15	0.35	0.07	0.36	0.3	0.3	0	0	0	0	0	0	0	0	0.08	6.32	7.19	8.25	5.05	5.05	5.89	0.3	0.56	0.36	7	8	9	2	5	1	5	4	4	0	0	0	0	0	0	0	0	1	86	104	119	71
LOC105031990	0.15	0.18	0.04	0.53	0.59	0.36	0.24	0.53	0.21	0.07	0.07	0	0.07	0	0	0	0.1	0.04	43.53	44.01	42.52	24.47	22.69	24.08	1.65	2.17	1.32	4	5	1	15	18	11	7	15	6	2	2	0	2	0	0	0	3	1	1274	1371	1320	740
LOC105031991	1.7	1.45	1.19	0	0	0	0	0	0	10.4	9.28	11.95	10.73	8.11	9.44	5.53	5.7	3.53	0.07	0	0	0.14	0.07	0	15.34	16.64	16.23	22	19	15	0	0	0	0	0	0	133	123	152	142	104	124	70	78	45	1	0	0	2
LOC105031992	6.95	8.72	7.8	30.71	29.35	28.19	43.82	41.76	42.26	0	0.2	0.33	0.16	0	0	0.08	0.04	0	17.52	17.02	16.9	40.33	40.44	39.28	9.15	7.73	8.6	173	220	189	809	822	790	1201	1098	1104	0	5	8	4	0	0	2	1	0	473	489	484	1125
LOC105031993	88.22	97.74	94.46	363.02	353.23	343.36	374.41	364.6	374.35	5.51	7.28	6.22	4.47	4	3.45	4.42	3.16	4.13	207.19	204.84	204.38	146.79	151.62	152.06	46.09	44.33	50.99	1712	1922	1783	7450	7707	7497	7995	7469	7620	106	145	119	89	77	68	84	65	79	4358	4586	4560	3190
LOC105031994	13.32	11.81	12.49	8.13	7.17	7.44	7.44	7.07	6.97	30.14	28.72	29.13	15.24	15.84	15.01	9.6	9.69	10.83	7.63	9.12	7.55	9.76	9.58	9.42	9.44	9.38	8.23	514	462	469	332	311	323	316	288	282	1152	1138	1108	603	607	589	363	396	412	319	406	335	422
LOC105031995	0	0	0	0	0	0	0	0	0	0	0	0	0	0	0	0	0	0	0	0	0	0	0	0	0	0	0	0	0	0	0	0	0	0	0	0	0	0	0	0	0	0	0	0	0	0	0	0	0
LOC105031996	0.32	0.26	0.54	0	0	0	0	0	0	0.32	0.21	0.48	0.31	0.53	0.36	0.7	0.5	0.21	0	0.05	0	0.14	0.05	0	0.2	0.48	0.43	6	5	10	0	0	0	0	0	0	6	4	9	6	10	7	13	10	4	0	1	0	3
LOC105032001	0	0	0	0	0	0	0	0	0	0.44	0	0	0	0	0	0	0	0	0	0	0	0	0	0	0	0	0	0	0	0	0	0	0	0	0	0	3	0	0	0	0	0	0	0	0	0	0	0	0
LOC105032002	0	0	0	0	0.17	0.04	0	0	0	0	0	0	0	0	0	0	0	0	0.09	0	0	0	0	0	0	0	0	0	0	0	0	4	1	0	0	0	0	0	0	0	0	0	0	0	0	2	0	0	0
LOC105032003	0	0	0	0	0	0	0	0	0	0	0	0	0	0	0	0	0	0	0	0	0	0	0	0	0	0	0	0	0	0	0	0	0	0	0	0	0	0	0	0	0	0	0	0	0	0	0	0	0
LOC105032004	26.68	26.84	28.36	45.32	41.71	46.16	55.83	55.01	52.53	20.02	19.13	16.85	25.78	23.09	24.9	24.65	23.48	22.8	42.73	43.06	48.43	51.11	51.05	51.72	18.56	22.48	22.11	413	421	427	742	726	804	951	899	853	307	304	257	409	355	392	374	385	348	717	769	862	886
LOC105032005	80.88	87.7	88.6	68.21	69.31	72.63	75.48	75.47	80.56	157.55	159.61	158.39	106.92	105.82	107.32	58.86	56.78	64.01	135.29	138.43	133.34	146	146.59	142.14	85.68	91.8	89.73	2792	3067.83	2975	2490	2690	2821	2867.08	2750	2917	5387	5657	5388	3783	3627	3767	1991	2076	2179	5062	5513	5292	5644
LOC105032006	0.13	0.49	0.52	0	0.11	0	0.08	0.04	0.04	1.14	1.18	1.06	0.45	0.63	0.62	0.94	0.43	0.85	0.66	0.98	0.94	0.97	1.16	1.07	0.97	1.39	1.11	3	12	12	0	3	0	2	1	1	27	29	25	11	15	15	22	11	20	17	27	26	26
LOC105032007	0	0	0	0	0	0	0	0	0	0	0	0	0	0	0	0	0	0	0	0	0	0	0	0	0	0	0	0	0	0	0	0	0	0	0	0	0	0	0	0	0	0	0	0	0	0	0	0	0
LOC105032008	3.09	2.45	2.47	0.14	0.68	0.18	0.23	0.09	0	2.5	2.87	2.32	3.27	3.52	2.75	3.17	2.78	2.21	4.08	5.05	4.29	3.96	4.57	3.73	4.13	2.78	3.25	63	50	49	3	17	4	5	2	0	50	61	49	70	74	60	68	61	48	99	121	105	90
LOC105032009	39.13	38.92	42.57	9.97	10.43	10.4	10.42	9.94	10.57	37.45	36.2	38.39	34.99	38.7	37.39	45.38	46.86	44.13	30.34	31.23	29.36	28.81	31.21	30.33	33.77	32.61	33.94	1652	1665	1748	445	495	494	484	443	468	1566	1569	1597	1514	1622	1605	1877	2095	1837	1388	1521	1425	1362
LOC105032010	15.03	19.85	21.27	36.36	34.19	30.17	33.54	31.43	34.09	15.51	16.26	12.56	20.23	18.3	18.46	18.86	22.53	17.75	54	57.95	52.27	46.33	46.05	49.47	34.67	28.98	33.1	187	248	251	476	473	418	452	408	443	191	209	155	251	220	228	224	290	210	732	829	753	639
LOC105032011	10.46	9.75	10.56	0.76	1.09	0.86	0.92	1.39	1.35	5.51	5.64	5.21	6.64	8.27	8.76	4.37	4.2	4.76	1.79	1.85	1.27	2.39	1.92	2.17	4.02	4.56	4.91	275	258	269	21	32	25	26	38	37	143	152	134	178	216	235	113	116	123	50	56	38	69
LOC105032012	6.44	7.53	7.62	0.08	0.06	0.16	0.08	0.08	0.08	4.54	4.24	5.14	4.77	5.49	5.21	5.94	5.68	6.5	3.54	3.86	3.22	4	3.6	3.73	9.02	8.63	9.49	299	354	344	4	3	8	4	4	4	209	202	235	227	253	246	270	279	297	178	207	172	208
LOC105032014	4	2.53	3.45	1.3	1.93	1.77	1.25	0.88	1.05	3	3.56	3.21	2.69	3.87	3.21	3.23	4.54	2.52	2.16	2.32	2.88	1.7	2.4	3.13	4	4.28	4.86	82	51	68	28	44	41	28	19	22	61	75	65	56	79	67	65	98	51	48	55	68	39
LOC105032015	0	0	0	0	0	0	0	0	0	0	0	0	0	0	0	0	0	0	0	0	0	0.31	0	0.09	0.22	0.23	0.11	0	0	0	0	0	0	0	0	0	0	0	0	0	0	0	0	0	0	0	0	0	3
LOC105032016	0.47	0.6	0.43	0	0.08	0	0	0.09	0.22	0.57	0.18	0.14	0.73	0.66	1.29	5.51	6.25	5.05	0	0.04	0	0.46	0.41	0.58	11.31	12.79	12.55	10	13	9	0	2	0	0	2	5	12	4	3	16	14	28	115	141	106	0	1	0	11
LOC105032017	0.34	0.48	0.57	0	0	0	0	0	0	0.69	1.47	0.91	1.68	1.18	1.08	1.9	2.08	1.88	0	0	0.06	0.49	0.07	0.36	1.02	1.04	1.51	5	7	8	0	0	0	0	0	0	10	22	13	25	17	16	27	32	27	0	0	1	8
LOC105032018	34.42	33.33	37.18	1.01	0.52	0.86	1.06	0.55	0.68	26.06	26.6	24	30.61	32.58	33.91	35.41	33.84	36.25	21.47	19.22	19.84	22.02	19.91	20.49	42.5	41.25	41.94	1067	1047	1121	33	18	30	36	18	22	800	847	733	973	1003	1069	1076	1111	1108	721	687	707	765
LOC105032021	9.44	9.38	7.79	0.46	0.55	0.18	0.31	0.52	0.59	9.11	8.66	12.23	17.81	16.37	18.02	20.46	24.72	24.52	3.11	2.33	3	4.24	3.18	5.64	18.77	17.44	17.72	137	138	110	7	9	3	5	8	9	131	129	175	265	236	266	291	380	351	49	39	50	69
LOC105032022	6.67	4.43	4.82	0.75	0.25	0.49	0.61	0.68	0.45	5.29	7.96	8.82	5.5	6.24	7.14	6.6	5.17	6	9.08	9.7	8.18	9.22	9.53	9.54	11.89	9.73	10.76	168	113	118	20	7	14	17	18	12	132	206	219	142	156	183	163	138	149	248	282	237	260
LOC105032023	26.67	24.79	25.44	65.11	66.13	62.2	65.15	68.29	66.54	16	18.13	18.16	25.04	23.27	27.03	23.08	18.95	18.38	36.8	32.14	36.22	32.1	33.51	33.52	16.35	15.72	14.93	432	405	400	1113	1204	1132	1159	1166	1130	257	302	290	414	374	446	366	325	293	647	601	675	583
LOC105032024	5.74	5.02	4.5	0.9	1.75	1.3	3.43	2.62	2.59	2.18	2.16	1.74	0.98	0.76	0.94	1.39	1.28	1.28	4.32	4.67	5.38	7.55	7.93	6.33	3.37	2.89	3.73	114	101	87	19	39	29	75	55	54	43	44	34	20	15	19	27	27	25	93	107	123	168
LOC105032025	0	0	0	0	0.08	0	0	0	0.36	0	0	0	0	0	0	0	0	0	0.26	0.33	0.33	5.11	3.06	4.04	0.09	0.09	0.17	0	0	0	0	1	0	0	0	4	0	0	0	0	0	0	0	0	0	3	4	4	61
LOC105032026	9.68	9.83	9.43	48.19	47.43	47.52	30.87	31.44	29.11	2.6	2.79	2.33	0.07	0.65	0.85	0.37	0.27	0.15	38.48	37.46	40.33	22.46	22.99	23.52	2.87	2.17	3.67	135	139	128	711	744	746	474	463	426	36	40	32	1	9	12	5	4	2	582	603	647	351
LOC105032027	1.7	2.04	2.09	0.1	0.03	0.03	0.36	0.17	0.28	0.18	0.28	0.26	1.8	1.06	1.64	3.36	3.73	4.48	0.1	0.41	0.16	0.74	0.56	0.29	4.28	5.74	4.41	47	57	56	3	1	1	11	5	8	5	8	7	51	29	46	91	109	122	3	13	5	23
LOC105032028	0.13	0.12	0.13	0.08	0.28	0.3	0.11	0.2	0.18	1.35	1.49	1.34	1.26	1.33	1.53	0.77	0.3	0.57	4.64	4.18	4.29	6.92	6.79	6.41	0.22	0.36	0.17	3	3	3	2	8	8	3	5	5	35	38	34	35	35	41	19	8	14	134	125	130	200
LOC105032029	7.69	8.45	7.76	8.59	8.32	8.15	7.23	7.88	7.96	15.7	12.68	14.23	12.7	16.12	15.33	18.33	16.7	16.36	17.51	18.63	19.56	17.81	20.67	20.33	9.78	8.55	9.08	147	164	146	174	181	177	152	158	161	301	246	273	245	306	298	340	337	306	365	413	431	384
LOC105032030	9.79	9.22	8.94	82.99	77.38	82.81	90.67	89.95	90.84	13.76	13.55	11.75	7.15	5.86	5.63	5.89	6.01	6.37	37.06	39.56	36.41	33.06	32.57	34.99	11.6	9.23	11.62	222	217	195	1885	1865	1998	2143	2034	2047	309	320	256	167	133	132	132	147	142	866	978	908	802
LOC105032031	0.32	0.21	0.11	1.21	0.38	1.23	0.1	0.4	0.61	0.11	0.1	0	0	0.11	0.1	0	0.1	0.11	47.13	47.23	51.27	67.15	60.17	58.96	8.2	10.93	7.58	3	2	1	12	4	13	1	4	6	1	1	0	0	1	1	0	1	1	481	513	555	708
LOC105032032	11.83	12.47	11.87	28.52	27.26	25.91	27.44	27.53	26.88	24.68	32.48	29.1	19.55	18.53	23.09	26.35	24.49	22.66	73.57	66.33	64.49	55.27	56.49	60.86	44.11	40.32	44.05	160	170	158	407	412	391	407	391	380	323	442	379	264	245	310	348	348	300	1086	1042	1017	847
LOC105032034	17.05	16.58	16.34	21.09	17.96	20.3	21.14	21.41	22.81	7.14	7.46	6.89	3.15	3.5	3.22	4.65	3.13	3.44	12.64	10.8	10.8	6.36	6.84	6.59	2.31	2.17	2.12	412	406	384	539	488	552	562	546	578	171	185	164	78	84	79	110	80	82	331	301	300	172
LOC105032035	30.63	30.42	29.58	9.95	8.6	9.64	8.9	8.02	7.76	40.16	44.62	43.39	40.45	44.12	42.84	48.11	48.82	47.57	45.02	44.85	41.96	41.89	42.03	41.52	43.72	47.79	47.43	760	765	714	261	240	269	243	210	202	987	1137	1061	1029	1087	1081	1170	1283	1164	1211	1284	1197	1164
LOC105032037	1.66	1.39	1.23	0.03	0.06	0	0.06	0	0.03	2.32	2.44	2.29	1.83	2.63	2.4	5.01	4.7	4.26	1.27	1.56	1.78	1.83	1.46	1.96	3.38	3.03	3.01	47	40	34	1	2	0	2	0	1	65	71	64	53	74	69	139	141	119	39	51	58	58
LOC105032038	12.58	11.9	11.26	0.21	0.12	0.44	0.33	0.29	0.55	8.94	9.75	9.77	10.98	11.08	12.17	12.58	13.49	13.81	13.23	13.1	12.95	12.98	13.43	14.27	17.67	19.41	18.53	456	437	397	8	5	18	13	11	21	321	363	349	408	399	449	447	518	494	520	548	540	527
LOC105032039	0.76	1	0.82	0	0.12	0	0	0	0	0.35	1.03	0.21	0.52	0.56	0.34	1.78	1.49	1.25	0.38	0.42	0.23	0.37	0.27	0.37	1.33	0.95	1.15	11	15	12	0	2	0	0	0	0	5	16	3	8	8	5	26	23	18	6	7	4	6
LOC105032040	10.8	12.35	11.2	13.08	14.27	13.1	16.96	16.54	15.76	6.54	8.11	6.58	6.33	7.27	6.68	8.45	7.66	8.04	15.25	15.98	16.33	13.83	15.78	15.75	9.65	9.17	10.76	269	312	271	344	398	367	464	434	411	161	207	161	162	180	169	206	202	198	411	458	466	385
LOC105032042	0	0	0	0	0	0	0	0	0	0	0	0	0	0	0	0.3	0.37	0	0	0	0	0	0	0	0	0	0	0	0	0	0	0	0	0	0	0	0	0	0	0	0	0	3	3.96	0	0	0	0	0
LOC105032043	0.38	0.3	0.55	0	0.14	0	0	0	0	42.24	47.12	44.62	6.01	5.82	5.24	0.16	0.57	1.16	0.49	0.73	0.66	3.4	2.34	2.81	11.53	11.97	10.45	5	4	7	0	2	0	0	0	0	550	636	578	81	76	70	2	8	15	7	11	10	50
LOC105032044	4.31	4.2	4.29	11.75	11.5	10.25	12.05	11.7	11.37	22.17	22.97	20.75	12.22	13.24	12.86	8.85	8.98	9.31	60.02	55.47	56.01	65.68	67.05	64.76	19.32	18.76	18.16	94	92	90	273	282	253	291	271	261	474	509	442	271	284	284	188	207	199	1422	1399	1405	1609
LOC105032045	19.6	17.76	20.33	10.82	9.97	12.8	6.56	7.14	6.32	86.63	92.36	92.45	49.81	52.19	49.81	27.19	27.91	25.31	23.33	22.85	21.04	21.53	19.64	20.04	15.66	15.21	16.1	495	456	501	290	284	365	183	191	168	2174	2402	2307	1290	1310	1280	675	749	631	640	668	612	611
LOC105032046	29.69	30.28	29.31	16.32	16.06	17.1	14.25	14.3	17.78	55.07	56.11	53.46	46.87	48.08	46.66	51.74	48.44	48.72	30.31	34.54	28.49	33.3	38.65	32.03	37.7	33.93	36.21	301	311	289	175	183	195	159	153	189	553	584	534	487	484	481	514	520	487	333	404	332	378
LOC105032047	0	0	0	0	0	0	0	0	0	0	0	0	0	0.08	0	0.08	0	0.08	0	0	0	0	0	0	0.07	0	0.15	0	0	0	0	0	0	0	0	0	0	0	0	0	1	0	1	0	1	0	0	0	0
LOC105032048	50.07	51.83	51.53	24.66	24.7	24.77	28.4	27.71	30.62	33.3	31.98	33.27	40.32	42.18	42.75	55.38	58.63	55.91	63.04	64.81	62.19	73.71	73.52	72.9	59.39	59.99	59.13	979	1027	980	510	543	545	611	572	628	645	642	641	808	819	850	1061	1214	1078	1336	1462	1398	1614
LOC105032049	4.65	4.34	4.08	1.21	0.83	1.25	2.52	1.7	2.03	10.12	7.73	9.31	16.44	17.06	16.15	17.02	14.62	17.65	1.77	1.77	1.67	5.9	5.65	5.37	12.49	12.13	11.01	109	103	93	30	22	33	65	42	50	235	186	215	395	397	385	391	363	408	45	48	45	155
LOC105032050	2.05	2.38	1.49	0.34	0	0.21	0	0.11	0.23	0.12	0	0	0	0	0	2.7	1.71	2.93	0	0	0.1	1.18	1.27	0.53	0.56	0.85	0.88	17	20	12	3	0	2	0	1	2	1	0	0	0	0	0	22	15	24	0	0	1	11
LOC105032052	11.56	12.53	12.08	12.89	13.02	13.17	14.27	13.61	17.26	12.38	13.08	12.04	12.56	14.77	13.12	14.47	13.75	13.94	23.09	23.76	21.97	23.5	26.1	25.07	17.49	17.14	16.32	221	245	226	260	280	286	303	274	346	230	257	223	243	278	256	269	278	257	484	527	487	506
LOC105032053	84.13	86.41	81.57	16.33	17.52	15.82	12.03	11.6	14.72	108.14	105.8	104.6	107.62	96	106.53	91.76	85.33	91.26	55.02	56.18	49.96	61.89	59.83	60.24	99.8	94.98	98.18	1106	1151	1043	227	259	234	174	161	203	1408	1428	1355	1450	1253	1424	1182	1188	1183	784	852	755	911
LOC105032055	4.76	4.88	4.39	2.57	1.82	1.77	1.77	1.33	1.12	5.31	5.7	5.02	4.21	4.8	6.78	7.83	6.13	5.75	4.73	4.48	5.01	4.46	4.58	5.27	5.53	5.22	5.11	105	109	94	60	45	44	43	31	26	116	129	109	95	105	152	169	143	125	113	114	127	110
LOC105032056	1.43	2.19	2.74	1.41	1.12	1.06	1.16	1.03	0.54	2.64	3.05	2.59	1.97	2.66	1.77	2.38	3.05	3.04	1.81	1.56	1.57	1.56	1.01	1.9	1.95	1.63	2.02	22	34	42	24	20	19	20	17	9	42	50	41	32	42	28	38	50	48	33	28	30	28
LOC105032057	156.89	171.97	164.01	8.86	6.23	8.01	5.79	5.38	5.21	320.93	322.63	321.71	201.04	181.98	181.48	157.38	151.73	157.84	32.56	30.84	31.62	48.39	44.71	45.85	43.34	42.2	39.91	2626	2907	2668	155	118	150	106	94	92	5329	5560	5313	3460	3033	3098	2585	2697	2612	587	596	609	910
LOC105032058	24.33	22.96	22.47	11.65	12.27	11.54	8.16	9.66	9.97	20.43	18.8	20.66	18.24	16.4	19.27	21.68	22.62	19.52	28.81	27.12	25.51	27.18	27.74	31.41	20.53	19.9	20.16	726	694	652	368	416	387	269	304	312	601	576	609	557	487	584	635	711	577	934	937	877	912
LOC105032060	163.21	171.1	171.88	91.52	87.85	84.19	73.22	77.63	80.52	126.28	123.59	123.17	138.78	150.73	143.94	177.65	169.5	162.19	175.81	170.48	166.94	168.47	176.45	175.17	235.64	221.68	235.22	1892	2009.92	1938	1122	1145	1098	934	950	979	1450	1471	1407	1649	1734.96	1696.73	2018	2081	1854	2209	2279.97	2225	2187
LOC105032061	43.89	47.71	46.79	2.46	1.77	1.82	3.03	2.42	2.6	29.49	29.54	34.7	17.88	21.85	21.53	33.82	30.08	33.77	18.63	17.01	18.55	18.03	19.92	19.29	28.07	28.4	29.49	784	872	815	45	35	39	61	48	52	515	537	603	332	378	381	587	568	583	355	347	372	359
LOC105032062	2.5	2.06	2.8	0.89	0.89	0.93	1.15	0.66	0.92	1.92	1.91	1.85	2.43	2.44	2.13	2.04	1.51	1.67	3.9	3.8	3.75	3.81	3.95	4.98	4.46	4.12	4.81	82	69	89	31	33	35	41	23	31	60	64	60	82	79	70	66	53	53	137	141	140	139
LOC105032063	22.18	22.89	22.98	12.41	12.22	11.51	8.91	9.17	9.73	24.35	22.85	21.92	24.01	23.89	24.72	28.4	28.95	25.9	35.38	37.15	31.86	33.3	33.43	31.52	29.9	31.81	27.58	502	525	506	297	311	293	222	219	231	546	531	489	557	537	569	630	694	578	868	970	829	844
LOC105032064	2.82	3.86	3.18	0.43	0.4	0.73	0.41	0.26	0.52	15.08	16.94	12.57	4.44	5.41	4.39	2.14	2.49	1.85	1.34	0.87	0.55	2.11	2.1	1.84	2.12	3.58	2.33	31	43	34	5	5	9	5	3	6	164	191	136	50	59	49	23	29	20	16	11	7	26
LOC105032065	14.47	13.9	13.3	6.38	6.39	5.77	6.44	6.08	5.49	12.75	14.87	14.12	13.97	15.09	15.04	16.47	14.92	14.96	11.04	10.35	11.03	10.34	10.68	10.96	13.41	13.36	11.73	566	551	506	264	281	254	277	251	225	494	597	544	560	586	598	631	618	577	468	467	496	453
LOC105032066	19.86	21.47	22.22	14.21	13.05	12.83	14.24	11.97	13.65	21.57	20.98	24.47	16.05	18.99	18.45	17.46	18.07	15.09	12.56	10.9	14.18	16	15.33	14.87	14.66	17.32	16.21	293	323	319	222	217	213	231	187	211	317	318	356	243	280	278	253	284	220	201	185	240	265
LOC105032067	6.27	7.3	7.63	0.65	0.98	0.81	0.59	0.43	0.66	3.33	3.38	3.64	5.09	5.44	5.13	8.18	9.01	7.65	2.94	2.71	3.56	1.93	2.52	2.6	7.85	7.87	9.24	110	129	130	12	19	16	11	8	12	58	61	63	91	95	90	141	168	133	56	55	72	38
LOC105032068	0.55	1.08	0.99	0	0	0	0	0	0.04	0.97	1.11	0.6	0.62	0.37	0.45	0.23	0.34	0.28	0	0.04	0.04	0	0.04	0	0	0.05	0.17	12	24	21	0	0	0	0	0	1	21	25	13	14	8	10	5	8	6	0	1	1	0
LOC105032069	0.04	0.04	0	0.04	0.04	0.07	0	0	0.04	0.38	0.69	0.38	0.33	0.63	0.74	0	0.08	0.21	0.15	0.18	0.04	0.19	0.08	0.15	0.04	0.17	0.19	1	1	0	1	1	2	0	0	1	9	17	9	8	15	18	0	2	5	4	5	1	5
LOC105032070	2.79	4.34	3.82	0.46	1.01	1.26	0.57	1.27	0.73	3.53	3.65	3.67	3.94	6.32	5.72	5.05	3.88	3.55	4.36	4.94	5.56	4.34	4.54	3.91	5.88	4.63	5.67	40	63	53	7	16	20	9	19	11	50	54	52	58	90	83	71	59	50	68	82	92	70
LOC105032071	14.78	15.91	16.01	0.27	0.31	0.23	0.32	0.09	0.06	12.57	10.79	11.3	35.91	34.14	33.15	22.22	23.24	21.75	3.98	3.02	3.86	5.13	5.03	5.14	42.29	43.14	45.52	463	505	488	9	11	8	11	3	2	390	347	349	1153	1062	1056	682	771	672	135	109	139	180
LOC105032072	2	2.37	1.95	1.04	1.18	1.58	1.67	1.79	1.4	0.67	0.78	0.7	2.8	2.79	2.31	3.37	3.39	3.3	1.78	2.4	2.5	2.4	2.4	2.33	2.09	2.6	2.36	72	84	66	42	50	63	66	64	52	25	27	26	100	99	84	116	129	121	74	102	103	95
LOC105032074	6.56	6.58	6.78	29.17	26.52	27.9	59.99	60.97	63.85	1.77	1.64	1.71	1.91	2.08	2.47	3.47	2.76	2.75	24.81	27.6	25.27	18.4	18.6	19.01	4.89	4.12	3.99	191	194	192	898	868	914	1922	1874	1950	51	49	49	57	60	73	99	85	79	783	927	846	600
LOC105032075	1.82	2.7	2.47	0.78	0.89	0.66	0.75	0.16	0.47	13.73	13.09	10.69	6.07	7.52	7.59	2.79	2.66	3.28	6.58	5.9	4.83	6.59	6.05	5.47	4.09	3.26	4.56	22	33	29	10	12	9	10	2	6	164	162	127	75	90	93	33	34	39	86	82	67	89
LOC105032076	12.11	12.2	12.51	7.13	7.15	6.15	8.15	7.67	7.77	10.18	9.31	10.62	11.92	13.87	13.62	14.48	14.39	12.86	14.27	17	16.64	16.33	15.72	15.8	18.65	17.34	17.22	300	306	299	187	200	173	222	201	203	252	236	260	302	335	342	350	376	312	383	488	476	457
LOC105032077	6.77	7.58	8.13	8.68	7.68	6.95	6.61	5.72	7.49	10.6	9.29	11.39	14.32	14.28	15.37	11.17	9.01	9.26	8.3	7.99	8.61	7.59	7.85	6.92	9.59	8.66	7.65	149	169	174	202	190	172	160	133	173	231	210	247	323	312	344	241	210	201	198	203	218	187
LOC105032078	7.05	8.24	8.53	1.75	1.8	1.15	1.1	1.01	1.26	4.85	4.28	6.11	5.03	4.39	5.08	5.12	6.1	5.09	2.2	2.23	2.25	2.72	2.56	2.85	4.46	3.45	3.75	213	251	249	55	61	39	36	32	40	145	132	182	155	132	155	150	195	152	72	78	78	92
LOC105032079	20.98	24.07	24.38	0.47	0.29	0.16	0.21	0.28	0.39	25.97	22.44	23.08	59.26	59.6	60.95	37.39	37.4	35.12	2.28	1.79	1.54	2.73	2.52	2.82	27	27.01	24.22	713	829	806	17	11	6	8	10	14	874	783	773	2064	2011	2106	1245	1346	1177	84	70	60	104
LOC105032080	7.92	11.21	12.08	1.08	1.4	0.98	0.84	0.87	0.66	20.13	20.86	18.22	16.5	19.59	18.02	24.61	19.54	20.87	10.52	10.94	9.57	9.72	11.07	10.94	16.65	14.84	18.23	139	199	208	20	28	19	16	16	12	356	381	319	303	355	328	432	369	371	206	232	204	201
LOC105032081	2.65	3.36	3.84	17.49	12.76	13.05	11.53	12.18	12.49	0.5	0.48	0.34	1.62	1.25	1.71	7.36	6.27	5.47	4.97	4.89	5.34	21.11	20.15	21.67	5.24	5.86	4.25	32	41	45	223	173	177	153	155	158	6	6	4	20	15	21	87	80	65	65	68	74	285
LOC105032082	1.51	1.55	2.02	15.32	15.11	15.34	9.07	10.46	9.73	2.38	3.22	3.24	5.03	4.63	5.62	3.2	2.75	3.24	0.83	0.78	0.63	0.95	0.75	0.64	4.17	3.28	3.28	27	28	35	289	303	308	178	197	182	42	59	57	92	82	102	56	52	57	16	16	13	19
LOC105032083	11.46	10.97	10.37	20.15	21.43	21.31	19.96	17.88	19.28	8.43	7.64	8.25	9.89	11.22	11.08	18.59	16.13	18.35	11	10.02	8.99	9.2	10.67	9.68	14.16	12.84	11.28	326	315	287	606	685	682	624	536	575	237	223	231	288	317	320	518	485	514	339	328	294	293
LOC105032085	127.17	115.01	123.53	59.62	60.76	59.51	44.14	44.39	46.96	158.82	156.45	160.53	126.17	112.46	113.42	63.95	64.28	68.54	31.22	33.1	37.37	41.28	41.54	40.67	183.9	182.91	181.45	2608	2390	2464	1293	1401	1373	996	961	1010	3226	3294	3244	2652	2290	2365	1285	1396	1386	694	783	881	948
LOC105032086	18.58	19.52	18.7	2.7	3.42	3.39	1.91	1.97	2.02	21.22	20.55	21.18	29.24	32.78	31.74	31.09	29.75	28.83	10.54	10.14	9.44	11.47	11.71	12.65	24.62	24.29	22.96	1113	1179	1086	172	229	224	125	124	123	1245	1242	1241	1781	1932	1914	1812	1881	1697	672	692	637	754
LOC105032087	5.44	4.72	5.43	0.83	1.14	1.43	1.69	1.58	1.59	11.76	10.52	11.71	9.37	9.45	9.36	5.47	5.97	5.6	2.73	2.44	1.93	3.15	2.18	2.43	13.66	12.33	12.29	199	175	193	32	47	59	68	61	61	426	395	422	351	343	348	196	231	202	108	103	81	129
LOC105032088	8.45	6.15	8.16	0.48	0.27	0.23	0.54	0.28	0.45	13.01	11.68	9.49	21.99	19.13	18.89	19.69	22.17	21.21	2.8	2.63	4.6	6.44	5.49	5.33	9.6	8.95	7.62	198	146	186	12	7	6	14	7	11	302	281	219	528	445	450	452	550	490	71	71	124	169
LOC105032089	0.66	0.79	0.71	0.26	0.14	0.27	0.03	0.26	0.09	1.63	1.54	1.49	1.17	1.75	1.16	1.93	2.1	1.69	0.82	0.63	0.74	0.44	0.5	0.78	0.74	1.44	0.93	21.5	26.35	22.78	9	5	10	1	9	3	52.92	51.85	48	39.45	57	38.51	61.93	73	54.53	29	24	28	16
LOC105032090	2.02	1.15	0.9	0	0	0	0.1	0	0	0.62	0.47	0.38	0.24	0.98	0.32	2.62	2.92	3.4	0.31	0.4	0.32	0.3	0	0.63	1.56	1.56	2.39	17.5	9.65	7.22	0	0	0	1	0	0	5.08	4.15	3	2	8	3.49	21.07	26	28.47	3	4	3	3
LOC105032091	0.93	0.42	0.52	0	0	0	0	0	0	3.85	3.22	4.72	2.64	2.22	3	2.07	2.24	2.32	0.62	0.59	0.15	0.3	0.57	0.3	2.28	1.62	3.8	11	5	6	0	0	0	0	0	0	45	39	55	32	26	36	24	28	27	8	8	2	4
LOC105032092	80.03	93.35	99.88	14.54	15.65	15.12	14.61	10.93	12.11	151.48	177.9	159.12	183.1	210.24	192.7	152.76	146.85	126.76	145.95	161.87	147.22	145.95	142.18	157.74	220.74	221.82	244.62	687	812	834	132	151	146	138	99	109	1288	1568	1346	1611	1792	1682	1285	1335	1073	1358	1603	1453	1403
LOC105032095	0	0	0	0	0	0	0	0	0	0	0	0	0	0	0	0	0	0	0	0	0	0	0	0	0	0	0	0	0	0	0	0	0	0	0	0	0	0	0	0	0	0	0	0	0	0	0	0	0
LOC105032096	3.05	3.4	2.73	0.68	0.67	0.5	0.48	0.5	0.22	6.23	6.2	6.46	5.31	6.44	6.97	4.85	3.75	3.53	1.85	1.45	1.43	1.41	2.27	2.66	4	3.31	3.87	93	105	81	22	23	17	16	16	7	188	194	194	166	195	216	145	121	106	61	51	50	48
LOC105032097	9.89	8.63	9.66	0.85	0.27	0.53	0.91	0.38	0.86	9.78	8.71	7.76	14.87	16.55	13.81	6.98	7.83	8.97	3	2.6	1.69	2.77	2.45	2.94	7.94	7.61	7.04	198	175	188	18	6	12	20	8	18	194	179	153	305	329	281	137	166	177	65	60	39	62
LOC105032099	5.12	3.44	3.8	1.14	0.63	0.7	0.45	0.4	0.68	3.81	4.02	3.54	5.41	5.73	4.69	4.14	3.83	4.25	2.3	1.73	1.92	2.98	2.25	2.38	4.83	3.44	3.45	72	49	52	17	10	11	7	6	10	53	58	49	78	80	67	57	57	59	35	28	31	47
LOC105032100	3.7	3.42	4.29	0	0	0	0	0	0	0.56	0.54	0.08	0.31	0.32	0.78	7.54	7.28	7.02	0.07	0.27	0.21	0.07	0.83	0.83	6.29	6.51	5.32	47	44	53	0	0	0	0	0	0	7	7	1	4	4	10	94	98	88	1	4	3	1
LOC105032101	3.59	4.41	3.49	0.18	0.17	0	0	0	0	373.88	404.11	389.61	365.48	396.34	380.92	100.8	94.92	85.2	2.33	1.6	2.11	2.95	2.52	4.27	11.47	8.91	11.29	37	46	35	2	2	0	0	0	0	3813	4272	3953	3857	4052	3988	1017	1035	865	26	19	25	34
LOC105032102	0.33	0.27	0.28	0	0.03	0	0	0	0	0.46	0.42	0.46	0.71	0.34	0.48	0.84	0.43	0.83	0.42	0.58	0.45	0.46	0.85	0.7	1.53	1.01	1.28	11	9	9	0	1	0	0	0	0	15	14	15	24	11	16	27	15	27	15	22	17	17
LOC105032103	36.93	38.98	36.23	35.19	29.95	31.52	34.17	36.01	35.23	23.89	24.2	25.03	20.63	22.34	23.2	14.37	15.83	12.63	43.71	42.35	43.47	44.83	45.32	45.78	26.65	27.38	28.89	1099	1176	1051	1088	974	1031	1092	1115	1068	712	742	739	624	665	700	419	505	373	1404	1449	1491	1501
LOC105032104	9.62	8.3	9.49	11.51	10.86	11.65	11.38	11.71	10.48	13.27	12.5	13.9	11.26	12.3	12.31	10.42	9.13	9.17	8.7	9.16	10.21	7.27	7.67	9.33	5.27	6.24	4.73	246	215	236	311	312	335	320	316	281	336	328	350	295	312	320	261	247	231	241	270	300	208
LOC105032105	0.99	0.83	0.94	0	0	0	0.03	0	0	0.33	0.43	0.45	2.18	1.84	2.34	1.53	1.93	1.74	0	0.1	0	0.2	0.25	0.35	0.58	0.44	0.5	27	23	25	0	0	0	1	0	0	9	12	12	61	50	65	41	56	47	0	3	0	6
LOC105032106	8.78	9.32	9.26	3.63	3.68	3.2	3.79	3.9	3.62	8.73	8.88	7.7	10.63	11.29	11.57	10.75	9.85	11.16	7.68	7.22	6.22	7.6	7.84	7.48	9.09	8.1	8.2	442	475	453	193	208	181	210	207	191	435	459	382	548	564	592	530	525	554	419	419	360	428
LOC105032107	126.5	121.84	120.6	18.67	19.98	21.02	21.36	22.94	21.29	42.09	37.72	38.34	45.71	44.56	43.4	120.82	123.23	132.98	12.53	14.64	14.07	22.69	22.19	19.96	54.55	54.92	58.92	3493	3419	3250	551	625	658	652	673	622	1151	1071	1044	1300	1225	1220	3278	3611	3629	378	468	451	710
LOC105032109	8.71	9.49	8.71	6.19	6.39	6.04	6.22	5.97	6.55	12.69	12.13	12.55	12	13.68	13.98	12.54	12.68	11.41	8.78	8.97	8.81	8.66	9.18	8.49	8.71	9.03	8.24	452	499	440	339	370	353	354	327	356	647	644	642	633	705	736	638	697	584	494	535	526	497
LOC105032110	1.75	2.72	1.68	0.06	0.03	0.03	0	0	0	4.67	4.68	4.06	7.61	8.06	7.55	21.73	23.1	22.43	1.2	0.85	0.85	2.62	2.82	3.05	16.02	15.94	15.63	59	93	55	2	1	1	0	0	0	156	162	135	263	270	259	718	825	746	44	33	33	99
LOC105032111	6.48	9.06	8.52	0.03	0.1	0.15	0.09	0.06	0.05	9.68	9.35	11	11.21	13.37	12.91	12.25	14.21	13.15	0.27	0.47	0.53	0.76	0.77	1.16	5.63	4.91	5	200	271	229	1	3	4	3	2	1	285	274	314	350	382	394	365	439	376	9	17	19	25
LOC105032112	0.21	0.62	0.64	0	0	0	0	0	0	23.03	26.79	21.78	7.11	6.61	7.99	3.08	2.66	2.11	0.1	0.45	0.54	0.93	0.6	0.64	1.45	1.68	2.1	2	6	6	0	0	0	0	0	0	219	264	206	70	63	78	29	27	20	1	5	6	10
LOC105032114	3.44	3.17	3.3	2.94	2.84	3.93	1.96	3.29	3.13	2.17	4.65	4.39	8.54	9.21	7.52	16.2	14.29	14.23	4.37	4.88	3.81	3.95	2.7	4.25	3.19	2.08	3.52	36	34	34	33	34	47	23	37	35	23	51	46	90	93	78	159	151	139	50	59	46	47
LOC105032115	13.77	11.2	11.57	94.93	90.19	97.66	53.44	54.64	52.95	0.09	0.09	0	0.36	0.09	0.09	0.85	0.97	1.6	2.49	3.15	4.13	15.45	12.78	13.59	0.09	0.56	0.17	148	122	121	1079	1090	1181	632	620	597	1	1	0	4	1	1	9	11	17	29	39	51	186
LOC105032116	17.57	14.85	18.69	416.51	419.23	408.66	230.47	233.48	230.25	10.72	12.03	10.24	0.76	1.14	2.4	2.49	1.07	2.73	405.34	414.53	426.85	524.62	488.23	495.78	17.88	15.88	15.77	202	173	209	5063	5418	5285	2915	2833	2776	122	142	116	9	13	28	28	13	31	5050	5497	5641	6753
LOC105032117	0.77	0.38	1.19	0	0	0	0	0	0	0.29	0.56	1.08	0.38	0.1	0	0	0	0.29	2.14	2.17	2.01	6.03	7.32	6.36	5.29	3.6	6.18	8	4	12	0	0	0	0	0	0	3	6	11	4	1	0	0	0	3	24	26	24	70
LOC105032118	5.62	6.22	6.08	0.1	0.12	0.12	0.14	0.08	0.03	48.26	51.75	49.13	53.88	58.5	57.91	42.48	38.48	37.89	32.98	32.39	31.14	28.04	28.12	29.98	37.3	35.92	39.3	212	238	223	4	5	5	6	3	1	1804	2005	1827	2084	2192	2222	1571	1538	1410	1349	1410	1351	1185
LOC105032120	0.43	0.68	0.56	0.17	0.22	0.29	0.3	0.21	0.25	2.87	3.21	2.52	0.89	0.82	0.94	0.56	0.31	0.45	0.69	0.62	0.46	0.69	0.64	0.64	0.66	0.53	0.69	21	34	27	9	12	16	16	11	13	140	162	122	45	40	47	27	16	22	37	35	26	38
LOC105032121	4.2	2.95	3.94	0	0	0	0	0	0	11.97	12.52	11.71	6.65	5.65	6.24	9.96	7.83	10.27	0.15	0.09	0.23	1.92	2.01	1.25	20.83	21.37	25.02	80	57	73	0	0	0	0	0	0	226	245	220	130	107	121	186	158	193	3	2	5	41
LOC105032122	16.07	20.26	21.23	3.57	3.88	3.18	3.24	2.92	3.22	19.44	16.83	17.33	23.24	19.9	23.34	30.49	33.16	33.6	24.91	22.61	18.56	18.7	23.29	24.9	33.88	32.84	37.79	162	207	208	38	44	36	36	31	34	194	174	172	240	199	239	301	354	334	272	263	215	211
LOC105032123	4.24	5.18	4.36	3.66	4.34	2.65	2.33	2.22	3.41	14.73	13.3	13.45	9.81	9.82	8.71	8.77	8.58	8.53	8.76	8.26	9.1	8.97	7.79	9.27	7.37	7.85	8.72	114	141	114	104	131	80	69	63	96	392	367	356	270	262	238	231	244	226	255	256	281	270
LOC105032124	70.3	71.36	70.75	1.9	1.54	1.35	1.66	1.7	1.29	66.72	67.7	67.2	63.36	69.69	68.97	79.82	76.83	79.64	42.76	42.75	40.61	47.53	46.17	47.26	87.09	84.26	83.24	2034	2092	1991	58	50	44	53	52	39	1912	2011	1916	1879	2002	2029	2263	2354	2272	1341	1427	1351	1540
LOC105032125	22.11	25.34	21.02	32.3	32.55	33.59	34.28	30.24	31.44	16.65	17.77	16.06	10.89	11.6	11.25	8.81	8.07	7.64	30.63	32.68	28.13	25.43	26.47	25.74	13.5	11.71	11.23	380	439	347	588	628	650	648	549	569	285	311	273	192	197	195	147	145	129	571	651	558	491
LOC105032127	1.82	1.9	2.2	0.9	1.09	0.71	0.95	0.58	0.29	4.36	3.67	3.51	2.27	2.16	2.77	2.06	1.56	1.31	0.51	0.32	0.64	0.55	0.47	0.54	0.51	0.31	1.01	28	31	34	15	20	13	17	10	5	70	61	56	38	35	46	33	27	21	9	6	12	10
LOC105032129	2.27	3.65	3.8	0.25	0.58	0.52	0.59	0.61	0.68	4.58	3.98	3.68	4.68	4.5	4.4	6.41	5.63	5.39	0.54	0.56	0.51	0.64	0.68	0.68	1.75	1.57	1.66	35	57	57	4	10	9	10	10	11	70	63	56	74	69	69	97	92	82	9	10	9	11
LOC105032131	1.85	2.36	1.59	1.32	1.21	1.61	1.5	1.55	1.44	3.08	3.58	3.44	3.9	4.62	4.79	3.88	4.84	3.29	2.76	2.52	2.5	2.88	3.57	3.24	1.48	2.41	1.4	44	57	42	34	34	43	38	39	39	77	86	92	99	114	121	98	121	84	78	72	72	80
LOC105032132	0.31	0.1	0.21	0	0	0	0	0	0	0	0	0	0	0	0.3	0	0.19	0	0	0	0	0	0	0	0	0	0.19	3	1	2	0	0	0	0	0	0	0	0	0	0	0	3	0	2	0	0	0	0	0
LOC105032133	0	0.37	0	0	0	0	0	0	0	0	0	0	0	0	0	0	0	0	0	0	0	0	0	0	0	0.13	0	0	3	0	0	0	0	0	0	0	0	0	0	0	0	0	0	0	0	0	0	0	0
LOC105032134	11.26	11.49	11.57	7.09	7.65	7.77	5.21	4.94	5.07	7.81	6.83	8.27	10.78	12.28	10.7	11.77	11.51	11.8	14.85	13.74	14.81	12.43	12.4	14.37	14.93	15.6	13.56	326	337	326	217	249	253	166	151	154	224	203	236	320	353	315	334	353	337	466	459	493	403
LOC105032135	2.99	3.04	4.05	0.32	0.05	0.15	0.34	0.16	0.19	0.86	1.06	0.93	2.45	1.35	1.99	11.33	10.83	9.32	0.82	1.04	1.24	1.38	1.32	1.01	9.95	10.87	10.71	105	108	138	12	2	6	13	6	7	30	38	32	88	47	71	389	402	322	31	42	50	54
LOC105032136	11.07	11.8	8.84	9.15	11.23	12.03	11.73	12.46	10.33	7.61	9.51	8.15	12.05	11.03	8.57	11.4	12.35	13.07	14.28	13.93	18.27	17.83	19.65	17.07	12.66	14.27	11.98	172	185	150	141	187	192	175	193	151	138	168	152	181	159	138	166	188	181	243	263	311	300
LOC105032137	14.17	16.48	13.81	3.03	3.22	2.82	2.01	2.73	2.36	25.61	25.63	26.27	19.27	20.14	20.24	20.94	22.18	21.04	7.64	7.41	7.71	10.29	11.23	10.36	17.78	17.85	18.11	438	516	415	99	112	98	68	89	76	784	813	800	610	618	636	634	726	641	256	264	274	356
LOC105032138	2.61	2.99	2.75	0.16	0.4	0.49	0.31	0.14	0.47	3.53	3.37	2.43	2.88	2.69	2.32	3.94	4.19	4.13	1.19	1.56	1.02	1.04	1.22	1.27	1.68	1.95	1.88	123	143	126	8	21	26	16	7	23	165	163	113	139	126	111	182	209	192	61	85	55	55
LOC105032140	18.39	18.95	18.81	11.45	10.44	11.25	13.21	11.36	11.48	22.22	21.48	22.3	20.01	21.75	22.73	25.31	24.49	24.67	22.48	21.73	21.08	20.8	22.06	23.64	25.91	24.4	22.32	635	666	634	420	409	440	505	417	417	761	763	760	710	747	802	856	897	840	845	870	839	808
LOC105032141	2.58	2.1	2.65	15.28	15.02	18.45	10.45	9.09	10.69	0.11	0.05	0.11	0.49	0.34	0.55	3.72	3.12	3.98	12.26	14.15	13.42	13.72	15.94	15.35	14.76	13.58	12.68	46	38	46	288	301	370	205	171	200	2	1	2	9	6	10	65	59	70	237	291	275	274
LOC105032142	4.26	3.91	3.89	2.62	2.73	2.41	2.4	2.13	2	8.67	8.86	9.54	6.74	6.71	8.23	4.2	4.16	3.78	7.36	6.76	6.15	15.84	15.74	16.13	4.35	4.15	4.02	176	165	159	117	126	112	107	92	86	360	385	395	287	279	350	165	187	151	339	323	291	731
LOC105032143	4.78	4.03	4.89	0.51	1.07	1.01	0.49	0.25	1.09	5.73	5.09	4.4	5.99	4.62	4.84	8.01	6.98	5.78	5.52	4.43	4.83	4.68	5.3	5.64	6.19	5.76	5.91	71	61	71	8	18	17	8	4	17	84	77	64	91	68	73	117	110	85	89	76	83	78
LOC105032144	0	0.33	0.05	0	0	0	0	0	0	0.05	0	0	0	0	0	0	0	0	0.09	0.08	0.04	0.38	0.77	0.87	0.18	0.14	0.09	0	7	1	0	0	0	0	0	0	1	0	0	0	0	0	0	0	0	2	2	1	9
LOC105032145	37.83	37.37	38.61	52.53	54.91	53.2	63.31	62.53	61.36	28.82	28.53	29.57	35.87	38.32	38.1	41.2	41.75	43.86	62.97	64	63.76	59.03	64.93	62.27	63.8	68.73	64.77	1200	1203	1192	1767	1962	1902	2214	2100	2041	908	932	927	1167	1207	1230	1280	1402	1373	2171	2351	2330	2104
LOC105032146	14.93	14.74	16.41	2.25	3.11	2.06	1.34	1.31	1.97	11.35	12.05	10.79	11.06	13.43	12.85	20.92	22.64	23.86	19.02	19.62	18.4	16.9	17.26	19.36	24.37	22.68	23	399	398	426	63	93	61	39	37	55	299	331	283	303	356	349	547	639	626	547	601	561	502
LOC105032147	0.66	0.7	0.79	0.72	1.17	0.87	0.94	0.98	1.04	1.38	1.97	1.66	2.13	1.54	1.93	0.67	1.39	1.16	2.42	3.12	2.56	2.44	2.94	1.63	1.22	1.54	1.65	12	13	14	14	24	18	19	19	20	25	37	30	40	28	36	12	27	21	48	66	54	50
LOC105032148	27.66	27.49	26.07	17.2	16.86	18.62	20.71	22.15	23.91	16.47	15.99	15.28	18.1	16.91	17.01	21.66	23.51	23.25	14.85	13.47	14.33	18.35	18.7	18.61	15	14.66	14.84	1385	1395	1270	911	949	1049	1141	1171	1256	817	822	754	929	841	866	1063	1247	1148	806	778	825	1029
LOC105032149	2.38	2.87	2.42	0.2	0.26	0.3	0.25	0.16	0.2	3.62	3.39	2.71	3.83	5.17	4.67	4.42	4.05	4.26	2.21	2.34	2.07	2.31	2.95	2.54	2.21	2.31	1.57	112	137	111	10	14	16	13	8	10	169	164	126	185	242	224	204	202	198	113	127	112	122
LOC105032151	1.61	2.03	1.74	0.07	0.13	0.07	0	0.14	0.07	50.25	48.62	54.83	51.93	57.89	52.77	20.68	21.9	22.93	26.96	25.33	26.5	32.06	28.48	31.45	20.27	19.1	20.76	22	28	23	1	2	1	0	2	1	678	680	736	725	783	731	276	316	308	398	398	415	489
LOC105032152	0.77	0.52	1.17	0.04	0	0	0.07	0	0	0.31	0.38	0.42	0.44	0.52	0.32	0.57	0.56	0.49	0.32	0.66	0.45	0.64	0.27	0.49	1.42	0.84	0.82	20	14	29	1	0	0	2	0	0	9	10	12	13	15	9	15	15	14	10	22	15	19
LOC105032154	8.79	8.04	9.03	4.2	3.99	3.23	3.64	3.51	3.6	8.83	9.05	8.17	9.05	8.97	8.83	10.04	9.31	9.36	7.52	6.98	7.2	7.57	6.58	7.61	7.69	8.35	7.19	394	364	393	198	202	163	179	167	170	392	416	361	415	400	403	442	442	412	366	363	372	381
LOC105032156	0.92	0.95	0.91	0.07	0.1	0	0.37	0.21	0.25	2.05	2.56	2.25	2.71	2.01	2.18	3.09	3.07	2.14	0.96	0.9	0.93	0.86	0.82	1.01	0.82	0.78	0.71	25	26	24	2	3	0	11	6	7	55	71	60	75	54	60	82	88	57	28	28	29	26
LOC105032158	0	0	0	0	0	0	0	0	0	0	0	0	0	0	0	0	0	0	0	0	0	0	0	0	0	0	0	0	0	0	0	0	0	0	0	0	0	0	0	0	0	0	0	0	0	0	0	0	0
LOC105032161	0.77	0.13	0.4	0	0	0.11	0	0	0	0	0	0	0	0	0	0	0	0	0.24	0	0	0.11	0	0	0.12	0	0.23	6	1	3	0	0	1	0	0	0	0	0	0	0	0	0	0	0	0	2	0	0	1
LOC105032162	0.63	0.31	0.33	0	0	0	0	0	0	0	0	0	0	0	0	0	0	0	0	0.14	0	0	0	0	0	0	0	4	2	2	0	0	0	0	0	0	0	0	0	0	0	0	0	0	0	0	1	0	0
LOC105032163	0	0	0	0	0	0	0	0	0	0.66	0.96	0.17	0.16	0.66	0	0	0	0	0	0	0	0	0	0	0	0.33	0	0	0	0	0	0	0	0	0	0	4	6	1	1	4	0	0	0	0	0	0	0	0
LOC105032165	0.11	0.08	0.16	0.79	0.6	0.51	0.03	0.03	0	0.06	0.12	0.36	0.03	0.06	0.25	0	0	0.08	1.96	1.96	2.17	0.97	0.69	1.29	0.98	0.88	0.85	4	3	5	30	22	20	1	1	0	2	4	12	1	2	8	0	0	3	74	79	91	40
LOC105032166	6.43	5.97	6.46	2.38	2.74	2.28	2.15	1.92	2.15	11.18	10.84	10.44	7.94	7.3	8.56	8.29	8.76	7.73	6.33	6.23	5.85	6.87	6.57	6.59	6.71	6.77	6.53	876	848	879	345	415	370	335	294	308	1494	1538	1407	1114	1002	1182	1122	1265	1055	945	1008	937	1073
LOC105032167	40.29	41.7	42.96	12.19	12.59	11.7	13.18	14.58	13.65	6.63	5.68	8.22	17.22	17.51	17.4	47.46	47.47	48.96	82.67	90.64	94.99	90.78	87.23	86.06	68.22	64.13	65.69	1050	1101	1089	336	369	343	378	401	373	171	152	211	460	453	461	1212	1310	1258	2335	2725	2846	2649
LOC105032168	27	26.73	23.15	13.81	14.82	13.93	12.93	12.76	14.87	42.32	44.31	45.55	38.22	36.85	36.73	34.86	37.35	32.32	22.32	19.65	21.44	23.44	21.55	22.22	20.16	21.33	22.7	355	356	296	192	219	206	187	177	205	551	598	590	515	481	491	449	520	419	318	298	324	345
LOC105032169	0.48	0.85	1.71	0.5	0.74	0.13	0.14	0.36	0.36	1.98	2.13	0.92	1.66	2.23	2.53	2.65	1.75	1.38	0.58	1.29	1.07	1.08	1.12	1.13	1.07	1.54	0.81	6.33	11.39	22	7	11	2	2	5	5	25.93	29	12	22.51	29.3	34.03	34.39	24.56	18	8.27	19.7	16.36	16
LOC105032170	30.81	28.63	28.42	10.01	9.9	10.2	8.48	8.18	7.72	31.91	33.45	33.44	40.57	45.58	41.5	41.92	42.2	42.5	16.45	17.76	19.64	14.75	14.6	14.13	18.25	19.25	18.14	1149	1082	1031	395	415	428	348	322	302	1179	1281	1229	1551	1688	1574	1532	1667	1563	665	764	842	616
LOC105032171	2.44	2.37	2.25	0	0.07	0	0	0	0	0.71	0.6	0.29	0.81	0.96	1.42	3.8	3.47	4.19	0.19	0.07	0.07	0.22	0.24	0.22	4.04	4.38	3.6	59	58	53	0	2	0	0	0	0	17	15	7	20	23	35	90	89	100	5	2	2	6
LOC105032172	0	0	0	0	0	0	0	0	0	0	0	0	0	0	0	0	0	0	0	0	0	0	0	0	0	0	0	0	0	0	0	0	0	0	0	0	0	0	0	0	0	0	0	0	0	0	0	0	0
LOC105032173	1.1	1.44	1.06	1.73	1.83	1.91	1.83	1.48	0.94	2.35	2.35	1.04	1.77	1.29	1.36	1.76	1.45	1.59	4.07	4.62	5.35	4.79	5.05	4.84	3.15	3.64	4.39	24.67	32.61	23	41	46	48	45	35	22	52.07	54	23	40.49	28.7	30.97	38.61	34.44	35	98.73	119.3	137.64	120
LOC105032174	78.06	83.68	81.61	6.59	6.75	5.99	1.48	1.76	1.77	259.65	255.24	265.39	224.63	205.59	222.31	411.5	420.75	395.57	71.38	72.16	78.81	85.96	90.95	81.35	258.42	254.38	258.81	1008	1095	1025	90	98	87	21	24	24	3321	3384	3377	2973	2636	2919	5207	5754	5037	999	1075	1170	1243
LOC105032175	22.3	21.04	19.71	4.88	5.03	4.31	3.46	3.78	3.87	57.38	52.12	57.8	34.89	34.9	39.58	17.87	16.65	15.58	15.25	11.29	13.68	13.83	13.51	13.51	16.74	16.36	18.73	363	347	312	84	92	79	62	65	66	925	871	927	582	564	655	285	287	250	269	212	256	252
LOC105032176	27.02	27.37	25.74	3.43	3.41	2.74	2.58	2.54	2.67	7.56	10.11	10.35	18.2	18.69	18.04	25.01	24.39	26.85	10.26	9.1	9	9.68	10.8	11.49	34.15	32.14	31.68	351	374	332	50	53	42	39	37	38	103	138	142	257	249	255	328	346	355	151	141	139	148
LOC105032177	0.22	0.17	0.23	0	0.02	0	0.05	0	0	0.15	0.15	0.25	1	1.17	0.67	1.53	1.6	1.6	0.99	1.05	0.97	2.45	2.56	3.13	10.95	10.29	10.5	9	7	9	0	1	0	2	0	0	6	6	10	42	47	28	62	68	65	44	49	45	112
LOC105032178	3.15	3.46	4.01	0	0.05	0	0	0	0	0.14	0.1	0	0.11	0.44	0.1	14.96	15.01	14.91	0.3	0.09	0.1	1.13	1.74	1.49	25.3	24.47	25.57	29.51	32.84	36.56	0	0.57	0	0	0	0	1.26	1	0	1.03	4.13	1	137.49	149.13	137.86	3	1	1.09	11.82
LOC105032179	4.01	2.88	3.08	0.6	0.47	0.67	0.56	0.76	0.77	3.51	4.38	3.98	4.03	3.54	3.56	3.46	3.24	3.41	1.3	1.42	1.3	1.55	1.53	1.83	2.19	2.86	2.58	143.49	103.16	104.44	22	19.43	27	22	29	29	124.74	160	140	145.97	125.87	128	121.51	121.87	119.14	50	58	52.91	61.18
LOC105032180	113.68	117.03	113.97	35.45	34.24	36.85	24.9	23.91	24.71	48.86	50.67	46.92	125.36	128.52	129.54	133.05	139.95	135.62	60.73	67.27	63.4	66.35	78.34	72.13	104.45	105.63	105.85	1689	1762	1647	557	572	616	407	375	385	719	773	687	1909	1896	1957	1937	2202	1987	978	1153	1083	1104
LOC105032181	4.55	4.03	4.92	0.11	0	0	0.16	0.06	0	1	0.74	0.36	6.09	4.7	6.95	22.46	21.77	21.66	0.05	0	0	0.52	0.34	0.51	24.31	23.61	28.16	78	70	82	2	0	0	3	1	0	17	13	6	107	80	121	377	395	366	1	0	0	10
LOC105032182	18.42	17.79	18.31	23.16	22.25	22.5	25.53	25.9	26.74	16.27	16.13	17.37	22.84	22.34	22.6	27.92	27.41	28.06	39.94	39.45	37.78	37.34	38.26	38.02	22.56	21.86	20.09	785	767	758	1043	1065	1078	1197	1164	1195	686	705	728	997	944	977	1165	1235	1178	1842	1937	1848	1780
LOC105032183	0	0	0	0.23	0.21	0.04	0.22	0.23	0.27	0	0	0	0	0	0	0	0	0	0.44	0.25	0.46	0.17	0.09	0.08	0.09	0	0	0	0	0	5	5	1	5	5	6	0	0	0	0	0	0	0	0	0	10	6	11	4
LOC105032185	13.18	14.93	11.3	3.32	2.58	2.64	2.13	2.99	1.89	27.4	26.85	28.55	28.78	33.56	29.68	16.13	16.45	14.6	14.82	17.41	17.07	16.35	13.92	14.98	31.45	29.58	35.1	146	168	122	39	32	33	26	35	22	301	305	312	327	369	334	175	193	159	178	223	216	203
LOC105032186	2.22	2.56	1.81	0.87	0.74	0.82	0.17	0.18	0.62	2.43	3.6	4.04	4.78	3.73	4.64	1.79	1.48	0.94	10.5	9.94	10.06	8.18	7.55	6.67	3.18	2.99	3.22	24	28	19	10	9	10	2	2	7	26	40	43	53	40	51	19	17	10	123	124	125	99
LOC105032187	20.72	26.69	21.19	31.34	33.36	32.18	18.13	14.15	17.57	28.73	30.05	27.55	35.21	31.08	31.42	24.48	25.43	23	65.29	73.25	78.05	71.66	67.01	67.44	35.48	35.52	44.71	190	248	189	304	344	332	183	137	169	261	283	249	331	283	293	220	247	208	649	775	823	736
LOC105032188	7.33	7.49	8.39	38.18	38.47	36.9	36.87	39.11	34.18	1.75	1.99	1.99	1.51	1.33	1.34	1	1.21	1.11	12.69	12.41	13.44	13.56	13.13	12.8	5.16	4.65	5.67	194	201	216	1069	1145	1099	1074	1093	949	46	54	52	41	35	36	26	34	29	364	379	409	402
LOC105032189	2.1	2.2	1.72	0.99	1.26	0.55	0.22	0.53	0.41	1.44	0.96	1.38	1.45	1.25	1.15	0.95	0.53	0.94	1.82	1.61	2.63	2.59	2.73	2.5	8.39	9.91	8.66	34	36	27	17	23	10	4	9	7	23	16	22	24	20	19	15	9	15	32	30	49	47
LOC105032190	0.96	1.46	1.27	0.08	0.18	0.04	0.04	0	0	0.36	0.08	0.36	0.7	0.44	1.18	1.26	1.51	1.13	0.44	0.52	0.62	0.89	0.88	0.53	1.67	1.69	1.64	24	37	31	2	5	1	1	0	0	9	2	9	18	11	30	31	40	28	12	15	18	25
LOC105032191	13.36	11.8	12.22	4.76	5.16	4.64	4.98	5.11	5.36	6.96	7.58	7.08	15.26	9.35	10.43	14.7	14.66	14.77	9.4	9.11	9.84	13.66	10.45	8.71	14.71	13.63	15.16	294	261	262	110	126	112	114	117	119	143	164	145	332	194	226	303	328	307	212	220	236	316
LOC105032193	1.29	2.85	2.81	8.84	8.65	7.56	3.94	3.31	4.64	18.41	14.28	17.12	9.05	9.72	9.72	2.79	1.29	1.62	4	5	3.97	2.31	3.28	3.74	1.7	1.76	1.39	17	38	36	123	128	112	57	46	64	240	193	222	122	127	130	36	18	21	57	76	60	34
LOC105032194	1.89	1.4	1.99	0.94	0.97	0.84	0.94	0.22	0.36	3.53	3.63	3.64	1.8	2	2.74	2.84	3.88	3.06	1.18	1.56	1.85	1.6	2.4	1.08	7.24	8.1	6.83	40	30	41	21	23	20	22	5	8	74	79	76	39	42	59	59	87	64	27	38	45	38
LOC105032195	8.21	8.21	9.5	61.52	66.91	68.89	81.92	83.16	79.76	11.97	13.84	14.2	6.65	5.23	5.03	1.84	1.49	2.09	41	45.26	46.15	43.24	40.84	44.51	6.37	6.76	6.71	223	226	251	1767	2043	2105	2448	2384	2272	322	386	380	185	141	139	49	43	56	1207	1418	1441	1315
LOC105032196	15.36	14.09	14.38	6.47	4.92	6.98	2.49	3.16	3.57	15.13	15.7	13.82	24.54	25.77	26.09	17.79	15.43	18.1	9.12	9.29	10.6	8.92	8.23	7.7	10.17	8.82	8.61	258	240	235	115	93	132	46	56	63	252	271	229	423	430	446	293	275	300	166	180	205	168
LOC105032197	3.53	2.63	2.69	0	0	0	0	0	0	0.6	0.31	0.75	1.03	1.06	1.4	13.68	11.4	11.68	0	0	0.04	0.04	0.13	0.08	1.75	2.04	2.39	77	58	57	0	0	0	0	0	0	13	7	16	23	23	31	292	263	251	0	0	1	1
LOC105032198	25.28	23.47	24.1	758.85	781.66	784.08	571.73	592.94	574.54	10.17	9.23	10.96	4.08	4.9	3.82	3.79	4.44	4.94	23.09	22.36	23.21	32.57	32.6	31.56	3.97	3.1	3.75	592	557	549	18792	20580	20658	14732	14657	14112	236	222	253	98	114	91	87	110	114	586	604	625	854
LOC105032199	20.76	23.86	22.26	4.47	5.34	4.96	4.75	3.56	4.58	23.82	23.92	25.2	22.34	24.46	22.29	27.91	26.67	28.09	22.87	22.2	21.8	23.21	22.54	23.42	35.48	34.26	36.6	536	624	559	122	155	144	135	97	124	609	634	641	591	627	585	706	729	715	640	661	647	671
LOC105032200	2.06	2.16	3.37	2.18	2.81	3.24	5.51	4.25	5.67	6	4.25	3.94	4.97	4.77	5.13	4.58	4.35	3.2	2.13	1.68	1.48	2.17	1.98	2.35	2.71	2.69	2.67	17	18	27	19	26	30	50	37	49	49	36	32	42	39	43	37	38	26	19	16	14	20
LOC105032201	1.44	1.17	1.39	0	0	0	0	0	0	0.09	0.08	0.17	0.33	0.51	0.5	3.63	4.64	3.86	0	0	0	0	0.08	0.07	2.6	2.13	2.17	17	14	16	0	0	0	0	0	0	1	1	2	4	6	6	42	58	45	0	0	0	0
LOC105032202	2.66	3.67	2.96	9.54	8.53	7.84	13.45	14.92	13.8	0.73	1.78	1.18	2.27	3.24	2.73	3.51	3.98	3.82	5.47	4.95	4.44	5.55	6.87	5.56	5.67	4.59	5.63	48	67	52	182	173	159	267	284	261	13	33	21	42	58	50	62	76	68	107	103	92	112
LOC105032203	22.05	19.95	23.36	121.87	123.13	123.83	150.05	147.15	148.06	11.9	10.75	10.2	8.74	7.75	10.62	17.86	18.36	20.39	29.81	29.69	29.09	29.11	28.56	25.76	12.92	12.81	14.47	625	573	644	3653	3924	3949	4680	4403	4402	334	313	285	254	218	306	496	551	570	916	971	948	924
LOC105032205	14.75	14.65	13.59	4.08	3.94	3.36	3.73	3.46	3.44	12.36	9.68	11.15	14.23	13.19	14.2	19.43	20.37	20.54	8.75	11.05	10.49	9.99	11.04	10.38	14.45	15.81	15.13	496	500	442	146	150	128	139	123	122	413	336	371	490	443	486	640	723	680	320	430	408	378
LOC105032206	22.16	23.57	22.82	5.25	5.55	4.4	4.16	4.39	3.97	18.23	14.75	17.21	21.93	22.22	23.4	25.59	24.95	27.5	12.35	10.65	10.96	9.82	10.08	9.35	14.37	15.05	14.09	707	762	708	177	199	158	146	148	133	576	483	541	717	704	759	800	843	865	427	392	402	351
LOC105032208	0.07	0	0	0	0	0	0	0	0	0	0	0	0.06	0	0.07	0.2	0	0.2	0	0	0	0	0	0.12	0.06	0	0	1	0	0	0	0	0	0	0	0	0	0	0	1	0	1	3	0	3	0	0	0	0
LOC105032209	23.36	14.16	20.7	0.32	0.2	0	0	0.21	0	10.78	10.84	8.36	8.68	7.73	7.22	52.12	58.1	57.43	1.95	1.25	3.19	3.97	3.31	4.01	40.86	45.33	44.71	210	129	181	3	2	0	0	2	0	96	100	74	80	69	66	459	553	509	19	13	33	40
LOC105032210	0	0.05	0	0	0	0	0	0	0	0	0	0	0	0	0	0	0	0	0	0	0	0	0	0	0.05	0.1	0	0	1	0	0	0	0	0	0	0	0	0	0	0	0	0	0	0	0	0	0	0	0
LOC105032211	2.21	2.54	2.31	0.4	0.6	0.63	0.34	0.38	0.36	4.36	4.39	3.82	3.61	3.92	3.74	3.64	4.35	4.3	3.59	3.19	3.39	3.32	3.14	3.41	5.23	5.09	5.16	152	179	157	30	48	50.91	27	29	27.61	306	320	266	262	277	269	255	327	303	278	260	267	264
LOC105032213	13.22	13.96	14.29	25.49	19.95	21.5	28.68	25.06	26.33	0.17	0.82	0.68	2.37	3.12	2.22	14.86	11.54	9.68	2.63	2.9	2.33	5.31	4.02	3.83	18.99	20.68	23.75	158	169	166	322	268	289	377	316	330	2	10	8	29	37	27	174	146	114	34	40	32	71
LOC105032214	12.3	13.02	10.66	5.44	4.67	4.42	5.48	5.06	5.29	10.45	9.02	10.1	12.78	12.96	13.53	25.43	25.16	21.83	5.36	4.63	5.23	4.81	6.74	5.99	11.33	11.13	13.38	235	252	198	110	100	95	115	102	106	197	177	190	249	245	263	475	508	410	111	102	115	103
LOC105032215	2.27	2.54	2.53	0.03	0.1	0	0.07	0.05	0.05	5.09	5.2	4.73	3.26	2.57	2.67	5.12	5.07	5.5	0.35	0.33	0.41	0.42	0.68	0.72	1.88	2.1	1.76	83	94	90	1	4	0	3	2	2	184	195	170	122	93	99	183	196	198	14	14	17	17
LOC105032216	19	18.79	17.85	2.33	2.39	2.25	2.28	2.14	2.17	18.9	17.96	17.14	24.33	23.8	22.59	25.8	26.02	24.36	9.29	7.83	8.23	10.25	9.11	11.58	16.76	17.73	16.33	885	887	809	115	125	118	117	105	106	872	859	787	1162	1101	1070	1178	1284	1119	469	421	441	535
LOC105032217	16.26	13.83	14.22	20.33	19.9	22.02	15.97	16.8	15.87	14.19	12.02	12.45	23.62	20.67	20.61	27.4	26.07	30.34	36.19	36.92	36.87	50.75	50.3	47.8	36.16	36.56	36.51	721	621	613	953	992	1098	779	786	738	623	547	544	1073	910	929	1190	1224	1326	1739	1888	1879	2519
LOC105032218	3.52	3.64	3.53	86.36	80.34	80.43	147.88	145.02	141.39	0.93	0.41	0.68	1.31	1.01	1.73	0.34	1.03	0.17	1.24	1.38	1.6	1.95	1.77	1.47	1.01	0.59	0.23	42	44	41	1090	1078	1080	1942	1827	1770	11	5	8	16	12	21	4	13	2	16	19	22	26
LOC105032219	19.83	20.75	22.59	15.66	15.79	15.22	15.22	15.21	14.46	12.78	12.81	13.35	13.94	15.6	13.87	14.78	15.63	14.94	16.03	17.63	15.99	14.45	15.66	14.51	22.18	19.75	22.42	315	334	349	263	282	272	266	255	241	201	209	209	227	246	224	230	263	234	276	323	292	257
LOC105032220	0	0.09	0	0	0	0	0	0	0	0	0.04	0	0	0	0	0.23	0.04	0.13	0	0	0	0	0	0	0.21	0.13	0.2	0	2	0	0	0	0	0	0	0	0	1	0	0	0	0	5	1	3	0	0	0	0
LOC105032221	11.1	11.85	10.82	10.86	12.08	11.21	10.73	12.46	10.74	16.57	16.22	16.93	11.93	12.65	12.9	13.48	16.05	14.28	32.18	31.85	32.59	31.26	34.97	32.92	23.24	24.12	23.37	184	199	174	190	225	209	195	218	186	272	276	276	200	207	217	215	278	232	577	608	620	580
LOC105032222	2.54	2.5	3.31	2.99	2.36	2.88	1.15	1.99	2.51	3.86	3.16	2.51	3.1	4.06	4.59	1.51	2.01	3.86	2.84	1.87	3.46	3.07	4.29	4.08	3.65	4.14	4.22	24	24	31	30	25	31	12	20	25	37	31	24	30	38	44	14	20	36	29	20	38	33
LOC105032223	1.04	1.86	1.75	0	0	0	0.09	0.09	0	3.71	4.23	4.02	4.97	6.36	8.26	2.41	2.76	2.3	0.17	0.25	0.08	0.25	0.36	0.41	1.67	1.24	1.55	11	20	18	0	0	0	1	1	0	39	46	42	54	67	89	25	31	24	2	3	1	3
LOC105032224	26.11	25.83	22.27	7.64	7.85	7.85	5.98	6.58	7.16	15.99	16.77	18.11	21.14	23.27	20.88	29.2	32.22	29.08	19.06	15.2	16.23	16.05	15.57	17.74	23.7	22.36	27.74	417	418	346	129	141	141	105	111	120	253	275	285	346	369	339	457	545	458	330	280	298	287
LOC105032225	0	0	0	0	0	0.02	0	0	0	0	0	0	0	0	0	0	0	0	0	0	0	0	0	0	0	0	0	0	0	0	0	0	0.09	0	0	0	0	0	0	0	0	0	0	0	0	0	0	0	0
LOC105032226	9.78	13.12	12.26	3.61	2.99	3.26	5.83	4.05	2.62	13.12	11.91	14.27	22.07	27.56	27.96	23.09	21.65	15.35	10.29	12.19	12.5	12.01	12.18	13.85	20.61	18.96	19.59	64	87	78	25	22	24	42	28	18	85	80	92	148	179	186	148	150	99	73	92	94	88
LOC105032227	1.93	1	1.51	0	0.08	0	0	0.17	0	0.28	0.54	0.75	1.89	0.65	1.18	6.67	6.7	7.84	0	0.24	0.24	1.23	0.53	0.57	7.36	7.24	9.19	21	11	16	0	1	0	0	2	0	3	6	8	21	7	13	71	77	84	0	3	3	15
LOC105032228	0	0	0	0	0	0	0	0	0	0	0	0	0	0	0	0	0	0	0	0	0	0	0	0	0	0	0	0	0	0	0	0	0	0	0	0	0	0	0	0	0	0	0	0	0	0	0	0	0
LOC105032229	65.28	67.43	65.83	85.77	87.65	87.35	76.72	77.03	74.72	58.87	57.03	57.74	42.39	44.99	47.09	43.89	41.46	41.41	64.1	60.41	61.42	60.65	63.45	62.71	43.59	43.27	42.11	2398	2510	2352	3332	3620	3610	3101	2987	2879	2142	2151	2090	1596	1641	1759	1580	1613	1500	2552	2560	2594	2495
LOC105032230	0	0	0	0	0	0	0	0	0	0	0	0	0	0	0	0	0	0	0	0	0	0	0	0	0	0	0	0	0	0	0	0	0	0	0	0	0	0	0	0	0	0	0	0	0	0	0	0	0
LOC105032232	0.07	0.07	0	0	0	0	0.06	0.19	0	0.07	0	0	0.07	0	0	0	0	0	0	0	0	0.06	0	0	0.13	0.07	0.06	1	1	0	0	0	0	1	3	0	1	0	0	1	0	0	0	0	0	0	0	0	1
LOC105032235	5.13	5.99	5.92	1.13	0.87	0.7	0.74	0.36	0.63	17.34	17.06	16.66	11.63	11.85	12.03	6.71	5.26	6.47	4.27	3.79	3.97	3.31	2.87	2.68	2.81	3.33	2.59	163	193	183	38	31	25	26	12	21	546	557	522	379	374	389	209	177	203	147	139	145	118
LOC105032236	54.07	47.76	51.64	0.42	0.2	0.23	0.14	0.39	0.43	127.88	122.6	125.92	69.37	73.63	68.53	58.99	60.47	59.76	5.27	3.95	4.87	8.14	8.57	8.35	33.33	32.31	30.83	1448	1296	1345	12	6	7	4	11	12	3392	3371	3323	1904	1958	1866	1548	1715	1578	153	122	150	244
LOC105032237	44.42	45.38	44.32	2.77	3.27	2.24	1.83	2.01	1.59	24.03	23.28	23.79	19.04	19.4	21.32	13.89	12.09	13.55	16.42	17.87	15.79	17.11	17.14	18.85	18.61	17.7	17.35	881	912	855	58	73	50	40	42	33	472	474	465	387	382	430	270	254	265	353	409	360	380
LOC105032238	1.85	1.82	1.79	0.1	0.48	0.19	0.1	0	0.31	3.95	3.7	4.3	6.25	4.16	2.78	4.32	5.02	2.64	0.7	1.41	1.42	1.45	1.67	2.58	2.42	2.85	4.37	17	17	16	1	5	2	1	0	3	36	35	39	59	38	26	39	49	24	7	15	15	15
LOC105032239	2.56	2.46	3.3	1.49	1.33	1.62	0.93	1.43	1.36	5.43	4.56	5.12	2.58	3.09	2.86	2.85	3.87	3.76	15.43	14.12	13.41	11.89	12.25	12.9	5.8	4.84	4.4	122	118	153	75	71	87	49	72	68	261	230	244	131	143	140	136	201	176	798	789	735	642
LOC105032240	0.42	0.9	1.16	0	0.06	0.13	0	0	0	90.11	91.87	86.56	34.32	37.2	36.61	34.75	35.08	33.96	0.13	0.37	0.43	0	0.34	0.19	1.18	0.85	0.65	6	13	16	0	1	2	0	0	0	1266	1338	1210	499	524	528	483	527	475	2	6	7	0
LOC105032242	2.44	2.96	2.63	0.05	0.05	0	0	0	0	2.47	2.04	1.76	2.54	2.78	3.12	6.37	5.84	6.02	1.08	0.91	1	1.33	1.14	1.27	4.91	4.67	4.39	52	65	57	1	1	0	0	0	0	51	43	36	56	58	66	130	129	123	25	22	23	31
LOC105032244	1.67	1.55	2.63	0	0	0.03	0.06	0.03	0.03	0.14	0.1	0.14	0.17	0.27	0.27	1.32	1.22	1.11	0.06	0.03	0.03	0	0	0	1.96	1.48	1.78	49	46	75	0	0	1	2	1	1	4	3	4	5	8	8	38	38	32	2	1	1	0
LOC105032245	12.98	14.4	14.57	20.22	20.67	19.02	16.6	15.85	17.24	18.46	19.51	17.48	15.03	15.54	16.48	15.82	16.35	16.5	29.7	29.34	29.88	28.63	28.32	27.25	21.99	21.27	22.4	587	660	641	967	1051	968	826	757	818	827	906	779	697	698	758	701	783	736	1456	1531	1554	1450
LOC105032246	1.6	1	1.37	0.62	1.21	0.71	0.24	0.76	0.77	1.35	2.82	1.76	1.06	1.39	1.64	0.14	1.16	0.4	2.18	2.69	1.42	1.77	1.15	3.04	2.22	1.74	1.23	12	5	10	5	8	6	2	5	5	10	17	13	7	8	9	1	7	3	18	18	9	11
LOC105032247	10.68	10.19	10.51	0	0	0.04	0.05	0.05	0.02	25.45	24.97	24.84	20.37	20.65	19.19	10.23	10.64	10.78	0.16	0.07	0.04	0.05	0.1	0.04	10.54	9.67	10.82	422	408	404	0	0	2	2	2	1	996	1013	967	825	810	771	396	445	420	7	3	2	2
LOC105032248	14.39	13.43	11.82	3.25	3.06	3.5	2.96	3.43	3.01	28.31	29.18	27.57	25.43	24.18	26.18	23.94	18.99	21.7	13.65	11.91	12.31	13.54	15.49	11.69	12.1	11.69	11.87	314	297	251	75	75	86	71	79	69	612	654	593	569	524	581	512	439	467	323	300	309	331
LOC105032249	8.04	9.31	9.1	1.73	2.33	2.31	3.23	3.05	3.31	4.65	4.85	4.46	2.77	2.11	2.73	1.87	3.35	3.02	29.09	26.26	26.8	25.34	26.42	27.82	8.18	8.44	8.01	261	307	287	60	84	85	115	103	107	150	163	144	93	68	89	60	110	97	1031	990	1009	925
LOC105032250	1.19	0.85	0.89	0.2	0.29	0.1	0.3	0.31	0.41	0.87	1.05	1.15	0.79	1.14	1.49	0.61	0.66	0.38	0.3	0.19	0.42	0.14	0.26	0.24	0.3	0.38	0.2	22	16	16	4	6	2	6	6	8	16	20	21	15	21	28	11	13	7	6	4	9	3
LOC105032251	6.48	5.89	6.32	4.61	5.94	5.82	6.19	4.85	7.87	10.39	10.29	9.69	8.46	10.25	10.35	8.69	10.83	10.53	8.18	4.98	6.21	7.7	7.84	7	7.04	5.78	6.76	129	119	120	95	130	129	132	101	161	203	206	185	176	203	208	169	232	211	171	114	139	167
LOC105032252	7.11	8.27	8.48	9.15	9.74	9.02	5.61	5.25	4.74	1.79	1.89	1.66	3.81	5.24	4.27	14.44	12.83	13.71	13.86	12.53	12.83	5.87	6.7	6.02	34.57	34.61	34.13	213	251	247	290	328	304	185	166	149	53	58	49	117	156	130	424	407	405	450	433	442	197
LOC105032253	4.11	4.05	5.15	1.9	1.92	1.51	1.64	0.66	1.39	0.05	0.15	0.1	0.05	0.05	0.05	0	0.05	0.05	1.11	0.96	0.74	1.39	1.06	1.45	2.52	1.77	1.7	82	82	100	40	43	34	36	14	29	1	3	2	1	1	1	0	1	1	24	22	17	31
LOC105032254	7.93	7.17	6.24	5.43	4.78	4.48	4.74	5.66	6.14	4.86	5.62	5.46	8.71	8.29	8.45	11.24	11.19	12.52	10.78	11.62	10.83	10.05	10.42	10.25	13.67	14.53	12.46	239	219	183	173	162	152	157	180	194	145	174	162	269	248	259	332	357	372	352	404	375	339
LOC105032255	25.75	32.9	30.55	5.96	6.79	6.59	5.42	6.5	5.85	28.31	29.48	24.1	33.56	33.24	31.8	29.35	30.95	30.47	53.8	49.58	53.63	47.09	45.82	48.9	49.81	53.19	52.25	462	598	533	113	137	133	107	123	110	503	543	426	617	592	580	516	588	539	1046	1026	1106	946
LOC105032256	6.85	5.92	6.37	6.66	6.6	6.63	6.61	6.81	7.33	7.84	9.1	8.35	8.33	8.1	9.12	8.6	7.77	9.01	8.52	8.2	7.59	7.59	9.12	8.63	6.01	5.47	5.25	178	156	161	183	193	194	189	187	200	202	243	214	222	209	241	219	214	231	240	246	227	221
LOC105032257	1.42	1.17	1.94	0.07	0	0	0	0	0	0.08	0.31	0.08	0.08	0.48	0.39	0.24	0.45	0.48	0.07	0.27	0.34	0.21	0.08	0.21	3.52	3.81	4.33	18	15	24	1	0	0	0	0	0	1	4	1	1	6	5	3	6	6	1	4	5	3
LOC105032258	1.57	1.05	1.79	32.07	31.57	34.43	40.72	38.19	39.24	0.45	0.27	0.11	0.11	0	0.06	0.06	0	0.11	2.48	2.87	3.41	1.6	2.15	1.97	0.16	0.23	0.05	28	19	31	605	633	691	799	719	734	8	5	2	2	0	1	1	0	2	48	59	70	32
LOC105032259	0.29	0.07	0.22	1.51	0.71	0.71	2.05	1.79	2.01	0	0	0	0	0	0	0	0	0	0.27	0.38	0.44	0.32	0.49	0.13	0.07	0.07	0.07	4	1	3	22	11	11	31	26	29	0	0	0	0	0	0	0	0	0	4	6	7	5
LOC105032260	13.91	15.7	14.58	13.26	13.95	12.26	13.6	13.86	12.04	14.88	17.01	16.2	14.06	14.62	15.37	16.07	14.24	13.03	14.17	16.06	15.19	15.45	16.67	14.68	17.43	16.44	15.79	250	286	255	252	282	248	269	263	227	265	314	287	259	261	281	283	271	231	276	333	314	311
LOC105032261	0	0	0	0.17	0.08	0.16	0.29	0.09	0.17	0.46	0.58	0.42	0.49	0.46	0.31	0	0	0	0.5	0.51	0.56	1.06	0.79	1.28	0.13	0.05	0	0	0	0	4	2	4	7	2	4	10	13	9	11	10	7	0	0	0	12	13	14	26
LOC105032262	0	0	0	0	0	0	0	0	0	0	0	0	0	0	0	0	0	0	0	0	0	0	0	0	0	0	0	0	0	0	0	0	0	0	0	0	0	0	0	0	0	0	0	0	0	0	0	0	0
LOC105032264	2.07	2.3	2.29	1.48	1.89	1.93	3.45	2.68	3.71	2.2	2.81	2.46	1.43	0.87	2.14	1.5	1.91	1.85	2.43	2.54	2.07	1.76	2.28	2.45	2.45	2.96	2.22	41	46	44	31	42	43	75	56	77	43	57	48	29	17	43	29	40	36	52	58	47	39
LOC105032265	1.41	2.44	1.45	0.17	0.05	0	0.05	0.17	0	1.44	1.89	1.85	2.87	3.27	3.82	2.82	2.89	4.32	5.07	3.92	4.41	5.19	7	6.37	6.55	5.07	7.41	24	42	24	3	1	0	1	3	0	25	33	31	50	57	66	47	52	73	101	88	98	113
LOC105032266	0.35	0.09	0.36	1	0.94	1.49	0.8	1	0.76	0.18	0.09	0	0	0	0.09	0	0.17	0	4.63	4.04	6.28	5.11	6.76	4.88	0.74	1.15	0.48	4	1	4	12	12	19	10	12	9	2	1	0	0	0	1	0	2	0	57	53	82	65
LOC105032267	10.41	11.07	11.02	7.6	6.97	7.02	6.59	6.53	6.41	17.21	16.76	17.27	13.45	14.12	13.86	13.51	13.86	14.2	13.66	13.12	13.02	14.69	14.03	14.88	13.32	12.32	11.56	799	861	822	617	601	606	556	529	516	1308	1320	1306	1058	1076	1081	1016	1126	1074	1136	1161	1149	1262
LOC105032268	114.45	108.48	112.69	111.49	106.74	101.04	91.8	96.36	93.99	29.6	29.62	26.9	90.24	84.96	89.34	119.12	123.43	125.82	115.34	117.1	115.26	98.44	101.21	99.54	175.26	181.2	186.14	1464	1406	1402	1508	1535	1454	1292	1301	1261	375	389	339	1183	1079	1162	1493	1672	1587	1599	1728	1695	1410
LOC105032269	2.39	3.12	2.65	0.09	0	0.09	0.04	0.05	0.05	5.41	6.88	7.17	4.18	3.14	2.92	3.18	2.48	3.26	0.18	0.59	0.8	1.13	0.7	1.37	1	1.42	1.38	49	65	53	2	0	2	1	1	1	110	145	145	88	64	61	64	54	66	4	14	19	26
LOC105032270	11.54	11.89	13.29	0.91	0.41	0.74	0.13	0.52	0.48	1.35	1.25	1.54	4.85	4.08	4.39	2.16	2.08	2.66	0.21	0.12	0.16	0	0.09	0.16	1.15	2.09	1.6	251	262	281	21	10	18	3	12	11	29	28	33	108	88	97	46	48	57	5	3	4	0
LOC105032271	31.15	32.14	33.79	13.09	16.09	13.43	12.86	12.04	11.06	33.81	31.25	33.62	29.22	31.01	32.12	32.42	33.19	33.3	32.41	30.58	31.35	31.28	35.31	33.49	34.28	35	34.17	1025	1074	1086	460	600	498	467	419	387	1112	1066	1099	997	1021	1083	1053	1166	1087	1165	1173	1192	1163
LOC105032272	0.6	0.17	0.35	0	0	0	0	0.24	0	0.94	0.58	1.12	0.25	0.09	0.42	0.26	0.16	0.09	0.24	0.22	0.44	0.61	0.16	0.52	0.47	0.69	0.23	7	2	4	0	0	0	0	3	0	11	7	13	3	1	5	3	2	1	3	3	6	8
LOC105032275	0	0	0	0.58	0.78	0.3	0.37	0.26	0.26	0	0	0	0	0	0	0	0	0.07	0.56	0.47	0.53	1.03	1.62	0.95	0.13	0	0.06	0	0	0	9	13	5	6	4	4	0	0	0	0	0	0	0	0	1	9	8	9	17
LOC105032276	12.24	10.85	12.82	0.15	0	0.07	0.07	0.07	0.15	0	0	0	0.08	0	0	2.88	2.88	3	0	0.14	0.27	0	0.15	0.07	49.24	52.32	53.5	157	141	160	2	0	1	1	1	2	0	0	0	1	0	0	36	39	38	0	2	4	0
LOC105032277	13.42	12.19	12.93	3.36	3.74	3.73	3.95	4.01	3.99	4.8	3.83	4.78	10.59	8.8	8.15	12.24	12.13	10.84	12.68	13.38	11.38	14.18	11.55	12.77	16.23	16.9	16.81	351	323	328	92	111	112	115	109	107	124	104	122	284	224	216	316	335	280	359	401	347	416
LOC105032278	21.87	23.17	20.72	4.25	2.85	3.11	2.29	2.5	1.71	11.41	10.4	9.26	8.9	8.67	9.4	10.05	9.34	8.57	10.11	10.33	9.57	12.89	14.12	13.71	11.54	11.48	12.03	433	461	402	89	63	68	50	53	36	224	210	178	179	171	187	195	197	167	217	236	220	285
LOC105032279	2.05	2.77	2.41	0.03	0.11	0.09	0.05	0	0.03	1.97	1.1	1.47	2.13	2.01	2.02	2.93	3.29	3.4	1.09	1.21	1.46	1.32	1.96	1.42	2.95	2.83	3.98	56	72	65	1	4	3	2	0	1	52	33	44	66	54	56	89	106	95	34	42	42	49
LOC105032280	4.9	5.3	4.5	0.57	0.27	0.34	0.51	0.45	0.33	7.37	7.61	7.93	5.62	6.83	6.63	4.16	4.46	5.36	2.77	2.35	2.65	2.65	2.35	3.17	3.19	3.34	3.46	114	125	102	14	7	9	13	11	8	170	182	182	134	158	157	95	110	123	70	63	71	69
LOC105032282	32.95	32.97	29.83	2.49	4.37	3.55	3.7	3.54	3.84	27.99	32.7	26.4	38.25	39.29	34.76	29.01	35.05	32.75	59.25	59.26	65.29	54.87	52.01	49.41	72.08	74.75	74.22	368	390	332	31	54	47	46	44	45	316	381	295	454	450	410	329	418	369	754	800	862	709
LOC105032283	0	0	0	0	0	0	0	0	0	0	0.37	0.13	0.06	0.06	0.31	0.07	0.06	0	0	0	0	0.29	0.18	0.06	0.24	0.19	0	0	0	0	0	0	0	0	0	0	0	6	2	1	1	5	1	1	0	0	0	0	5
LOC105032285	0.17	0.04	0	0	0	0	0	0	0	0	0	0	0	0	0	0	0	0	0	0.07	0	0.04	0.04	0	0.16	0.04	0.12	4	1	0	0	0	0	0	0	0	0	0	0	0	0	0	0	0	0	0	2	0	1
LOC105032286	0	0	0	0	0	0	0	0	0	0	0	0	0	0	0	0	0	0	0	0	0	0	0	0	0	0	0	0	0	0	0	0	0	0	0	0	0	0	0	0	0	0	0	0	0	0	0	0	0
LOC105032287	0.29	0.39	0.6	1.2	1.37	1.76	2.72	2.83	2.45	0.13	0.03	0	0	0.03	0.13	0.32	0.5	0.27	0.1	0.23	0.39	0.24	0.08	0.05	0.86	0.93	0.87	11	15	22	48	58	75	113	113	97	5	1	0	0	1	5	12	20	10	4	10	17	10
LOC105032288	0.17	0.17	0.34	0	0	0	0.15	0	0	0	0	0	0.16	0.08	0	0.09	0.71	0.68	0.08	0	0.07	0	0	0	0.39	0.42	0.08	2	2	4	0	0	0	2	0	0	0	0	0	2	1	0	1	9	8	1	0	1	0
LOC105032289	0.32	0.09	0.19	0	0	0	0	0	0.04	0	0	0	0.09	0	0.09	0.18	0.09	0.14	0	0	0	0	0.09	0.08	0.67	0.73	0.87	7	2	4	0	0	0	0	0	1	0	0	0	2	0	2	4	2	3	0	0	0	0
LOC105032291	0	0	0	0	0	0	0	0	0	0	0	0	0	0	0	0	0	0.09	0	0	0	0	0	0	0	0	0	0	0	0	0	0	0	0	0	0	0	0	0	0	0	0	0	0	1	0	0	0	0
LOC105032292	0	0	0	0	0	0	0	0	0	0	0	0	0	0	0	0	0	0	0.15	0.62	0.19	0	0	0	0	0	0	0	0	0	0	0	0	0	0	0	0	0	0	0	0	0	0	0	0	3	13	4	0
LOC105032293	0	0	0	0	0	0	0	0	0	0	0	0	0	0	0	0	0	0	0	0	0	0	0	0	0	0	0	0	0	0	0	0	0	0	0	0	0	0	0	0	0	0	0	0	0	0	0	0	0
LOC105032294	0	0	0	0	0	0	0	0	0	0	0	0	0	0	0	0	0	0	0	0	0	0	0	0	0	0	0	0	0	0	0	0	0	0	0	0	0	0	0	0	0	0	0	0	0	0	0	0	0
LOC105032296	8.36	9.22	9.7	8.67	9.99	10.54	9.88	8.85	7.2	9.98	9.37	7.57	16.13	13.3	13.26	23.75	16.04	15.49	30.68	32.56	29.78	37.4	37.02	35.58	23.14	21.66	22.29	93	104	105	102	125	132	121	104	84	110	107	83	184	147	150	259	189	170	370	418	381	466
LOC105032297	0.29	0.33	0.15	0.05	0.04	0	0	0	0.05	0.05	0	0	0	0	0.05	0	0.05	0	0.09	0	0.04	0	0	0	0	0	0	6	7	3	1	1	0	0	0	1	1	0	0	0	0	1	0	1	0	2	0	1	0
LOC105032299	2.86	2.78	2.35	0.08	0.07	0.11	0.04	0.08	0	2.12	1.45	1.97	1.78	2	1.93	3	2.82	3.32	2.21	2.45	2.42	1.79	2.39	2.7	3.84	3.89	4.1	140	138	112	4	4	6	2	4	0	103	73	95	89	97	96	144	146	160	117	138	136	98
LOC105032300	0	0	0	0	0	0	0	0	0	0	0	0	0	0	0	0	0	0	0	0	0	0	0	0	0	0	0	0	0	0	0	0	0	0	0	0	0	0	0	0	0	0	0	0	0	0	0	0	0
LOC105032302	0.06	0.12	0.25	0.04	0.05	0.13	0.02	0	0.02	2.11	1.92	2.78	2.02	1.86	1.48	1.63	1.42	1.11	1.33	1.18	1.11	1.83	1.99	2.16	1.81	2	2.04	3	6	12	2	3	7	1	0	1	103	97	135	102	91	74	79	74	54	71	67	63	101
LOC105032304	8.59	8.13	8.29	0.23	0.23	0.32	0.46	0.39	0.52	4.43	3.8	4.79	6.6	5.41	5.99	13.72	13.91	13.92	29.87	27.96	28.24	53.53	53.63	54.49	41.99	42.49	43.28	460	437	432	13	14	19	27	21	29	229	209	253	357	278	323	714	762	723	1719	1712	1715	3148
LOC105032306	2.26	3.08	2.42	1.03	0.89	1.06	0.47	0.49	0.43	10.57	11.03	10.74	8.81	9.49	9.73	7.85	7.67	6.83	0.69	0.62	0.69	0.42	0.49	0.63	2.19	2.2	2.89	110	147	115	54	50	56	26	26	22	524	562	524	445	472	498	383	399	343	35	37	38	22
LOC105032307	0.13	0	0.03	0.1	0	0	0.09	0.1	0	0	0.07	0	0	0	0	0	0.03	0.1	0.87	0.99	1.11	0.87	0.68	0.88	0.16	0.57	0.31	4	0	1	3	0	0	3	3	0	0	2	0	0	0	0	0	1	3	28	34	38	29
LOC105032308	20.17	19.77	20.88	3.81	3.41	3.58	3.06	3.08	3.21	14.36	15.05	15.26	22.47	23.03	23.69	20.53	19.78	20.01	18.71	21.34	19.26	19.21	20.76	19.19	21.26	22.06	18.47	726	721	731	145	138	145	121	117	121	512	556	541	829	823	867	724	754	710	730	886	797	774
LOC105032309	17.62	20.52	19.15	7.77	7.8	7.75	3.8	3.29	3.5	42.71	41.55	38.33	33.45	33.77	32.8	23	23.71	20.23	24.99	23.15	21.72	24.65	23.67	21.84	23.02	21.5	23.29	344	406	362	161	172	171	82	68	72	829	836	740	671	655	652	440	491	389	530	523	487	538
LOC105032310	17.68	15.34	14.21	5.78	6.1	7.91	5.65	5.58	5.21	9.63	9.5	8.59	8.68	9.07	9.49	7.11	6.98	5.43	13.84	17.28	16.41	11.96	13.79	14.43	10.56	12.54	13.54	165	145	129	57	64	83	58	55	51	89	91	79	83	84	90	65	69	50	140	186	176	125
LOC105032312	0.41	0.55	0.57	0.07	0.26	0.11	0	0.05	0.07	0.15	0.28	0.2	0.78	1.12	1.07	1.71	2.08	1.38	1.16	1.45	1.24	1.6	1.35	1.64	9.17	7.68	9.34	17	23	23	3	12	5	0	2	3	6	12	8	33	46	45	69	91	56	52	69	59	74
LOC105032313	0.76	1.18	0.62	0	0.11	0	0.03	0.03	0	1.34	1.11	1.15	0.99	0.57	0.93	1.13	1.19	1.02	0.84	0.77	0.8	0.93	0.67	0.89	1.38	1.15	1.3	24	38	19	0	4	0	1	1	0	42	36	36	32	18	30	35	40	32	29	28	29	33
LOC105032314	10.34	9.25	9.26	17.62	17.69	20.19	23.68	23.2	26.02	2.78	2.38	2.26	4.45	3.77	2.81	6.59	6.31	6.51	8.18	7.93	7.31	9.27	9.82	9.27	8.81	9.46	8.52	360	345	317	654	724	780	943	841	957	102	96	84	160	138	114	248	258	232	336	345	342	389
LOC105032315	26.8	29.76	31.99	40.99	40.62	39.68	24.79	25.07	25.95	90.91	89.17	82.85	64.11	68.31	65.5	41.73	40.74	37.03	33.31	33.72	35.98	27.42	30.99	28.88	37.45	38.83	38.81	392	441	455	634	668	653	399	387	398	1317	1339	1194	961	992	974	598	631	534	528	569	605	449
LOC105032317	2.03	0.95	1.43	0.3	0.76	0.29	0.78	0.91	0.31	1.83	1.35	1.74	0.94	1.08	0.84	1.31	1.31	0.54	2.37	2.69	2.32	2.67	1.03	1.98	2.68	2.48	3.52	19	9	13	3	8	3	8	9	3	17	13	16	9	10	8	12	13	5	24	29	25	28
LOC105032318	0.36	0.4	0.33	0	0	0	0	0	0	0.3	0.43	0.37	0.35	0.53	0.63	0.7	0.69	0.64	0.11	0.03	0.03	0.5	0.46	0.39	0.45	0.49	0.45	9	10	8	0	0	0	0	0	0	8	11	9	9	14	16	17	18	17	3	1	1	14
LOC105032319	1.67	2.01	1.61	0.37	0.72	0.77	0.36	0.79	0.72	0.92	0.79	0.66	3.13	2.76	3.39	3.49	4.53	3.87	0.67	0.52	0.41	0.54	0.55	0.53	3.59	2.69	2.89	64	78	60	15	31	33	15	32	29	35	31	25	123	105	132	131	184	146	28	23	18	23
LOC105032320	2	2.83	2.78	0.52	0.31	0.24	0.4	0.15	0.2	3.99	4.18	3.21	1.95	2.64	2.53	3.72	3.19	3.91	2.29	2.49	2.4	1.99	2.64	2.22	2.5	2.8	2.06	87	125	118	24	15	12	19	7	9	172	187	138	87	114	112	159	147	168	108	125	120	97
LOC105032321	2.51	1.67	1.67	0.07	0	0	0	0	0	49.14	41.66	41.91	39.28	40.47	41.05	41.39	39.34	39.48	0.41	0.51	0.9	1.38	1.2	1.56	10.22	10.41	11.07	34	23	22	1	0	0	0	0	0	660	580	560	546	545	566	550	565	528	6	8	14	21
LOC105032322	0.29	0.25	0.56	0.48	0.39	0.16	0.17	0.31	0.14	0.33	0.39	0.41	0.85	0.92	0.57	1.3	1.45	0.89	4.45	3.83	5.81	4.53	5.5	4.85	0.61	0.81	0.53	8	7	15	14	12	5	5	9	4	9	11	11	24	25	16	35	42	24	132	121	183	139
LOC105032323	39.78	54.51	54.78	25.85	26.47	22.97	23.03	17.93	18.84	24.23	26.67	21.56	52.57	56.14	55.39	61.87	57.72	53.88	30.8	25.13	26.34	23.4	27.04	28.01	40.6	38.62	42.38	429	598	577	291	318	279	270	204	212	255	294	224	589	602	602	652	662	576	357	314	328	285
LOC105032324	1.67	2.28	2.02	2.14	1.49	2.06	1.43	1.63	2.25	0.8	0.86	0.8	1.1	0.74	1.16	1.86	2.09	1.85	0	0.04	0	0	0	0	0	0	0	34	47	40	46	34	47	32	35	48	16	18	16	23	15	24	37	45	37	0	1	0	0
LOC105032325	7.18	6.58	6.62	2.65	2.32	1.95	3.14	2.12	2.18	7.06	6.82	8	6.55	6.39	7.16	7.71	9.07	9.37	30.86	28.87	30.63	21.91	23.52	20.77	14.31	17.03	15.37	154	143	138	60	56	47	74	48	49	150	150	169	144	136	156	162	206	198	717	714	755	526
LOC105032327	3.54	5	5.25	4.37	4.41	4.96	5.08	3.16	2.83	8.26	5.72	7.08	7.56	9.81	9.6	10.76	8.09	6.51	19.93	18.84	20.21	17.63	19.16	18.23	11.54	11.4	14.45	28	40	40	36	39	44	44	26	23	62	45	53	59	75	74	80	65	49	165	165	177	150
LOC105032328	2.83	3.59	4.36	1.2	1.22	0.62	0.63	0.76	0.93	10.06	9.8	9.28	14.7	14.93	13.46	7.72	7.33	6.91	2.75	1.59	2.27	2.77	2.21	2.57	7.95	6.91	6.68	49	63	74	21	24	12	12	14	17	173	175	159	261	255	237	130	135	118	51	32	45	54
LOC105032329	9.83	11.38	11.85	31.08	32.29	32.05	41.84	41.44	42.09	13.84	14.43	14.35	8.99	10.13	9.72	11.58	12.25	10.17	23.2	22.88	20.61	23.07	24.83	23.47	16.03	15.7	15.48	524	605	618	1801	1961	1948	2503	2383	2417	741	793	757	517	549	539	611	686	541	1363	1411	1269	1405
LOC105032330	11.2	11.09	14.22	3.97	4.98	4.32	4.27	4.06	3.81	16.42	16.48	15.38	15.67	15.01	14.25	15.88	17.22	14.87	17.82	16.42	18.12	17.8	17.83	18.95	13.63	13.95	13.04	272	273	336	102	136	118	114	104	97	395	411	368	390	362	352	378	443	356	469	460	506	484
LOC105032331	0	0	0	0	0	0	0	0	0	0	0	0	0	0	0	0	0	0	0	0	0	0	0	0	0	0	0	0	0	0	0	0	0	0	0	0	0	0	0	0	0	0	0	0	0	0	0	0	0
LOC105032332	0.11	0.16	0.05	0	0	0.05	0	0	0.05	0.38	0.25	0.38	0.21	0.33	0.25	0	0	0	0.05	0	0	0	0	0	0	0	0	2	3	1	0	0	1	0	0	1	7	5	7	4	6	5	0	0	0	1	0	0	0
LOC105032334	0	0	0	1.25	1.01	0.87	0.55	0.62	0.33	0	0	0	0	0	0	0	0	0	0.02	0.05	0.05	0.05	0	0	0	0	0	0	0	0	50	43	37	23	25	13	0	0	0	0	0	0	0	0	0	1	2	2	2
LOC105032335	10.16	10.79	11.76	3.06	3.81	3.14	2.71	2.91	2.84	21.48	21.79	20.71	18.67	19.06	19.87	18.23	17.31	19.06	12.95	11.29	11.99	13.32	13.21	12.11	16.58	15.23	15.45	446	480	502	142	188	155	131	135	131	934	982	896	840	831	887	784	805	825	616	572	605	655
LOC105032336	39.42	41.45	39.47	19.11	17.5	18.36	16.04	17.93	16.05	38.4	40.75	37.96	35.16	39.38	36.14	40.1	38.15	38.87	26.58	22.74	22.03	24.48	26.28	27.29	26.24	25.92	28.04	1254	1336	1223	644	627	658	562	602	535	1211	1332	1191	1145	1242	1170	1253	1284	1220	914	834	804	871
LOC105032337	25.49	29	28.93	1	0.99	1.63	1.32	1.5	1.1	16.52	17.13	12.45	19.57	21.16	19.8	42.07	39.66	39.43	7.38	7.78	7.17	12.5	13.44	13.84	29.97	31.91	31.36	554	638	614	23	24	40	32	35	25	354	381	266	436	458	438	901	916	848	175	195	179	303
LOC105032338	0.19	0.1	0	0	0	0	0	0	0	0.1	0.09	0.3	0.29	0.39	0.1	0.2	0.37	0	0	0	0	0	0	0	0.18	0.2	0	2	1	0	0	0	0	0	0	0	1	1	3	3	4	1	2	4	0	0	0	0	0
LOC105032339	7.64	6.35	7.79	6.13	5.9	5.93	4.61	5.7	4.32	16.71	18.47	16.58	15.79	15.62	15.2	13.98	13.98	13.45	15.45	16.1	15.96	17.53	15.78	16.63	13.28	13.47	12.32	156	132	155	133	136	137	104	123	93	339	389	335	331	318	317	279	303	272	343	380	375	402
LOC105032340	49.65	47.35	48.89	24.93	24.55	25.59	24.21	22.51	22.99	59.62	54.99	57.4	77.46	74.86	75.01	105.86	102.23	103.36	55.75	53.04	52.97	62.01	64.2	60.28	64.1	62.68	63.06	1567	1514	1508	817	859	887	830	737	745	1873	1792	1797	2541	2360	2420	3313	3455	3250	1870	1924	1896	2170
LOC105032341	5.84	6.05	5.95	1.82	1.84	1.92	1.35	2.06	1.77	12.55	11.3	13.45	12.47	12.77	12.22	12.33	11.5	12.06	13.6	13.68	13.28	14.25	15.35	13.69	14.9	13.96	14.98	170	178	168	56	60	63	43	63	54	361	338	386	371	370	361	351	355	345	429	458	443	463
LOC105032342	64.83	64.5	60.12	117.96	123.93	126.84	138.72	139.91	132.28	53.11	53.12	54.88	45.83	41.13	44.74	41.11	43.05	44.04	75.87	79.86	87.98	75.98	71.39	72.47	29.96	32.07	30.09	1978	1994	1784	3806	4251	4354	4657	4506	4233	1605	1664	1650	1433	1246	1388	1229	1391	1325	2509	2811	3086	2596
LOC105032343	18.29	18.89	18.68	11.33	13.45	11.51	11.46	11.21	10.54	26.19	24.93	28.17	20.86	21.3	20.46	15.66	16.98	16.31	17.94	18.7	17.79	18.58	18.38	18.4	20.46	19.15	18.19	473	495	470	310	391	335	326	306	286	671	662	718	553	547	538	397	465	416	503	558	529	538
LOC105032344	0.12	0	0.03	0	0	0	0.03	0.12	0.09	0	0	0	0	0	0	0.03	0.03	0.03	0	0	0	0	0	0	0	0	0	4	0	1	0	0	0	1	4	3	0	0	0	0	0	0	1	1	1	0	0	0	0
LOC105032345	0.85	0.68	1.04	0.15	0.5	0.4	0.29	0.31	0.39	1.6	2.45	1.93	3.08	2.41	2.51	2.48	2.64	3.08	0.79	0.67	0.67	1.01	1.25	1.07	0.75	1.23	1.34	21	17	25	4	14	11	8	8	10	39	62	47	78	59	63	60	69	75	21	19	19	28
LOC105032346	17.56	17.09	19.76	10.82	9.14	9.91	9.69	10.38	10.77	31.5	31.73	29.98	22.91	27.14	22.99	21.71	22.77	22.62	25.27	28.15	23.7	25.03	23.95	28.49	25.97	27.62	26.82	359	354	393	234	210	228	218	224	231	638	666	604	480	551	478	435	493	456	560	664	557	573
LOC105032347	3.11	3.55	4.06	0	0	0	0	0	0.11	3.11	3.69	2.96	3.55	4.18	3.78	10.52	12.32	10.88	0.05	0.14	0.09	0.14	0.35	0.15	12.27	9.28	11.29	59	68	75	0	0	0	0	0	2	58	72	55	69	79	73	196	247	204	1	3	2	3
LOC105032348	3.76	5.98	5.12	0.22	0	0	0	0	0	3.95	5.23	4.59	2.32	1.78	2.56	6.88	8.61	6.22	0	0.2	0.13	0.55	0.66	0.61	0.78	0.7	0.7	49	79	65	3	0	0	0	0	0	51	70	59	31	23	34	88	119	80	0	3	2	8
LOC105032349	0.53	0.43	0.61	0.02	0.09	0.09	0.04	0	0	0.13	0.08	0.11	0.45	0.58	0.52	3.53	3.57	2.81	0.37	0.2	0.24	0.39	0.46	0.19	3.29	3.82	3.3	25	21	28	1	5	5	2	0	0	6	4	5	22	27	25	166	181	132	19	11	13	21
LOC105032350	29.43	29.68	29.98	1.46	1.57	1.4	2.79	2.31	3	32.47	31.11	31.48	30.22	29.34	31.56	50.46	50.85	52.4	8.03	8.13	8.27	10.02	10.03	10.62	25.34	28.14	26.05	1217	1244	1206	64	73	65	127	101	130	1330	1321	1283	1281	1205	1327	2045	2227	2137	360	388	393	464
LOC105032351	0	0	0	0	0	0	0	0	0	0.12	0	0	0	0	0	0	0	0	0	0	0	0	0	0	0	0	0	0	0	0	0	0	0	0	0	0	2	0	0	0	0	0	0	0	0	0	0	0	0
LOC105032352	0	0	0	0	0	0	0	0	0	0	0	0	0	0	0	0	0	0	0	0	0	0	0	0	0	0	0	0	0	0	0	0	0	0	0	0	0	0	0	0	0	0	0	0	0	0	0	0	0
LOC105032353	0.32	0.31	0.76	0	0	0	0.19	0.2	0	1.06	1.74	2.57	0.51	0.85	0.93	0.32	1	0.21	0.78	0.55	0.55	0.19	1.21	0.37	1.18	0.53	0.96	3	3	7	0	0	0	2	2	0	10	17	24	5	8	9	3	10	2	8	6	6	2
LOC105032354	0.04	0	0.04	0.06	0.06	0.07	0.06	0.02	0.02	0.8	0.41	0.46	0.24	0.19	0.35	0.02	0	0.08	0.79	0.87	0.61	1.69	1.64	2.2	0.08	0.17	0.1	2	0	2	3	3	4	3	1	1	38	20	22	12	9	17	1	0	4	41	48	34	91
LOC105032355	3.14	3.4	4.01	1.44	1.22	0.67	1.38	0.77	0.63	2.61	3.3	3.24	2.47	2.75	2.64	3.82	4.59	4.26	2.47	2.19	2.73	2.76	2.53	2.05	3.2	4.7	4.03	62	68	77	30	27	15	30	16	13	51	67	63	50	54	53	74	96	83	53	50	62	61
LOC105032356	3.34	4.71	4.29	0.66	1.16	0.54	0.84	1.1	0.93	4.54	3.43	4.75	3.58	4.58	4.29	4.59	5.82	4.14	4.49	2.89	3.06	3.39	3.69	3.91	5.34	5.42	5.22	72	103	90	15	28	13	20	25	21	97	76	101	79	98	94	97	133	88	105	72	76	82
LOC105032357	6.95	8.52	7.58	5.02	4.8	3.88	5.38	5.62	4.99	8.05	8.93	7.96	2.16	3.05	2.13	3.74	2.64	2.4	9.75	9.63	9.16	12.58	14.57	12.48	13.95	16.12	15.5	208	259	221	159	162	131	178	178	157	239	275	235	66	91	65	110	84	71	317	333	316	422
LOC105032358	3.25	3.3	2.89	0.13	0.17	0.12	0.21	0.19	0.19	5	5.27	5.79	4.01	2.75	2.77	2.34	2.18	2.65	3.4	3.19	3.82	5.83	5.72	4.83	8.94	9.21	8.32	97	91	84	4	4	4	7	6	5	138	158	162	107	75	84	63	69	78	110	110	131	186
LOC105032359	21.3	17.19	18.14	0	0	0	0	0	0	1.01	1.08	0.34	0.32	1.34	0.87	2.83	2.41	2.25	11.57	11.06	11.39	14.17	12.79	13.18	16.51	15.22	13.92	192	157	159	0	0	0	0	0	0	9	10	3	3	12	8	25	23	20	113	115	118	143
LOC105032360	0	0	0	0	0.05	0.03	0	0	0	0	0	0	0	0	0.03	0	0	0	10.11	8.2	8.66	7.3	7.53	7.26	8.25	8.82	8.3	0	0	0	0	2	1	0	0	0	0	0	0	0	0	1	0	0	0	402	345	359	300
LOC105032361	0.75	0.25	0.36	0	0	0	0.09	0	0	0	0	0	0	0	0	0	0	0	0	0	0.04	0	0	0	0	0	0	15	5	7	0	0	0	2	0	0	0	0	0	0	0	0	0	0	0	0	0	1	0
LOC105032362	4.33	4.52	4.73	1.59	1.19	1.68	1.3	1.35	1.34	0.83	1.03	0.79	3.31	3.39	2.56	11.42	11.21	10.86	14.26	12.95	12.3	18.59	19.42	17.94	17.93	16.58	17.65	203	214	216	79	62	88	67	67	65	38	49	37	159	157	121	525	557	503	723	697	660	972
LOC105032363	14.2	12.42	11.71	11.24	12.87	12.75	9.97	12.72	12.34	8.23	10.24	9.49	17.36	12.82	12.86	14.85	13.41	15.19	12.2	13.96	15.66	14.32	14.11	14.23	14.71	15.39	17.96	202	179	162	169	207	204	156	191	184	116	150	133	253	181	186	207	202	213	188	229	256	228
LOC105032364	13.34	14.02	13.97	160.29	149.61	155.3	190.87	193.09	200.65	1.38	0.97	0.44	1.94	1.56	2.2	2.72	3.16	3.15	47.8	47.87	46.9	64.27	61.07	61.96	5.65	6.32	4.88	215	229	219	2732	2711	2816	3385	3285	3392	22	16	7	32	25	36	43	54	50	835	890	869	1160
LOC105032365	87.23	74.58	80.77	15.13	12.63	12.09	7.2	5.88	7.06	90.18	100.03	93.83	56.89	59.92	54.69	80.48	79.48	76.56	46.83	47.36	47.01	69.42	73.15	73.07	84.37	80.67	88.54	1167	1011	1051	214	190	182	106	83	99	1195	1374	1237	780	796	744	1055	1126	1010	679	731	723	1040
LOC105032366	3.57	3.68	3.5	0	0.04	0	0.04	0	0	2.5	3.2	2.63	0.71	0.45	0.48	3.97	5.13	4.52	0.15	0.14	0.11	0.11	0.43	0.32	1.32	1.02	1.56	88	92	84	0	1	0	1	0	0	61	81	64	18	11	12	96	134	110	4	4	3	3
LOC105032367	43.95	42.04	43.66	29.02	27.96	28.42	28.26	26.97	27.95	43.8	41.46	38.76	52.67	54.84	51.96	56.91	54.08	54.13	55.52	54.61	51.84	50.28	50.48	50.9	58.61	58.07	54.9	1306	1266	1262	912	934	950	924	846	871	1289	1265	1135	1604	1618	1570	1657	1702	1586	1788	1872	1771	1673
LOC105032369	53.4	62.16	59.23	34.86	35.43	35.15	30.33	33.68	32.93	115.6	126.22	115.53	109.52	114.95	114.11	62.2	59.61	59.75	49.21	52.83	52.19	53.78	52.33	54.2	48.64	48.67	47.42	736	868	794	508	549	545	460	490	476	1578	1786	1569	1547	1573	1599	840	870	812	735	840	827	830
LOC105032370	20.07	21.71	19.95	30.11	33.99	30.68	36.48	34.75	39.99	19.82	21.23	23.26	18.62	21.5	22.68	17.04	19.34	18.92	27.64	26.93	23.81	26.17	26.44	25.64	14.22	15.84	15.76	675	745	657	1076	1289	1170	1343	1238	1415	662	738	773	645	730	775	565	686	624	1007	1036	919	986
LOC105032371	4.6	3.77	4.05	6.21	5.74	5.47	4.56	3.79	5.52	3.02	2.39	2.3	3.03	2.89	2	8.05	6.6	8.54	17.58	19.42	20.57	17.76	17.04	15.5	16.94	17.05	18.86	77	64	66	110	108	103	84	67	97	50	41	38	52	48	34	132	117	141	319	375	396	333
LOC105032372	4.34	3.21	3.54	4.41	4.36	4.38	3.02	3.13	3.75	8.71	10.05	9.75	5.9	7.21	6.55	4.14	4.07	2.49	7.92	6.11	6.59	6.76	6.85	8.23	4.35	4.66	4.41	117	91	93	127	132	133	91	90	107	235	282	263	165	196	184	110	117	68	237	194	207	207
LOC105032373	0	0	0	0	0	0	0	0	0	0	0	0	0	0	0	0	0	0	0	0	0	0	0	0	0	0	0	0	0	0	0	0	0	0	0	0	0	0	0	0	0	0	0	0	0	0	0	0	0
LOC105032374	0	0	0.12	0.15	0.03	0.07	0.04	0	0	0.04	0.11	0.2	0.19	0.19	0.3	0	0	0	4.92	4.25	4.37	4.65	3.63	3.36	1.11	0.55	0.95	0	0	3	4	1	2	1	0	0	1	3	5	5	5	8	0	0	0	138	127	130	135
LOC105032375	0.04	0.09	0	1.07	1.51	1.47	0.32	0.04	0.17	0.04	0	0	0	0	0	0	0	0	7.46	6.71	5.6	16.81	14.11	16.52	0.28	0.22	0.36	1	2	0	26	39	38	8	1	4	1	0	0	0	0	0	0	0	0	186	178	148	433
LOC105032376	0	0	0	0	0	0	0	0	0	0	0	0	0	0	0	0	0	0	0	0	0	0	0	0	0	0	0	0	0	0	0	0	0	0	0	0	0	0	0	0	0	0	0	0	0	0	0	0	0
LOC105032377	0	0	0	0	0	0	0	0	0	0	0	0	0	0	0	0	0	0	0	0	0	0	0	0	0	0	0	0	0	0	0	0	0	0	0	0	0	0	0	0	0	0	0	0	0	0	0	0	0
LOC105032378	0	0	0	0	0	0	0	0	0	0	0	0	0	0	0	0	0	0	0	0	0	0	0	0	0	0	0	0	0	0	0	0	0	0	0	0	0	0	0	0	0	0	0	0	0	0	0	0	0
LOC105032379	170.71	175.79	181.77	194.59	194.06	198.73	242.58	235.73	239.67	112.62	116.62	111.58	141.74	139.57	141.12	131.9	128.8	129.72	109.91	107.58	110	115.18	119.59	115.93	109.98	110.62	107.34	4484	4679	4644	5405	5731	5873	7011	6536	6603	2930	3145	2888	3816	3640	3769	3395	3583	3360	3129	3260	3322	3388
LOC105032380	0	0	0	0	0	0	0	0	0	0	0	0	0	0	0	0	0	0	0.1	0.09	0.06	0.1	0	0.09	0	0	0	0	0	0	0	0	0	0	0	0	0	0	0	0	0	0	0	0	0	3	3	2	3
LOC105032381	0.47	0.46	0	0	0	0	0	0	0	0	0	0	0.46	0.31	0.46	0.64	0.96	0.71	0	0	0	0	0	0.07	0.29	0.24	0.21	6	6	0	0	0	0	0	0	0	0	0	0	6	4	6	8	13	9	0	0	0	0
LOC105032382	0.82	1.38	1	0	0.05	0	0	0	0.06	0.03	0.06	0.03	0.36	0.64	0.27	0.16	0.29	0.49	4.07	5.12	4.92	2.58	2.42	3	4.44	3.59	3.51	27	46	32	0	2	0	0	0	2	1	2	1	12	21	9	5	10	16	145	194	186	95
LOC105032383	1.65	1.92	1.39	0.21	0.49	0.36	0.16	0.16	0.1	0.63	0.55	0.53	5.57	6	5.66	2.11	2.69	2.54	0.22	0.16	0.11	0.1	0.09	0.22	1.41	1.52	1.02	105	124	86	14	35	26	11	11	7	40	36	33	364	380	367	132	182	160	15	12	8	7
LOC105032386	3.46	2.88	3.56	0.68	0.48	0.37	0.54	0.62	0.51	9.45	10.17	11.08	7.8	7.15	7.51	6.21	6.48	7.02	2.53	2.22	2.08	2.5	2.18	2.57	3.55	3.49	3.39	58	49	58	12	9	7	10	11	9	157	175	183	134	119	128	102	115	116	46	43	40	47
LOC105032387	21.75	22.68	20.6	11.35	10.56	11.28	11.34	12.51	12.06	21.57	21.06	19.94	22.84	21.73	20.8	24.94	25.17	20.8	15.41	15.55	15.65	17.32	16.82	16.8	17.4	16.94	18.54	509	538	469	281	278	297	292	309	296	500	506	460	548	505	495	572	624	480	391	420	421	454
LOC105032388	0.26	0.23	0.05	0.4	0.71	0.44	0.81	1.38	1.36	0.19	0.26	0.19	0.55	0.38	0.82	0.48	0.3	0.48	0.45	0.09	0.46	0.05	0.3	0.22	0.38	0.38	0.48	5	5	1	8	17	10	19	30	27	4	5	4	12	8	16	9	6	9	10	2	10	1
LOC105032389	3.55	2.66	2.52	0.05	0.18	0.27	0.05	0.09	0.05	17.41	19.43	21.51	10.78	10.77	11.4	5.71	4.11	5.17	0.55	0.39	0.48	0.54	0.67	0.97	1.35	1.51	0.92	71	54	49	1	4	6	1	2	1	345	399	424	221	214	232	112	87	102	12	9	11	12
LOC105032391	9.82	9.13	9.4	3.45	3.12	2.95	2.81	2.99	2.72	17.48	17.71	17.85	16.5	18.56	19.12	11.29	10.2	10.48	6.45	7.86	5.95	5.22	5.05	5.18	10.97	9.67	11.15	237	225	222	89	86	80	75	77	69	423	441	425	414	448	474	269	263	252	169	219	165	141
LOC105032392	0.64	0.54	0.37	0.43	0.24	0.08	0.25	0.09	0.26	2.75	3.01	1.84	2.04	2.47	2.95	1.95	2.23	1.75	4.53	4.8	2.61	3.08	3.4	3.84	3.97	2.38	3.49	7	6	4	5	3	1	3	1	3	30	34	20	23	27	33	21	26	19	54	61	33	38
LOC105032393	39.34	40.42	39.37	33.8	33.01	33.09	31.71	32.45	31.12	131.94	123.86	128.8	52.27	56.27	53.46	37.68	35.31	38.49	39.72	37.15	39.33	37.3	38.73	37.44	36.13	36.33	34.18	912	946	888	827	861	863	809	793	756	3141	3053	3073	1273	1354	1293	862	871	883	999	993	1049	970
LOC105032394	22.13	20.54	19.15	1.65	2.02	0.86	1.27	1.24	1.17	32.41	34.16	31.15	51.63	38.67	44.15	51.6	53.6	55.56	36.88	40.48	43.67	47.51	45.19	41.4	87.58	99.97	100.96	253	238	213	20	26	11	16	15	14	367	401	351	605	438.99	513.23	578.15	649	626.39	457	534	574	608.36
LOC105032396	0.19	0.41	0.69	0	0	0	0.03	0	0	0	0	0	0	0.04	0	0.46	0.11	0.19	0	0	0	0.13	0	0.03	0.66	0.41	0.79	5	11	18	0	0	0	1	0	0	0	0	0	0	1	0	12	3	5	0	0	0	4
LOC105032397	0.35	0.51	0.65	1.09	1.54	0.92	0.26	0.11	0.27	65.35	68.77	65.16	26.69	27.9	29.34	3.35	3.75	3.91	0.74	0.2	0.1	0.51	0.22	0.25	1.98	2.21	2.06	6	9	11	20	30	18	5	2	5	1124	1226	1115	475	481	518	57	69	67	14	4	2	10
LOC105032398	1.19	1.34	0.76	2.54	3.09	2.66	3.37	3.71	1.67	0.72	0.68	0.59	0.32	0.39	0.21	0.51	0	0.07	0	0	0	0.06	0	0.06	0.07	0	0	18	20	11	41	53	46	57	59	27	11	10	9	5	6	3	7	0	1	0	0	0	1
LOC105032399	13.69	14.03	13.16	18.95	16.94	18.95	22.74	23.12	24.26	13.7	12.72	13.97	16.65	18.55	18.23	15.88	17.61	16.95	13.74	14.8	13.49	14.71	13.81	15.6	7.88	8.83	8.6	580	602	542	849	807	903	1060	1034	1078	575	553	583	723	780	785	659	790	708	631	723	657	698
LOC105032400	125.43	132.15	136.55	15.82	13.56	13.69	9.97	10.32	11.35	181.93	194.84	197.4	142.04	149.44	149.75	95.37	99.77	86.32	87.01	84.78	83.92	86.78	92.28	93.52	159.45	157.19	168.73	1612	1721	1707	215	196	198	141	140	153	2316	2571	2500	1871	1907	1957	1201	1358	1094	1212	1257	1240	1249
LOC105032401	38.55	35.61	40.42	0.04	0	0.04	0.24	0.26	0	7.88	7.39	7.2	23.91	19.44	19.33	39.02	39.16	39.92	1.28	1.98	1.91	4.21	3.36	3.99	53.88	49.88	49.22	859	804	876	1	0	1	6	6	0	174	169	158	546	430	438	852	924	877	31	51	49	105
LOC105032402	3.65	3.42	2.86	0.25	0.07	0.14	0.35	0.32	0.36	2.96	3.6	3.32	2.56	3.22	2.62	3.22	3.05	3.43	2.77	3.93	3.28	4.21	3.36	3.35	4.78	4.61	4.28	96	91	73	7	2	4	10	9	10	77	97	86	69	84	70	83	85	89	79	119	99	124
LOC105032403	3.49	3.58	3.91	1.61	1.79	1.49	1.36	1.01	1.32	25.91	24.83	26.2	13.54	14.77	14.34	9.73	10.22	9.2	8.19	8.32	8.39	7.87	9.09	10.06	8.8	8.2	8.09	114	119	125	56	66	55	49	35	45	838	833	842	453	480	477	311	354	297	291	315	316	289
LOC105032404	0.14	0.2	0.07	0	0.06	0	0	0.13	0	0	0	0	0.07	0	0.07	0.42	0.78	0.35	0	0.12	0.12	0.31	0.2	0.06	1.66	1.87	2.08	2	3	1	0	1	0	0	2	0	0	0	0	1	0	1	6	12	5	0	2	2	5
LOC105032405	2.74	3	2.81	0.11	0.27	0.11	0.06	0.12	0.06	12.03	12.91	12.15	10.86	9.55	9.87	8.87	8.32	7.03	7.24	5.27	4.76	5.76	6.01	6.31	7.07	7.24	7.46	45	50	45	2	5	2	1	2	1	196	218	197	183	156	165	143	145	114	129	100	90	106
LOC105032406	3.35	3.24	3.11	0.08	0.08	0.1	0.06	0.15	0.1	12.23	11.42	11.83	9.62	11.06	10.17	13.33	13.2	13.24	0.77	0.49	1.12	0.78	0.76	0.58	12.49	11.89	11.67	153	150	138	4	4	5	3	7	5	553	535	532	450	501	472	596	638	596	38	26	59	40
LOC105032407	9.83	12.82	10.46	7.97	8.01	7.9	5.1	5.43	6.13	34.14	32.47	35.74	24.88	30.63	31.53	12.3	10.16	11.98	27.42	30.12	23.2	21.63	22.47	24.91	19.14	22.3	21.2	84	111	87	72	77	76	48	49	55	289	285	301	218	260	274	103	92	101	254	297	228	207
LOC105032408	25.08	29.05	33.63	18.82	20.12	20.84	18.08	18.51	17.41	46.05	50.44	51.08	42.2	49.78	44.95	42.38	40.93	35.29	74.78	76.71	77.37	70.35	72.69	68.27	79.08	84.68	81.51	276	324	360	219	249	258	219	215	201	502	570	554	476	544	503	457	477	383	892	974	979	867
LOC105032409	119.11	112.19	116.59	29.31	28.72	26.43	24.35	23.49	27.11	195.07	192.04	195.9	113.89	119.18	119.14	124.52	122.85	128.07	119.65	115.03	111.22	114.62	119.63	114.48	138.62	135.18	133.17	3401	3246	3238	885	922	849	765	708	812	5517	5630	5512	3333	3379	3459	3484	3715	3606	3703	3789	3651	3665
LOC105032410	3.51	3.43	4.01	1.61	1.24	1.33	1.11	1.65	1.53	1.65	1.66	2.47	4.04	3.05	3.76	7.88	7.95	7.23	2.7	2.59	2.75	3.98	3.98	4.01	10.41	12.03	12.07	101	100	112	49	40	43	35	50	46	47	49	70	119	87	110	222	242	205	84	86	91	128
LOC105032411	54.04	53.92	53.05	40.36	42.72	38.67	40.85	40	42.11	35.71	34.51	34.82	38.54	40.96	39.44	59.52	56.47	57.98	54.71	54.44	52.54	51.57	50.89	53.75	38.18	36.98	38.32	2364	2390	2257	1867	2101	1903	1966	1847	1932	1547	1550	1501	1728	1779	1754	2551	2616	2501	2594	2747	2642	2526
LOC105032412	32.73	29.08	27.77	3.01	1.96	2.47	2	1.78	2.02	34.36	29.65	31.14	29.7	33.21	31.38	37.15	35.99	35.59	33.96	37.21	37.48	29.15	34.41	33.75	66.7	65.52	66.19	401	361	331	39	27	34	27	23	26	417	373	376	373	404	391	446	467	430	451	526	528	400
LOC105032413	1.7	1.85	1.7	4.6	5.48	4.64	1.34	1.31	1.28	0.09	0.09	0.14	0.04	0	0	0.05	0.04	0.05	3.25	2.71	2.41	2.19	2.19	2.4	0.17	0.23	0.16	38	42	37	109	138	117	33	31	30	2	2	3	1	0	0	1	1	1	79	70	62	55
LOC105032414	0.54	0.63	0.66	0.1	0.14	0	0	0	0.05	0.11	0.57	0.54	0.52	0.59	0.47	9.19	9.31	7.17	3.02	3.39	3.92	1.72	2.26	1.7	0.3	0.49	0.59	10	12	12	2	3	0	0	0	1	2	11	10	10	11	9	168	184	132	61	73	84	36
LOC105032415	3.29	3.3	2.96	1.56	1.01	0.59	0.94	0.83	0.98	12.57	13.83	12.9	12.45	13.48	12.86	19.06	19.49	19.31	2.71	2.41	2.1	3.81	3.06	4.12	10.72	9.71	11.02	64	65	56	32	22	13	20	17	20	242	276	247	248	260	254	363	401	370	57	54	47	83
LOC105032416	115.73	120.19	122.1	23.9	21.53	19.34	21.37	17.56	20.47	358.33	371.92	367.01	254.4	277.54	274	216.11	198.11	183.18	110.38	111.66	97.78	113.37	110.3	113.85	182.1	181.1	205.99	1186	1248	1217	259	248	223	241	190	220	3637	3913	3706	2672	2824	2855	2170	2150	1851	1226	1320	1152	1301
LOC105032418	2.12	1.5	3.18	0.46	0.76	0.38	0.39	0.29	0.29	7.96	9.1	7.7	6.69	6.97	5.37	4.4	5.1	4.43	3.75	2.84	2.74	2.87	3.55	3.15	3.33	2.51	4.11	35	25	51	8	14	7	7	5	5	130	154	125	113	114	90	71	89	72	67	54	52	53
LOC105032419	1.13	0.18	0.25	2.93	3.24	4.19	1.25	1.36	1.31	0	0.35	0.18	0	0	0	0.06	0.11	0.06	0.06	0.1	0.31	1.44	1.43	0.94	0	0	0	19	3	4	52	61	79	23	24	23	0	6	3	0	0	0	1	2	1	1	2	6	27
LOC105032422	1.28	1.5	1.13	0	0	0	0.17	0	0	0.31	1.07	0.99	0.59	0.49	0.42	1.31	1.09	1.24	1.35	2.11	2.23	2.5	1.87	2.68	1.81	2.27	2.57	21	25	18	0	0	0	3	0	0	5	18	16	10	8	7	21	19	20	24	40	42	46
LOC105032423	10.25	9.87	11.45	2.07	1.54	1.91	1.23	0.96	0.76	13.33	10.07	11.13	8.4	7.78	7.88	5.51	6.34	6.46	4.32	4.46	3.85	3.62	4.54	4.49	5.57	6.47	6.26	243	237	264	52	41	51	32	24	19	313	245	260	204	183	190	128	159	151	111	122	105	96
LOC105032424	7.49	6.44	7.01	0.14	0.33	0.2	0	0.07	0	4.42	4.33	6.32	4.48	3.14	3.86	2.72	3.78	3.38	0.21	0.58	0.39	0.73	0.64	0.72	3.24	3.59	3.26	101	88	92	2	5	3	0	1	0	59	60	84	62	42	53	36	54	45	3	9	6	11
LOC105032425	0.23	0.17	0.12	0.06	0.57	0.52	0.16	0.22	0.17	0	0.11	0.06	0.06	0.29	0.11	0.53	0.38	0.88	0	0	0	0	0	0	1.19	1.23	1.06	4	3	2	1	11	10	3	4	3	0	2	1	1	5	2	9	7	15	0	0	0	0
LOC105032426	8.68	9.44	8.48	13.34	10.65	12.69	10.39	10.75	9.89	9.93	13.12	11.96	12.45	9.38	12.74	8.61	7.19	6.11	10.24	8.85	10.14	6.73	5.71	6.7	5.35	5.46	5.51	98	108	93	159	135	161	129	128	117	111	152	133	144	105	146	95	86	68	125	115	131	85
LOC105032427	0.23	0	0	1.64	0	0.72	0.15	0	0.13	1.57	0.81	1.2	0	0.96	1.28	0.28	1.28	0.96	0.75	0.6	0.17	2.17	0	1.48	3.05	1.19	0	1.71	0	0	13.11	0	6.11	1.25	0	1.02	11.73	6.26	8.94	0	7.22	9.81	2.04	10.21	7.17	6.13	5.2	1.49	18.32
LOC105032428	4.45	4.34	4.72	1.68	2.29	1.98	2.02	2.55	1.7	5.98	5.31	6.35	5.48	5.38	5.53	6.04	5.94	5.84	5.35	5.81	5.76	5.78	5.5	5.98	5.4	5.63	6.32	117.29	116	121	46.89	68	58.89	58.75	71	46.98	156.27	143.74	165.06	148	140.78	148.19	155.96	165.79	151.83	152.87	176.8	174.51	170.68
LOC105032429	62.16	63.05	62.02	53.21	50.74	47.75	34.76	32.39	35.79	127.92	133.19	126.15	122.54	127.59	124.49	64.7	62.52	59.29	108.19	99.83	105.6	89.62	89.13	89.02	62.06	62.89	60.61	1045	1074	1014	946	959	903	643	575	631	2130	2299	2090	2112	2130	2128	1066	1113	983	1971	1936	2041	1687
LOC105032430	4.28	5.07	5.6	0.09	0.18	0.25	0.09	0.28	0.28	5.02	6.79	7.17	5.13	6.48	5.59	7.84	6.8	6.01	2.31	3.85	2.74	3.36	4.43	3.97	7.86	7.02	7.08	44	53	56	1	2	3	1	3	3	51	72	73	55	67	59	81	76	62	26	46	33	39
LOC105032431	8.07	7.9	6.47	2.27	1.48	1.97	1.45	0.76	1.54	23.3	22.07	21.31	16.23	11.51	10.63	12.58	14.25	13.9	9.56	12.49	12.4	11.17	11.04	10.48	30.16	34.88	30.76	122	121	96	36	25	34	24	12	25	349	345	320	250	174	166	186	229	206	158	218	215	188
LOC105032432	0.07	0.68	0.21	0	0	0	0	0	0.07	26.04	26.86	23.94	14.16	14.06	13.93	4.49	7.73	5.72	0.25	0.18	0.36	0.25	0.33	0.54	4.28	5.48	5.48	1	10	3	0	0	0	0	0	1	375	401	343	211	203	206	64	119	82	4	3	6	4
LOC105032433	40.95	37.54	34.89	7.97	7.04	8.1	7.36	7.53	7.69	42.79	40.06	39.58	40.51	39.28	37.88	39.16	39.2	40.28	19.3	18.47	20.05	24.81	23.32	24	27.7	27.42	27.8	1366	1269	1132	281	264	304	270	265	269	1414	1372	1301	1385	1301	1285	1280	1385	1325	698	711	769	927
LOC105032434	33.21	28.5	28.3	2.25	2.66	2.65	3.69	3.93	3.6	6.08	5.5	4.73	6.51	5.73	7.25	19.47	19.47	19.63	10.5	11.97	11.77	17.58	16.4	16.99	6.33	6.12	7.39	712	619	590	51	64	64	87	89	81	129	121	100	143	122	158	409	442	415	244	296	290	422
LOC105032435	35.33	29.74	30.33	13.93	13.07	13.48	17.4	16.94	17.16	36.99	43.24	39.25	40.51	39.47	38.55	25.93	26.26	27.16	36.85	42.85	40.26	40.14	40.82	41.49	31.5	31.23	34.8	897	765	749	374	372.98	385	486	453.98	457	930	1127	982	1054	995	995	645	706	680	1014	1255	1175	1141
LOC105032436	54.94	54.63	54.84	5.25	4.56	6.21	5.28	3.67	3.37	74.41	75.96	69.16	64.85	65.58	64.37	76.24	68.56	71.5	32.45	32.67	33.22	37.87	36.03	34.57	65.63	60.33	64.31	653	658	634	66	61	83	69	46	42	876	927	810	790	774	778	888	863	838	418	448	454	504
LOC105032437	3.35	3.17	3.1	0.15	0.14	0.1	0	0.04	0.04	0.66	0.7	0.57	1.06	0.93	0.82	4.13	3.37	3.58	0.48	0.48	0.45	0.46	0.58	0.75	2.3	2.66	2.37	86	83	78	4	4	3	0	1	1	17	18	14	28	24	21	104	92	91	13	14	13	13
LOC105032438	8.68	8.74	9.17	1.21	0.91	1.3	1.56	2.29	2.06	10.8	8.93	9.18	4.85	5.26	3.88	3.44	3.79	3.62	32.18	30.06	28.8	24.06	24.1	25.52	10.02	10.41	9.06	136	139	140	20	16	23	27	38	34	168	144	142	78	82	62	53	63	56	547	544	519	423
LOC105032439	0	0	0	0	0	0	0	0	0	0	0	0	0	0	0	0	0	0.09	0	0	0	0	0	0	0	0.18	0	0	0	0	0	0	0	0	0	0	0	0	0	0	0	0	0	0	1	0	0	0	0
LOC105032440	83.34	91.12	90.01	16.25	15.79	16.67	11.23	11.3	12.1	66.64	68.21	67.03	48.42	52.7	51.88	48.61	44.85	45.91	26.08	26.39	26.89	31.76	33.74	34.25	30.25	34.1	32.12	1760	1950	1849	363	375	396	261	252	268	1394	1479	1395	1048	1105	1114	1006	1003	956	597	643	653	751
LOC105032441	7.27	6.72	6.64	11.23	11.86	11.19	12.89	12.26	12.21	7.02	6.56	8.46	6.68	7.61	7.5	9.57	9.28	9.36	11.81	13.62	14.87	15.68	15.88	17.98	5.44	5.4	4.93	206	192	182	335	376	355	400	365	361	196	190	237	194	213	215	267	277	261	361	443	482	495
LOC105032442	1.77	1.75	2.02	0.06	0.17	0.06	0.06	0.06	0	25.09	25.93	25.02	25.98	23.69	28.8	12.87	13.35	13.05	1.29	1.32	1.05	1.25	1.89	0.84	10.08	9.78	10.16	28	28	31	1	3	1	1	1	0	392	420	389	420	371	462	199	223	203	22	24	19	22
LOC105032443	5.97	5.52	5.01	0.89	0.84	0.64	0.27	0.57	0.4	10.64	9.27	10.43	11.65	9.89	10.36	10.06	10.41	10.34	5.99	6.55	5.09	6.61	5.84	6.51	10.64	10.86	10.68	158	148	129	25	25	19	8	16	11	279	252	272	316	260	279	261	292	270	172	200	155	196
LOC105032445	6.21	6.65	5.7	0.5	0.32	0.12	0.36	0.13	0.17	17.72	15.71	16.78	11.59	12.23	10.9	12.76	11.97	12.32	5.64	4.8	5.94	7.64	7.28	6.71	8.2	7.06	8.07	140	152	125	12	8	3	9	3	4	396	364	373	268	274	250	282	286	274	138	125	154	193
LOC105032446	9.93	10.72	9.75	0.42	0.98	1.19	1.29	1.27	1.82	52.95	50.44	53.22	27.23	26.63	28.37	12.25	12.33	12.71	5.93	6.07	4.32	6.32	6.84	7.55	8.59	8.66	8.83	244	267	233	11	27	33	35	33	47	1289	1273	1289	686	650	709	295	321	308	158	172	122	174
LOC105032447	0.03	0	0	0	0	0.03	0	0	0	0.64	0.41	0.58	0.09	0	0.03	0	0	0	3.11	3.05	3.42	5.5	5.17	5.37	0.53	0.48	0.52	1	0	0	0	0	1	0	0	0	21	14	19	3	0	1	0	0	0	112	117	131	205
LOC105032448	1.46	1.01	1.78	0	0.04	0	0	0.04	0	4.84	4.54	4.37	2.03	1.88	2.31	0.72	0.71	0.9	0.2	0.15	0.12	0.4	0.21	0.16	1.32	1.66	2.15	33	23	39	0	1	0	0	1	0	108	105	97	47	42	53	16	17	20	5	4	3	10
LOC105032449	17.89	16.79	17.79	4.66	5.24	4.77	3.53	3.15	4.9	8.49	8.64	7.97	11.56	9.46	9.56	12.24	12.68	11.9	11.69	12.32	10.97	11.18	10.15	13.69	16.93	16.69	16.56	613	583	593	169	202	184	133	114	176	288	304	269	406	322	333	411	460	402	434	487	432	429
LOC105032450	13.64	12.13	13.17	23.5	22.16	21.06	18.22	19.41	19.11	22.5	20.21	23.26	21.24	21.35	18.39	11.57	10.52	12.73	46.32	43.69	41.61	42.72	43.05	40.57	25.31	26.8	26.73	213	192	200	388	389	370	313	320	313	348	324	358	340	331	292	177	174	196	784	787	747	747
LOC105032451	30.27	30.86	30.45	20.07	20.57	19.86	16.96	18.71	18.15	30.78	31.3	31.63	30.91	30.57	30.97	39.76	40.73	40.31	35.13	35.67	34.57	36.99	37.68	36.99	30.37	29.67	29.3	4228	4367	4137	2964	3230	3121	2606	2759	2659	4258	4488	4353	4425	4239	4398	5441	6024	5551	5318	5747	5551	5785
LOC105032452	7.41	7.57	7.89	18.59	17.9	18.94	12.96	13.21	12.39	5.97	5.77	5.35	5.07	5	5.84	5.74	6.7	6.53	10.57	10.16	10.96	6.29	5.71	6.02	6.7	5.61	6.37	445	461	461	1181	1209	1280	857	838	781	355	356	317	312	298	357	338	426	387	688	704	757	423
LOC105032453	0	0	0	0	0	0	0	0	0	0	0	0	0	0	0	0	0	0	0	0	0	0.2	0	0	0	0	0	0	0	0	0	0	0	0	0	0	0	0	0	0	0	0	0	0	0	0	0	0	2
LOC105032456	0	0	0	0	0	0	0	0	0	0	0	0	0	0	0	0	0	0	0	0	0	0	0	0	0	0	0	0	0	0	0	0	0	0	0	0	0	0	0	0	0	0	0	0	0	0	0	0	0
LOC105032457	0.06	0.06	0.07	0.12	0.23	0	0.18	0.12	0.19	0	0	0.07	0.06	0	0.06	0.07	0	0.13	0.12	0.06	0.17	0.06	0.06	0.17	0	0	0	1	1	1	2	4.02	0	3	2.02	3	0	0	1	1	0	1	1	0	2	2	1	3	1
LOC105032458	0	0	0	0.07	0	0	0	0	0.07	0	0	0	0	0	0	0	0	0	0	0.2	0.2	0.35	0.45	0.48	0	0	0	0	0	0	1	0	0	0	0	1	0	0	0	0	0	0	0	0	0	0	3	3	5
LOC105032459	492.56	457.56	462.22	4445.15	4573.59	4630.72	4900.84	5007.94	4944.76	74.1	69.39	74.53	20.45	20.84	21.36	6.56	6.43	9.05	1158.73	1198.28	1230.52	1246.14	1218.52	1195.05	70.87	72.54	71.04	18094	17032	16515	172678	188892	191384	198093	194189	190520	2696	2617	2698	770	760	798	236	250	328	46135	50781	51969	51261
LOC105032461	20.6	22.1	22.59	46.28	47.91	45.59	50.26	52.29	50.55	15.97	15.68	16.41	18.83	17.28	17.46	14.21	13.11	12.12	25.56	26.64	23.97	22.29	24.51	23.73	17.26	16.45	16.41	586	637	625	1392	1532	1459	1573	1570	1508	450	458	460	549	488	505	396	395	340	788	874	784	710
LOC105032462	23.66	17.66	17.33	32.44	31.83	33.98	30.71	33.41	34.4	32.99	34.78	32.41	27.34	22.19	21.96	21.96	24.44	24.59	36.63	37.81	40.71	44.63	44.45	43.39	19.8	18.87	18.95	320	242	228	464	484	517	457	477	488	442	483	432	379	298	302	291	350	328	537	590	633	676
LOC105032463	0	0	0	0	0	0	0	0	0	0	0	0	0	0	0	0	0	0	0	0	0	0	0	0	0	0	0	0	0	0	0	0	0	0	0	0	0	0	0	0	0	0	0	0	0	0	0	0	0
LOC105032464	13.93	15.08	13.6	5.06	5.01	3.43	3.2	3.82	3.86	14.46	14.1	14.69	15.88	15.68	16.63	21.07	20.36	22.41	10.9	10.86	11.96	12.82	11.05	11.15	13.82	16.64	17.46	328	360	307	107	127	97	77	97	92	351	353	348	391	382	395	496	534	519	297	315	325	351
LOC105032465	937.57	872.33	873.47	1302.27	1351.99	1372.25	1427.02	1458.93	1455.86	39.74	40.51	39.55	220.86	199.36	209.67	348.42	350.99	369.42	268.83	282.56	292.61	275.52	271.18	259.26	674.1	685.41	681.94	23985	22613	21734	35230	38886	39496	40169	39397	39064	1007	1064	997	5791	5064	5454	8734	9509	9319	7454	8339	8606	7893
LOC105032466	22.36	22.92	22.15	24.41	24.1	24.25	26.15	26.53	25.9	15.13	14.92	13.64	27.42	26.06	27.64	30.55	31.24	29.72	39.73	37.31	36.84	37.55	37	35.22	31.57	30.52	31.15	856	890	824	990	1039	1047	1105	1074	1043	575	587	515	1076	991	1076	1146	1266	1122	1651	1649	1624	1612
LOC105032467	27.28	29.9	26.8	0.3	0.16	0.26	0.36	0.45	0.28	18.76	18.45	16.4	15.05	16.65	16.18	18.83	19.16	19.19	19.25	19.45	19.4	20.91	20.87	21.41	43.47	40.63	41.81	1038	1153	992	12	7	11	15	18	11	707	721	615	587	629	626	702	772	720	794	854	849	891
LOC105032468	4.34	4.3	4.35	2.24	2.31	2.26	1.31	1.25	1.48	7.81	7.62	8	6.49	6.23	6.99	7.08	7.68	7.49	4.49	4.45	3.92	4.31	3.95	4.37	4.39	4.42	4.41	207	208	202	113	124	121	69	63	74	369	373	376	317	295	339	331	388	352	232	245	215	230
LOC105032471	6.54	8.62	7.78	0.98	1.16	0.61	0.56	0.13	0.52	8.89	9.71	9	11.14	9.28	9.4	13.83	13.05	11.44	14.6	14.91	15.79	12.84	13.14	12.71	20.66	19.49	19.58	95	127	110	15	19	10	9	2	8	128	145	129	166	134	139	197	201	164	230	250	264	209
LOC105032472	5.65	5.33	3.86	0.53	0.59	0.41	0.89	0.93	0.64	5.71	6.26	5.84	2.51	3.16	3.08	4.04	2.77	3.13	3.32	5.08	4.65	3.81	4.54	4.12	5.73	4.35	4.56	110	105	73	11	13	9	19	19	13	110	125	112	50	61	61	77	57	60	70	114	104	83
LOC105032473	2.75	4.52	3.44	0.49	0.55	0.23	0.09	0.1	0.38	9.81	11.66	9.49	9.37	7.55	8.4	5.83	7.07	7.8	7.3	6.78	5.71	6.64	6.56	6.24	8.17	8.53	7.06	54	89	65	10	12	5	2	2	8	189	233	182	187	146	166	111	146	150	155	152	128	145
LOC105032474	17.85	17.74	18.66	0.66	0.5	0.38	0.28	0.45	0.21	16.44	16.2	16.22	18.38	17.14	17.81	22.85	22.45	20.78	8.51	8.15	7.53	7.31	7.99	7.62	13.17	14.11	13.64	412	415	419	16	13	10	7	11	5	376	384	369	435	393	418	517	549	473	213	217	200	189
LOC105032475	19.98	19.31	20.54	20.44	20.63	22.39	24.38	26.19	25.63	34.6	30.87	30.61	34.29	33.22	31.97	21.4	23.84	21.33	26.64	26.51	28.28	25.48	26.1	25.72	25.93	25.23	21.07	341	334	341	369	396	430	458	472	459	585	541	515	600	563	555	358	431	359	493	522	555	487
LOC105032476	22.23	24.76	24.08	0.23	0.04	0.08	0.22	0.05	0.27	8.99	9.74	8.36	14.86	17.64	18.54	48.43	47.69	45.71	1.49	1.65	1.9	4	3.47	4.02	28.37	26.36	29.98	467	527	492	5	1	2	5	1	6	187	210	173	320	368	396	997	1061	947	34	40	46	94
LOC105032477	187.08	190.46	206.05	4.58	2.73	3.36	4.21	3.78	4.62	60.25	58.61	60.34	85.28	84.37	84.84	164.22	166.96	165.57	58.41	57.72	60.71	104.99	101.74	107.08	140.73	121.52	130.2	2624	2707	2811	68	43	53	65	56	68	837	844	834	1226	1175	1210	2257	2480	2290	888	934	979	1649
LOC105032478	8.31	7.6	7.73	0.24	0.06	0.19	0.08	0.08	0	11.17	13.37	11.25	12.37	12.75	12.04	17.06	16.97	17.33	0.89	0.96	0.82	1.46	1.29	1.31	21.47	22.09	19.55	396	367	358	12	3	10	4	4	0	527	654	528	604	603	583	796	856	814	46	53	45	78
LOC105032479	2.34	2.77	3.82	1.48	0.85	1.94	0.81	1.65	0.92	2.43	2.4	2.13	2.1	1.84	1.15	1.28	1.4	1.26	2.73	2.64	1.77	1.41	1.87	2.37	3.45	2.47	2.54	29	34	47	20	12	26	11	22	13	30	31	26	27	22	15	15	18	16	37	38	25	21
LOC105032481	4.92	5.52	6.15	2.83	3.26	2.32	1.67	1.92	1.7	1.27	1.13	0.78	2.31	2.24	2.42	8.47	10.07	7.68	53.95	53.36	51.2	31.54	29.65	30.95	8.93	7.2	8.48	102	116	124	62	76	54	38	42	37	26	24	16	49	46	51	172	221	157	1212	1276	1220	732
LOC105032482	6.96	6.34	6.36	7.71	7.5	7.79	7.24	7.72	6.56	6.91	6.2	7	8.22	7.5	7.97	9.24	9.43	9.09	9.27	8.83	8.79	8.38	8.34	8.93	9.03	8.9	8.35	477	446	431	552	575	599	542	553	465	469	434	472	581	504	549	619	678	617	683	693	690	643
LOC105032483	72.93	64.49	62.64	32.9	31.14	32.45	34.6	33.97	35.12	21.66	23.11	23.05	29.37	24.96	25.57	82.34	82.77	86.55	66.32	70.67	70.11	72.85	71.21	69.24	61.74	65.13	65.02	1798	1611	1502	857.79	863	900	938.7	884	908	529	585	560	742	611	641	1989	2161	2104	1772	2010	1987	2011
LOC105032484	1.22	1.1	0.84	0.24	0.35	0.6	0.59	0.72	0.84	1.25	1.5	1.15	1.98	2.08	1.81	2.19	1.8	2.17	0.22	0.24	0.18	0.29	0.25	0.39	1.16	1.6	1.05	43	48	35	11	17	23	28	31	36	47	61	46	84	86	77	85	79	83	10	12	9	12
LOC105032485	0.32	0.48	0.41	0.3	0	0	0	0	0	0	0	0	0.39	1.05	0.47	1.56	1.21	0.82	0	0	0	0	0	0	0.15	0.41	0.44	4	6	5	4	0	0	0	0	0	0	0	0	5	13	6	19	16	10	0	0	0	0
LOC105032486	0.74	0.89	1.92	0	0	0	0	0	0	0	0.11	0.11	0.16	0.38	0.49	2.54	2.72	3.83	0	0	0	0	0	0	0.31	0.39	0.51	14	17	34	0	0	0	0	0	0	0	2	2	3	7	9	46	53	70	0	0	0	0
LOC105032487	0.05	0.67	0.14	0	0.04	0	0	0	0	5.31	5.92	5.16	5.44	5.71	5.49	1.94	1.67	1.29	0.33	0.39	0.55	0.36	0.61	0.28	0.89	0.87	0.91	1	15	3	0	1	0	0	0	0	116	134	112	123	125	123	42	39	28	8	10	14	9
LOC105032488	28.51	31.48	29.06	37.69	41.3	39.34	36.83	38.65	38.17	25.71	22.51	23.3	30.53	30.17	31.18	34.71	36.99	33.49	45.4	46.05	47.63	49.3	46.27	46.46	29	28.58	30.14	641	717	635	896	1044	995	911	917	900	572	519	516	703	673	712	764	880	742	1106	1194	1231	1241
LOC105032490	54.2	60.06	59.67	33.48	33.86	33.21	25.98	26.05	25.62	127.24	124.66	126.79	131.14	139.08	127.18	76.18	73.82	67.92	45.53	45.02	44.69	39.87	39.72	41.76	31.97	34.6	36.93	692	777	741	452	486	477	365	351	343	1609	1634	1595	1716	1763	1651	953	998	855	630	663	656	570
LOC105032491	2.59	2.26	3.89	3.15	2.86	2.79	2.93	2.68	3.29	5.95	6.92	6.41	4.34	2.16	3.71	3.06	3.96	2.68	4.08	3.38	3.91	5.01	2.89	3.55	2.7	2.91	3.2	31	27	45	41	38	36	37	34	39	70	85	72	53	25	46	38	48	32	52	44	51	64
LOC105032493	0.65	0.32	0.33	0.1	0	0	0	0	0	0	0.16	0.11	0.26	0.22	0.43	0.5	0.87	0.71	0.05	0.09	0	0	0	0.05	0.45	0.44	0.3	12	6	6	2	0	0	0	0	0	0	3	2	5	4	8	9	17	13	1	2	0	0
LOC105032494	1.6	1.09	1.34	0.05	0.04	0	0.09	0.09	0	3.64	3.32	2.29	4.1	2.93	3.64	3.83	4.82	4.62	1.34	1.39	2.09	1.79	2.02	2.38	5.96	7.27	5.09	32	22	26	1	1	0	2	2	0	72	68	45	84	58	74	75	102	91	29	32	48	40
LOC105032495	18.31	19.02	17.59	9.35	9.59	10.42	11.1	11.37	11.04	13.81	15.09	14.26	19.08	19.46	18.42	24.72	26.56	24.83	18.34	17.62	17.48	20.16	21.59	20.55	20.54	20.89	19.98	1122	1170	1032	600	660	710	737	728	691	834	937	860	1178	1168	1141	1465	1699	1483	1183	1218	1204	1350
LOC105032496	3.34	3.32	3.35	0	0.02	0.1	0.15	0.08	0.05	0.79	0.71	0.74	1.81	1.98	2.15	4.5	5.62	4.78	0.65	0.46	0.37	0.75	0.92	1.06	7.88	8.58	8.04	119	120	116	0	1	4	6	3	2	28	26	26	66	70	78	157	212	168	25	19	15	30
LOC105032497	0	0	0	0	0	0	0	0	0	0	0	0	0	0	0	0	0	0	0	0	0	0	0	0	0	0	0	0	0	0	0	0	0	0	0	0	0	0	0	0	0	0	0	0	0	0	0	0	0
LOC105032498	0.26	0.29	0.3	0.09	0.06	0.14	0.18	0.09	0.19	0	0.03	0	0.16	0.07	0.06	0	0	0.16	0	0	0	0	0	0.06	0.03	0.07	0.09	8	9	9	3	2	5	6	3	6	0	1	0	5	2	2	0	0	5	0	0	0	0
LOC105032501	6.53	7	6.66	6.82	5.97	5.22	7.35	5.38	5.71	3.91	4.31	3.57	3.37	3.85	3.52	2.79	3.36	2.55	1.26	1.04	1.28	1.17	1.44	1.03	1.44	1.71	1.7	119.51	130.6	118.76	133.32	123.77	110.23	148.55	104.92	110	72	81	65	63.94	70	66	50	66	46	25.34	22	27	24
LOC105032502	15.96	17.59	17.67	37.59	35.77	38.97	21.94	23.09	21.51	0.06	0	0.06	0	0	0	0.24	0.22	0.53	0.38	0.46	0.31	0.37	0.17	0.41	0.16	0.12	0.05	273	305	294	680	688	750	413	417	386	1	0	1	0	0	0	4	4	9	7	9	6	7
LOC105032503	12.72	16.08	16.46	28.8	25.05	21.98	38.46	37.65	44.84	1.3	1.81	1.45	0.42	0.43	0.14	0.15	0.67	0.72	2.51	2.73	2.61	1.79	4.26	1.76	2.66	3.46	4.32	89	114	112	213	197	173	296	278	329	9	13	10	3	3	1	1	5	5	19	22	21	14
LOC105032504	0.18	0.09	0.09	0	0	0.08	0.33	0	0	0	0	0	0	0	0	0	0	0	0	0	0	0	0	0.32	0	0	0	2	1	1	0	0	1	4	0	0	0	0	0	0	0	0	0	0	0	0	0	0	0
LOC105032505	13.07	12.96	12.51	5.39	6.24	6.5	4.36	4.6	5.09	33.78	35.27	35.77	37.49	38.34	38.15	63.39	59.95	61.16	18.92	22.24	21.64	18.36	16.18	17.46	31.89	35.31	35.51	218	219	203	95	117	122	80	81	89	558	604	588	641	635	647	1036	1059	1006	342	428	415	343
LOC105032506	0.08	0.08	0.09	0	0	0	0	0	0	0	0	0.08	0.16	0.08	0.66	1.37	1.66	1.44	0	0	0	0	0	0	0.47	0.34	0.69	1	1	1	0	0	0	0	0	0	0	0	1	2	1	8	16	21	17	0	0	0	0
LOC105032507	25.41	21.11	25.21	30.82	28.43	28.76	23.94	25.82	26.84	38.61	38.88	37.69	37.55	39.15	43.01	15.71	14.16	12.97	29.45	29.28	29.25	21.9	18.33	23.47	24.45	20.07	23.35	421	352	404	537	527	533	434	449	464	631	658	613	636	642	724	257	249	213	526	556	555	405
LOC105032508	13.59	15.44	14.62	7.95	8.41	8.51	10.06	10.17	9.62	13.53	13.56	12.34	20.65	21.09	21.52	39.79	38.91	40.84	15.51	14.31	14	15.38	15.32	13.57	28.65	28.24	27.93	362	417	379	224	252	255	295	286	269	357	371	324	564	558	583	1039	1098	1073	448	440	429	459
LOC105032510	1.26	1.15	0.95	0	0	0.04	0	0	0.05	0.98	1.18	1.77	2.41	2.29	1.67	3.31	2.56	2.46	0.13	0	0.13	0.13	0.28	0.21	0.27	0.54	0.75	26	24	19	0	0	1	0	0	1	20	25	36	51	47	35	67	56	50	3	0	3	3
LOC105032512	13.86	13.74	12.63	47.19	41.31	47.07	47.79	46.04	47.81	24.24	29.28	26.53	20.89	21.6	20.83	16.65	18.8	16.62	29.69	31.26	29.35	27.91	30.32	29.47	22.1	21.95	24.54	136	136	120	490	455	519	515	476	492	234	293	255	209	209	207	159	194	160	315	352	330	306
LOC105032513	0.48	0.34	0.39	0	0	0	0	0	0	0.07	0.24	0.11	0.24	0.59	0.14	1.76	1.53	2.07	0	0	0	0	0	0.09	7.96	7.87	7.05	14	10	11	0	0	0	0	0	0	2	7	3	7	17	4	50	47	59	0	0	0	0
LOC105032514	196.74	201.35	209	166.34	169.41	173.72	163.38	162.74	155.14	54.73	55.85	54.17	163.89	155.06	151.42	234.84	237.31	222.99	259.77	258.77	258.93	250.94	245.42	236.86	207.44	214.24	221.7	2134	2213	2205	1908	2066	2120	1950	1863	1765	588	622	579	1822	1670	1670	2496	2726	2385	3054	3238	3229	3048
LOC105032515	48.88	53.92	55.86	43.26	41.4	41.75	49.21	44.96	46.28	62.05	57.26	58.39	46.26	47.73	50.36	38.45	36.07	30.34	33.07	38.16	33.11	33.94	32.82	38.25	38.91	32.88	40.1	495	539	533	472	474	483	568	512	509	492	483	471	410	395	428	331	342	282	326	397	329	350
LOC105032516	46.32	49.88	46.08	31.66	33.82	30.57	32.23	32.43	30.65	57.02	51.88	51.34	54.06	57.53	60.54	55.35	50.86	50.77	58.33	52.34	59.59	57.41	57.42	58.35	55.75	54.64	52.39	866	945	838	626	711	643	663	640	601	1056	996	946	1036	1068	1151	1014	1007	936	1182	1129	1281	1202
LOC105032517	24.94	23.7	22.79	1.76	1.63	1.58	0.83	1.16	1.12	27.46	26.05	27.27	23.66	22.53	21.79	23.1	24.61	23.86	12.19	11.84	11.68	13.47	14.53	14.34	17.81	18.67	17.33	1014	963	900	74	74	70	38	48	47	1086	1073	1068	972	890	894	913	1056	951	526	544	546	615
LOC105032518	17.3	16.5	17.65	36.32	36.14	37.92	36.81	33.25	33.28	1.86	2.35	2.06	5.65	5.57	4.57	14.73	15.79	14.06	10.38	10.86	11.23	5.39	4.4	5.04	9.4	11.67	9.02	272	263	270	604	639	671	637	552	549	29	38	32	91	87	73	227	263	218	177	197	203	95
LOC105032519	1.85	1.7	1.79	0	0	0	0	0	0	0.7	0.74	0.59	0.29	0.51	0.71	2	2.16	1.99	7.99	5.77	6.7	9.49	10.35	9.83	21.29	21.12	20.14	51	47	48	0	0	0	0	0	0	19	21	16	8	14	20	54	63	54	238	183	212	292
LOC105032520	1.3	1.35	1.74	1.35	1.33	0.64	0.41	0.31	0.31	0.26	0.25	0.13	0.13	0.2	0.38	1.26	1.72	0.79	6.37	4.23	6	4.19	4.06	3.78	3.03	2.76	2.15	20	21	26	22	23	11	7	5	5	4	4	2	2	3	6	19	28	12	106	75	106	72
LOC105032521	36.6	34.02	37.98	31.67	30.95	33.27	29.25	30.97	30.31	8.32	9.91	8.73	18.48	18.37	20.14	34.12	34.88	33.95	46.04	47.42	46.95	44.03	44.21	41.25	47.03	48.11	45.97	796	759	808	698	726	782	677	676	663	170	215	184	408	379	430	717	788	719	1032	1127	1111	1001
LOC105032523	14.28	13.8	13.74	0.32	0.6	0.13	0.39	0.45	0.41	30.04	32.38	28.39	53.8	46.41	48.25	66.15	70.84	67.82	6.32	5.77	6.33	6.72	3.96	5.4	28.28	29.86	26.22	298	292	279	7	14	3	9	10	9	621	694	584	1151	962	1024	1353	1566	1396	143	139	152	157
LOC105032524	0.57	0.56	0.58	0	0	0	0	0.13	0.13	0.57	0.83	0.29	2.07	1.28	1.11	4.04	3.87	3.3	1.17	1.1	0.62	0.63	2.04	2.74	1.45	1.86	2.2	4	4	4	0	0	0	0	1	1	4	6	2	15	9	8	28	29	23	9	9	5	5
LOC105032526	4.55	3.37	2.89	1.29	1.42	1.15	0.76	0.86	0.72	2.68	3.77	3.16	3.4	2.75	2.76	3.41	5.16	4.31	4.34	3.55	3.1	17.34	16.9	16.89	4.23	3.83	5.42	60	45	37	18	21	17	11	12	10	35	51	41	46	36	37	44	72	56	62	54	47	256
LOC105032527	0	0	0	0	0	0	0	0	0	0	0	0	0	0	0	0	0	0	0	0	0	0	0	0	0	0	0	0	0	0	0	0	0	0	0	0	0	0	0	0	0	0	0	0	0	0	0	0	0
LOC105032528	0.38	0.85	1.58	0	0	0	0	0	0	0.1	0.37	0.19	0.37	0.19	0.09	2.44	0.99	0.68	0.09	0	0	0.09	0	0	2.49	2.22	1.05	4	9	16	0	0	0	0	0	0	1	4	2	4	2	1	25	11	7	1	0	0	1
LOC105032529	24.6	20.22	18.95	12.37	8.05	8.85	8.97	10.29	11.92	9.14	8.73	8.1	6.58	5.39	4.29	9.07	7.07	6.67	3.49	3.35	5.51	9.84	7.51	7.82	10.33	9.96	11.52	299	249	224	159	110	121	120	132	152	110	109	97	82	65	53	108	91	80	46	47	77	134
LOC105032530	0	0	0	0	0	0	0	0	0	0	0	0	0	0	0	0	0	0	0	0	0	0	0	0	0	0	0	0	0	0	0	0	0	0	0	0	0	0	0	0	0	0	0	0	0	0	0	0	0
LOC105032531	26.21	28.79	27.13	15.35	16.07	15.42	14.54	13.78	15.23	30.04	29.42	27.92	26.94	29	28.82	35.07	33.03	34.53	27.03	28.14	27.65	28.3	27.85	29.94	34.64	34.7	33.17	2004	2230	2017	1241	1381	1326	1222	1111	1220	2275	2308	2104	2111	2201	2239	2627	2674	2602	2239	2481	2431	2423
LOC105032532	0	0	0	0	0	0	0	0	0	0	0	0	0	0	0	0	0	0	0	0	0	0	0	0	0	0	0	0	0	0	0	0	0	0	0	0	0	0	0	0	0	0	0	0	0	0	0	0	0
LOC105032533	4.43	3.09	4.19	0	0	0.07	0.18	0.15	0	2.37	2.4	1.99	4.43	3.75	3.51	7.87	8.28	8.38	0.36	0.17	0.14	0.8	0.75	0.62	8.89	8.65	9.03	113	80	104	0	0	2	5	4	0	60	63	50	116	95	91	197	224	211	10	5	4	23
LOC105032534	17.1	16.95	16.41	0.2	0.04	0.04	0	0.08	0.08	16.03	15.54	16.07	16.52	18.79	17.35	61.62	61.35	62.82	1.71	1.02	1.57	2.67	3.76	3.04	10.45	9.68	9.44	406	408	379	5	1	1	0	2	2	377	379	376	402	443	419	1434	1543	1471	44	28	43	71
LOC105032535	2.05	1.97	2.31	0.24	0.18	0.31	0.14	0	0.1	3.23	4.43	3.25	3.41	2.82	3.29	4.74	4.01	4.87	14.16	13.78	14.39	18.3	19.2	18.21	3.44	3.53	4.3	41	40	45	5	4	7	3	0	2	64	91	64	70	56	67	93	85	96	307	318	331	410
LOC105032538	0.72	0.57	0.63	0.03	0.03	0	0.07	0	0	1.77	1.33	1.09	1.47	1.48	1.13	1.28	1.49	1.42	0.36	0.37	0.22	0.16	0.21	0.28	0.47	0.54	0.66	20	16	17	1	1	0	2	0	0	49	38	30	42	41	32	35	44	39	11	12	7	5
LOC105032539	51.29	51.75	57.44	46.63	48.94	47.97	62.76	61.83	62.16	24.36	21.72	22.12	42.45	38.21	41.11	55.08	53.23	49.19	40.07	37.98	39.1	41.33	44.34	42.29	42.24	40.43	41.37	1408	1439	1535	1353	1511	1482	1895	1792	1789	662	612	598	1194	1041	1147	1481	1547	1331	1193	1203	1236	1270
LOC105032540	11.7	11.36	11.59	0.11	0.07	0	0.11	0.05	0.05	10.98	13.5	14.37	15.31	12.69	14.6	16.05	15.85	15.2	7.86	6.38	6.63	8.21	9.55	10.23	22.56	21.42	20.16	317	312	303	3	2	0	3	1	1	310	395	383	420	329	397	422	458	427	223	192	204	250
LOC105032541	2.12	1.99	2.18	0.99	1.09	0.88	0.48	0.75	0.57	2.12	2.21	2.49	2.48	2.38	2.34	1.71	1.58	1.64	14.73	13.3	12.32	10.71	11.31	13.29	9.98	10.79	10.79	56	54	57	28	32	26	14	21	16	56	60	66	68	63	64	45	45	43	422	407	375	318
LOC105032542	0	0	0.12	0.07	0	0	0	0	0	0.04	0.04	0	0.08	0	0.04	0	0.04	0.16	0.07	0.07	0	0.07	0.04	0.03	0	0.08	0.14	0	0	3	2	0	0	0	0	0	1	1	0	2	0	1	0	1	4	2	2	0	2
LOC105032543	0.3	0.15	0.1	0.09	0.04	0.09	0	0.09	0	1.4	1.06	0.91	1.02	1.15	1.46	1.37	1.22	1.31	0.27	0.13	0.35	0.35	0.57	0.44	0.32	0.35	0.27	6	3	2	2	1	2	0	2	0	28	22	18	21	23	30	27	26	26	6	3	8	8
LOC105032544	0	0	0	0	0	0	0	0	0	0	0	0	0	0	0	0	0	0	0.07	0.05	0	0.2	0.15	0.13	0	0	0	0	0	0	0	0	0	0	0	0	0	0	0	0	0	0	0	0	0	1	1	0	3
LOC105032545	1.35	0.67	0.28	0.51	0.96	0.6	0.98	1.02	1.42	0.82	0.92	0.82	0.53	0.41	1.19	1.65	0.38	1.51	1.25	1.05	1.41	1.21	0.91	1.42	1.38	0.41	1.24	10	5	2	4	8	5	8	8	11	6	7	6	4	3	9	12	3	11	10	9	12	10
LOC105032546	15.41	12.28	12.95	5	5.09	4.92	4.58	4.02	5.18	11.57	12.51	11.93	13.63	11.54	11.85	14.87	13.71	12.22	11.48	12.29	11.3	18.21	16.41	16.73	15.01	13.4	13.83	312	252	255	107	116	112	102	86	110	232	260	238	283	232	244	295	294	244	252	287	263	413
LOC105032547	6.25	6.01	6.62	1.61	1.29	0.92	1.06	0.95	0.73	12.02	10.46	12.3	11.18	10.92	10.82	9.93	8.2	9.31	2.63	2.26	2.39	3.23	3.4	3.23	6.98	6.44	6.88	218	213	225	59	50	36	41	34	27	417	375	425	399	380	385	340	302	320	100	91	96	124
LOC105032548	0.1	0	0	0	0	0	0	0	0	0	0	0	0	0	0	0	0	0	0	0	0	0	0	0	0.04	0	0	2	0	0	0	0	0	0	0	0	0	0	0	0	0	0	0	0	0	0	0	0	0
LOC105032549	4.76	6.2	5.74	5.98	5.16	6.46	5.23	6.48	6.11	2.14	2.24	1.71	3.63	3.05	3.28	5.52	6.62	5.75	6.59	7.69	7.16	8.78	9.15	8.15	8.01	7.34	8.04	110	145	129	146	134	168	133	158	148	49	53	39	86	70	77	125	162	131	165	205	190	227
LOC105032551	3.88	3.72	4.57	1.35	0.81	1.2	0.8	0.65	0.52	8.59	8.83	7.64	6.12	6.73	6.53	8.02	8.1	7.57	3.77	3.78	3.13	3.52	4.54	4.43	6.33	5.44	5.42	138	135	151	53	32	48	30	23	19	311	323	274	225	248	242	285	312	263	149	153	122	144
LOC105032552	15.87	14.89	16.03	17.22	20.14	18.24	20.32	19.8	21.35	15.74	16.32	15.28	15.58	14.14	15.74	19.69	20.13	21.01	14.38	15.62	14.39	15.48	16.37	17.67	19.64	17.48	18.06	502	477	493	576	716	649	707	661	708	493	530	476	505	444	506	610	674	655	493	570	523	548
LOC105032553	40.21	43.55	44.45	484.63	478.01	475.28	550.88	557.81	569.52	0.13	0	0.13	0.19	0	0.19	0	0.12	0.33	50.79	52.34	49.95	19.45	19.62	15.49	0.12	0.39	0.24	626	687	673	7978	8366	8324	9436	9166	9299	2	0	2	3	0	3	0	2	5	857	940	894	339
LOC105032554	0.58	0.46	0.48	0.22	0.21	0	0	0.11	0	0.47	0.68	0.36	0.34	0.24	0.92	0.83	1.32	0.47	0.43	0.81	0.51	0.52	0.34	0.82	0.65	0.35	0.32	5	4	4	2	2	0	0	1	0	4	6	3	3	2	8	7	12	4	4	8	5	5
LOC105032556	0	0	0	0	0.09	0	0	0	0	2.02	1.13	0.96	0.21	0.64	0.21	0.43	0	0.11	0	0	0.09	0.09	0	0	0	0	0	0	0	0	0	1	0	0	0	0	19	11	9	2	6	2	4	0	1	0	0	1	1
LOC105032557	12.38	12.53	10.08	3.2	3.18	2.74	1.94	1.9	1.94	4.19	4.7	4.7	9.99	11.52	8.86	20.1	21.3	22.93	4.88	4.45	3.76	5.03	4.1	4.59	26.25	24.79	23.25	311	302	253	86	99	89	49	52	53	92	113	120	253	279	236	558	594	613	127	120	101	127
LOC105032560	1.61	2.38	2.34	0.14	0	0	0.03	0.03	0.09	0.29	0.08	0.12	1.46	1.77	1.75	7.81	8.64	7.85	0.3	0.27	0.23	0.72	0.69	0.57	5.21	6.47	5.81	56	84	79	5	0	0	1	1	3	9	3	4	52	61	61	265	318	269	11	11	9	27
LOC105032562	1.05	0.7	0.87	0.03	0.03	0.03	0.03	0	0	2.57	1.99	2.1	0.5	0.93	0.7	1.26	1.57	1.38	0.38	0.5	0.53	0.73	0.69	0.96	0.44	0.93	0.56	31	21	25	1	1	1	1	0	0	75	60	61	15	27	21	36	49	40	12	17	18	24
LOC105032563	15.34	14.92	14.23	0.26	0	0.18	0	0.08	0.08	4.36	6.34	4.63	6.17	5.56	5.92	10.12	10.13	9.83	0.38	0.46	0.5	0.57	0.31	0.36	8.65	8.56	8.47	376	372	339	7	0	5	0	2	2	106	160	112	155	136	148	243	264	238	10	13	14	16
LOC105032564	48.93	51.88	49.75	5.94	7.15	6.26	5.18	5.06	5.85	19.95	22.99	20.58	34.25	35.87	37.9	37.83	37.93	37.19	22.56	21.62	21.5	20.7	20.27	22.51	47.28	45.74	45.33	1347	1447	1332	173	221	194	157	147	169	543	648	557	964	978	1058	1018	1103	1007	673	686	680	638
LOC105032565	7.17	8.14	7.99	0.49	0.85	0.76	0.4	0.41	0.52	7.5	7.06	7.12	7.62	6.75	8.01	7.13	8.54	7.13	6.34	6.86	6.23	6.77	7.13	8	7.37	5.57	6	262	303	283	19	37	33	17	15	20	273	259	257	288	243	306	256	327	254	254	291	268	280
LOC105032566	0.76	0.56	0.66	0	0.03	0	0.1	0.03	0	1.87	2.44	2.21	1.22	1.36	1	1.67	2.59	1.85	0.07	0	0.1	0.29	0.21	0.03	1.89	1.37	1.5	21	16	18	0	1	0	3	1	0	52	70	61	35	37	28	46	77	51	2	0	3	9
LOC105032567	0.59	0.72	0.5	0.07	0.19	0.06	0.25	0.13	0.2	0.46	0.61	0.49	0.24	0.38	0.2	0.46	0.56	0.39	6.34	6.08	5.1	5.77	5.9	6.29	1.29	1.33	1.43	17	21	14	2	6	2	8	4	6	13	18	14	7	11	6	13	17	11	198	202	169	186
LOC105032569	18.35	21.44	20.88	7.26	6.6	7.21	6.81	6.95	7.32	80.28	81.9	80.18	66.7	68.76	67.42	68.4	68.53	68.92	112.55	105.51	104.63	95.92	98.01	98.56	49.05	49.11	48.86	1301	1540	1440	544	526	575	531	520	544	5637	5961	5601	4846	4840	4860	4751	5145	4818	8648	8629	8527	7614
LOC105032570	9.49	8.2	7.42	4.05	3.14	4.93	7.4	10.58	9.37	1.44	1.47	1.19	2.05	1.01	0.99	6.68	7.61	8.09	6.04	5.31	6.21	8.4	8.39	8.27	6.17	8.21	9.15	113	99	86	51	42	66	97	133	117	17	18	14	25	12	12	78	96	95	78	73	85	112
LOC105032571	0	0	0	0	0.04	0	0	0	0	0	0	0	0	0	0	0	0	0	0	0	0	0	0	0	0	0	0.07	0	0	0	0	1	0	0	0	0	0	0	0	0	0	0	0	0	0	0	0	0	0
LOC105032573	0	0	0	0.1	0	0	0.09	0	0.2	0	0	0	0	0	0	0	0	0	0	0.09	0	0	0	0.09	0	0	0	0	0	0	1	0	0	1	0	2	0	0	0	0	0	0	0	0	0	0	1	0	0
LOC105032574	0	0	0	0	0	0	0	0	0	0	0	0	0	0	0	0	0	0	0	0	0	0	0	0	0	0	0	0	0	0	0	0	0	0	0	0	0	0	0	0	0	0	0	0	0	0	0	0	0
LOC105032575	0.16	0.08	0.17	0	0	0	0	0	0	0.17	0.08	0.33	0	0	0	0	0	0.08	0	0	0.07	0.29	0	0	0.15	0	0	2	1	2	0	0	0	0	0	0	2	1	4	0	0	0	0	0	1	0	0	1	4
LOC105032576	0	0	0	0	0	0	0	0	0	0	0	0	0	0	0	0	0	0	0	0	0	0	0	0	0	0	0	0	0	0	0	0	0	0	0	0	0	0	0	0	0	0	0	0	0	0	0	0	0
LOC105032577	0	0	0	0	0	0	0	0	0	0	0	0	0	0	0	0	0	0	0.13	0.12	0	0	0	0	0	0.14	0	0	0	0	0	0	0	0	0	0	0	0	0	0	0	0	0	0	0	2	2	0	0
LOC105032579	11.93	11.8	11.48	11.56	13.1	11.04	13.71	11.99	12.72	12.17	11.49	11.43	12.28	11.95	12.09	13.72	11.79	12.33	22.25	20.93	20.26	20.92	21.01	21.45	10.32	12.73	11.97	362	363	339	371	447	377	458	384	405	366	358	342	382	360	373	408	379	369	732	733	707	711
LOC105032580	21.74	20.52	21.97	2.47	2.43	2.51	1.87	2.35	2.12	0.94	1.08	1.29	2.46	2.98	2.46	8.03	7.54	7.75	9.4	8.97	8.76	5.54	5.31	6.46	8.85	9.06	8.5	939	898	923	113	118	122	89	107	96	40	48	55	109	128	108	340	345	330	440	447	435	268
LOC105032581	31.79	27.64	28.82	28.63	26.82	23.96	20.67	21.54	21.09	25.76	28.3	28.61	26.26	23.64	27.57	21.69	21.33	19.24	38.64	41.7	38.64	34.56	34.99	35.79	32.32	33.01	32.85	894	787	789	852	851	757	644	641	623	712	813	790	755	655	785	595	638	532	1171	1349	1249	1087
LOC105032582	30.91	33.73	34.03	112.74	107.7	107.98	109.49	107.19	114.14	14.72	15.48	13.72	19.55	20.35	20.49	16.65	18.24	17.97	56.19	57.34	52.77	50.08	49.19	51.24	27.62	25.82	26.41	612	677	655	2361	2399	2407	2387	2242	2372	289	315	268	397	400	413	323	382	350	1207	1309	1201	1111
LOC105032583	9.03	8.67	8.12	0	0.03	0.09	0	0	0	10.14	9.06	11.68	6.18	6.17	7.67	9.73	9.07	10.43	4.34	4.43	5.78	7.33	8.11	8.48	9.6	8.76	9.26	265	258	232	0	1	3	0	0	0	295	273	338	186	180	229	280	282	302	138	150	195	241
LOC105032584	3.09	2.14	2.49	0.08	0	0.04	0.11	0.04	0.12	5.82	5.37	5.94	5.01	4.21	4.52	4.22	3.91	4.24	1.73	1.12	1.82	1.68	1.69	1.14	3.77	3.2	3.56	74	52	58	2	0	1	3	1	3	138	132	140	123	100	110	99	99	100	45	31	50	45
LOC105032585	1.31	1.56	0.95	0.07	0	0	0	0.11	0.11	0.08	0.15	0	0.49	0.54	0.23	1.34	2.07	1.83	0.14	0.1	0.07	0.03	0	0	0.25	0.47	0.49	34	41	24	2	0	0	0	3	3	2	4	0	13	14	6	34	57	47	4	3	2	1
LOC105032586	3.51	2.08	2.06	1.23	1.43	0.71	1.19	1.05	0.48	0	0	0	0	0	0	0	0	0	0.19	0.17	0.7	0.72	0.77	0.26	0.6	0.3	0.55	35	21	20	13	16	8	13	11	5	0	0	0	0	0	0	0	0	0	2	2	8	8
LOC105032587	9.9	11.8	10.24	1.37	0.75	1.29	0.44	0.46	0.86	8.48	10.65	8.09	11.49	12.7	12.05	15.28	15.62	13.1	4.96	5.65	4.51	6.15	6.72	6.16	14.48	14.86	15.47	164	198	165	24	14	24	8	8	15	139	181	132	195	209	203	248	274	214	89	108	86	114
LOC105032588	0.79	2.2	1.32	0.04	0	0	0	0.11	0.04	2.09	1.98	2.11	3.02	2.28	2.56	2.39	2.24	2.37	0.52	0.49	0.62	1.52	2.06	1.79	3.23	3.23	3.11	21	59	34	1	0	0	0	3	1	55	54	55	82	60	69	62	63	62	15	15	19	45
LOC105032589	72.75	75.86	76.14	3.94	3.61	3.36	3.24	3.74	3.84	81.62	86.06	84.09	168.71	174.11	187.1	200.7	204.96	188.09	9.52	9.42	7.47	11.78	11.69	12.75	31.82	33.91	30.78	1487	1566	1521	89	84	79	73	82	82	1652	1806	1711	3459	3438	3780	4007	4354	3726	209	223	171	266
LOC105032590	5.39	5.62	5.94	15.69	14.84	16.51	15.51	14.58	16.73	0.74	0.8	0.39	2.15	1.43	1.31	6.95	6.76	7.17	3.7	4.19	2.89	7.51	7.7	6.98	1.16	2.17	1.74	125	132	134	385	387	431	396	357	407	17	19	9	51	33	31	158	166	164	93	112	77	195
LOC105032591	12.37	13.09	11.99	0.85	0.76	0.84	0.51	0.72	0.95	0.57	0.92	0.72	1.84	1.19	1.07	21.73	23.9	24.32	2.35	2.54	2.83	6.75	5.49	6.69	25.9	24.43	24.98	262	281	247	19	18	20	12	16	21	12	20	15	40	25	23	451	536	508	54	62	69	160
LOC105032592	23.56	26.46	26.89	5.53	5.68	6.55	5.12	4.1	4.49	51.94	48.69	51.94	37.52	34.63	34.83	25.98	22.96	24.82	26.48	24.79	22.47	24.86	24.18	27.07	26.69	23.27	24.29	435	495	483	108	118	136	104	80	87	950	923	945	710	635	654	470	449	452	530	528	477	514
LOC105032593	47.28	37.37	39.5	90.16	82.43	91.43	97.69	97.82	95.53	0.47	1.53	0.88	7.57	6.71	4.55	7.28	8.07	6.76	31.54	35.07	36.35	32.07	29.36	33.18	42.94	43.33	44.14	603	483	490	1216	1182	1312	1371	1317	1278	6	20	11	99	85	59	91	109	85	436	516	533	458
LOC105032594	2.73	1.94	2.2	0.03	0.16	0.19	0.06	0.03	0.07	0.6	0.61	0.96	2.6	2.24	2.88	4.46	4.19	3.22	0.78	0.4	0.49	0.97	0.57	0.84	4.21	2.84	3.66	78.36	56.39	61.39	1.01	5.03	6.01	2.02	1.01	2.02	17.07	18.07	27.14	76.66	63.78	84.13	125.66	127.38	91.14	24.2	13.11	16.07	31.16
LOC105032596	46.39	46.63	49.56	15.68	14.52	14.92	11.04	10.41	11.32	49.12	48.04	51.73	47.84	53.29	50.1	41.79	42.69	38.29	47.58	48.37	43.65	41.92	40.71	44.81	48.11	47.25	47.85	488.64	497.61	507.61	174.99	171.97	176.99	127.98	115.99	124.98	511.93	518.93	536.86	517.34	557.22	536.87	432.34	476.62	397.86	542.8	586.89	527.93	493.84
LOC105032597	3.66	3.09	3.9	1.44	1.03	1.35	0.85	0.89	0.81	1.67	1.74	1.54	1.53	2.16	1.8	1.46	1.86	0.95	82.49	83.74	86.67	52.69	48.94	51.32	9.59	12.16	11.82	82	70	85	34	26	34	21	21	19	37	40	34	35	48	41	32	44	21	2002	2163	2231	1321
LOC105032598	9.37	8.37	10.68	0	0	0	0	0	0	36.12	34.27	31	25.12	21.6	20.67	25.48	29.99	29.69	0.52	0.2	0.69	0.71	0.33	0.6	8.18	5.82	6.39	85	76	96	0	0	0	0	0	0	322	320	275	230	196	194	224	283	262	5	2	7	7
LOC105032600	1.2	1.32	0.44	0	0.09	0	0.22	0	0.09	1.55	1.12	1.51	0.61	0.34	0.09	1.17	1.81	1.75	8.71	8.43	9.79	8.81	7.77	8.68	2	2.27	1.75	25	28	9	0	2	0	5	0	2	32	24	31	13	7	2	24	40	36	197	203	235	206
LOC105032601	5.76	5.82	5.24	3.7	3.73	4.36	3.89	4.81	4.83	8	6.18	6.13	5.74	6.85	5.41	3.87	5.11	4.13	9.08	8.6	8.37	8	8.96	8.97	8.44	7.9	6.65	98	100	87	67	72	85	73	86	86	136	109	103	102	116	94	65	94	71	165	167	163	151
LOC105032602	45.77	48.45	46.15	5.13	5.21	4.67	4.18	5.37	5.02	30.4	31.85	30.6	35.08	32.57	36.33	55.31	58.9	54.37	6.84	5.98	6.86	9.7	7.49	7.74	45.96	49.29	45.11	1644	1763	1612	195	210	189	165	203	189	1080	1173	1081	1291	1160	1325	1945	2239	1924	266	248	283	390
LOC105032603	13.05	15.07	17.5	32.18	37.22	37.52	41.09	42.38	37.61	45.83	48.08	44.91	38.72	41	40.92	22.77	26.23	25.67	51.65	48.42	49.84	46.39	45.44	50.9	15.65	14.86	15.3	217	254	283	566	696	702	752	744	656	755	821	736	660	677	692	371	462	421	931	929	953	864
LOC105032606	14.46	10.19	11.05	0.88	1.54	1.57	1.29	2.24	1.14	9.03	11.69	10.15	8.66	9.64	12.25	10.96	10.43	11.61	5.81	5.15	6.12	7.76	6.77	5.84	9	8.93	8.89	230	184	174	14	25	26	22	30	17	167	195	166	150	158	195	167	159	156	96	82	100	118
LOC105032608	12.72	12.8	13.29	7.57	5.9	5.05	5.16	5.56	4.62	26.22	26.72	25.01	23.77	18.85	24.87	17.82	16.75	18.64	30.74	30.82	30.02	24.61	25.13	28.44	28.57	26.91	27.6	186	190	189	117	97	83	83	86	71	380	401	360	357	274	370	257	260	269	487	520	505	403
LOC105032609	6.56	7.68	5.94	4.31	4.35	4.35	2.93	4.32	3.07	16.15	15.48	12.97	16.37	15.67	14.86	14.4	11.12	9.69	19.37	18.11	17.2	16.67	18.25	20.24	17.15	14.01	14.34	59	70	52	41	44	44	29	41	29	144	143	115	151	140	136	127	106	86	189	188	178	168
LOC105032610	9.14	10.78	9.33	5.2	3.68	3.87	3.7	5.21	3.88	6.06	7.44	5.36	16.58	16.76	16.44	21.79	18.14	20.64	22.93	20.68	20.87	20.86	22.22	24.95	18.39	19.23	18.96	128	153	127	77	58	61	57	77	57	84	107	74	238	233	234	299	269	285	348	334	336	327
LOC105032611	1.43	1.98	2.3	0	0.03	0.03	0	0.07	0.07	8.62	8.88	7.33	5.01	5.21	4.29	4.14	3.83	5.29	0.43	0.47	0.47	0.93	0.93	0.92	3.09	3.43	3.96	37	52	58	0	1	1	0	2	2	221	236	187	133	134	113	105	105	135	12	14	14	27
LOC105032612	0.06	0.03	0	0	0	0	0	0	0	0.22	0.12	0.06	0.24	0.16	0.25	0.1	0.09	0.19	0.03	0	0	0.08	0	0.14	0.35	0.16	0.34	2	1	0	0	0	0	0	0	0	7	4	2	8	5	8	3	3	6	1	0	0	3
LOC105032613	2.97	2.86	3	3.34	3.97	3.57	3.9	4.47	3.7	3.02	2.77	2.76	3.91	3.73	3.37	2.75	3.12	3.01	7	6.69	7.44	6.98	6.63	5.61	2.53	3.02	2.35	117	114	115	139	176	158	169	186	153	118	112	107	158	146	135	106	130	117	299	304	337	308
LOC105032614	5.4	4.26	5.57	0.15	0.31	0.14	0.24	0.33	0.29	4.16	5.34	4.7	5.83	5.44	6.19	6.12	6.88	6.7	3.44	2.97	2.47	2.87	3.39	3.33	5.36	6.17	5.3	105	84	105	3	7	3	5	7	6	80	106	90	116	105	122	116	142	128	72	66	55	62
LOC105032615	7.45	7.4	9.22	10.89	9.59	10.41	8.28	9.37	9.21	9.01	10.18	7.76	13.62	13.43	12.73	10.5	10.74	9.15	18.55	20.02	20.46	16.85	16.33	16.06	11.49	11.81	11.34	152	153	183	235	220	239	186	202	197	182	213	156	285	272	264	210	232	184	410	471	480	385
LOC105032616	0.11	0.11	0.6	0	0	0	0.19	0.1	0.1	0.51	0.31	0.11	0.31	0.19	0.63	0.2	0.3	0.33	0.39	0.74	0.09	0.8	0.51	0.28	0.3	0.43	0.78	1	1	6	0	0	0	2	1	1	5	3	1	3	2	6	2	3	3	4	8	1	9
LOC105032618	15.55	13.96	15.17	11.08	10.07	10.77	4.7	5.52	4.38	1.13	1.44	1.47	3.14	1.6	2.1	23.81	24.83	26.19	2.07	2.6	2.39	4.75	4.79	4.11	26.63	29.07	28.67	430	391	408	324	313	335	143	161	127	31	41	40	89	44	59	645	727	714	62	83	76	147
LOC105032619	0	0	0	0	0	0	0	0	0	0	0	0	0	0	0	0	0	0	0	0	0	0	0	0	0	0	0	0	0	0	0	0	0	0	0	0	0	0	0	0	0	0	0	0	0	0	0	0	0
LOC105032621	5.23	3.79	4.05	1.26	2.45	1.82	2.93	2.75	2.45	4.18	3.57	3.14	2.51	2.54	3.23	2.04	2.16	1.83	10.67	11.09	11.25	9.22	10.28	10.97	6.28	4.65	5.75	110	80.81	82.77	28	58	43	67.88	60.92	53.98	87	77	65	54	53	69	42	48	38	243	269	272	217
LOC105032623	0.13	0.27	0.28	0	0	0	0	0	0	0	0	0	0	0	0	0	0	0	0.75	1.75	1.05	0.84	1.16	0.83	0	0	0.25	1	2	2	0	0	0	0	0	0	0	0	0	0	0	0	0	0	0	6	15	9	7
LOC105032624	9.63	11.64	12.48	8.57	11.76	10.49	8.27	8.93	8.68	11.7	11.55	10.12	15.93	17.56	16.18	14.98	13.85	14.46	9.35	12.86	11.16	12.23	13.79	9.82	12.1	12.19	14.56	95.54	117.49	121.28	90.76	132	117.19	90.77	94	91.16	117.77	119	100	162.77	175	164.07	145.75	146.35	140.8	98.86	144.94	124.74	134.1
LOC105032625	17.65	17.39	16.26	13.05	12.93	13.43	14.73	13.15	15.85	13.71	16.83	19.08	19.98	20.29	20.74	21.01	20.1	16.65	13.73	12.78	13.18	13.4	14.6	14.84	14.93	15.09	16.25	184.11	187.07	165.31	143.69	150	160.04	170.75	147.26	174.4	137.74	176.56	190.05	218.86	209.66	219.1	216.68	223.33	176.86	151.43	152.41	153.49	154.33
LOC105032626	0.66	1.32	0.7	0	0.08	0	0.15	0.16	0	2.89	1.86	1.86	1.31	0.96	1.68	1	1.03	0.89	0.67	0.43	0.71	1.02	0.5	0.6	1.27	1.06	0.93	8.03	16.22	8.18	0	1.14	0	2	2	0	34.6	23.09	22.17	16.26	11.56	20.63	13.05	13.21	10.59	10	7	11	15
LOC105032628	9.7	10.27	7.64	0.17	0.04	0.18	0.07	0.24	0.05	3.87	3.93	3.89	5.6	7.08	5.57	7.38	7.68	7.54	2.88	2.4	2.02	3.55	3.34	2.86	11.1	13.62	11.71	385	413	295	7	2	8	3	10	2	152	160	152	228	279	225	287	323	295	124	110	92	158
LOC105032629	21.41	23.97	22.23	25.75	26	25	30.93	27.64	25.44	15.01	15.11	16.24	17.19	20.47	21.57	20.07	20.46	19.5	31.1	31.79	28.48	25.42	26.08	26.84	25.99	26.7	25.53	387	440	392	492	538	510	625	541	483	265	273	285	315	365	395	349	380	334	618	671	598	520
LOC105032630	7.19	8.04	6.77	0	0.04	0.07	0.04	0.08	0.04	4.72	4.67	5.51	5.84	6.31	6.13	7.86	7.69	8.71	4.75	3.39	5.28	4.99	4.45	4.18	11.84	10.63	11.88	180	204	165	0	1	2	1	2	1	117	120	136	150	157	156	193	204	215	129	98	152	140
LOC105032631	25.24	26.26	24.87	0.34	0.36	0.11	0.23	0.29	0.29	28.2	29.18	29.38	28.17	28.95	28.7	44.89	44.16	45.45	12.1	11.46	10.77	14.97	15.01	14.46	41.83	41.89	39.31	1800	1896	1726	26	29	9	18	21	22	1992	2136	2066	2061	2049	2084	3132	3331	3191	936	944	884	1198
LOC105032632	0.12	0.25	0.26	0	0	0	0	0	0	0	0	0.13	0	0	0	0	0	0	0	0	0	0	0	0	0.04	0.08	0.08	3	6	6	0	0	0	0	0	0	0	0	3	0	0	0	0	0	0	0	0	0	0
LOC105032633	13.31	16.46	15.79	0.36	0.38	0.58	0.2	0.3	0.11	18.22	17.23	18.29	11.49	12.39	12.48	19.18	18.27	18.08	0.71	0.69	0.77	1.67	2.12	1.67	11.4	11.61	10.29	554	694	639	16	18	27	9	13	5	751	736	750	490	512	528	782	805	742	32	33	37	78
LOC105032634	14.01	12.58	15.17	18.93	19.1	17.67	15.11	17.36	14.08	24.07	25.71	23.18	18.54	17.32	18.18	13.43	11.92	11.31	23.84	21.33	22.47	28.48	29.25	29.63	12.67	12.98	13.19	260	239	270	375	400	376	312	350	275	432	481	415	349	314	336	244	234	204	474	450	472	641
LOC105032636	0	0.41	0.17	0	0	0	0	0	0	0.11	0	0.17	0.57	0.16	0.16	0.64	0.61	0	0	0	0	0	0.16	0	0.2	0.55	0.83	0	3	1	0	0	0	0	0	0	1	0	1	4	1	1	5	5	0	0	0	0	0
LOC105032638	2.98	3.84	3.52	0.76	1.07	0.94	0.4	0.72	0.56	5.58	5.6	4.95	5.18	4.95	4.9	5.98	4.81	4.43	4.94	4.2	4.94	4.65	4.23	4.51	5.45	6.2	5.86	82	107	94	22	33	29	12	21	16	152	158	134	146	135	137	161	140	120	147	133	156	143
LOC105032639	0	0	0	0	0	0	0	0	0	0	0	0	0	0	0	0	0	0	0	0	0	0	0	0	0	0	0	0	0	0	0	0	0	0	0	0	0	0	0	0	0	0	0	0	0	0	0	0	0
LOC105032641	30.32	33.64	32.59	7.27	8.09	7.91	5.68	6.45	7.65	114.84	112.72	111.32	62.96	64.99	63.21	39.6	42.57	40.75	20.29	18.47	18.47	26.56	24.89	28.24	23.26	23.24	22.6	1207	1360	1263	308	366	354	250	274	317	4546	4621	4388	2574	2576	2571	1552	1797	1601	884	855	851	1192
LOC105032643	4.4	4.87	5.21	0.31	0.38	0.38	0.28	0.26	0.36	9.07	8.64	8.42	7.64	8.42	8.36	7.8	6.97	7.05	0.91	0.7	0.5	1.07	1.14	0.89	3.65	3.49	3.27	282	308	317	20	27	27	20	17	23	566	560	518	492	526	537	482	465	435	60	50	36	76
LOC105032644	2.25	1.64	0.86	0	0	0.07	0.08	0.08	0	4.12	5.76	4.56	4.14	4.7	4.01	3.82	3.3	3.55	1.92	1.23	0.87	1.41	1.84	1.1	4.34	3.19	3.89	27	20	10	0	0	1	1	1	0	49	71	54	51	56	49	45	42	42	25	17	12	19
LOC105032645	10.93	11.46	11.69	0.19	0.32	0.4	0.14	0.38	0.24	10.49	6.11	8.13	12.39	12.25	12.13	27.55	28.01	30.77	7.98	9.03	7.16	11.05	10.24	11.72	43.03	35.82	40.5	213	225	222	4	7	9	3	8	5	203	123	157	248	238	241	527	579	592	169	204	161	241
LOC105032646	0.19	0.09	0	0	0	0.08	0.08	0	0.27	0	0	0	0	0	0	0.09	0	0.19	0	0	0	0	0.09	0	0	0	0	2	1	0	0	0	1	1	0	3	0	0	0	0	0	0	1	0	2	0	0	0	0
LOC105032647	25.68	26.48	22.51	35.66	38.47	35.32	32.86	33.49	35.18	25.38	27.71	28.33	26.38	29.34	25.19	26.35	25.72	24.6	58.11	57.06	54.79	50.39	49.91	56.91	38.27	37.69	39.22	380	397	324	558	640	588	535	523	546	372	421	413	400	431	379	382	403	359	932	974	932	835
LOC105032648	28.36	26.51	26.47	5.5	6.58	6.73	4.7	4.82	4.28	23.23	24.41	24.7	31	31.53	32.3	41.07	45.23	44.24	32.63	35.48	31.17	32.73	32.69	33.98	52.06	53.79	54.69	663	628	602	136	173	177	121	119	105	538	586	569	743	732	768	941	1120	1020	827	957	838	857
LOC105032650	1.67	1.02	1.69	0.1	0	0.02	0	0.03	0	0.19	0.18	0.16	0.03	0.11	0.16	3.13	3.45	3.41	0.07	0.09	0.14	0.19	0.18	0.14	2.15	2.38	2.64	63	39	62	4	0	1	0	1	0	7	7	6	1	4	6	116	138	127	3	4	6	8
LOC105032652	0.17	0.34	0.09	0.27	0.05	0.2	0.21	0.33	0.38	0	0.06	0	0.08	0.03	0.26	0.44	0.3	0.41	0.08	0.32	0.05	0.08	0.14	0.23	0.51	0.38	0.63	6	12	3	10	2	8	8	12	14	0	2	0	3	1	9	15	11	14	3	13	2	3
LOC105032653	3.3	3.99	3.36	1.9	2.59	1.98	1.91	1.68	1.57	0.65	1.04	0.66	0.76	0.81	0.8	0.66	0.67	0.56	0.87	0.67	0.65	0.49	0.84	0.83	0.36	0.39	0.56	102	125	101	62	90	69	65	55	51	20	33	20	24	25	25	20	22	17	29	24	23	17
LOC105032654	8.35	9.01	8.85	13.81	13.62	15.03	11.24	11.08	10.48	14.22	16.98	14.86	18.61	16.36	17.59	12.51	11.89	11.11	22.51	21.83	22.65	17.43	18.5	17.41	17.08	13.26	14.19	224	245	231	392	411	454	332	314	295	378	468	393	512	436	480	329	338	294	655	676	699	524
LOC105032655	9.57	8.63	9.98	1.08	0.75	0.89	0.92	0.61	0.99	12.27	14.11	14.06	10.94	10.96	9.52	7.58	7.86	7.14	7.7	7.26	6.79	6.28	6.86	7.18	10.66	10.32	11.15	253	229	256	29	23	26	26	17	27	314	372	355	289	284	248	194	216	183	215	216	202	183
LOC105032656	0.76	1.66	1.3	0	0.07	0	0.15	0	0	0	0	0	0	0	0.17	0.77	0.4	0.51	0	0	0	0.08	0	0.15	0.23	0	0.08	9	20	15	0	1	0	2	0	0	0	0	0	0	0	2	9	5	6	0	0	0	1
LOC105032658	7.34	6.9	6.28	0.06	0.18	0.18	0.12	0	0	7.2	10.12	7.17	12.79	11.15	10.22	10.95	12.57	11.43	1.38	1.94	2.54	2.61	2.41	2.09	9.91	9.59	9.7	108	103	90	1	3	3	2	0	0	105	153	104	193	163	153	158	196	166	22	33	43	43
LOC105032660	41.88	48.47	43.84	25.3	27.62	26.76	24.87	24.87	24.7	34.47	34.81	37.25	31.62	34.63	31.73	29.67	30.84	30.21	33.35	33.64	31	36.18	36.15	37.38	36.19	39.67	39.24	804	928	822	506	582	571	511	485	497	683	718	734	658	688	645	595	681	608	689	742	680	782
LOC105032661	5.85	5.41	6.08	7.03	4.69	4.5	4.51	3.65	5.11	10.58	8.39	8.88	10.34	9.28	9.53	8.91	9.03	6.83	11.63	15.27	10.42	9.5	11.31	10.21	9.55	9.99	12.18	50	47	50	64	45	43	42	33	46	89	73	74	90	78	82	74	81	57	107	150	102	90
LOC105032662	0.78	0.29	0.55	0	0.11	0	0	0	0	1.15	0.87	0.97	0.64	0.96	0.41	1.1	0.45	1.03	0	0	0.16	0	0.06	0	1.22	1.21	1.26	13	5	9	0	2	0	0	0	0	19	15	16	11	16	7	18	8	17	0	0	3	0
LOC105032663	1.06	1.17	1.27	0.38	0.31	0.35	0.36	0.33	0.46	1.38	0.99	1.34	2.11	1.47	1.99	7.65	6.29	7.91	7.32	8.18	7.63	10.75	8.76	9.93	3.81	3.11	2.74	24	27	28	9	8	9	9	8	11	31	23	30	49	33	46	170	151	177	180	214	199	273
LOC105032664	1.91	1.78	1.99	0.55	0.39	0.6	1.05	0.9	0.62	0.03	0.07	0	0	0.03	0.13	0.38	0.48	0.93	5.31	6.64	5.95	3.16	3.56	3.41	0.41	0.38	0.19	56	53	57	17	13	20	34	28	19	1	2	0	0	1	4	11	15	27	169	225	201	104
LOC105032665	0.07	0.18	0.26	0.14	0.06	0.03	0.1	0.14	0.07	0	0	0	0	0	0	0	0.03	0.15	2.52	2.34	1.66	2.09	2.21	1.23	0.6	0.65	0.63	2	5	7	4	2	1	3	4	2	0	0	0	0	0	0	0	1	4	76	75	53	65
LOC105032667	21.19	21.63	23.67	80.51	76.63	78.55	88.06	89.8	87.86	10.49	9.18	8.43	11.17	12.35	11.24	13.59	14.15	13.82	49.73	49.66	45.65	41.72	40.95	39.95	25.83	25.28	23.56	550	573	586	2201	2227	2287	2505	2464	2390	263	240	218	300	315	301	348	394	357	1337	1423	1315	1175
LOC105032668	0.1	0.24	0.11	0.16	0.12	0.15	0.06	0.13	0.2	0	0	0	0.03	0.04	0	0.07	0.2	0.07	0	0.03	0	0	0.07	0.03	0.1	0.04	0.45	3	7	3	5	4	5	2	4	6	0	0	0	1	1	0	2	6	2	0	1	0	0
LOC105032669	0	0	0.04	0	0	0	0	0	0.08	0.12	0.04	0	0	0	0.04	0	0.08	0	0	0	0	0	0.04	0	0	0	0	0	0	1	0	0	0	0	0	2	3	1	0	0	0	1	0	2	0	0	0	0	0
LOC105032670	2.1	2.98	2.56	0.06	0	0	0.06	0	0.13	2.19	1.09	1.07	2.37	2.45	2.39	4.76	4.71	5.46	0.12	0.23	0.06	0.12	0.19	0	1.59	1.52	2.04	32	46	38	1	0	0	1	0	2	33	17	16	37	37	37	71	76	82	2	4	1	2
LOC105032672	0	0	0	0	0	0	0	0	0	0	0.11	0	0	0	0.12	0	0	0	0	0	0	0	0.06	0.05	0	0	0	0	0	0	0	0	0	0	0	0	0	2	0	0	0	2	0	0	0	0	0	0	0
LOC105032673	0.04	0.08	0	0	0	0.03	0	0	0.04	0.08	0.15	0.19	0	0	0.07	0	0	0	0	0	0	0	0	0	0	0	0	1	2	0	0	0	1	0	0	1	2	4	5	0	0	2	0	0	0	0	0	0	0
LOC105032674	0.11	0.08	0.04	0.11	0.2	0.27	0.17	0.18	0.07	0	0.04	0	0	0.04	0	0	0	0	0.49	0.63	0.63	1.9	1.64	1.3	0.25	0.15	0.17	3	2	1	3	6	8	5	5	2	0	1	0	0	1	0	0	0	0	14	19	19	56
LOC105032675	0.07	0.04	0.11	0.44	0.55	0.23	0.13	0.21	0.24	0.8	0.95	1.21	0.35	0.55	1.03	0.07	0.14	0.07	5.81	5.52	5.44	9.6	8.27	9.2	0.44	0.44	0.76	2	1	3	13	17	7	4	6	7	22	27	33	10	15	29	2	4	2	174	176	173	297
LOC105032676	0	0	0	0	0	0	0	0	0	0.06	0	0	0	0	0	0	0	0	0	0	0	0	0	0	0	0	0	0	0	0	0	0	0	0	0	0	1	0	0	0	0	0	0	0	0	0	0	0	0
LOC105032677	7.03	5.03	5.8	0.29	0.07	0.27	0.35	0.15	0.15	0.39	0.83	0.24	0.83	1.17	1.29	1.34	0.8	1.17	16.17	17.54	15.05	14.41	12.61	15.76	6.68	7.09	9.4	91	66	73	4	1	4	5	2	2	5	11	3	11	15	17	17	11	15	227	262	224	209
LOC105032678	0	0	0.06	0	0	0	0	0	0	0.06	0	0	0.23	0	0	0	0	0	0.66	0.52	0.78	0.59	0.69	1.05	0.06	0.06	0.11	0	0	1	0	0	0	0	0	0	1	0	0	4	0	0	0	0	0	12	10	15	11
LOC105032679	0	0	0	0	0	0	0	0	0	0	0	0	0	0	0	0	0	0	0	0	0	0	0	0	0	0	0	0	0	0	0	0	0	0	0	0	0	0	0	0	0	0	0	0	0	0	0	0	0
LOC105032681	31.6	33.41	33.55	36.36	36.34	37.62	35.89	36.8	35.11	14.75	14.43	15.36	19.57	20.99	20.94	22.26	22.82	21.69	17.28	17.87	17.73	16.25	17.37	16.34	10.43	10.97	11.52	1887	2017	1945	2275	2413	2499	2338	2304	2174	870	883	905	1192	1240	1271	1294	1437	1275	1108	1218	1209	1076
LOC105032683	8.8	9.01	9.22	5.36	5.15	5.16	4.85	4.64	4.82	7.56	8.21	7.49	8.34	8.9	8.57	9.64	9.85	9.81	10.43	10.25	9.04	10.88	11.2	11.28	9.21	8.87	9.01	866	899	883	558	570	571	525	482	498	737	830	726	841	870	858	930	1027	952	1113	1164	1023	1199
LOC105032684	44.15	44.59	43.91	9.52	7.84	8.14	9.84	9.23	9.09	36.55	38.66	38.7	27.7	28.1	29.46	38.48	39.24	38.63	31.75	33.93	31.35	45.37	46.53	46.86	44.86	45.99	44.67	2034	2082	1968	464	406	422	499	449	439	1668	1828	1757	1308	1285	1380	1737	1914	1754	1586	1803	1660	2341
LOC105032685	6.2	7.2	7.97	1.38	1.22	1.7	0.25	0.17	0.09	7.64	7.9	6.94	5.51	4.77	4.3	2.88	2.58	3.79	6.73	4.66	4.28	3.91	3.06	3.77	5.93	6.71	7.59	68	80	85	16	15	21	3	2	1	83	89	75	62	52	48	31	30	41	80	59	54	48
LOC105032686	3.48	4.09	4.02	0.26	0.17	0.59	0.39	0.22	0.26	1.42	1.64	1.35	5.19	3.15	4.81	5.62	5.32	5.03	0.65	1.05	0.92	0.52	1.5	0.96	7.2	6.7	6.05	89	106	100	7	5	17	11	6	7	36	43	34	136	80	125	141	144	127	18	31	27	15
LOC105032687	41.72	47.47	41.82	64.67	54.13	59.02	55.88	50.92	50.05	42.34	40.64	31.09	43.77	40.76	43.4	41.94	32.09	32.34	61.46	66.63	69.49	57.06	56.64	55.02	48.13	43.14	52.84	399	460	389	654	582	635	588	514	502	401	399	293	429	387	422	393	325	305	637	735	764	611
LOC105032688	12.23	13.89	14.84	3.15	5.57	4.22	3.85	3.83	5.29	20.39	21.35	21.52	24.25	20.65	24.44	21.56	24.14	27.37	7	6.83	7.49	11.55	9.32	8.71	23.2	21.6	22.07	121	139	143	33	62	47	42	40	55	200	217	209	246	203	246	209	253	267	75	78	85	128
LOC105032689	1.6	1.49	1.65	0	0	0	0	0	0	2.95	4.04	2.68	2.48	2.75	1.95	2.6	2.49	2.2	0	0	0	0.08	0	0.17	0.88	0.67	1.21	17	16	17	0	0	0	0	0	0	31	44	28	27	29	21	27	28	23	0	0	0	1
LOC105032690	7.03	6.61	7.07	2.82	3.35	3.47	3.64	3.66	3.69	12.17	12.24	13.16	10.21	10.98	10.25	9.06	9.7	9.35	6.48	6.79	6.59	7.26	7.14	7.31	9.58	10.28	10.09	293	279	287	124	157	162	167	161	161	501	522	539	435	453	433	369	427	383	292	326	316	338
LOC105032691	8.75	11.03	9.12	4.6	3.78	4.64	4.09	4.6	3.59	4.54	5.56	5.06	6.4	5.87	5.14	4.59	4.25	5.05	14.01	15.59	13.74	17.04	11.32	13.36	12.88	13.6	16.13	72	92	73	40	35	43	37	40	31	37	47	41	54	48	43	37	37	41	125	148	130	157
LOC105032692	5.27	4.53	4.62	0.63	0.96	0.6	0.33	0.83	0.69	11	10.21	10.11	7	9.26	11.07	6.43	6.14	6.23	4.14	4.79	3.77	3.41	5.3	5	5.76	5.42	5.34	102	89	87	13	21	13	7	17	14	211	203	193	139	178	218	122	126	119	87	107	84	74
LOC105032693	0	0	0	0	0	0	0	0	0	0	0	0	0	0.05	0	0.05	0.09	0.1	0	0	0	0	0	0	0	0	0	0	0	0	0	0	0	0	0	0	0	0	0	0	1	0	1	2	2	0	0	0	0
LOC105032694	1.13	1.49	0.86	5.51	6.33	4.21	4.72	3.99	5.03	1.44	2	1.79	1.14	0.84	1.52	0.9	0.55	0.85	5.64	4.2	5.41	4.79	3.62	4.24	1.09	1.01	0.96	27	36	20	139	167	113	124	100	126	34	49	42	28	20	37	21	14	20	146	114	147	128
LOC105032696	20.59	21.19	18.66	0.69	0.23	0.18	0.61	1.03	0.25	24.4	23.49	25.52	11.74	10.76	9.74	24.87	24.34	22.98	5.69	5.03	6	7.04	7.47	7.44	14.99	17.94	17.33	397	414	350	14	5	4	13	21	5	466	465	485	232	206	191	470	497	437	119	112	133	152
LOC105032697	0	0	0	0	0	0	0	0	0	0	0	0	0	0	0	0	0	0	0	0	0	0	0	0.09	0	0	0	0	0	0	0	0	0	0	0	0	0	0	0	0	0	0	0	0	0	0	0	0	0
LOC105032699	0	0	0.11	0	0	0	0	0	0	0	0	0	0	0	0	0	0	0.21	0	0	0	0	0	0	0	0	0	0	0	1	0	0	0	0	0	0	0	0	0	0	0	0	0	0	2	0	0	0	0
LOC105032700	5.22	4.41	4.74	0.51	0.32	0.54	0.06	0	0	16.06	14.98	16.37	12.49	12.53	12.13	22.55	25.19	23.9	3.83	3.35	4.26	5.05	4.22	5.38	14.46	14.68	13.39	146	125	129	15	10	17	2	0	0	445	430	451	358	348	345	618	746	659	116	108	137	158
LOC105032701	0	0	0	0	0	0	0	0	0	0.23	0.04	0.05	0	0	0	0	0	0	0	0.04	0	0	0	0.04	0	0	0	0	0	0	0	0	0	0	0	0	5	1	1	0	0	0	0	0	0	0	1	0	0
LOC105032702	0.26	0.17	0.22	0.7	0.39	0.27	0.08	0.54	0.37	0.09	0	0	0.08	0	0	0.04	0.04	0	17.88	17.1	18.14	26.21	27.01	25.71	3.12	3.65	2.99	6	4	5	17	10	7	2	13	9	2	0	0	2	0	0	1	1	0	445	453	479	674
LOC105032703	9.99	15.3	11.94	1.09	1.18	1.12	1.14	0.94	1.12	15.84	15.5	13.29	10.61	10.47	12.85	8.51	7.12	6.86	13.46	11.92	11.86	13.7	12.89	15.35	19.34	19.69	18.7	126	204	157	13	16	17	15	13	16	210	211	172	142	138	175	105	99	90	180	184	170	202
LOC105032704	1.37	3.03	2.11	0.65	1.11	0.51	0.41	0.32	0.65	4.6	4.44	6.01	2.67	4.82	4.93	3.14	3.12	1.39	6.52	6.22	5.94	6	4.92	6.21	5.4	5.63	5.32	12	27	18	6	11	5	4	3	6	40	40	52	24	42	44	27	29	12	62	63	60	59
LOC105032705	5.5	5.74	6.14	4.31	3.92	3.63	5.29	4.17	3.9	11.11	10.57	11.33	10.89	10.14	11.44	12.68	8.61	7.02	8.71	6.82	5.74	8.57	8.76	8.58	11.99	7.14	8.93	35	37	38	29	28	26	37	28	26	70	69	71	71	64	74	79	58	44	60	50	42	61
LOC105032706	6.15	5.28	6.59	0	0	0.06	0	0	0	1.4	1.29	1.14	2.71	3.93	3.06	11.4	11.8	13.01	0.67	0.4	0.4	1.18	1.71	1.45	34.91	36.07	33.34	93	81	97	0	0	1	0	0	0	21	20	17	42	59	47	169	189	194	11	7	7	20
LOC105032707	29.75	29	32	144.3	134.73	140.19	159.6	153.74	157.23	21.14	18.2	21.82	11.04	13.09	12.11	19.52	18.12	20.16	34.95	33.7	33.17	46.95	52.23	42.35	14.71	13.93	12.19	476	470	498	2441	2423	2523	2809	2596	2638	335	299	344	181	208	197	306	307	318	606	622	610	841
LOC105032708	8.13	8.27	9.92	0.64	0.34	0.56	0.54	0.6	0.32	8.8	7.79	8.85	8.71	7.35	8.05	7.1	5.3	6.88	2.76	2.59	2.2	2.6	2.75	2.64	5.87	6.09	5.94	193	199	229	16	9	15	14	15	8	207	190	207	212	173	194	165	133	161	71	71	60	69
LOC105032709	1.15	0.6	1.25	0	0	0	0.06	0.06	0.06	0.43	0.18	0.25	1.48	1.65	1.19	13.67	12.59	13.95	0.34	0.26	0.53	1.62	1.4	1.76	5.07	6.48	6.05	19	10	20	0	0	0	1	1	1	7	3	4	25	27	20	221	220	227	6	5	10	30
LOC105032710	2.12	3.89	2.06	0.73	0.08	0.6	0.23	0.17	0.35	3.29	2.97	2.6	3.63	1.67	2.56	3.27	3.31	2.81	3.49	2.56	4.18	3.27	5.09	4.07	3.18	3.83	2.14	23	44	23	9	1	8	3	2	4	36	33	28	41	18	29	36	38	31	42	33	54	40
LOC105032711	12.41	12.25	12.28	8.86	9.62	9.33	9.57	9.65	9.01	16.07	16.12	15.84	12.43	12.74	11.33	15.61	15.32	14.52	16.57	16.45	16.95	17.15	17.53	17.09	13.77	13.88	14.72	532	535	512	402	464	451	454	438	404	680	709	667	544	544	495	666	700	618	770	811	835	823
LOC105032712	8.48	8.48	6.8	35.75	35.69	36.82	24.6	23.45	24.25	1.43	1.98	1.15	0.94	0.57	0.94	0.92	0.8	1.26	3.6	5.68	5.26	1.77	2.5	1.69	2.52	2.22	2.28	150	152	117	669	710	733	479	438	450	25	36	20	17	10	17	16	15	22	69	116	107	35
LOC105032713	277.16	236.82	229.79	18.26	18.05	20.42	8.55	8.24	8.76	132.38	125.25	134.89	153.33	141.47	139.92	266.44	275.92	277.41	43	44.81	49.24	28.53	25.53	27.91	39.87	35.91	38	5067	4387	4086	353	371	420	172	159	168	2397	2351	2430	2873	2568	2601	4773	5342	5001	852	945	1035	584
LOC105032714	0.95	1.56	0.98	1.05	1.41	1.12	1.29	1.35	3.32	0	0	0	0	0	0	0.16	0	0	4.38	5.48	4.54	5.65	4.86	3.76	0	0.32	0.14	6	10	6	7	10	8	9	9	22	0	0	0	0	0	0	1	0	0	30	40	33	40
LOC105032715	3.64	7.22	6.36	1.66	1.91	1.07	1.56	1.02	1.15	7.45	5.56	6.74	6.94	7.61	5.87	4.43	5.23	4.02	2.06	3	2.1	2.45	1.77	2.7	4.36	4.1	2.88	49	98	82	24	28	14	23	14	15	98	74	84	93	100	78	58	73	50	31	45	34	36
LOC105032716	9.79	11.33	9.09	5.06	4.81	6.55	4.27	5.42	5.45	12.33	9.77	12.79	7.28	10.76	11	10.44	9.64	9.18	9.49	7.71	8.19	10.58	9.3	9.07	7.18	7.71	6.88	114	134	102	63	62	87	53	66	64	148	119	150	85	127	133	119	116	107	125	105	114	142
LOC105032717	0	0	0	0	0	0	0	0	0	0	0	0	0	0	0	0	0	0	0	0	0	0	0	0	0	0	0	0	0	0	0	0	0	0	0	0	0	0	0	0	0	0	0	0	0	0	0	0	0
LOC105032718	1.69	3.33	2.05	0	0	0.14	0.28	1.31	1.02	0.15	0.6	0.47	0	0.31	0.6	0.31	0	0.31	1.56	2.66	1.47	0.55	0.74	0.94	0.86	0.77	0.84	11	22	13	0	0	1	2	9	7	1	4	3	0	2	4	2	0	2	11	20	11	4
LOC105032719	0	0.22	0.23	0	0	0	0	0.1	0.42	0	0	0	0	0	0	0	0	0	0.61	0.38	0.67	0.2	0.11	0.19	0	0.22	0.51	0	2	2	0	0	0	0	1	4	0	0	0	0	0	0	0	0	0	6	4	7	2
LOC105032721	1.78	2.34	1.95	0.22	0	0.11	0.32	0	0.11	0	0	0	0.12	0	0	0	0.11	0	3.06	2.46	2.78	0.95	1.02	1.15	1.87	0.95	1.19	15	20	16	2	0	1	3	0	1	0	0	0	1	0	0	0	1	0	28	24	27	9
LOC105032723	1.99	0.58	1.69	0	0.1	0	0.64	0.33	0.56	1.54	2.17	1.91	0.57	1.06	0.58	0.84	1.11	0.48	0.87	1.12	0.92	0.84	0.45	1.45	0.76	0.95	1.18	17	5	14	0	1	0	6	3	5	13	19	16	5	9	5	7	10	4	8	11	9	8
LOC105032724	10.79	11.3	14.12	1.7	1.02	0.44	5.95	6.35	6.08	0.5	1.91	2.16	0.48	0.16	0.64	0	0.31	0.17	4.98	5.67	4.27	2.04	1.41	1.73	9.12	5.94	8.53	66	70	84	11	7	3	40	41	39	3	12	13	3	1	4	0	2	1	33	40	30	14
LOC105032725	0.23	0	0	0	0	0	0	0	0	3.53	2.63	4.25	1.02	0.6	0.8	0.24	0.66	0.24	0	0	0	0	0	0	0.11	0.12	0	2	0	0	0	0	0	0	0	0	30	23	36	9	5	7	2	6	2	0	0	0	0
LOC105032726	12.05	12.38	10.7	0.36	0.6	0.69	0.9	1.25	1	46.92	54.45	51.08	33.47	29.56	34.13	19.34	18.72	19.44	13.87	13.36	14.4	21.47	22.65	22.71	16.23	16.08	17.32	219	228	188	7	12	14	18	24	19	842	1013	911	622	531	629	344	359	348	273	279	300	435
LOC105032728	0	0	0	0	0	0	0	0	0	0	0	0	0	0	0	0	0	0	0	0	0	0	0	0	0	0	0	0	0	0	0	0	0	0	0	0	0	0	0	0	0	0	0	0	0	0	0	0	0
LOC105032730	0	0	0	0	0	0	0	0	0	0	0	0	0	0	0	0	0	0	0	0	0	0	0	0	0	0	0	0	0	0	0	0	0	0	0	0	0	0	0	0	0	0	0	0	0	0	0	0	0
LOC105032731	9.92	7.44	6.86	0.12	0.15	0.35	0.2	0.04	0.04	3.72	3.88	4.7	27.6	30.36	26.79	32.8	34.31	34.83	14.31	15.02	14.13	17.83	18.43	16.08	55.94	55.61	56.14	229	174	154	3	4	9	5	1	1	85	92	107	653	696	629	742	839	793	358	400	375	461
LOC105032732	0	0.04	0	0	0	0	0	0	0	0.2	0.15	0.04	0.31	0.64	0.35	0.08	0.22	0.2	0.11	0.24	0.17	1.03	0.57	0.63	0.22	0.24	0.4	0	1	0	0	0	0	0	0	0	5	4	1	8	16	9	2	6	5	3	7	5	29
LOC105032733	56.34	57.36	57.6	19.46	20.44	20.74	18	19.15	19.39	59.04	59.65	57.83	75.74	79.97	79.42	103.51	102.31	101.96	39.04	39.44	39.16	45.86	43.67	44.74	37.72	39.77	37.29	2722	2811	2709	994	1110	1127	959	977	983	2836	2966	2761	3759	3844	3910	4912	5246	4871	2044	2197	2174	2480
LOC105032734	0	0	0.04	0	0.03	0.14	0	0.04	0	0	0.15	0	0	0.12	0.04	0.08	0.22	0.12	0	0	0	0	0	0	0.21	0.15	0.21	0	0	1	0	1	4	0	1	0	0	4	0	0	3	1	2	6	3	0	0	0	0
LOC105032735	164.59	182.96	188.05	53.08	51.83	52.9	59.05	59.99	62.08	7.19	6.33	4.91	23.07	24.51	21.62	60.39	63.12	61.34	9.18	11.32	10.22	10.19	11.09	11.56	110.87	110.23	112.82	2381	2682	2646	812	843	861	940	916	942	103	94	70	342	352	318	856	967	875	144	189	170	165
LOC105032736	1.46	1.49	1.55	0.07	0.16	0.06	0.12	0.11	0.02	0.71	0.54	0.65	0.9	0.74	0.99	4.23	4.01	3.84	0.55	0.48	0.54	0.84	1.08	0.74	2.66	2.42	2.5	69	74	71	4	8	3	6	6	1	32	30	31	49	37	49	202	219	195	27	30	30	45
LOC105032737	3.66	5.2	5.75	1.58	0.48	1.19	0.79	1.16	0.92	4.67	4.09	3.17	6.4	3.25	5.4	6.8	4.67	5.78	13.1	10.26	12.08	11.95	10.88	12.01	15.09	15.37	19.94	34	49	52	15	5	12	8	11	9	43	39	29	61	30	51	61	46	53	132	109	128	123
LOC105032738	6.86	9.07	7.05	55.81	58.02	57.98	50.21	51.25	50.87	23.57	21.92	21.18	8.92	10.21	9.48	2.23	2.53	2.32	24.84	21.88	24.46	24.8	27.05	24.74	1.85	3.11	2.23	138	185	138	1188	1313	1313	1112	1089	1074	470	453	420	184	204	194	44	54	46	542	508	566	559
LOC105032739	65.36	68.6	70.26	58.14	58.23	59.43	64.02	62.83	64.06	38.48	36.7	39.31	45.65	48.7	48.68	46.72	48.21	49.58	74.01	72.99	71.35	66.08	67.06	70.24	39.02	39.29	36.71	2971	3158	3105	2784	2973	3036	3194	3009	3048	1729	1712	1760	2128	2198	2251	2081	2317	2222	3631	3815	3720	3359
LOC105032740	9.59	9.62	7.52	17.27	20.35	19.34	19.32	18.32	18.55	6.46	5.44	6.06	7.25	5.39	6.25	5.78	6.26	7.81	6.04	7.45	10.89	7.81	7.14	7.39	4.12	4.58	4.37	249	253	190	474	594	565	552	502	505	166	145	155	193	139	165	147	172	200	170	223	325	227
LOC105032741	41.14	41.62	37.2	0.16	0.05	0.3	0.16	0.16	0.11	4.2	4.27	4.51	1.72	1.32	1.12	9.25	9.15	8.96	0.84	1.23	0.84	1.12	1.53	1.55	2.86	3.28	2.61	722	740	635	3	1	6	3	3	2	73	77	78	31	23	20	159	170	155	16	25	17	22
LOC105032742	12.56	12.56	14.53	2.76	3.43	2.57	2.95	2.89	3.2	13.36	12.75	9.79	10.06	9.75	11.11	13.09	12.13	8.74	5.27	5.67	5.21	5.59	5.13	5.42	7.05	7.69	7.24	299	300	331	69	96	76	75	73	78	307	307	225	243	224	263	301	298	205	134	163	146	150
LOC105032743	25.43	26.1	29.3	68.27	55.01	50.54	45.99	42.97	43.61	89.92	91.47	90.38	76.42	83.52	80.8	37.82	34.75	30.32	61.54	59.03	56.01	45.3	49.33	52.95	26.85	30.54	32.05	199	207	223	565	484	445	396	355	358	697	735	697	613	649	643	290	288	234	522	533	504	397
LOC105032744	6.08	6.99	5.4	3.21	3.75	2.81	2.41	2.52	2.15	12.2	10.19	11.56	11.26	11.61	10.16	11.54	12.16	12.75	9.22	9.54	9.79	7.8	8.74	8.64	7.76	6.48	7.91	165	191	141	92	115	84	74	71	63	323	282	307	310	307	277	304	346	336	267	297	302	235
LOC105032745	241.7	222.5	235.68	118.39	121.29	120.82	121.82	112.98	122.41	60.16	54.93	65.04	33.81	32.64	33.3	69.69	66.13	63.37	120	123.11	124.6	127.54	122.88	125.66	170.47	168.39	174.73	3334	3110	3162	1727	1881	1875	1849	1645	1771	822	778	884	478	447	467	942	966	862	1794	1959	1976	1970
LOC105032747	87.03	77	80.49	169.1	166.3	163.42	110.26	111.43	110.51	5.95	6.63	7.29	17.15	17.59	20.03	18.16	17.56	16.09	108.23	109.63	110.19	90.06	87.23	87.46	40.31	43.35	41.01	1624	1456	1461	3337	3489	3431	2264	2195	2163	110	127	134	328	326	380	332	347	296	2189	2360	2364	1882
LOC105032748	13.76	13.67	11.95	5.56	5.99	6.51	1.5	2.33	2.06	7.47	6.87	7.13	10.17	9.14	9.71	27.03	27.83	24.27	8.48	7.09	6.85	8.1	7.65	7.36	17.49	16.96	16.21	599	603	506	256	293	319	72	107	94	322	307	306	454	395	430	1153	1283	1042	400	356	343	395
LOC105032749	0	0	0	0	0	0	0	0	0	0	0	0	0	0	0	0	0	0	0	0	0	0	0	0	0.17	0	0	0	0	0	0	0	0	0	0	0	0	0	0	0	0	0	0	0	0	0	0	0	0
LOC105032750	39.21	38.97	35.8	8.37	8.54	8.36	6.31	6.87	7.18	39.54	41.57	40.5	31.58	32.36	31.6	40.96	41.84	39.08	14.97	14.97	14.41	17.73	18.59	18.38	16.22	18.81	18.55	1369	1384	1223	303	332	331	241	255	258	1369	1490	1399	1126	1124	1124	1401	1541	1332	570	597	582	687
LOC105032751	28.25	26.92	27.68	5.89	4.77	5.41	5.04	3.96	3.67	5.41	5.05	5.73	21.6	25.48	22.62	35.3	38.47	36.06	20.06	18.84	19.5	12.28	11.03	11.59	56.79	58.26	59.5	785	758	748	173	149	169	154	116	107	149	144	157	615	703	639	961	1132	988	604	604	623	382
LOC105032752	0.82	0.55	0.84	0	0.03	0	0	0	0	0.15	0	0.11	0.33	0.56	0.26	2.01	1.76	1.55	0.07	0.03	0	0.07	0	0.1	2.42	2.18	2.11	22	15	22	0	1	0	0	0	0	4	0	3	9	15	7	53	50	41	2	1	0	2
LOC105032753	40.59	41.12	41.73	22.54	19.63	18.56	20.3	20.5	19.86	37.19	36.82	37.98	66.17	69	69.44	76	77.57	74.65	68.12	59.25	66.97	61.71	63.68	61.94	86.12	87.35	88.62	756	776	756	444	411	389	416	403	388	686	704	697	1263	1276	1315	1387	1530	1371	1375	1273	1434	1287
LOC105032755	40.12	39	39.49	11.93	10.93	11.53	10.59	10.99	11.88	57.84	56.92	54.73	48.9	50.71	51.85	55.75	54.71	57.41	29.06	27.77	26.59	35.03	34.7	34.76	53.52	50.73	50.33	1793	1772	1739	564	545	596	520	512	554	2686	2745	2519	2363	2386	2475	2603	2728	2682	1391	1413	1348	1747
LOC105032757	0	0	0	0	0	0	0	0	0	0	0	0	0	0	0	0	0	0	0	0	0	0	0	0	0	0	0	0	0	0	0	0	0	0	0	0	0	0	0	0	0	0	0	0	0	0	0	0	0
LOC105032758	38.34	41.03	41.26	2.28	2.2	1.84	1.19	1.04	2.36	20.36	20.05	19.14	36.54	34.94	34.8	58.24	57.91	58.78	45.92	49.88	49.39	60.86	58.63	57.78	64.45	67.27	65.41	557	604	583	35	36	30	19	16	36	293	299	274	544	504	514	829	891	842	723	836	825	990
LOC105032759	18.97	20.59	19.82	6.07	6.42	6.47	4.29	5.06	4.91	41.38	37.84	38.8	33.68	34.87	34.18	22.17	21.78	22.96	18.53	18.43	19.66	24.24	24.16	23.85	20.74	21.65	20.48	728	808	759	235	266	266	173	198	190	1573	1499	1452	1304	1298	1318	824	879	866	733	783	832	995
LOC105032760	4.18	5.02	4.9	4.02	4.12	4.8	2.75	3.29	2.52	8.12	8.15	6.73	4.33	4.34	4.18	4.01	5.47	4.31	4.16	4.24	3.69	3.62	3.46	3.17	3.77	4.35	4	65	79	74	66	72	84	47	54	41	125	130	103	69	67	66	61	90	66	70	76	66	63
LOC105032761	5.87	6.19	6.86	1.85	1.78	1.34	1.62	1.01	1.27	4.71	5.63	5.23	4.56	4.97	5.9	4.81	4.87	4.87	5.01	2.78	4.45	4.96	5	5.52	2.56	2.42	2.32	132	141	150	44	45	34	40	24	30	105	130	116	105	111	135	106	116	108	122	72	115	125
LOC105032762	17	18.55	18.66	0.29	0.37	0.22	0.43	0.35	0.64	18.44	18.04	16.8	31.37	29.72	32.22	57.79	61.59	60.16	6.4	5.41	5.48	10.31	12.41	9.25	66.29	61.28	63.31	605	669	646	11	15	9	17	13	24	650	659	589	1144	1050	1166	2015	2321	2111	247	222	224	411
LOC105032763	5.34	7.37	6.12	1.91	2.95	1.48	1.6	1.91	1.51	6.91	6.08	6.41	3.52	5.12	4.39	3.5	4.15	3.12	5.99	7.61	5.71	5.65	6.76	6.57	6.35	7.08	7.81	61	85	68	23	38	19	20	23	18	78	71	72	41	58	51	39	50	35	74	100	75	72
LOC105032764	2.2	1.74	2.26	57.05	52.13	56.48	52.71	50.73	51.73	0.04	0.13	0.04	0.26	0.04	0.04	0.54	0.67	0.45	8.13	6.41	6.86	13.72	13.57	12.48	5.24	4.62	4.43	50	40	50	1370	1331	1443	1317	1216	1232	1	3	1	6	1	1	12	16	10	200	168	179	349
LOC105032765	0.18	0.09	0.18	0	0	0	0.04	0.04	0.08	0.49	0.35	0.27	0.09	0.49	0.13	0.18	0.17	0.18	0.04	0.04	0.04	0	0.04	0.04	0.04	0	0.04	4	2	4	0	0	0	1	1	2	11	8	6	2	11	3	4	4	4	1	1	1	0
LOC105032766	0	0	0	0	0	0	0	0	0	0	0	0	0	0	0	0.47	0	0	0	0	0	0	0	0	0	0.16	0	0	0	0	0	0	0	0	0	0	0	0	0	0	0	0	3	0	0	0	0	0	0
LOC105032767	0.12	0.05	0.06	0	0	0	0	0	0	2.4	2.06	1.51	0.43	0.28	0.27	0	0.06	0.13	0	0	0	0	0	0.11	0.06	0.13	0.06	2	1	1	0	0	0	0	0	0	43	37	27	8	5	5	0	1	2	0	0	0	0
LOC105032768	1.76	1.49	2.39	0.59	0.67	0.5	0.86	1.43	0.84	2.16	1.77	2.23	1.78	1.52	2.47	3.4	4.69	5.92	2.14	1.69	2.13	3.48	3.74	2.98	3.74	2.66	2.87	28	24	37	10	12	9	15	24	14	34	29	35	29	24	40	53	79	93	37	31	39	62
LOC105032769	14.29	15.24	16.56	4.79	2.52	3.64	3.67	3.26	3.62	16.44	18.62	17.7	16.36	17.8	14.83	17.6	17.48	16.39	10.35	11.71	10.18	11.8	10.55	11.78	15.76	17.34	20.48	237	256	267	84	47	68	67	57	63	270	317	289	278	293	250	286	307	268	186	224	194	219
LOC105032770	1.41	2.35	2.52	0.12	0	0.11	0.06	0.29	0.12	7.16	6.02	6.08	4.24	3.02	3.49	4.49	2.14	3.47	2.37	2.12	3.09	5.24	4.7	4.04	10.46	10.73	9.8	23	39	40	2	0	2	1	5	2	116	101	98	71	49	58	72	37	56	42	40	58	96
LOC105032771	6.07	7.19	7.52	24.33	26.31	23.18	30.82	31.31	29.26	3.78	3.61	4.22	4.09	3.98	3.62	3.54	3.86	3.87	9.34	8.54	9.98	8.33	8.63	9.22	8.19	7.17	7.37	175	210	211	742	853	752	978	953	885	108	107	120	121	114	106	100	118	110	292	284	331	269
LOC105032773	2.35	2.02	2.1	15.01	15.39	15.57	32.08	31.67	29.47	0	0	0	0	0.13	0.13	0.09	0.16	0.13	6.02	6.63	6.81	14.25	11.73	11.97	0.65	0.35	0.56	54	47	47	365	398	403	812	769	711	0	0	0	0	3	3	2	4	3	150	176	180	367
LOC105032774	165.8	165.86	165.38	54.93	61.06	56.6	44.07	41.34	44.25	55.52	57.99	59.67	142.43	139.34	135.96	125.8	127.27	131.57	34.78	32.88	32.9	32.93	31.3	30.35	116.85	117.43	118.84	6277	6363	6090	2199	2599	2411	1836	1652	1757	2082	2254	2226	5527	5238	5234	4667	5103	4912	1427	1436	1432	1396
LOC105032775	15.43	18.72	14.48	1.65	2.35	2.25	2.24	3.69	2.1	23.57	23.11	24.11	16.72	15.39	17.56	13.14	17.38	14.28	39.46	38.67	38.65	39.94	43.47	38.27	16.05	16.23	16.34	287	318	249	39	45	44	47	58	43	432	464	463	276	262	299	219	297	236	798	819	786	785
LOC105032776	21.77	23.38	22.98	25.29	24.52	24.51	23.3	21.62	20.39	22.31	19.79	21.12	19.56	18.96	20.15	18.55	16.22	15.64	30.23	30.15	28.86	30.19	29.74	31	19.81	18.81	20.08	595	652	612	743	765	765	707	634	591	611	562	580	549	513	554	499	468	422	912	967	922	940
LOC105032778	0.65	0.58	0.68	0.07	0.07	0.14	0.09	0.04	0.06	0.08	0.08	0.08	0.08	0.1	0.1	1.8	1.5	1.17	0.02	0.1	0.05	0.09	0.19	0.07	1.58	1.58	1.59	33	30	34	4	4	8	5	2	3	4	4	4	4	5	5	90	81	59	1	6	3	5
LOC105032779	0.26	0.52	0.32	0	0.04	0	0	0	0	0	0.09	0.09	0.13	0.53	0.34	0.58	0.33	0.27	0	0.11	0.08	0.16	0.04	0.27	0.37	0.57	0.32	6	12	7	0	1	0	0	0	0	0	2	2	3	12	8	13	8	6	0	3	2	4
LOC105032780	36.2	34.46	34.88	24.3	26.17	24.55	18.79	19.86	19.07	18.54	17.02	16.39	36.04	36	36.92	34.37	34.4	34.82	18.14	17.49	18.74	20.34	21.14	20.87	29.03	29.91	27.65	2033	1961	1905	1443	1652	1551	1161	1177	1123	1031	981	907	2074	2007	2108	1891	2046	1928	1104	1133	1210	1279
LOC105032783	1.18	1.11	1.32	0	0	0	0	0.1	0	0	0	0	0.35	0.15	0.35	2.51	2.37	2.81	0	0	0	0	0.05	0	2.43	1.65	1.64	23	22	25	0	0	0	0	2	0	0	0	0	7	3	7	48	49	54	0	0	0	0
LOC105032784	0	0	0	0	0	0	0	0	0	0	0	0	0	0	0	0	0	0	0	0	0	0	0	0	0	0	0	0	0	0	0	0	0	0	0	0	0	0	0	0	0	0	0	0	0	0	0	0	0
LOC105032785	0	0	0	0	0	0	0	0	0	0	0	0	0	0	0	0	0	0	0	0	0	0	0	0	0	0	0	0	0	0	0	0	0	0	0	0	0	0	0	0	0	0	0	0	0	0	0	0	0
LOC105032786	1.62	1.43	1.51	1.46	0.97	1.48	0.7	1.11	1.19	2.55	2.6	1.43	1.56	1.85	1.33	2.26	1.41	1.33	5.28	3.76	3.49	3.22	3.28	4.08	3.85	4.89	5.52	27	24	25	26	18	28	13	20	21	43	44	22	27	30	23	36	23	22	95	73	66	61
LOC105032787	0.05	0	0	0	0	0	0	0	0	0	0	0	0.22	0.19	0.09	2.44	2.96	3.36	0	0.08	0	0	0	0	0.09	0.05	0.51	1	0	0	0	0	0	0	0	0	0	0	0	5	4	2	52	68	72	0	2	0	0
LOC105032788	6.5	8.86	9.55	2.93	3.03	1.93	2.96	4.4	3.4	8.13	7.24	7.39	5.14	7.18	5.48	8.54	7.31	5.5	13.15	15.84	14.68	12.59	13.68	14.72	8.78	9.53	10.92	42	58	60	20	22	14	21	30	23	52	48	47	34	46	36	54	50	35	92	118	109	91
LOC105032791	0.26	0.26	0.36	0	0	0	0	0	0	1.59	2.56	1.24	0.43	0.18	0.43	0.45	0.25	0.27	0	0.38	0.46	0.23	0.08	0.08	0.57	0.44	0.24	3	3	4	0	0	0	0	0	0	18	30	14	5	2	5	5	3	3	0	5	6	3
LOC105032792	44.19	44.12	46.12	4.2	3.79	3.97	2.44	2.97	2.53	60.34	59.83	58.91	45.89	51.59	52.28	54.31	53.99	53.63	24.82	21.38	20.66	22.16	21.57	21.99	45.38	48.68	43.6	1464	1481	1486	147	141	148	89	104	88	1980	2035	1923	1558	1697	1761	1763	1894	1752	891	817	787	822
LOC105032793	0.17	0.47	0.27	0.16	0.38	0.54	0.35	0.25	0.21	4.63	5.81	6.41	2.11	2.4	2.04	3.09	3.76	3.68	1.32	1.16	1.17	0.39	0.42	0.34	0.52	0.35	0.16	4	11	6	4	10	14	9	6	5	106	138	146	50	55	48	70	92	84	33	31	31	10
LOC105032794	1.54	1.76	2.06	0.13	0.25	0.2	0.18	0.24	0.21	7.16	6.95	7.05	3.07	2.44	2.52	2.88	2.85	1.95	1.75	1.6	1.84	1.74	2.06	1.99	2.57	2.28	2.14	55	64	72	5	10	8	7	9	8	254	256	249	113	87	92	101	108	69	68	66	76	70
LOC105032796	21	20.73	20.44	212.75	206.08	209.69	191.66	180.2	182.17	16.29	17.06	17.11	17.86	15.65	14.76	49.99	55.08	51.61	17.01	17.07	17.47	18.52	19.29	18.19	11.26	11.82	10.91	319	319	302	3417	3519	3583	3203	2889	2902	245	266	256	278	236	228	744	886	773	280	299	305	315
LOC105032797	7.28	6.21	5.64	0.08	0	0.24	0	0.09	0.17	19.6	23.19	22.16	14.12	12.04	12.11	6.14	6.79	5.83	7.63	7.17	6.96	7.94	6.99	8.22	7.94	10.42	8.06	81	70	61	1	0	3	0	1	2	216	265	243	161	133	137	67	80	64	92	92	89	99
LOC105032798	0.11	0.25	0.04	0	0.03	0	0	0	0	0.07	0.04	0.14	0.18	0.33	0.11	0.44	0.4	0.65	0.13	0.25	0.25	0.13	0.28	0.25	0.74	0.58	0.68	3	7	1	0	1	0	0	0	0	2	1	4	5	9	3	12	12	18	4	8	8	4
LOC105032799	4.84	5.08	4.9	1.3	1.09	0.95	0.9	0.72	0.65	8.13	6.95	6.93	6.44	5.84	5.14	4.75	4.72	5.76	3.1	3.41	4.71	4.33	4.1	3.99	3.62	4.42	5.55	127	135	125	36	32	28	26	20	18	211	187	179	173	152	137	122	131	149	88	103	142	127
LOC105032801	0.91	0.69	1.27	0.05	0	0	0	0.15	0	0.22	0.1	0.05	0.99	1.99	0.58	1.37	2.02	1.79	0	0	0	0.24	0.1	0.05	1.89	0.86	1.37	17	13	23	1	0	0	0	3	0	4	2	1	19	37	11	25	40	33	0	0	0	5
LOC105032802	114.05	99.34	102.07	116.28	123.09	122.42	112.71	112.37	109.56	124.39	128.19	126.7	47.83	43.05	44.11	36.03	35.43	38.88	50.85	55.43	59.69	55.84	54.03	52.19	131.44	127.74	130.48	3799	3353	3307	4096	4610	4588	4131	3951	3828	4104	4384	4159	1633	1424	1494	1176	1250	1277	1836	2130	2286	2083
LOC105032803	3.12	4.92	3.4	3.81	4.08	4.05	8.58	9.32	8.82	2.29	2.26	1.87	2.99	2.53	2.28	1.36	1.69	1.6	5.59	5.66	5.64	7.26	8.12	8.68	3.15	3.23	3.25	117	187	124	151	172	171	354	369	347	85	87	69	115	94	87	50	67	59	227	245	243	305
LOC105032805	21.08	19.39	24.54	38.55	40.03	36.3	45.56	40.96	44.81	11.57	11.23	10.77	10.27	14.35	12.53	12.3	13.21	12.21	25.04	24.01	25.14	21.82	24.75	26.01	14.31	16.68	14.85	422	393	486	727	810	725	896	766	835	227	232	216	221	286	260	259	297	258	508	515	534	464
LOC105032806	35.61	31.95	31.93	13.81	17.36	18.67	12.56	12.95	11.47	44.86	42.99	49.5	43.35	45.98	44.61	45.72	38.6	37.56	36.46	34.19	30.82	35.22	34.64	30.76	43.91	40.72	41.32	500	455	436	205	274	295	194	192	169	624	620	685	624	641	637	629	574	520	555	554	498	554
LOC105032807	14.93	15.06	16.06	4.25	4.53	4.67	3.76	3.29	3.39	13.71	13.37	15.22	31.43	31.05	32.13	23.64	22.85	22.7	9.63	10.88	10.23	10.32	9.82	9.87	19.41	19.53	17.84	495	506	518	149	169	174	137	115	118	450	455	497	1068	1022	1083	768	802	742	346	416	390	383
LOC105032808	68.88	64.38	63.99	7.44	7.88	7.95	4.71	4.47	4.21	16.12	14.84	14.37	38.38	40.43	38.04	35.44	33.48	33.39	3.58	3.29	3.47	3.7	4.09	3.92	38.78	38.94	37.83	1794.99	1699.99	1621.98	205	230.99	233	135	122.99	115	415.98	397	368.96	1025	1046	1008	904.95	923.98	857.97	101	99	104	108
LOC105032809	10.6	12.41	10.63	0.26	0.28	0.15	0.46	0.44	0.34	0.26	0.29	0.41	1.91	1.95	2.11	12.25	11.11	11.37	0.94	0.74	1.09	2.09	2.25	1.89	11.87	12.06	11.77	498	591	486	13	15	8	24	22	17	12	14	19	92	91	101	564	553	527	48	40	59	110
LOC105032810	6.7	8.3	7.36	13.42	17.35	14.6	11.4	13.38	11.08	23.01	25.14	24	18.78	15.81	14.66	9.85	9.99	10.99	10.97	13.44	12.45	13.67	10.34	11.15	4.21	4.11	4.87	102	128	109	216	297	250	191	215	177	347	393	360	293	239	227	147	161	165	181	236	218	233
LOC105032812	65.97	69.56	65.79	34.3	32.56	32.51	29.68	30.74	29.27	73.18	78.32	78.91	49.56	51.44	48.54	63.34	60.74	60.63	32.45	34.96	35.51	43.52	42.26	47.62	29.73	29.71	28.58	1465	1565	1412	811	811	817	729	722	682	1617	1793	1733	1135	1139	1103	1375	1432	1325	786	902	905	1087
LOC105032813	37.48	37.59	38.62	29.16	24.67	26.57	28.99	28.55	28.08	31.25	31.3	30.71	27.1	28.3	28.28	23.48	22.41	21.47	54	52.36	52.36	52.63	52.48	50.13	29.62	28.47	30.02	919	934	921	756	680	733	782	739	722	759	788	742	681	689	705	564	582	519	1435	1481	1476	1445
LOC105032814	43.68	42.76	44.65	44.28	43.32	41.09	46.45	46.88	48.51	22.36	23.87	23.54	42.44	41.02	41.55	42.72	43.04	43.19	27.88	28.36	27.22	27.4	28.45	27.82	30.43	29.03	28.37	1870	1855	1859	2004	2084	1979	2188	2118	2179	948	1049	993	1863	1745	1809	1793	1951	1824	1294	1400	1340	1313
LOC105032815	13.4	12.68	12.35	0.96	1.92	1.62	1.54	1.12	1.09	12.03	12.64	13.64	18.48	20.4	18.63	18.25	16.53	18.35	9.6	9.78	7.65	13.06	11.65	13.39	13.68	13.22	13.62	317	304	284	24	51	43	40	28	27	282	307	318	448	479	448	423	414	428	246	267	208	346
LOC105032816	12.64	15.9	14.43	4.3	4.14	4.29	4	3.96	5.15	12.47	11.07	11.3	11.04	10.87	9.59	12.86	7.53	8.66	6.36	5.2	5.03	5.19	6.97	6.74	5.71	4.91	6.17	135	172	149	48	49	51	46	44	57	131	120	118	119	114	103	133	84	90	73	63	61	61
LOC105032817	19.11	21.65	19.95	14.87	13.61	14.38	13.66	15.54	14.12	21.48	21.27	21.05	15.15	13.48	14.71	8.29	8.53	8.55	27.64	24.7	24.56	26.48	27.76	28.44	18.63	17.08	17.65	766	881	778	632	614	649	603	658	595	853	877	832	624	538	601	326	363	338	1202	1140	1132	1190
LOC105032818	0	0	0	0	0	0	0	0	0.02	0	0	0	0	0	0	0	0	0	0	0	0	0	0	0	0	0	0	0	0	0	0	0	0	0	0	0.39	0	0	0	0	0	0	0	0	0	0	0	0	0
LOC105032821	0	0	0	0	0	0	0	0	0	0	0	0	0	0.29	0	0	0.05	0.06	0	0	0	0	0	0	0.05	0	0.05	0	0	0	0	0	0	0	0	0	0	0	0	0	5	0	0	1	1	0	0	0	0
LOC105032822	0.1	0.05	0.11	0	0.05	0	0	0.05	0	0.05	0	0.21	0	0	0	0.16	0.1	0.21	0	0	0	0	0	0	0.05	0.05	0.09	2.01	1.01	2.02	0	1.01	0	0	1.01	0	1.02	0	4.04	0	0	0	3.05	2.02	4.03	0	0	0	0
LOC105032823	1.81	1.15	1.73	0.06	0.11	0.11	0.12	0	0	0.13	0.25	0.07	0.06	0.07	0.06	0.46	0.49	0.79	0.06	0.06	0	2.25	1.24	1.31	0.54	0.13	0.35	28	18	26	1	2	2	2	0	0	2	4	1	1	1	1	7	8	12	1	1	0	39
LOC105032824	0.1	0.29	0.3	0	0	0	0	0	0	0	0	0	0	0	0	0	0	0	0	0	0	0	0	0.17	0	0.19	0.18	1	3	3	0	0	0	0	0	0	0	0	0	0	0	0	0	0	0	0	0	0	0
LOC105032825	2.37	3.17	1.87	0	0	0.12	0	0	0.13	0	0	0	0	0	0	1.14	1.19	1.7	0	0	0	0	0	0.12	0	0	0.13	17	23	13	0	0	1	0	0	1	0	0	0	0	0	0	8	9	12	0	0	0	0
LOC105032826	8.27	9.66	9.4	0.17	0.05	0	0	0	0.11	27.52	27	27.78	18.92	17.42	16.55	16.64	16.22	16.89	1.24	1.16	1.52	3.17	2.91	1.95	14.57	13.28	17.38	142	168	157	3	1	0	0	0	2	468	476	470	333	297	289	280	295	286	23	23	30	61
LOC105032827	371.4	382.17	376.01	11.02	10.65	9.43	8.89	8.05	7.45	934.58	913.27	929.42	883.71	904.25	910.07	554.51	576.82	567.11	119.69	119.07	114.51	158.01	156.8	157.66	477.63	481.36	466.84	8125	8472	8001	255	262	232	214	186	171	20251	20513	20036	19815	19642	20244	11887	13364	12234	2838	3005	2880	3871
LOC105032828	7.27	9.12	8.43	0.14	0.03	0	0.07	0.24	0.07	61.95	59.54	63.57	46.12	43.88	44.69	13.47	13.45	12.73	1.56	1.56	1.81	1.73	2.21	2.09	10.74	10.62	9.44	202	257	228	4	1	0	2	7	2	1705	1699	1741	1314	1211	1263	367	395	349	47	50	58	54
LOC105032829	0.39	0.46	0.48	0	0	0	0	0.07	0.07	0.08	0	0	0.15	0.24	0.31	0.72	0.44	0.87	0.07	0	0.14	0.07	0.23	0	1.02	1.66	1.93	5	6	6	0	0	0	0	1	1	1	0	0	2	3	4	9	6	11	1	0	2	1
LOC105032830	5.14	5.21	5.59	0.59	0.94	0.46	0.1	0.63	0.38	5.18	4.25	5.48	5.7	5.07	5.74	8.06	7.46	7.61	6.34	4.91	5.34	4.74	5.56	5.97	12.09	14.35	12.53	94	96	101	11	19	9	2	12	7	95	84	103	106	92	105	149	146	143	134	111	116	104
LOC105032831	25.15	30.02	28.72	14.57	14.89	13.23	14.16	12.45	12.48	33.97	35.38	31.62	29.83	34.08	32.61	30.69	32.48	32.14	18.43	19.83	19	20.59	22.79	21.17	24.74	26.51	26.36	567	657	609	367	385	352	365	319	302	703	760	657	662	719	708	643	750	677	462	551	523	535
LOC105032833	0.09	0	0	0	0	0	0	0	0	0	0	0.18	0.08	0	0	0	0.16	0	0.25	0.07	0.15	0.08	0	0.46	0.17	0	0.16	1	0	0	0	0	0	0	0	0	0	0	2	1	0	0	0	2	0	3	1	2	1
LOC105032834	8.07	6.64	7.17	0.61	0.62	0.4	0.27	0.19	0.48	3.32	4.17	4.25	5.59	6.62	5.49	7.32	8	7.28	0.69	1.08	0.87	0.98	0.72	0.75	22.7	24.53	22.12	162	135	140	13	14	9	6	4	10	66	86	84	115	132	112	144	170	144	15	25	20	22
LOC105032836	3.97	4.92	5.44	0.68	0.34	0.54	0.48	0.11	0.5	1.56	1.99	1.38	6.38	6.43	7.02	6.63	7.28	7.43	1.64	2.03	2.37	1.92	2.58	1.66	6.47	7.05	7.61	105	132	140	19	10	16	14	3	14	41	54	36	173	169	189	172	204	194	47	62	72	57
LOC105032837	0	0	0	0	0	0	0	0	0	0	0	0	0	0	0	0	0	0	0	0	0	0	0	0	0	0	0	0	0	0	0	0	0	0	0	0	0	0	0	0	0	0	0	0	0	0	0	0	0
LOC105032839	18.74	19.67	18.47	19.23	19.84	21.71	19.79	19.62	21.66	0.38	0.51	0.6	0.73	0.74	0.61	5.47	6.22	4.88	1.17	0.8	1.23	0.91	0.49	0.89	1.56	1.64	1.2	490	543	475	538	596	650	577	552	616	10	13	13	18	17	16	144	160	134	31	22	37	24
LOC105032840	23.38	24.39	28.52	34.96	33.95	29.88	35.95	31.25	33.68	18.69	19.2	18.28	23.86	23.49	22.69	30.89	24.05	23.07	46.3	50.01	44.41	47.07	46.43	45.26	34.37	35.18	35.81	370	391	439	585	604	532	626	522	559	293	312	285	387	369	365	479	403	360	794	913	808	834
LOC105032841	0	0	0	0	0	0.21	0.07	0.15	0.22	0	0	0	0	0	0	0	0	0	0	0	0.2	0.21	0.07	0.14	0.29	0.08	0.14	0	0	0	0	0	3	1	2	3	0	0	0	0	0	0	0	0	0	0	0	3	3
LOC105032842	147.74	134.5	141.02	17.53	13.19	14.25	12.58	10.64	11.54	203.32	206.56	208.35	193.83	193.93	190.87	188.27	184.09	163.54	121.62	124.66	118.36	144.98	148.06	148.99	313.26	287.68	334.06	1355	1250	1258	170	136	147	127	103	111	1847	1945	1883	1822	1766	1780	1692	1788	1479	1209	1319	1248	1489
LOC105032843	10.82	13.16	13.19	1.42	1.4	2.1	1.11	1.15	0.34	34.66	33.65	36	23.71	24.9	20.44	13.9	13.06	11.99	12.96	14.85	12.59	14.46	15.76	14.76	12.86	16.12	14.96	151	186	179	21	22	33	17	17	5	479	482	495	339	345	290	190	193	165	196	239	202	226
LOC105032844	7.76	7.86	5.39	1.35	0.97	1.51	0.87	1.1	1.17	6.32	4.58	4.15	5.45	5.42	5.89	15.29	16.59	14.43	4.4	2.6	3.61	7.78	5.56	7.61	24.94	22.94	26.68	114	117	77	21	16	25	14	17	18	92	69	60	82	79	88	220	258	209	70	44	61	128
LOC105032845	30.53	34.22	33.09	4.14	4.53	4.63	3.33	5.49	3.5	24.85	28.82	24.62	36.6	38.5	37.24	135.51	137.67	150.86	11.79	11.08	10.71	22.72	21.93	19.37	133.25	147.53	129.67	258	293	272	37	43	44	31	49	31	208	250	205	317	323	320	1122	1232	1257	108	108	104	215
LOC105032847	0.04	0.04	0.09	0.76	0.32	0.6	0.77	0.63	0.26	0.18	0.26	0.23	0.04	0.13	0.04	0.05	0	0	1.11	1.55	0.85	0.6	1.29	0.98	0	0.05	0.04	1	1	2	18	8	15	19	15	6	4	6	5	1	3	1	1	0	0	27	40	22	15
LOC105032849	0	0	0	0	0	0	0	0	0	0	0	0	0	0	0	0	0	0	0	0	0	0.04	0.04	0	0	0	0	0	0	0	0	0	0	0	0	0	0	0	0	0	0	0	0	0	0	0	0	0	1
LOC105032852	1.97	2.37	2.13	0	0	0.05	0.1	0.1	0	0.44	0.53	0.68	0.91	0.77	0.56	1.29	1.09	1.22	0	0.24	0.33	0.15	0.37	0.24	0.96	0.99	1.05	36	44	38	0	0	1	2	2	0	8	10	13	17	14	12	24	22	22	0	5	7	3
LOC105032853	9.81	11.23	8.25	24.06	26.31	25.46	16.35	17.14	16.3	43.9	44.91	44.93	33.32	33.6	31.98	18.52	16.64	17.5	49.32	50.65	52.38	40.14	37.18	38.35	9.41	8.83	8.83	187	217	153	485	564	546	343	345	326	829	879	844	651	636	620	346	336	329	1019	1114	1148	857
LOC105032854	7.5	9.58	9.57	10.89	12.57	11.55	9.13	10.28	10.09	14.67	17.48	12.37	16.14	17.47	18.51	12.17	11.19	10.26	22.68	24.03	21.38	18.54	20.2	20.92	12.77	15.6	14.59	112	145	139	172	211	194	150	162	158	217	268	182	247	259	281	178	177	151	367	414	367	310
LOC105032855	25.63	25.71	23.97	20.8	21.24	19.13	18.54	20.39	19.36	14.41	15.05	15.92	20.77	18.69	17.37	19.13	19.08	18.77	9.87	12.29	11.1	12.24	9.73	10.78	13.88	15.54	15.91	544	553	495	467	507	457	433	457	431	303	328	333	452	394	375	398	429	393	227	301	271	291
LOC105032856	0	0	0	0	0	0	0	0	0	0	0.08	0	0	0	0	0	0	0	0.35	0.29	0.36	0.15	0.16	0.44	0.08	0.17	0	0	0	0	0	0	0	0	0	0	0	1	0	0	0	0	0	0	0	5	4.03	5	2
LOC105032857	61.74	64.83	59.79	73.39	77.72	70.9	83.13	83.05	80.98	67.99	76.22	68.63	93.8	77.44	81.2	95.03	101.08	101.79	70.15	76.92	68.38	71.23	69.09	73.03	91.32	91.53	99.04	860	915	810	1081	1217	1111	1274	1221	1183	938	1090	942	1339	1071	1150	1297	1491	1398	1059	1236	1095	1111
LOC105032859	6.84	6.19	5.84	0.27	0.35	0.63	1.06	0.73	0.61	4.59	4.05	3.22	8.12	6.43	7.14	6.12	5.73	6.19	4.49	3.33	2.88	2.71	3.12	2.48	8.59	8.93	7.55	194	178	161	8	11	20	33	22	18	129	118	90	236	181	206	170	172	173	138	109	94	86
LOC105032860	44.13	44.59	40.24	32.6	34	33.55	36.57	38.3	41.43	61.23	58.74	58.77	60.44	66.16	62.24	59.88	58.99	59.02	52.01	48.66	50.25	57.42	55.8	55.43	45.32	41.75	45.8	919	941	815	718	796	786	838	842	905	1263	1256	1206	1290	1368	1318	1222	1301	1212	1174	1169	1203	1339
LOC105032861	3.88	4.01	5.35	0.17	0.07	0.15	0.07	0	0.06	4.02	4.17	4.06	3.51	3.89	4.95	7.83	8.72	7.76	4.65	5.01	4.58	3.97	5.55	4.68	12.13	10.81	11.8	67	68	90	3	1	3	1	0	1	69	74	69	62	67	87	133	160	130	87	100	91	77
LOC105032862	0.08	0	0	0	0	0	0	0.14	0	0	0	0	0	0	0	0	0.14	0	0	0	0	0	0	0	0	0	0	1	0	0	0	0	0	0	2	0	0	0	0	0	0	0	0	2	0	0	0	0	0
LOC105032864	10.93	11.4	11.18	5.05	4.76	3.65	5.12	4.07	3.78	14.74	16.53	18.75	15.21	16.87	13.57	17.1	14.67	14.88	12.25	11.67	13.24	11.05	12.72	12.37	14.66	14.99	13.18	240	254	239	117	117	90	123	94	87	321	373	406	342	368	303	368	341	322	291	295	333	271
LOC105032865	0	0.07	0.08	0	0	0	0	0	0	0	0	0	0	0	0	0	0	0	0	0	0	0	0	0	0	0	0	0	1	1	0	0	0	0	0	0	0	0	0	0	0	0	0	0	0	0	0	0	0
LOC105032866	0	0	0	0.02	0	0	0	0	0	0	0	0	0	0	0	0	0	0	0.04	0.02	0.17	0.11	0.05	0.04	0	0.05	0	0	0	0	1	0	0	0	0	0	0	0	0	0	0	0	0	0	0	2	1	8	5
LOC105032867	0	0.2	0.18	0	0.03	0	0.05	0.03	0	0	0	0.12	0	0.03	0	0.03	0	0	0	0	0	0	0	0	0	0	0	0	7	6	0	1	0	2	1	0	0	0	4	0	1	0	1	0	0	0	0	0	0
LOC105032868	20.74	21.86	22.74	10.91	10.37	9.28	9.6	9.08	8.79	23.09	23.14	23.63	20.66	22.38	21.27	22.67	22.53	22.97	20.47	19.84	19.31	19.6	19.56	19.1	20.66	22.1	20.21	1012	1081	1079	563	569	507	513	465	450	1116	1159	1136	1033	1084	1055	1084	1164	1105	1077	1117	1083	1071
LOC105032869	2.5	3.51	1.95	0.57	0.61	0.78	0.66	0.69	0.74	3.06	3.66	4.33	4.41	3.28	5.49	5.01	5.51	4.73	0.28	0.25	0.29	0.21	0.23	0.21	1.2	1.81	1.45	60	82	45	15	17	21	18	18	18	71	92	103	109	78	132	118	137	112	7	7	6	5
LOC105032870	0.04	0.04	0.04	0	0	0	0.07	0	0	0	0.07	0.04	0.04	0	0.11	0	0	0.15	0.03	0	0	0	0	0	0	0.19	0.17	1	1	1	0	0	0	2	0	0	0	2	1	1	0	3	0	0	4	1	0	0	0
LOC105032871	0.63	0.54	0.99	0.56	0.63	0.64	0.46	0.43	0.73	0.02	0.15	0.1	0.13	0.2	0.33	0.9	1.46	0.91	13.15	11.45	12.19	23.11	22.17	21.83	3.41	3.87	3.19	32	28	49	30	36	37	26	23	39	1	8	5	7	10	17	45	79	46	727	674	715	1320
LOC105032873	0.32	0.45	0.37	0	0.04	0.04	0	0.09	0.09	1.41	1.41	1.79	0.44	1.05	1.38	0.65	0.21	0.55	2.09	1.96	2.4	1.7	1.39	1.75	1.01	0.68	0.99	7	10	8	0	1	1	0	2	2	31	32	39	10	23	31	14	5	12	50	50	61	42
LOC105032874	2.1	2.35	2.22	0.03	0.03	0.03	0.03	0	0	0.03	0.18	0.25	1.21	0.81	1.09	4.64	3.06	3.42	0.57	0.43	0.86	1.63	1.48	2.23	30.4	28.8	26.9	68	77	70	1	1	1	1	0	0	1	6	8	40	26	36	147	105	109	20	16	32	59
LOC105032875	24.06	23.24	23.97	0.4	0.92	0.33	0.23	0.11	0.06	16.59	16.97	14.89	10.85	10.97	12.61	19.7	17.39	18.41	3.04	3.39	2.96	4.81	4.97	5.13	5.4	7.4	6.36	396	387	383	7	17	6	4	2	1	274	290	243	187	181	215	322	307	303	55	65	57	89
LOC105032876	2.1	1.69	2.13	0.24	0	0	0.03	0.03	0	0.26	0.16	0.39	0.35	0.52	0.6	2.28	2.23	2.13	0.09	0.06	0	0.12	0.25	0.2	8.89	8.6	8.61	65	53	64	8	0	0	1	1	0	8	5	12	11	16	19	69	73	65	3	2	0	4
LOC105032877	0	0.07	0.07	0	0.06	0	0	0	0.07	0	0	0	0	0	0.07	0	0	0	8.08	8.21	8.12	20.74	22.1	22.25	1.39	1.01	1.56	0	1	1	0	1	0	0	0	1	0	0	0	0	0	1	0	0	0	123	133	131	326
LOC105032878	6.9	8.21	7.8	2.09	1.78	1.64	1.15	1	0.8	41.2	37.23	40.08	29.28	28.64	29.52	9.19	8.35	8.65	19.97	19.17	18.5	14.11	12.29	12.93	9.99	9.93	10.56	131	158	144	42	38	35	24	20	16	775	726	750	570	540	570	171	168	162	411	420	404	300
LOC105032879	16.04	14.84	18.23	37.26	33.78	35.46	40.58	37.71	41.77	17.64	20.13	17.42	16.98	18.32	15.88	12.84	12.28	13.52	38.39	40.18	38.19	46.08	42.73	42.53	18.65	18.76	19.69	261	247	290	640	619	651	726	648	716	290	340	285	289	302	268	208	214	220	691	768	727	857
LOC105032880	27.04	29.02	27.98	34.85	33.74	32.14	42.48	43.36	38.88	38.66	35.97	36.16	27.94	27.02	28.33	20.78	18.17	20.39	49.93	45.78	44.77	42.18	40.41	41.72	26.36	28.24	26.51	529	585	538	754	782	742	949	946	855	729	712	680	558	530	568	403	379	404	1084	1064	1050	946
LOC105032881	0.16	0	0	0	0	0	0	0	0	0	0	0	0.08	0	0	0.22	0	0	1.5	1.18	1.29	2.72	1.39	1.71	3.26	2.24	3.16	2	0	0	0	0	0	0	0	0	0	0	0	1	0	0	3	0	0	22	19	20	41
LOC105032882	41.02	42.47	39.23	58.3	59.69	57.65	62.18	62.36	62.17	65.29	62.57	63.94	39.01	36.6	39.89	17.62	19.44	17.82	71.59	70.75	69.48	49.8	50.58	49.55	43.4	38.96	40.88	1060	1112	986	1593	1734	1676	1768	1701	1685	1671	1660	1628	1033	939	1048	446	532	454	2005	2109	2064	1441
LOC105032884	5.59	5.49	5.25	0.12	0.11	0.08	0.12	0.03	0	17.43	16.91	16.2	10.38	10.55	10.45	9	8.64	8.78	2.2	1.89	3.04	2.93	3.15	2.78	5.84	4.48	5.01	182	181	166	4	4	3	4	1	0	561	565	516	342	340	344	287	296	281	78	71	114	107
LOC105032885	0	0	0	0	0	0	0	0	0	0	0	0	0	0	0	0	0	0	0	0	0	0	0	0	0	0	0	0	0	0	0	0	0	0	0	0	0	0	0	0	0	0	0	0	0	0	0	0	0
LOC105032886	0.29	0.57	0.89	0	0.09	0.26	0.17	0.18	0.09	2.72	1.87	2.73	0.84	1.65	2.27	0.69	0.91	0.88	1.24	1.17	0.84	1.37	1.94	1.69	0.89	1.94	1.85	3	6	9	0	1	3	2	2	1	28	20	28	9	17	24	7	10	9	14	14	10	16
LOC105032887	4.07	4.69	4.25	0.92	1.38	1.09	1.09	0.92	1.14	2.58	2.26	2	2.49	2.05	2.06	2.54	2.26	2.26	0.06	0	0	0	0	0.06	0.48	0.38	0.56	126	147	128	30	48	38	37	30	37	79	72	61	79	63	65	77	74	69	2	0	0	0
LOC105032889	0	0	0	0	0	0	0	0	0	0.24	0.06	0	0	0	0.17	0.54	0.66	1.24	0	0	0.05	0.21	0.11	0.1	0.71	0.59	1.02	0	0	0	0	0	0	0	0	0	4	1	0	0	0	3	9	12	21	0	0	1	4
LOC105032890	25.09	26.86	25.32	4.91	5.04	4.68	3.22	3.49	3.3	30.34	28.72	28.83	23.58	25.19	25.13	19.96	19.23	18.93	16.09	14.36	14.58	17.2	16.77	15.14	16.85	17.84	15.8	1014	1097	1002	217	233	212	146	150	140	1248	1217	1172	979	1017	1043	784	835	764	752	723	728	828
LOC105032891	0	0	0	0	0	0	0	0	0	0	0	0	0	0	0	0	0.08	0	0	0	0	0	0	0	0.14	0.09	0.16	0	0	0	0	0	0	0	0	0	0	0	0	0	0	0	0	3	0	0	0	0	0
LOC105032893	0	0	0	0	0	0	0	0	0	0	0.03	0.06	0.14	0.08	0	0.03	0.03	0.14	0	0	0	0	0.08	0	0.08	0.06	0.03	0	0	0	0	0	0	0	0	0	0	1	2	5	3	0	1	1	5	0	0	0	0
LOC105032894	0.22	0.22	0.22	0	0	0	0	0	0	0	0	0	0	0.15	0	0.89	0.62	0.74	0	0	0	0	0	0	1.29	1.91	1.67	3	3	3	0	0	0	0	0	0	0	0	0	0	2	0	12	9	10	0	0	0	0
LOC105032898	35.2	36.58	39.27	11.96	12.17	12.2	14.15	12.87	15.2	26.19	29.33	25.83	25.78	22.64	24.47	12.1	9.51	10.81	24.91	24.16	22.85	16.76	19.54	18.07	11.49	12.86	14.16	722	760	784	260	279	283	320	279	328	532	618	522	540	460	511	244	206	217	550	571	537	383
LOC105032899	0	0	0	0	0.05	0.11	0.06	0.06	0	1.04	0.89	1.17	0.59	1.04	1.2	0.12	0.29	0.43	0.45	0.79	0.42	0.54	0.7	0.59	0.85	0.98	0.56	0	0	0	0	1	2	1	1	0	17	15	19	10	17	20	2	5	7	8	15	8	10
LOC105032900	12.84	12.46	11.53	3.99	3.7	3.83	5.24	5.37	5.33	2.47	1.61	2.16	6.58	5.73	5.8	12.26	13.15	11.27	82.81	76.83	79.27	64.34	67.5	64.28	30.65	29.98	33.19	241.55	237.47	210.89	79.3	78.28	81.08	108.37	106.7	105.07	46	31	40	126.75	107	111	226	262	209	1688	1667	1714	1355
LOC105032901	68.57	71.87	72.44	60.71	61.56	61.19	57.61	57.15	53.45	79.51	82.27	87.25	49.18	57.6	59.06	20.08	19.44	20.12	125.23	118.69	117.17	65.85	60.78	65.83	33.48	34.58	33.46	1272	1351	1307	1191	1284	1277	1176	1119	1040	1461	1567	1595	935	1061	1114	365	382	368	2518	2540	2499	1368
LOC105032902	27.62	28.72	25.76	48.53	43.61	46.23	51.59	50	50.54	3	2.71	2.82	6.16	6.17	6.39	6.44	7.53	6.21	264.64	247.78	243.57	169.64	174.88	176.23	26.92	27.33	27.24	446.45	470.53	405.11	829.7	792.72	840.92	917.63	853.3	856.93	48	45	45	102	99	105	102	129	99	4637	4621	4527	3071
LOC105032903	0.07	0	0.14	0.13	0.3	0.12	0.35	0.19	0.12	0	0.19	0	0.07	0.14	0.13	0	0	0	106.56	96.67	96.19	0.17	0.32	0.29	0.18	0.13	0.31	1	0	2	2	5	2	6	3	2	0	3	0	1	2	2	0	0	0	1767	1709	1695	3
LOC105032905	65.79	64.49	67.9	196.74	204.18	196.68	171.06	184.99	179.54	46.72	48.75	49.11	47.77	47.96	50.67	25.94	24.21	23.15	98.81	100.39	99.13	79.08	80.51	80.14	14.46	12.31	13.69	2107	2093	2115	6663	7352	7087	6028	6254	6031	1482	1603	1550	1568	1525	1650	814	821	731	3430	3709	3650	2836
LOC105032912	1.78	2.01	1.11	0	0	0.05	0	0	0	0	0.05	0.06	0	0.05	0.22	1.18	0.41	1.05	0.29	0.18	0.1	0.1	0.05	0.14	1.3	1.44	1.47	33	38	20	0	0	1	0	0	0	0	1	1	0	1	4	21	8	19	6	4	2	2
LOC105032913	3.17	3.4	3.26	0.03	0	0.1	0	0.05	0.08	5.15	4.32	5.26	3.34	4.33	4.45	5.54	5.05	4.67	0.13	0.26	0.34	0.39	0.26	0.39	6.2	6.37	6.49	115	125	115	1	0	4	0	2	3	185	161	188	124	156	164	197	194	167	5	11	14	16
LOC105032915	0.32	0.19	0.39	0.42	0.57	0.57	0.75	0.67	0.18	0	0	0	0	0	0	0	0	0.06	1.18	0.55	0.61	0.63	0.67	0.79	0.18	0.45	0.47	5	3	6	7	10	10	13	11	3	0	0	0	0	0	0	0	0	1	20	10	11	11
LOC105032916	5.98	6.97	6.85	0.09	0.16	0.16	0.08	0.06	0.29	8.93	9.16	9.17	23.46	23.22	25.07	22.99	24.8	24.73	10.81	9.97	9.2	9.88	10.89	8.62	41.13	40.2	38.4	194	229	216	3	6	6	3	2	10	287	305	293	780	748	827	731	852	791	380	373	343	359
LOC105032917	5.57	3.87	4.3	5.35	3.49	4.1	4.12	2.64	2.08	36.31	38.85	29.52	28.8	28.33	25.35	12.89	13.4	12.81	30.85	32.99	34.54	28.23	29.86	30.65	24.05	22.05	27.26	64	45	48	65	45	53	52	32	25	413	458	334	339	323	296	145	163	145	384	437	456	363
LOC105032918	6.92	4.82	6.46	0.63	0.55	1.02	0.57	0.77	0.82	7.93	6.82	6.8	6.02	5.98	6.17	4.67	3.77	4.85	6.07	6.35	5.99	5.86	5.04	6.3	8.03	8.1	6.39	145	102	132	14	13	24	13	17	18	166	147	140	129	124	132	96	84	101	138	154	145	138
LOC105032919	3.72	4.1	4.96	5.19	5.27	4.87	6.01	6.75	4.89	6.19	3.82	4.76	4.01	5.12	5.1	4.54	4.59	4.91	8.79	7.76	7.68	7.78	7.26	9.32	3.82	3.66	4.59	83	94	109	122	134	124	147	159	115	137	88	106	93	114	116	100	110	108	213	202	199	197
LOC105032920	0	0	0	0.03	0.03	0.13	0.03	0.14	0.14	0	0	0	0	0	0	0	0	0	0	0	0	0	0	0	0	0	0.08	0	0	0	1	1	5	1	5	5	0	0	0	0	0	0	0	0	0	0	0	0	0
LOC105032921	0.2	0	0.16	0	0	0	0	0	0	0	0	0	0	0.05	0.05	0.1	0	0.1	0	0.04	0	0.09	0	0	0.28	0.31	0.28	4	0	3	0	0	0	0	0	0	0	0	0	0	1	1	2	0	2	0	1	0	2
LOC105032922	0.06	0.06	0.06	0	0	0	0	0	0	0.31	0.24	0.32	0.3	0.25	0.12	0.06	0	0.25	0	0.16	0	0	0.12	0.05	0	0	0	1	1	1	0	0	0	0	0	0	5	4	5	5	4	2	1	0	4	0	3	0	0
LOC105032923	4.72	3.76	4.7	7.2	6.86	6.55	8.62	6.72	7.44	1.14	1.31	1.36	3.35	2.94	2.79	4.57	4.13	4.33	4.74	4.79	5.63	4.07	3.69	3.44	4.66	2.93	4.37	110	88	105	175	177	171	216	163	181	26	31	31	78	68	65	103	101	99	118	126	149	104
LOC105032924	27.59	28.23	28.16	36.45	36.92	34.87	36.59	39.89	40.03	26.75	25.26	26.59	31.14	33.37	29.12	31.15	30.86	31.95	35.92	36.8	35.92	35.06	34.86	35.69	28.02	27.89	27.7	932	966	925	1302	1402	1325	1360	1422	1418	895	876	885	1078	1119	1000	1031	1104	1064	1315	1434	1395	1326
LOC105032925	27.29	30.88	29.71	3.13	4.02	3.66	2.37	2.19	3.54	53.32	51.76	56.15	56.34	58.92	55.75	65.57	59.61	59.87	29.76	27.7	32.17	25.55	25.95	29.61	48.34	44.16	42.1	272	312	288	33	45	41	26	23	37	527	530	552	576	584	566	642	631	590	323	320	370	286
LOC105032926	27.6	28.89	28.17	18.52	15.85	17.41	17.28	17.5	16.42	25.05	26.63	25.3	29.62	29.11	30.27	24.69	25.71	26.43	24.47	24.59	25.84	23.71	23.09	22.63	26.77	25.57	25.29	971	1030	964	689	627	689	669	650	606	873	962	877	1068	1017	1083	851	958	917	933	998	1045	934
LOC105032927	12.1	12.37	13.45	8.57	9.82	10.27	7.61	7.68	7.55	13.4	13.01	13.88	22.79	26.08	23.43	21.4	19.67	21.18	23.04	21.78	21.12	21.91	22.7	21.59	20.53	20.88	21.14	445	461	481	333	406	425	308	298	291	488	491	503	859	952	876	771	766	768	918	924	893	902
LOC105032928	4.5	5.51	5.21	6.35	3.16	3.66	5.01	4.92	5.32	6.02	4.88	5.98	6.8	7.41	5.17	6.28	5.75	5.66	4.5	5.39	4.91	4.76	3.71	4.29	5.95	5.69	5.16	71	88	80	106	56	65	87	82	88	94	79	93	110	116	83	97	96	88	77	98	89	84
LOC105032929	6.94	5.92	5.76	4.54	5.52	4.45	4.06	3.98	3.37	19.8	22.74	20.44	13.8	11.82	13.38	6.19	5.42	6.36	15.57	13.59	15.43	13.94	14.48	12.15	5.64	5.92	5.31	104	90	84	72	93	75	67	63	53	294	350	302	212	176	204	91	86	94	253	235	266	234
LOC105032930	15.91	15.68	15.18	2.04	2.28	2.52	2.23	1.97	2.16	11.29	10.4	11.22	24.38	23.37	25.21	31.41	30.33	33.33	23.33	22.26	23.69	25.87	23.72	22.93	31.95	31.64	31.5	596	595	553	81	96	106	92	78	85	419	400	414	936	869	960	1153	1203	1231	947	962	1020	1085
LOC105032931	2.08	1.95	2.36	0.02	0.04	0	0.04	0	0.05	0.07	0.07	0.02	0.07	0	0.22	3.84	4.41	4.36	0.2	0.17	0.26	0.39	0.42	0.39	6.34	6.81	6.78	85	81	94	1	2	0	2	0	2	3	3	1	3	0	9	154	191	176	9	8	12	18
LOC105032932	0	0	0	0	0	0	0	0	0	0	0	0	0	0	0	0	0	0	0	0	0	0	0	0	0	0	0	0	0	0	0	0	0	0	0	0	0	0	0	0	0	0	0	0	0	0	0	0	0
LOC105032933	0.49	0.73	0.26	0	0	0	0	0	0	0.29	0.33	0.29	0.39	0.55	0.67	0.64	0.73	0.78	0.05	0.3	0.27	0.03	0	0.08	2.76	2.56	3.19	17	26	9	0	0	0	0	0	0	10	12	10	14	19	24	22	27	27	2	12	11	1
LOC105032934	2.71	2.54	2.3	0.52	0.35	0.33	0.48	0.19	0.56	1.99	2.58	2.03	2.41	2.81	3.2	4.32	3.72	4.22	2.09	2.67	2.45	2.62	2.67	2.57	5.02	4.98	4.68	103	97	83	21	15	14	19	7	22	75	100	76	94	105	123	159	150	158	85	116	107	110
LOC105032935	14.58	15.87	14.64	2.62	2.67	3.03	3.04	2.81	3.13	9.82	9.91	11.61	16.19	15.03	15.55	15.96	15.48	16.72	5.89	5.51	5.88	6.25	5.74	5.89	11.37	9.95	11.28	427	471	417	81	88	100	98	87	96	285	298	335	486	437	463	458	480	483	187	186	198	205
LOC105032936	2.23	3.36	2.93	2.75	2.59	2.36	2.3	3.11	1.77	9.49	7.95	7.22	7.79	9.41	9.19	4.8	4.79	4.08	7.7	7.77	6.4	6.13	6.89	5.28	10.3	9.98	10.59	36	55	46	47	47	43	41	53	30	152	132	115	129	151	151	76	82	65	135	145	119	111
LOC105032937	13.9	14.62	15.14	6.14	5.7	6.22	4.11	4.03	5.45	35	34.57	36.06	16.42	14.23	15.88	11.48	9.03	11.18	24.6	31.24	30.75	32.22	26.53	27.57	27.94	31.09	32.95	304	324	322	142	140	153	99	93	125	758	776	777	368	309	353	246	209	241	583	788	773	789
LOC105032940	31.19	29.5	32.17	22.88	23.96	23.81	17.85	18.56	20.02	65.25	63.05	62.19	49.55	54.02	54.03	26.12	29.74	29	40.08	37.52	33.39	28.61	30.72	27.8	31.79	31.46	30.47	624	598	626	484	539	536	393	392	420	1293	1295	1226	1016	1073	1099	512	630	572	869	866	768	641
LOC105032941	111.52	115.12	116.75	311.63	313.33	305.61	276.28	285.36	285.84	133.87	130.72	129.27	92.52	101.38	105.11	85.1	88.79	88.68	332.89	309.51	305.42	236.13	240.78	244.21	150.56	146.73	143.1	2795	2923	2846	8257	8826	8615	7618	7548	7513	3321	3362	3191	2376	2522	2678	2089	2356	2191	9042	8948	8799	6627
LOC105032943	6.55	6.82	6.84	9.45	9.28	8.51	8.86	8.52	8.21	8.91	7.7	7.35	11.22	8.33	9.24	8.9	9.01	10.56	14.53	14.65	14	14.06	14.23	14.99	11.31	10.15	10.76	165	174	168	253	263	242	247	227	218	222	199	182	289	208	237	221	240	262	398	427	406	396
LOC105032944	5.93	5.56	5.83	0.1	0.1	0.26	0.2	0.28	0.17	8.66	9.31	8.52	6.81	6.08	4.72	7.94	7.21	8.63	4.03	5.01	5.16	6.27	6.08	5.76	5.38	4.91	5.59	163	155	156	3	3	8	6	8	5	236	263	231	192	166	132	214	210	234	120	159	163	193
LOC105032945	0	0	0	0	0	0	0	0	0	0	0	0	0	0.06	0	0	0.06	0	0	0	0	0.05	0.06	0.05	0.11	0.06	0.06	0	0	0	0	0	0	0	0	0	0	0	0	0	1	0	0	1	0	0	0	0	1
LOC105032946	4.58	6.23	5.8	2.7	3.08	2.27	3.21	1.71	3.8	9.56	10.18	9.92	8.29	9.69	9.76	8.36	6.39	5.95	10.89	9.58	10.72	12.42	10.18	11.77	12.72	9.63	12.8	61	84	75	38	46	34	47	24	53	126	139	130	113	128	132	109	90	78	157	147	164	185
LOC105032948	0	0	0	0	0	0	0	0	0	0	0	0	0	0	0	0	0	0	0	0	0	0	0	0	0	0	0	0	0	0	0	0	0	0	0	0	0	0	0	0	0	0	0	0	0	0	0	0	0
LOC105032951	0	0	0	0	0	0	0	0	0	0	0	0	0	0	0	0	0	0	0	0	0	0	0	0	0	0	0	0	0	0	0	0	0	0	0	0	0	0	0	0	0	0	0	0	0	0	0	0	0
LOC105032952	8.18	5.83	5.89	1.46	0.73	0.81	1.4	0.52	0.69	19.45	18.94	19.82	14.45	15.74	12.24	11.5	9.44	9.77	10.4	7.64	8.93	10.06	9.25	9.35	10.56	13.38	15.05	90	65	63	17	9	10	17	6	8	212	214	215	163	172	137	124	110	106	124	97	113	124
LOC105032953	8.41	8.78	8.05	1.86	1.73	1.6	0.89	1.32	1.53	15.75	15.34	14.66	16.04	17.28	16.45	12.88	13.66	12.63	6.37	5.87	6.97	5.06	7.23	7.06	9.5	9.45	9.61	299	317	279	68	69	64	35	49	57	553	559	516	588	606	596	447	510	443	245	241	285	202
LOC105032954	28.24	29.93	28.59	48.65	52.77	50.99	51.44	47.03	46.45	11.33	11.3	10.61	23.23	19.96	23.85	38.93	42.69	49.35	11.06	10.63	12.14	11.88	11.14	11.41	25.19	27.05	25.5	516	554	508	940	1084	1048	1034	907	890	205	212	191	435	362	443	697	826	889	219	224	255	243
LOC105032955	0	0	0	0	0	0	0	0	0	0	0	0	0	0	0	0	0	0	0	0	0	0	0	0	0	0	0	0	0	0	0	0	0	0	0	0	0	0	0	0	0	0	0	0	0	0	0	0	0
LOC105032956	59.56	60.49	61.59	6.54	7.12	7.09	4.3	4.34	4.27	89.11	85.57	87.18	60.22	61.95	63.6	53.41	54.51	51.74	47.61	44.54	43.34	46.76	47.4	47.46	44.04	42.27	42.67	2754	2834	2770	320	370	369	219	212	207	4081	4062	3972	2854	2844	2990	2420	2669	2359	2386	2376	2304	2421
LOC105032957	29.17	35.28	35.77	4.02	4.59	4.05	2.23	2.15	3.41	31.22	33.22	34.54	44.25	45.43	46.59	67.53	69.76	65.83	19.48	19.06	17.84	16.58	17.39	18.01	48.21	49.38	47.03	756	924	899	111	134	118	64	59	93	801	883	883	1176	1170	1230	1720	1916	1685	547	569	532	481
LOC105032958	27.42	26.27	28.06	13.93	11.47	12.8	12.27	12.56	10.77	19.6	19.51	21.28	29.19	31.78	27.37	28.46	27.23	26.04	36.49	34.82	34.46	33.21	31.84	32.96	50.2	45.8	43	374	363	372	201	176	196	184	181	154	265	273	286	407	430	379	380	393	350	539	547	540	507
LOC105032959	8.02	8.18	7.04	0.13	0.12	0.2	0.33	0.09	0.21	6.41	7.9	7.32	10.15	11.39	12.05	10.35	8.59	8.64	8.11	8.75	8.27	9.17	9.17	8.44	8.67	7.36	9.28	178	184	152	3	3	5	8	2	5	141	180	160	231	251	272	225	202	189	195	224	211	228
LOC105032960	0	0	0	0	0	0	0	0	0	0	0	0	0	0	0	0	0	0	0	0	0	0	0	0	0	0	0	0	0	0	0	0	0	0	0	0	0	0	0	0	0	0	0	0	0	0	0	0	0
LOC105032964	2.51	4.2	2.88	0.55	0.52	1.29	3.07	2.38	1.38	1.46	1.04	1.08	2.92	2.82	3.23	1.48	2.65	2.45	1.43	1.68	1.26	3.02	3.34	2.47	5.03	4.09	5.49	26	44	29	6	6	15	35	26	15	15	11	11	31	29	34	15	29	25	16	20	15	35
LOC105032965	3.82	4.12	3.55	1.37	0.65	0.97	0.17	0.86	2.25	5.32	5.66	4.43	1.6	1.28	1.97	3.34	2.4	2.76	1.68	2.05	1.58	0.97	1.22	1.92	3.21	2.57	2.99	21	23	19	8	4	6	1	5	13	29	32	24	9	7	11	18	14	15	10	13	10	6
LOC105032966	1.11	1.1	0.76	0.53	0.74	0.91	0.25	0.18	0.62	0	0	0	0.09	0	0.09	0.28	0.44	0.85	0.34	0.24	0.56	0.25	0.18	0.08	0.86	0.65	0.51	12	12	8	6	9	11	3	2	7	0	0	0	1	0	1	3	5	9	4	3	7	3
LOC105032967	13.73	15.8	14.36	1.48	1.88	1.67	1.78	1.64	1.35	9.67	8.79	8.84	11.18	11.14	12.66	10.25	9.86	9.95	9.41	10.34	13.38	10.23	11.23	11.88	20.94	18.92	19.04	175	204	178	20	27	24	25	22	18	122	115	111	146	141	164	128	133	125	130	152	196	146
LOC105032968	7.01	7.17	6.44	1.51	0.9	1.24	0.53	0.7	0.93	7.14	8.14	7.41	10.19	10.02	12.23	10.35	10.61	9.58	4.8	4.64	4.5	5.07	4.7	5.27	6.94	6.27	7.4	180	187	161	41	26	36	15	19	25	182	215	188	269	256	320	261	289	243	134	138	133	146
LOC105032969	9.03	9.34	9.29	9.28	9.71	7.97	10.18	9.83	9.42	8.48	8.73	8.38	10.13	10.1	11.15	9.47	10.1	11.17	9.71	8.85	7.09	10.66	7.69	10.66	7.28	7.11	6.75	255	267	255	277	308	253	316	293	279	237	253	233	293	283	320	262	302	311	297	288	230	337
LOC105032970	6	7.09	6.23	1.14	1.07	1.75	1.14	1.23	1.33	13.6	15.02	14.87	12.87	14.4	13.29	15.35	15.46	15.06	6.26	5.37	6.06	5.42	4.75	6.89	12.56	11.33	11.37	144	172	146	29	29	47	30	31	33	324	370	351	315	343	326	360	391	355	162	148	166	145
LOC105032971	8.71	7.15	7.08	3.57	3.12	3.83	3.47	2.95	3.39	7.67	6.49	7.66	7.8	6.4	7.08	10.02	13.04	10.41	7.5	9.32	9.27	9.4	9.13	9.18	9.91	9.95	9.56	196	163	155	85	79	97	86	70	80	171	150	170	180	143	162	221	311	231	183	242	240	237
LOC105032975	0	0	0	0	0	0	0	0	0	0	0	0	0	0	0	0	0	0	0	0	0	0	0	0	0	0	0	0	0	0	0	0	0	0	0	0	0	0	0	0	0	0	0	0	0	0	0	0	0
LOC105032976	26.89	26.97	28.3	29.71	28.77	27.39	28.76	27.73	27.57	24.33	26.16	25.2	27.35	30.72	30.19	31.26	32.22	29.68	43.24	36.14	38.83	34.69	37.64	38.19	29.95	30.06	29.78	848	862	868	991	1020	972	998	923	912	760	847	783	884	962	968	966	1076	923	1478	1315	1408	1225
LOC105032977	539.38	559.35	563.75	160.32	161.18	153.02	163.71	160.23	169.68	707.79	708.9	725.02	571.29	595.57	590.6	439.08	453.24	454.99	176.08	183.26	183.65	227.78	232.53	235.26	298.36	303.41	289.05	9465	9946	9622	2975	3180	3021	3161	2968	3123	12302	12772	12537	10275	10377	10538	7550	8423	7873	3349	3710	3705	4476
LOC105032978	15.05	15.93	16.72	25.25	22.96	25.89	23.17	24.49	23.76	28.84	27.39	25.62	20.33	23.84	20.45	15.28	16.93	16.17	30.35	30.02	29.77	26.2	26.11	26.24	16.85	18.24	17.74	372	399	402	660	638	720	630	639	616	706	695	624	515	585	514	370	443	394	813	856	846	725
LOC105032979	2.98	3.78	3.44	3.39	2.65	2.97	3.43	3	2.38	4.85	5.39	5.8	3.68	3.49	3.41	5.27	5.86	4.19	13.18	12.07	12.9	12.65	10.8	10.65	10.91	12.39	10.52	49	63	55	59	49	55	62	52	41	79	91	94	62	57	57	85	102	68	235	229	244	233
LOC105032980	7.33	6.31	6.34	5.54	6.55	6.16	6.86	6.56	4.74	4.57	3.93	3.15	5.07	3.67	3.1	4.94	3.98	3.74	4.96	6.54	6.41	5.59	4.73	4.96	4.62	3.45	4.27	165	144	139	132	166	156	170	156	112	102	91	70	117	82	71	109	95	83	121	170	166	141
LOC105032981	0	0	0	0.17	0.24	0.33	0.08	0.13	0	0	0	0	0	0	0	0	0	0	0	0	0	0	0	0	0	0.05	0	0	0	0	4	6	8	2	3	0	0	0	0	0	0	0	0	0	0	0	0	0	0
LOC105032982	14.27	18.41	15.56	18.21	16.72	15.53	12.07	12.37	13.18	21.1	21.58	22.03	16.74	18.02	18.61	18.12	16.39	17.07	32.62	30.43	31.85	29.29	31.43	31.6	24.24	28.89	22.92	263	346	281	358	350	325	247	243	258	389	412	403	319	333	352	330	323	313	659	654	683	610
LOC105032983	10.51	9.55	9.4	15.69	13.91	16.32	9.59	8.03	9.9	18.71	20.02	19.9	14.97	13.62	11.59	6.46	5.35	6.17	17.02	18.36	18.42	14.15	14.3	12.3	33.27	31.25	30.82	254	234	221	401	378	444	255	205	251	448	497	474	371	327	285	153	137	147	446	512	512	383
LOC105032984	8.06	8.33	8.39	6.5	6.26	5.83	6.52	6.15	6.11	13.17	14.18	13.52	20.67	20.39	21.66	24.62	23.34	25.33	4.41	4.59	4.22	4.53	4.81	5.37	7.59	8.25	8.74	489	512	492	417	410	398	435	393	389	782	864	808	1277	1228	1307	1453	1483	1490	290	321	294	308
LOC105032985	12.89	12.45	12.12	1.29	1.26	1.05	1.82	1.6	1.61	8.6	9	6.79	6.89	7.02	7.66	7.95	9.16	8.13	13.61	11.88	12.51	12.12	12.86	13.9	7.87	7.76	8.25	283	277	259	30	31	26	44	37	37	187	203	147	155	153	171	171	213	176	324	301	316	298
LOC105032986	1.07	1.23	1.1	0	0.06	0.03	0.03	0.07	0.1	0.17	0.03	0.07	0.17	0.35	0.31	2.69	2.78	2.53	0.1	0.06	0.09	0.62	0.47	0.43	0.74	1.29	1.17	31	36	31	0	2	1	1	2	3	5	1	2	5	10	9	76	85	72	3	2	3	20
LOC105032990	8.45	10.06	8.64	6.33	5.82	6.03	4.56	6.02	5.51	7.28	8.86	7.72	8.54	8.21	9.65	8.15	8.84	8.38	11.34	12.52	12.31	10.39	12.31	12.33	12.87	13.2	13.56	177	213	176	138	137	138	105	133	121	140	183	149	171	167	200	164	196	171	253	292	289	238
LOC105032991	32.32	29.08	28.17	61.32	55.34	57.67	46.89	43.79	44.5	1.96	2.17	1.62	7.5	7.26	6.6	4.94	4.78	5.46	71.07	75.9	71.73	62.52	62.95	63.89	35.92	33.44	37.32	714	652	605	1429	1373	1432	1137	1021	1032	43	49	35	169	157	148	107	112	119	1704	1936	1827	1548
LOC105032992	5.79	6.57	6.84	0.04	0	0	0	0	0.04	26.69	25.29	23.45	16.06	15.58	18.23	14.9	14.36	12.57	0.08	0.04	0	0	0.08	0.04	0	0.04	0	134	154	154	1	0	0	0	0	1	612	601	535	381	358.04	429	338	352	287	2	1	0	0
LOC105032993	13.48	10.92	10.48	0.06	0.18	0.06	0.06	0.19	0	19.37	16.33	18.79	5.96	6.01	6.47	5.34	5.19	6.12	2.23	2.21	3.03	5.75	6.51	5.73	7.92	10.08	9.33	201	165	152	1	3	1	1	3	0	286	250	276	91	89	98	78	82	90	36	38	52	96
LOC105032994	0	0	0	0	0	0	0	0	0	0	0	0	0	0	0	0	0	0	0	0.06	0	0	0	0	0	0	0	0	0	0	0	0	0	0	0	0	0	0	0	0	0	0	0	0	0	0	1	0	0
LOC105032995	21.22	22.56	24.81	25.66	20.65	27.03	19.37	19.41	19.8	24.64	22.62	22.73	20.88	20.27	18.9	14.5	11.95	13.85	77.13	73.96	76.99	70.51	78.88	75.96	33.19	35.91	36.76	233	251	265	298	255	334	234	225	228	268	255	246	235	221	211	156	139	150	918	937	972	867
LOC105032996	8.92	9.62	9.84	24.53	25.7	22.36	16.85	16.49	16.47	24.96	25.05	23.94	32.82	34.23	32.83	15.94	19.31	18.1	100.3	97.1	95.73	30.94	29.8	30.37	7.53	6.76	7.09	205	224	220	596	664	578	426	400	397	568	591	542	773	781	767	359	470	410	2498	2574	2529	796
LOC105032998	9.43	8.91	7.88	1.29	1.08	1.02	0.66	1.05	1.28	8.57	10.55	9.34	10.19	10.81	11.12	13.07	11.36	12.65	4.17	4.1	3.61	5	4.8	4.34	7.63	7.65	8.93	322	369	310	38	39	32	28	34	39	325	388	321	410	447	468	539	516	548	163	159	152	197
LOC105032999	0	0	0	0	0	0	0	0	0	0	0.07	0.07	0.04	0.04	0.07	0	0.07	0.07	0	0	0	0.03	0.11	0	0.55	0.7	0.5	0	0	0	0	0	0	0	0	0	0	2	2	1	1	2	0	2	2	0	0	0	1
LOC105033000	3.19	3.01	4.12	0.45	0.08	0.13	0.56	0.59	1.04	0.77	0.7	0.39	1.12	1.15	0.56	0.78	0.9	0.58	109.7	105.01	109.59	105.16	111.62	105.16	10.99	11.78	11.3	67	64	84	10	2	3	13	13	23	16	15	8	24	24	12	16	20	12	2495	2542	2644	2471
LOC105033001	1.23	1.71	2.42	0	0	0	0	0	0	0.31	0.6	0.41	1.2	1.75	0.6	6.88	5.98	5.18	0.19	0.09	0.44	1.92	1.28	1.35	23.19	25.16	22.46	12	17	23	0	0	0	0	0	0	3	6	4	12	17	6	66	62	50	2	1	5	21
LOC105033002	7.94	7.84	7.97	0.18	0	0.11	0.52	0.9	0.36	2.29	1.23	1.41	3.26	3.3	4.09	12.68	13.4	11.25	6.4	6.56	7.51	5.18	8.17	6.88	14.66	14.44	14.02	126	126	123	3	0	2	9	15	6	36	20	22	53	52	66	197	225	176	110	120	137	92
LOC105033003	7.88	8.48	8.27	0	0.11	0	0	0.04	0	6.56	8.16	7.1	8.79	8.44	8.29	21.9	21.89	20.36	0.23	0.07	0.18	0.37	0.72	0.59	11.26	11.37	12.66	188	205	192	0	3	0	0	1	0	155	200	167	215	200	201	512	553	479	6	2	5	10
LOC105033004	2.73	3.23	3.18	0.69	0.38	0.68	0.28	0.2	0.26	2.53	2.5	1.79	6.06	5.24	5.85	4.62	5.92	5.5	7.24	7.38	8.24	7.84	7.31	6.52	7.43	8.16	8.5	76	89	86	20	12	21	8	6	7	69	71	49	166	143	164	122	169	147	216	234	258	237
LOC105033005	4.87	4.67	4.83	1.04	1.27	1.06	0.92	0.81	0.86	12.36	11.74	11.9	10.03	9.68	9.9	10.68	9.51	11.02	9.16	8.35	9.17	9.54	10.66	9.74	16.72	16.24	17.06	417	406	403	94	122	102	87	73	77	1049	1033	1005	881	824	863	897	863	931	851	826	904	916
LOC105033006	20	20.17	21.57	8.05	8.7	9.62	7.61	7.39	8.46	29.63	33.39	30.66	24.27	25.42	27.17	16.75	18	17.42	23.64	20.98	21.58	19.15	19.6	19.73	18.88	18.31	19.72	595	608	624	253	291	322	249	232	264	873	1020	899	740	751	822	488	567	511	762	720	738	638
LOC105033007	0	0	0	0	0.04	0.04	0	0.04	0	0.66	1.07	0.74	0.16	0.25	0.12	0	0.04	0	0	0	0	0	0.04	0	0	0	0	0	0	0	0	1	1	0	1	0	16	27	18	4	6	3	0	1	0	0	0	0	0
LOC105033008	6.01	5.33	6.02	8.52	9.63	7.84	6.42	5.69	6.88	7.68	6.1	6.43	8.36	8.3	7.67	8.22	8.96	8.99	9.34	9.36	8.92	7.02	8.54	7.39	8.62	7.38	7.22	178	155	178	265	328	262	221	189	221	225	190	182	277	257	246	262	298	278	313	325	304	228
LOC105033009	1.45	1.58	1.51	0.44	0.59	0.48	0.25	0.31	0.22	2.26	1.88	1.81	2.45	2.15	2.6	2.69	2.77	2.54	1.21	1.51	1.37	1.62	1.88	1.74	3.86	4.22	4.98	106	117	107	34	48	39	20	24	17	163	141	130	183	156	193	192	214	183	96	127	115	132
LOC105033010	13.63	12.03	13.04	4.32	4.12	3.94	4.31	4.44	5.84	8.59	9.39	8.95	20.48	18.3	19.3	15.24	13.23	15.54	18.28	19.94	20.1	25.18	22.34	25.35	20.87	20.23	17.11	218	195	203	73	74	71	76	75	98	136	154	141	336	291	314	239	224	245	317	368	370	451
LOC105033011	5.72	5.57	5.72	1.55	1.35	1.49	1.09	1.21	1.79	8.08	8.46	9.59	8.24	8.59	8.82	6.78	6.46	7.02	7.13	7.36	6.41	6.33	6.53	6.23	7.15	7.51	7.77	143	141	139	41	38	42	30	32	47	200	217	236	211	213	224	166	171	173	193	212	184	177
LOC105033012	0.72	0.59	0.8	0.2	0.05	0.02	0.02	0.12	0.07	0.63	0.45	0.81	0.63	0.76	0.94	0.92	1.15	1.08	0.93	0.47	0.92	0.49	0.7	0.77	1.28	1.02	1.09	28	23	30	8	2	1	1	5	3	24	18	31	25	29	37	35	47	41	39	21	41	21
LOC105033013	2.7	2.97	2.79	0.8	0.63	1.01	0.51	0.42	0.35	5.92	5.24	6.01	6.93	7.58	7.78	7.01	5.94	7.3	3.82	3.82	4.61	3.17	3.76	3.23	8.35	7.81	8.28	98	110	96	30	26	41	20	16	14	213	197	214	259	268	288	249	225	259	150	159	195	127
LOC105033014	1.01	1.23	1.52	0.1	0.03	0.18	0	0.03	0.03	1.02	1.08	0.92	1.15	1.29	1.23	1.92	1.84	1.74	1.21	1.31	1.03	1.35	1.42	1.42	2.54	1.8	2.53	30	37	44	3	1	6	0	1	1	30	33	27	35	38	37	56	58	51	39	45	35	45
LOC105033015	17.67	22.31	21.91	0.69	0.59	0.52	1.3	0.5	0.32	23.28	24.65	26.77	36.36	35.92	33.03	56.07	51.48	47.41	16.7	15.32	17.33	17.45	15.72	19.66	51.06	49.86	49.33	267	343	324	11	10	9	22	8	5	348	382	398	564	540	508	832	825	708	274	267	302	295
LOC105033016	0	0	0	0	0	0	0	0	0	0	0	0	0	0	0	0	0	0	1.57	0.88	1.11	2.09	1.58	2.2	0.15	0.27	0.15	0	0	0	0	0	0	0	0	0	0	0	0	0	0	0	0	0	0	32	19	24	44
LOC105033017	22.13	19.46	20.23	0.63	0.33	0.92	0.34	0.63	0.44	12.28	13.71	13.82	22.76	20.65	22.82	26.14	27.95	29	11.22	13.39	14.62	16.64	13.12	15.71	23.62	25.04	22.12	533	475	474	16	9	25	9	16	11	293	339	328	562	494	559	617	713	689	293	372	405	449
LOC105033018	13.33	14.65	14.74	5.01	5.09	5.68	4.5	5.26	5.58	17.97	16.15	18.27	15.68	16.63	18	20.19	20.01	21.51	15.17	15.25	15.42	15.15	15.08	17.36	17.9	18.74	17.47	578	644	622	230	248	277	215	241	254	772	719	781	697	716	794	858	919	920	713	763	769	736
LOC105033019	28.07	31.51	31.27	9.29	9.66	11.91	11.54	11.4	11.93	42.58	38.85	42.46	45.98	45.18	49.15	42.81	42.15	42.69	43.42	43.07	42.4	55.17	53.02	54.41	41.26	42	36.46	597	679	646	209	231	285	270	256	266	870	825	863	997	944	1053	892	949	888	1000	1049	1035	1312
LOC105033020	7.49	6.71	7.27	1.71	1.7	2.17	1.63	0.99	1.65	9.52	11.51	11.51	15.31	14.79	15.65	11.29	11.9	11.81	14.98	15.52	14.64	14.23	12.34	13.81	15.45	17.49	19.71	156	139	147	38	40	51	37	22	36	193	242	234	324	303	327	228	260	241	339	375	351	333
LOC105033021	0.54	1.27	0.92	0.04	0.17	0.07	0.11	0.11	0.04	1.69	1.93	2.01	2.01	1.65	1.49	1.87	0.99	1.22	2.19	1.32	1.73	1.63	1.57	1.88	1.45	1.53	1.71	14	33	23	1	5	2	3	3	1	43	51	51	53	42	39	47	27	31	61	39	51	47
LOC105033022	133.98	141.35	142.43	115.1	113.56	113.01	98.13	95.7	96.52	15.91	15.7	16.28	120.91	122.26	121.55	118.6	119.47	122.3	15.98	14.89	15.01	9.72	10.17	10.85	49.25	48.09	44.8	3704	3960	3831	3365	3530	3516	2986	2793	2799	436	446	443	3425	3356	3416	3213	3498	3333	479	475	477	301
LOC105033023	2.11	1.45	2.04	0.71	1.17	1.84	0.69	0.98	1.44	12.27	11.24	10.48	5.13	4.57	7.2	2.76	3.24	3.52	2.09	3.27	5	2.78	2.63	3.13	2.97	2.32	3.33	23	17	21	8	14	22	8	11	16	135	123	112	59	52	81	30	39	38	26	40	61	33
LOC105033027	2.97	4.11	3.08	1.15	0.9	0.9	1.23	0.86	0.56	1.64	1.01	1.11	1.23	1.76	1.82	2.98	1.59	2.86	0.62	1.7	1.44	1.9	1.46	2.06	1.93	2.04	1.93	80.63	113.42	81.68	33	27.49	27.59	37.09	25	16	44.05	28.15	29.68	34.51	47.68	50.28	80.09	45.91	77.01	18.32	53.46	44.88	58.09
LOC105033028	1.74	1.71	2.61	0.28	0.17	0.19	0.15	0.05	0.05	4.75	5.85	5.53	4.56	4.01	3.97	4.5	4.01	3.25	1.9	1.57	1.77	1.34	1.56	1.69	2.43	2.21	2.22	65	65	95	11	7	8	6	2	2	176	225	204	175	149	151	165	159	120	77	68	76	56
LOC105033029	26.18	28.39	28.07	0.36	0.4	0.37	0.23	0.17	0.3	27.06	25.88	26.49	22.49	23.86	23.61	34.88	33.12	33.24	7.76	7.9	7.4	9.81	9.92	10.09	25.11	24.83	24.79	1210	1362	1287	18	21	20	12	7	15	1274	1264	1242	1097	1127	1102	1624	1667	1549	397	427	404	523
LOC105033030	7.39	6.7	7.54	1.76	1.39	1.77	1.63	1.78	1.51	7.08	6.96	7.35	8.88	7.59	8.01	8.78	9.86	9.52	6.74	5.49	6.64	5.63	6.08	4.8	5.86	6.53	7.52	144	132	140	38	32	38	38	40	31	143	145	149	185	151	157	171	210	183	151	135	157	123
LOC105033031	0	0	0	0	0	0	0	0	0	0	0	0	0	0	0	0	0	0	0	0	0	0	0	0	0	0	0	0	0	0	0	0	0	0	0	0	0	0	0	0	0	0	0	0	0	0	0	0	0
LOC105033032	0	0	0	0	0	0	0	0	0	0	0	0	0	0	0	0	0	0	0	0	0	0	0	0	0	0	0	0	0	0	0	0	0	0	0	0	0	0	0	0	0	0	0	0	0	0	0	0	0
LOC105033034	0	0.05	0	0	0	0	0	0	0	0	0	0	0	0	0	0.05	0.09	0.05	0	0	0	0	0	0	0	0.05	0.13	0	1	0	0	0	0	0	0	0	0	0	0	0	0	0	1	2	1	0	0	0	0
LOC105033036	0	0	0	0	0	0	0	0	0	0	0	0	0	0	0	0	0	0	0	0	0	0	0	0	0	0	0	0	0	0	0	0	0	0	0	0	0	0	0	0	0	0	0	0	0	0	0	0	0
LOC105033038	12.78	14.18	12.71	0.14	0.04	0.21	0.13	0.1	0.29	6.13	5.58	5.93	5.19	6.32	4.7	10.65	9.53	10.45	6.33	6.51	6.83	7.5	8.67	9.38	26.82	27.31	24.82	296	326	286	3	1	5	3	3	8	156	136	145	131	150	121	272	255	255	163	181	190	196
LOC105033039	15.97	15.6	15.76	12.96	14.06	13.1	13.54	14.22	16.06	20.49	22.09	20.47	22.32	23.48	23.16	25.13	23.18	24.45	13.56	12.32	10.78	14.47	13.69	14.43	22.34	21.79	23.09	402	398	386	345	398	371	375	378	424	511	571	508	576	587	593	620	618	607	370	358	312	408
LOC105033040	38.04	39.2	37.57	10.21	11.01	10.76	8.88	9.74	9.45	24.34	22.85	21.58	25.94	26.5	26.61	26.18	27.45	26.02	38.46	38.56	35.69	34.93	36.62	35.4	30.76	30.68	31.74	814	850	782	231	265	259	209	220	212	516	502	455	569	563	579	549	622	549	892	952	878	837
LOC105033041	93.74	103.02	102.29	11	13.41	10.22	11.12	9.27	11.45	175.52	175.22	162.12	187.83	216.83	205.42	174.17	167.92	154.29	187.3	186.24	171.28	142.16	154.23	158.81	254.38	256.4	252.61	1110	1237	1179	138	179	136	145	116	142	2112	2204	1955	2353	2625	2554	2082	2163	1855	2517	2648	2435	1953
LOC105033042	2.49	2.11	1.85	3.08	2.13	1.83	2.26	1.3	2.21	5.28	7.6	5.83	3.35	4.4	2.95	3.94	3.48	3.22	8.7	8.54	7.01	5.97	6.34	7.24	6.22	5.53	7.61	29	25	21	38	28	24	29	16	27	61	91	67	40	51	35	45	43	37	110	115	94	78
LOC105033043	2.87	3.16	2.88	2.11	2.15	1.75	2.53	2.17	1.96	5.3	4.02	5.3	3.84	4.26	5.38	2.79	3.43	3.05	6.12	5.67	6.06	4.89	5.21	6.23	4.67	3.62	4.35	64	71	62	49	54	44	62	51	45	114	92	115	87	92	122	61	81	67	148	146	152	120
LOC105033044	28.48	26.5	28.47	8.72	8.6	8.03	8.84	8.55	7.85	41.59	43.48	42	39.36	39.78	40.33	26.17	30.26	28.79	43.9	45.3	42.31	48.79	46.7	44.55	34.03	32	33.2	325	306	316	105	110	103	111	103	94	470	509	472	460	451	467	292	365	324	543	597	555	624
LOC105033046	286.31	287.37	287.66	169.83	175.15	170.64	297.38	296.39	287.86	26.52	25.92	27.02	156.84	146.22	144.96	117.55	119.32	122.1	145.29	150.18	151.36	137.21	137.06	136.84	129.68	131.52	131.01	6699	6814	6551	4212	4619	4502	7664	7329	7075	615	622	624	3757	3396	3447	2696	2953	2815	3693	4062	4078	3602
LOC105033047	1.38	1.44	1.21	0.04	0	0.11	0.18	0.15	0.08	0.7	0.71	0.78	1.31	1.39	1.32	1.95	1.57	1.28	1.61	1.8	1.77	1.31	1.17	1.39	1.89	2.46	2.04	34	36	29	1	0	3	5	4	2	17	18	19	33	34	33	47	41	31	43	51	50	36
LOC105033048	0	0	0	0	0	0	0	0	0	0	0	0	0	0	0	0	0	0	0	0	0	0	0	0	0	0	0	0	0	0	0	0	0	0	0	0	0	0	0	0	0	0	0	0	0	0	0	0	0
LOC105033049	105.67	104.06	112.12	5.16	5.63	5.83	3.78	3.56	3.92	136.72	134.6	137.59	82.88	85.86	85.05	47.49	50.39	46.72	36.82	36.51	38.14	36.87	39.65	39.14	34.4	33.87	36.39	3304.28	3297.04	3409.85	170.56	197.91	205	130	117.56	128.51	4234.19	4321.28	4239.43	2656.14	2665.68	2704.11	1455.15	1668.76	1440.67	1248	1317	1371	1291
LOC105033050	7.82	7.32	9.41	0.62	0.27	0.36	0.28	0.24	0.39	2.9	3.64	3.69	6.75	5.59	6.26	4.38	4.37	4.97	1.3	1.23	1.49	1.4	1.63	0.93	11.62	10.34	12.87	155	147	182	13	6	8	6	5	8	57	74	72	137	110	126	85	92	97	28	28	34	31
LOC105033051	7.79	6.57	7.14	3.61	3.14	3.74	4.39	3.93	4.5	10.18	9.16	8.43	12.98	15.29	13.53	11.14	10.75	11.88	79.39	80.26	79.99	69.37	65.98	65.29	22.96	23	21.45	137	117	122	67	62	74	85	73	83	177	165	146	234	266	242	192	200	206	1513	1627	1616	1365
LOC105033052	5.03	5.36	4.76	3.87	3.94	3.28	2.74	2.92	1.98	7.31	7.71	7.76	7.92	7.36	6.66	3.63	3.61	2.86	12.75	11.57	10.68	8.93	11.08	11.39	8.17	6.97	5.96	75	81	69	61	66	55	45	46	31	108	118	114	121	109	101	53	57	42	206	199	183	149
LOC105033053	2.17	2.02	1.54	0.05	0.03	0.08	0.11	0.03	0.06	2.74	2.9	2.9	2.03	2.07	2.36	2.68	1.96	1.99	1.81	1.58	1.63	2.12	1.55	1.14	3.14	3.23	3.01	75	71	52	2	1	3	4	1	2	94	103	99	72	71	83	91	72	68	68	63	65	82
LOC105033054	0.73	0.88	1.04	0	0.04	0	0.04	0	0.17	0.7	0.48	0.33	2.14	2.56	2.36	4.56	3.92	5.09	2.48	2.64	2.79	4.52	3.87	3.9	12.31	11.72	11.2	18	22	24	0	1	0	1	0	4	17	12	8	54	62	59	110	102	120	66	75	79	123
LOC105033055	47.14	45.7	48.93	14.36	14.77	14.5	9.74	10.32	11.15	44.08	42.06	43.17	30.32	29	29.28	26.75	27.28	25.13	36.32	34.11	37.22	32.98	34.99	31.79	35.99	34.42	32.99	1056	1037	1066	340	372	365	240	244	262	978	967	953	696	645	667	587	646	555	882	881	958	827
LOC105033056	88.29	94.46	91.23	79.29	81.49	76.05	76.29	80.61	80.83	151.43	150.51	147.68	90.99	99.36	96.72	84.48	90.56	81.23	92.36	89.51	90.59	104.55	111.97	108.26	48.6	47.8	45.49	2525	2736	2538	2402	2623	2451	2402	2435	2425	4297	4425	4171	2671	2833	2819	2366	2743	2291	2867	2959	2985	3355
LOC105033057	34.17	32.56	32.6	11.06	11.48	11.21	14.72	12.64	14.43	18.94	18.35	18.91	22.19	21.79	21.79	27.95	28.84	27.4	71.37	69.67	66.31	77.46	76.87	77.73	57.95	56.87	56.12	1639	1583	1521	561	619	605	777	640	726	900	904	894	1091	1038	1063	1314	1465	1296	3711	3856	3657	4161
LOC105033058	0	0	0	0	0	0	0	0	0	0	0	0	0	0	0	0	0	0	0	0	0	0	0	0	0	0	0	0	0	0	0	0	0	0	0	0	0	0	0	0	0	0	0	0	0	0	0	0	0
LOC105033059	4.09	4.56	5.3	3.45	2.53	2.92	1.94	2.61	2.97	6.37	7.01	4.69	8.15	9.49	8.48	8.89	6.38	10.19	9.02	10.48	10.36	10.56	9.65	10.64	11.24	10.76	9.03	46	52	58	41	32	37	24	31	35	71	81	52	94	106	97	98	76	113	110	136	134	133
LOC105033060	0.34	0.21	0.16	0.61	0.71	0.57	1.47	0.81	0.64	0.52	0.62	0.78	0.09	0.15	0.12	0.19	0.06	0.06	4.2	4.74	4.2	5.21	4.52	3.82	0.88	0.89	1.06	11	7	5	21	26	21	53	28	22	17	21	25	3	5	4	6	2	2	149	179	158	191
LOC105033061	1.47	2.33	1.77	20.2	20.75	20.57	27.21	23.81	24.44	0.06	0.14	0.14	0.05	0	0.05	0	0	0	21.73	20.9	21.99	15.63	17.55	15.74	0.41	0.42	0.43	53	85	62	769	840	833	1078	905	923	2	5	5	2	0	2	0	0	0	848	868	910	630
LOC105033062	0.28	0.23	0.24	0	0	0	0	0	0	0.05	0.05	0.24	0.23	0.42	0.69	0.62	0.97	0.61	0.69	0.65	0.65	0.91	1.25	1.23	3.59	3	2.55	6	5	5	0	0	0	0	0	0	1	1	5	5	9	15	13	22	13	16	16	16	22
LOC105033063	33.04	33.82	32.21	30.65	31.34	33.38	28.69	29	27.21	54.45	51.09	49.9	43.05	40.57	41.07	31.09	33.11	30.25	48.03	46.88	48.26	46.99	51.34	52.06	26.88	29.37	27.43	1075	1101	1012	1054	1141	1217	1010	988	931	1741	1697	1580	1415	1303	1354	977	1134	965	1669	1733	1779	1678
LOC105033064	0.08	0.17	0.13	0	0.04	0.04	0.04	0	0	0	0	0	0	0.09	0	0.04	0.04	0	0.08	0.11	0	0.04	0.04	0	0	0.04	0.04	2	4	3	0	1	1	1	0	0	0	0	0	0	2	0	1	1	0	2	3	0	1
LOC105033065	12.34	11.49	13.79	2.79	3.1	2.23	3.71	2.61	3.61	4.12	4.4	3.49	14.14	15.05	15.27	7.17	8.03	8.07	4.85	6.6	3.8	5.09	5.33	5.23	7.04	7.39	7.29	251	237	273	60	71	51	83	56	77	83	92	70	295	304	316	143	173	162	107	155	89	116
LOC105033067	0	0	0	0	0.03	0.03	0	0	0	0	0	0	0	0	0	0	0	0	0	0	0	0	0	0	0	0	0	0	0	0	0	1	1	0	0	0	0	0	0	0	0	0	0	0	0	0	0	0	0
LOC105033068	0	0	0	0	0	0	0	0	0	0	0	0	0	0	0	0	0	0	0	0	0	0	0	0	0	0	0	0	0	0	0	0	0	0	0	0	0	0	0	0	0	0	0	0	0	0	0	0	0
LOC105033069	0	0	0	0	0	0	0	0	0	0	0	0	0	0	0	0	0	0	0	0	0	0	0	0	0	0	0	0	0	0	0	0	0	0	0	0	0	0	0	0	0	0	0	0	0	0	0	0	0
LOC105033071	8.01	8.23	8.35	0.03	0.12	0.03	0.09	0.06	0.1	10.41	9.55	10.96	11.01	11.87	12.23	17.05	15.66	14.87	5.12	4.9	4.21	6.72	6.12	6.25	14.73	12.88	15.8	239	246	241	1	4	1	3	2	3	307	293	322	335	349	369	495	492	435	163	167	144	223
LOC105033072	3.22	3.44	2.21	1.62	1.24	1.81	2	2.09	1.48	3.85	3.77	3.21	4.24	2.38	2.85	8.93	7.5	7.9	2.77	2.37	2.9	4.22	4.33	3.17	4.24	5.25	6.24	60	65	40	32	26	38	41	41	29	71	72	59	81	44	54	163	148	145	56	51	62	88
LOC105033073	53.67	55.61	48.13	66.61	66.7	75.57	69.92	78.91	73.49	61.48	64.87	62.31	60.97	61.99	57.55	67.9	67.12	75.68	64.05	63.18	71	68.64	67.08	68.9	71.53	78.25	75.85	743	780	648	975	1038	1177	1065	1153	1067	843	922	850	865	852	810	921	984	1033	961	1009	1130	1064
LOC105033074	2.36	2.99	2.85	1.01	0.82	0.94	0.6	0.85	0.76	5.99	5.86	6.11	3.81	2.74	3.34	3.13	3.08	3.8	3.07	4.52	4.81	4.52	5.58	4.68	3.41	3.15	3.57	54	69	63	24	21	24	15	21	18	135	137	138	89	62	78	70	75	85	76	120	126	116
LOC105033076	1.03	1.44	1.5	0	0.08	0	0	0	0	1.73	1.42	0.7	2.26	1.99	2.45	4.55	3.08	2.7	1.58	1.49	2.69	2.22	1.73	2.19	6.94	5.11	5.81	12	17	17	0	1	0	0	0	0	20	17	8	27	23	29	52	38	31	20	20	36	29
LOC105033078	54.89	50.51	42.53	36.26	36.48	41.51	60.22	56.41	59.56	50.11	50.19	57.63	44.98	40.88	40.68	70.7	76.08	80.92	20.83	25.7	23.16	39.17	40.38	40.41	94.3	92.65	95.92	637	594	480	445	476	542	769	691	725	576	598	659	535	471	480	804	935	926	262	344	309	509
LOC105033079	138.27	131.46	132.31	20.15	19.72	19.99	16.33	16.62	15.7	105.92	109.31	109.19	105.61	108.15	105.19	98.94	103.74	112.28	105.33	108.19	112.87	114.82	116.14	122.03	205.69	217.15	219.45	1285	1238	1196	198	206	209	167	163	153	975	1043	1000	1006	998	994	901	1021	1029	1061	1160	1206	1195
LOC105033080	95.56	84.76	82.94	30.31	37.25	34.42	46.66	49.82	48.74	78.71	74.79	80.23	63.26	54.36	56.19	169.83	171.4	190.33	100.62	115.2	116.1	192.95	178.12	172.43	131.61	132.41	131.99	1303	1171	1100	437	571	528	700	717	697	1063	1047	1078	884	736	779	2269	2475	2559	1487	1812	1820	2946
LOC105033081	23.81	22.96	23.86	11.27	11.31	12.18	9.55	9.87	12.14	22.6	22.36	19.35	19.13	22.8	24.29	17.59	17.51	15.74	31.95	29.59	30.4	30.77	29.4	29.8	26.93	25.01	25.65	398	390	389	201	214	231	177	175	215	378	386	321	329	379	416	290	311	261	583	576	588	578
LOC105033082	16.32	14.92	14.98	26.74	25.64	25.24	23.52	25.32	27.56	13.08	12.97	13.75	14.78	15.54	15.03	16.27	15.76	15.11	37.81	37.39	36.24	36.23	34.11	36.98	26.82	28.2	26.95	388	360	343	666	685	668	615	627	687	308	317	322	360	367	363	379	385	354	974	1025	990	947
LOC105033083	245.01	275.92	285.12	133.6	132.71	135.61	152.49	155.16	152.94	136.86	135.62	137.97	86.98	73.83	76.41	252.28	257.94	272.96	258.68	275.39	300.27	367.09	369.09	354.31	246.18	261.11	258.02	3125	3566	3537	1802	1903	1946	2140	2089	2046	1729	1776	1734	1137	935	991	3153	3484	3433	3576	4052	4403	5243
LOC105033084	9.14	8.74	9.36	7	6.47	5.96	6.01	6.64	6.14	7.52	7.36	6.89	8.55	9.02	8.71	10.53	9.42	10.22	9.33	9.1	10.28	8.73	8.63	8.85	10.47	10.69	9.16	608	590	606	486	484	447	440	467	429	496	504	451	587	595	586	689	664	671	673	699	783	654
LOC105033087	94.03	86.42	81.47	15.91	13.35	15.89	13.99	14.53	15.47	105.18	112.06	116.53	136.69	115.87	120.42	134.25	133.65	144.2	58.5	65.43	76.17	76.57	74.03	72.68	114.87	119.1	124.96	1704	1587	1436	305	272	324	279	278	294	1888	2085	2081	2539	2085	2219	2384	2565	2577	1149	1368	1587	1554
LOC105033088	2.97	2.88	3.73	0.2	0.14	0.14	0.15	0.15	0.1	11.85	13.8	12.29	8.92	10.19	8.56	6.07	5.46	6.09	4.59	3.61	3.72	4.93	3.74	3.81	7.69	6.55	7.77	55	54	67	4	3	3	3	3	2	217	262	224	169	187	161	110	107	111	92	77	79	102
LOC105033089	38.43	36.91	40.04	22.77	16.5	20.13	20.77	17.86	17.2	30.52	36.63	28.29	27.2	29.72	31.24	39.74	34.45	29.83	37.82	37.04	35.92	35.32	36.51	36.52	46.31	43.41	42.59	375	365	380	235	181	221	223	184	176	295	367	272	272	288	310	380	356	287	400	417	403	386
LOC105033090	0.46	0.24	0.62	0	0	0	0.06	0.03	0	0.32	0.38	0.29	0.17	0.28	0.45	0.47	0.27	0.43	0.2	0.4	0.34	0.32	0.34	0.4	0.95	0.96	0.74	13	7	17	0	0	0	2	1	0	9	11	8	5	8	13	13	8	12	6	13	11	10
LOC105033091	2.25	1.88	1.07	33.18	35.62	34.16	77.78	78.02	79.67	0.17	0.06	0.53	0.17	0.12	0.06	0.24	0.54	0.06	3.09	2.8	2.81	3.45	3.6	3.71	0.21	0.41	0.11	39	33	18	608	694	666	1483	1427	1448	3	1	9	3	2	1	4	10	1	58	56	56	67
LOC105033092	3.94	4.5	4.4	2.36	2.26	2.35	3.23	2.64	2.06	5.87	6.22	6.05	5.77	6.24	6.19	4.36	5.22	6.09	5.5	5.96	6.35	5.49	4.8	5.41	9.07	7.08	8.53	82	95	89	52	53	55	74	58	45	121	133	124	123	129	131	89	115	125	124	143	152	128
LOC105033093	13.18	14.63	13.4	10.73	11.82	12.27	14.74	12.33	11.99	24.37	24.1	24.47	16.18	18.99	15.63	18.25	17.76	14.85	19.62	17.59	18.13	22.26	21.8	22.99	9.95	10.89	11.88	284.37	319.92	281.38	245	286.74	298	350	281	271.4	521	534	520.42	358	407	343	386	406	316	459	438	450	538
LOC105033095	11.1	11.18	10.32	0.93	1.29	1.13	1.1	1.47	1.21	14.82	15.09	12.9	14.79	14.51	14.07	12.14	11.97	14.11	4.72	4.12	4.25	4.27	5.17	5.1	8.99	7.75	7.46	429.08	438	388	38	56	49	47	60	49	567.64	599	491.65	586	556.97	553.27	460	490	538	198	184	189	185
LOC105033096	2.51	2.03	1.69	0	0	0	0	0	0	0.21	0.24	0.5	0.68	0.39	0.48	2.67	2.34	1.95	0	0.03	0	0	0.07	0	2.37	2.57	3.48	72	59	47	0	0	0	0	0	0	6	7	14	20	11	14	75	71	55	0	1	0	0
LOC105033098	3.39	5.04	3.2	0	0	0	0.04	0	0	0.27	0.75	0.32	3.66	4.09	4.09	12.3	11.04	12.14	0	0	0	0	0.09	0.04	4.83	4.92	5.17	75	113	69	0	0	0	1	0	0	6	17	7	83	90	92	267	259	265	0	0	0	0
LOC105033099	0.16	0.16	0	0	0	0	0	0	0	0	0	0	0	0	0	0.11	0.2	0.05	0	0	0	0.24	0.05	0.05	2.1	2.01	2.21	3	3	0	0	0	0	0	0	0	0	0	0	0	0	0	2	4	1	0	0	0	5
LOC105033100	0.45	0.74	1.13	0.05	0	0	0	0	0	0.81	0.92	0.55	0.63	0.6	0.64	0.86	1.51	1.01	0.09	0.3	0.09	0.09	0.19	0.17	0.93	1.76	1.18	9	15	22	1	0	0	0	0	0	16	19	11	13	12	13	17	32	20	2	7	2	2
LOC105033101	9.12	6.29	6.17	0	0.08	0.04	0	0	0	2.86	3.26	3.73	5.26	4.36	5.4	22.5	21.48	25.99	0	0.04	0	0.08	0.04	0.08	20.76	20.64	24.19	196	137	129	0	2	1	0	0	0	61	72	79	116	93	118	474	489	551	0	1	0	2
LOC105033103	47.54	43.12	49.09	6.09	7.29	6.09	5.09	4.82	4.06	56.19	53.6	53.84	60.77	60.95	61.77	70.55	69.21	66	77.58	71.72	74.11	63.94	61.82	67.59	110.8	102.82	115.94	458	421	460	62	79	66	54	49	41	536	530	511	600	583	605	666	706	627	810	797	821	690
LOC105033104	4.56	4.59	4.03	0	0	0	0	0	0	0.14	0.09	0.09	0.5	0.19	0.5	3.86	3.61	3.88	0	0	0	0	0	0.08	3	3.44	3.76	99	101	85	0	0	0	0	0	0	3	2	2	11	4	11	82	83	83	0	0	0	0
LOC105033106	0	0	0	0.41	0.22	0.39	0.06	0.12	0.41	0	0	0	0	0	0	0	0	0	4.46	4.13	4.42	4.54	3.39	2.56	0.12	0	0.17	0	0	0	7	4	7	1	2	7	0	0	0	0	0	0	0	0	0	78	77	82	82
LOC105033107	0	0	0	0	0	0	0	0	0	0	0	0	0	0	0	0	0	0	0	0	0	0	0	0	0	0	0	0	0	0	0	0	0	0	0	0	0	0	0	0	0	0	0	0	0	0	0	0	0
LOC105033108	7.14	6.6	7.25	8.13	8.28	7.09	7.95	8.04	7.95	14.27	16.66	13.78	11.72	12.13	11.96	9.82	9.43	10.71	11.39	12.36	10.14	9.83	10.09	10.56	8.41	8.21	8.88	257	241	254	310	335	287	315	306	300	510	616	489	433	434	439	347	360	381	444	513	419	396
LOC105033109	1.69	1.37	0.87	0.1	0.19	0.14	0.15	0.1	0.05	6.96	7	7.76	5.51	3.99	3.81	2.95	3.78	3.52	0.15	0.23	0.24	0.09	0.21	0.24	0.24	0.43	0.25	33	27	16	2	4	3	3	2	1	132	136	146	109	76	75	56	78	67	3	5	5	2
LOC105033110	0.05	0	0.1	0	0	0	0	0	0	0.1	0.1	0.1	0.15	0.46	0.4	0.62	0.87	0.46	0	0	0	0.14	0.05	0.04	3.22	3.65	3.31	1	0	2	0	0	0	0	0	0	2	2	2	3	9	8	12	18	9	0	0	0	3
LOC105033111	72.62	73.31	73.16	27.61	26.47	25.66	17.08	18.54	16.67	79.14	78.52	77.35	82.67	81.54	81.78	92.85	99.15	93.12	31.49	31.86	30.51	30.22	32.72	32.32	72.9	74.89	70.65	2470.46	2558.93	2454.99	978	1004	971	630	661	585	2817.95	2912.99	2769.97	3029.85	2939.96	2990.97	3285.89	3816.91	3313.65	1184.62	1301.82	1241.46	1202.83
LOC105033112	2.34	1.74	1.7	0.18	0.2	0.03	0.21	0.25	0.15	2.17	2.13	1.91	1.12	1.24	0.91	2	2.5	2.02	0.64	1.23	1.73	1.23	1.66	1.96	3.25	3.17	2.67	61	46	43	5	6	1	6	7	4	56	57	49	30	32	24	51	69	52	18	37	52	36
LOC105033113	0.21	0.17	0.04	0	0	0.03	0	0	0	0.04	0.1	0.04	0.1	0.04	0.1	0.21	0.33	0.28	0.16	0.09	0.12	0.19	0.17	0.25	0.39	0.35	0.35	6	5	1	0	0	1	0	0	0	1	3	1	3	1	3	6	10	8	5	3	4	6
LOC105033114	6.7	7.02	6.69	0.24	0.14	0.2	0.3	0.11	0.25	6.01	6.49	5.82	8.59	8.55	9.59	17.09	16.19	18.5	5.63	5.51	5.68	7.18	6.7	7.78	11.55	13.35	11.62	184	197	182	7	4	6	9	3	7	165	185	159	244	235	272	466	478	503	170	175	181	222
LOC105033115	24.6	24.99	25.19	12.78	11.81	13.83	11.52	11.8	12.71	23.24	22.6	23.6	23.52	23.77	24.72	23.46	21.98	24.07	36.3	35.59	36.54	33.78	33.08	33.19	30.9	32.55	32.11	930	957	926	511	502	588	479	471	504	870	877	879	911	892	950	869	880	897	1487	1552	1588	1430
LOC105033116	177.42	191.78	186.88	18.16	18.14	17.67	14.62	12.49	13.53	147.55	146.04	147.27	118.44	123.9	119.83	131.24	130.04	126.85	71.73	69.08	65.11	76.66	80.12	79.09	113.37	106.06	107.49	4212	4613	4315	456	484	472	382	313	337	3470	3560	3445	2883	2921	2893	3053	3270	2970	1846	1892	1777	2038
LOC105033117	0	0	0.6	0	0	0	0	0	0	0	0	0	0	0	0.19	0	0	0	0	0	0	0	0	0	0	0	0	0	0	6	0	0	0	0	0	0	0	0	0	0	0	2	0	0	0	0	0	0	0
LOC105033118	16.14	13.85	16.17	40.91	40.87	40.18	43.56	47.16	47.74	14.34	14.8	15.79	15.71	13.89	15.06	14.74	15.01	15.03	39.04	40.65	43.45	46.26	46.22	45.69	18.77	18.53	18.55	391	340	381	1048	1113	1095	1161	1206	1213	344	368	377	390	334	371	350	385	359	1025	1136	1210	1255
LOC105033119	35.18	37.43	36.65	9.26	8.12	9.01	7.53	6.89	7.34	37.63	39.92	38.65	41.54	40.46	41.3	35.63	36.29	37.6	45.38	43.18	46.12	41.37	40.1	40.96	47.54	47.5	44.57	909	980	921	253	236	262	214	188	199	963	1059	984	1100	1038	1085	902	993	958	1271	1287	1370	1197
LOC105033120	3.93	4.07	4.16	0.07	0.03	0.08	0.06	0.03	0.1	3.28	2.99	4.08	4.21	4.45	3.87	4.26	3.81	4.17	2.09	2.09	1.69	2.05	1.75	2.14	3.74	3.59	3.3	116	120	118	2	1	3	2	1	3	102	92	120	139	143	120	140	131	134	68	71	59	76
LOC105033122	0	0	0	0	0	0	0	0	0	0	0	0	0	0	0	0	0	0	0	0	0	0	0	0	0	0	0	0	0	0	0	0	0	0	0	0	0	0	0	0	0	0	0	0	0	0	0	0	0
LOC105033123	8.09	7.09	7.39	1.36	1.04	0.56	0.57	1.19	0.43	15.42	18.21	14.04	10.43	12.76	9.81	7.43	9.08	8.2	4.81	5.92	4.3	6.9	5.78	7.35	8.94	5.35	8.47	90	80	80	16	13	7	7	14	5	170	208	154	119	141	111	81	107	90	58	76	55	86
LOC105033124	21.36	24.76	23.42	2.68	2.88	2.78	2.35	2.63	2.25	29.05	28.34	26.95	30.93	29.83	29.41	28.8	31.62	30.1	23.65	25.08	21.68	25.66	25.75	25.95	26.3	26.76	26.28	1084	1277	1157	144	161	159	131	142	120	1464	1480	1353	1609	1500	1523	1426	1698	1495	1301	1463	1268	1462
LOC105033125	55.96	61.4	58.15	184.08	183.55	176.9	226.71	228.65	230.27	16.76	19.72	17.98	12.48	12.39	13.64	60.55	62.19	57.4	45.68	44.09	46.37	42.1	45.31	41.69	55.72	53.85	53.24	1396	1552	1411	4856	5148	4965	6223	6021	6025	414	505	442	319	307	346	1480	1643	1412	1235	1269	1330	1176
LOC105033126	8.38	7.81	7.84	0.68	0.78	0.74	0.49	0.54	0.54	15.01	15.35	16.73	11.58	11.24	11.66	10.78	11.64	10.97	11.36	11.74	12.8	12.84	14.27	12.74	15.9	16.35	15.3	220	208	200	19	23	22	14	15	15	392	413	433	312	293	311	278	322	284	324	355	385	379
LOC105033127	23.55	23.72	23.76	6.53	7	6.49	5.44	6.23	6	27.64	26.96	27.87	25.12	25.56	25.32	30.07	30.63	29.14	16.88	18.11	19.66	19.26	20.1	19.29	21.88	21.69	21.26	1071	1093	1051	314	358	332	272	299	286	1245	1259	1249	1171	1154	1171	1340	1475	1307	832	950	1028	981
LOC105033128	3.93	4.24	3.19	0.29	0.69	0.37	0.61	0.25	0.3	7.83	6.85	7.03	4.09	2.87	2.54	4.65	4.35	4.62	4.68	3.9	5.17	4.3	5.81	5.64	8.99	10.12	8	76	83	60	6	15	8	13	5	6	150	136	134	81	55	50	88	89	88	98	87	115	93
LOC105033129	9.42	6.78	7.31	0.19	0.16	0.16	0.32	0.17	0.22	6.82	5.78	6.64	10.38	7.59	7.89	9.46	9.43	10.81	6.89	7.14	7.11	7.18	7.27	8.34	14.76	15.57	13.19	164	119	124	4	3	3	6	3	4	117	104	115	184	135	141	159	172	182	134	147	145	146
LOC105033130	28.74	26.94	27.27	8.46	7.99	7.56	5.57	6.59	6.88	48.93	52.78	49.15	27.57	31.8	29.48	17.07	18.85	18.97	27.79	24.2	26	33.43	34.06	35.18	20.39	22.42	20.81	539	511	499	170	170	161	116	132	137	907	1016	907	529	596	561	315	373	351	563	523	561	701
LOC105033131	10.62	9.09	9.2	9.21	8.19	8.42	10.13	7.65	7.61	2.48	3.25	2.4	1.63	2.21	1.38	0.81	0.66	0.44	7.61	9.66	9.23	5.8	6.15	8.34	4.98	3.01	5.54	121	105	102	111	105	108	127	92	91	28	38	27	19	25	16	9	8	5	94	127	121	74
LOC105033132	0	0	0	0	0	0	0	0	0	0	0	0	0	0	0	0	0	0	0	0	0	0	0	0	0	0	0	0	0	0	0	0	0	0	0	0	0	0	0	0	0	0	0	0	0	0	0	0	0
LOC105033133	25.36	21.99	25.87	70.76	70.35	75.54	112.67	107.7	106.58	3.97	4.08	5.05	3.52	3.63	2.64	3.88	4.08	4.32	20.68	23	24.62	68.4	62.67	64.46	29.73	28.02	30.29	387	340	384	1142	1207	1297	1892	1735	1706	60	64	76	55	55	41	58	66	65	342	405	432	1169
LOC105033134	23.32	24.94	22.24	0.1	0	0.04	0	0	0	4.32	5.39	4.85	6.86	6.72	8.82	51.66	52.34	55.67	0.42	0.39	0.53	0.71	0.68	1.06	49.66	45.77	47.65	468	507	434	2	0	1	0	0	0	86	111	96	141	134	180	1016	1113	1102	9	9	12	16
LOC105033135	0	0.14	0	0	0	0	0	0	0	0	0	0	0	0	0	0	0	0	0	0	0	0	0	0	0	0	0	0	2	0	0	0	0	0	0	0	0	0	0	0	0	0	0	0	0	0	0	0	0
LOC105033137	0	0	0	0	0	0	0	0	0	0.49	0.68	0.78	0.2	0.07	0.14	0	0	0	0.06	0	0	0	0	0	0	0	0	0	0	0	0	0	0	0	0	0	7	10	11	3	1	2	0	0	0	1	0	0	0
LOC105033138	1.35	0.44	1.04	0	0.1	0.1	0.1	0	0	18.54	21.5	18.17	8.9	9.08	9.64	2.53	1.38	1.14	0.31	0.2	0.49	1.21	1.41	0.79	5.03	4.89	4.64	12	4	9	0	1	1	1	0	0	163	196	159	81	80	87	22	13	10	3	2	5	12
LOC105033139	33.56	31.75	32.31	34.81	34.78	34.39	10.28	10.04	9.94	41.54	41.11	40.67	55.08	57.82	58.15	62.8	63.6	64.74	63.64	62.01	63.92	60.15	63.28	65.12	118.42	117.27	115.78	1630	1582	1532	1810	1913	1894	547	523	507	1988	2039	1945	2734	2781	2866	3016	3274	3098	3391	3515	3618	3308
LOC105033140	145.96	138.07	147.53	16.17	19.22	16.33	12.66	14.47	13.82	234.47	232.02	241.96	201.39	212.63	204.94	129.85	146.33	135.89	99.6	102.55	105.35	103.38	102.66	98.95	127.01	130.32	144.11	2074	1988	2039	243	307	261	198	217	206	3300	3385	3388	2933	3000	2961	1808	2202	1904	1534	1681	1721	1645
LOC105033141	110.88	101.53	105.66	328.07	305.81	326.15	512.08	484.39	468.37	0.09	0.18	0.09	0	0.09	0.18	0.09	0	0.46	34.39	45.97	42	34.49	19.27	25.28	1.78	2.02	2.83	1217.58	1129.76	1128.58	3809.78	3775.63	4029.55	6187.51	5614.83	5394.61	1	2	1	0	1	2	1	0	5	409.27	582.31	530.31	424.12
LOC105033142	3.91	3.71	3.3	3.28	2.94	3.29	4.07	3.74	4.18	8.59	8.85	9.12	7.07	8.15	8.22	5.88	5.94	5.34	6.81	7.13	6.74	7.33	6.74	7.77	9.56	8.89	9.06	175	171	146	157	151	169	207	184	200	378	409	402	340	362	379	268	283	244	332	371	350	379
LOC105033143	0.2	0.13	0	1.26	0.94	1.27	0.71	0.84	0.81	0	0.07	0	0	0.03	0.1	0.24	0.29	0.24	0.25	0.12	0.03	0.15	0.07	0.03	0.25	0.24	0.16	6	4	0	39	31	42	23	26	25	0	2	0	0	1	3	7	9	7	8	4	1	5
LOC105033144	32.16	34.12	33.06	21.94	24.04	21.5	22.89	23.3	24.19	18.56	19.38	18.72	26.46	28.82	28.12	36.18	36.38	36.02	19.29	20.16	18.38	18.52	21.53	20.72	26.85	25.53	24.67	1569	1687	1569	1132	1319	1180	1229	1200	1238	897	971	900	1323	1396	1395	1730	1880	1733	1020	1135	1031	1012
LOC105033146	0	0	0	0	0	0	0	0	0	0	0	0	0	0	0	0	0	0	0	0	0	0	0	0	0	0	0	0	0	0	0	0	0	0	0	0	0	0	0	0	0	0	0	0	0	0	0	0	0
LOC105033147	5.28	4.75	4.13	8.57	8.54	8.77	8.42	9.34	8.19	4.68	3.68	4.91	5.88	5.68	5.27	7.03	6.72	6.72	8.43	7	8.83	6.98	7.08	6.76	5.58	5.43	5.62	204	186	155	350	371	381	358	381	332	179	146	187	233	218	207	266	275	256	353	312	392	302
LOC105033148	0.7	0.83	1.3	0.07	0.06	0.06	0	0	0	1.06	0.41	0.93	0.89	0.99	1.31	0.79	0.86	0.28	0.32	0.61	0.18	0.25	0.13	0.43	0.85	0.5	0.9	10	12	18	1	1	1	0	0	0	15	6	13	13	14	19	11	13	4	5	10	3	4
LOC105033149	2.44	2.18	1.16	0.79	0.69	0.48	0.32	0.51	0.57	6.56	7.54	7.27	4.66	6.42	5.1	4.69	3.33	4.84	2.21	2.07	2.23	2.39	1.78	2.26	3.04	3.31	3.67	41	37	19	14	13	9	6	9	10	109	130	120	80	107	87	77	59	80	40	40	43	45
LOC105033151	3.36	4.32	3.34	0.46	0.34	0.36	0.26	0.44	0.44	5.25	4.47	4.92	7.37	8.67	9.22	8.91	10.16	8.73	2.48	2.11	2.07	2.22	2.41	1.83	11.53	12.45	10.42	131	171	127	19	15	16	11	18	18	203	179	189	295	336	366	341	420	336	105	95	93	97
LOC105033152	0	0.04	0	0	0	0	0	0	0	0.11	0	0.25	0.07	0	0.04	0	0.03	0	0.07	0	0.03	0	0	0	0.1	0.14	0.2	0	1	0	0	0	0	0	0	0	3	0	7	2	0	1	0	1	0	2	0	1	0
LOC105033153	8.01	8.43	7.7	2.46	2.13	2.18	1.49	2.27	1.65	10.96	10.03	10.74	8.5	9.04	8.97	9.07	9.83	9.34	5.88	6.41	6.21	6.48	6.88	6.1	8.32	8.61	7.42	274	292	256	89	82	84	56	82	59	371	352	362	298	307	312	304	356	315	218	253	244	248
LOC105033154	9.62	11.78	8.74	10.69	11.5	13.88	11.7	12.13	12.27	13.06	11.99	13.57	11.52	12.08	14.81	14.41	15.69	17.11	22.54	24.75	21.14	24.16	22.74	24.57	13.42	13.29	13.55	154	191	136	181	207	250	206	205	206	207	197	214	189	192	241	226	266	270	391	457	389	433
LOC105033155	42.34	36.05	39.12	1.77	0.98	1.17	1.07	0.59	0.66	86.61	87.33	93.03	67.77	68.91	64.64	69.55	61.6	63.43	22.21	22.37	21.3	28.42	28.3	28.31	90.83	87.01	90.06	612	528	550	27	16	19	17	9	10	1240	1296	1325	1004	989	950	985	943	904	348	373	354	460
LOC105033156	69.8	71.63	79.63	61.69	64.06	56.28	49.86	51.86	51.72	114.09	110.61	113.3	106.46	109.34	104.89	89	84.44	78.74	144.01	152.31	141.83	134.53	132.11	132.12	119.93	109.55	115.87	1131	1176	1255	1057	1167	1026	889	887	879	1831	1840	1809	1768	1759	1728	1413	1449	1258	2529	2847	2642	2441
LOC105033157	4.44	4.64	4.8	0.91	0.9	0.99	0.17	0.39	0.56	6.8	7.07	7.63	8.42	9.02	9.68	6.61	4.75	4.77	11.58	10.88	10.54	12.83	12.91	13.48	10.95	12.1	10.57	120	127	126	26	27	30	5	11	16	182	196	203	233	242	266	175	136	127	339	339	327	388
LOC105033159	14.71	14.22	15.06	27.91	23.55	25.49	6.79	7.83	7.96	34.42	32.34	35.67	14.29	14.18	14.54	11.87	12.79	11.98	38.79	41.37	42.28	27.56	30.06	31.57	27.52	29.38	28.3	283	280	284	572	513	555	145	160	160	665	646	684	283	271	287	225	262	230	816	923	934	597
LOC105033160	8.33	9.82	8.89	1.65	2.08	2.53	1.45	2.23	1.41	30.26	28.64	28.39	17.06	19.25	18.38	3.66	4.38	3.89	9.52	8.01	8.29	6.89	7.67	6.98	4.57	4.76	4.59	339	405	352	71	95	116	65	96	60	1220	1197	1139	712	778	761	146	189	156	420	376	388	314
LOC105033161	1.82	1.46	1.84	0.18	0.28	0.24	0.15	0.05	0.08	7.18	6.62	7.32	4.03	4.31	4.68	3.72	3.51	3.23	4.45	3.68	3.99	4.61	3.53	4.99	1.4	1.8	1.78	103	85	102	11	18	15	9	3	5	409	389	412	235	244	270	208	212	181	277	244	262	297
LOC105033162	1.8	1.15	1.74	0.9	0.47	0.38	1.06	0.5	0.5	1.28	2.26	1.93	0.93	0.64	0.94	0.11	0.2	0.11	2.44	3.02	1.1	2.74	2.64	2.14	0.98	0.96	1.55	17	11	16	9	5	4	11	5	5	12	22	18	9	6	9	1	2	1	25	33	12	29
LOC105033164	2.53	2.98	2.29	0.69	0.64	0.46	0.44	0.44	0.26	4.61	4.56	4.45	7.08	6.39	6.4	5.81	5.83	6.39	1.9	1.91	2.1	2.52	2.34	2.3	3.93	4.42	3.73	164	196	145	44	43	33	29	29	17	301	308	276	478	418	430	371	397	389	132	141	154	181
LOC105033165	37.22	40.53	38.73	124.76	155.8	153.83	158.87	170.9	158.18	0	0.11	0.11	0	0	0.22	0.12	0.11	0.12	68.78	72.82	75.38	44.99	45.84	41.98	4.6	3.92	3.78	328.58	362.6	332.62	1164.86	1546.55	1528	1543.42	1592.72	1464.8	0	1	1	0	0	2	1	1	1.03	658.22	741.69	765.11	444.84
LOC105033166	27.19	31.44	30.97	2.56	2.39	2.62	3.48	3.47	2.97	17.15	15.5	16.32	28.29	27.53	26.48	40.18	42.38	39.29	6.96	6.78	6.23	7.97	8.23	7.68	20.11	20.48	18.96	1457	1707	1614	145	144	158	205	196	167	910	853	862	1554	1465	1443	2110	2405	2076	404	419	384	478
LOC105033167	59.73	65.57	63.88	56.48	57.67	55.76	49	46.05	49.16	53.93	53.34	50.6	101.2	108.35	102.4	69.6	70.36	69.41	84.46	80.18	81.2	83.23	81.27	84.3	82.93	79.55	81.19	1192	1326	1240	1192	1294	1252	1076	970	1029	1066	1093	995	2070	2147	2078	1361	1487	1366	1827	1846	1863	1860
LOC105033168	19.69	15.55	17.08	7.14	7.66	7.12	2.65	2.24	2.5	28.98	26.92	26.01	34.88	40.52	39.42	28.01	26.86	25.99	5.62	4.41	4.47	5.66	5.42	5.85	7.58	8.58	7.37	391	313	330	150	171	159	58	47	52	570	549	509	710	799	796	545	565	509	121	101	102	126
LOC105033173	0.3	0.3	0.42	0	0	0	0	0	0	4.6	5.62	4.93	2.37	1.33	1.69	0.31	0.29	0.21	0.37	0.09	0.62	0.45	0.78	0.53	0.85	1.02	0.46	3	3	4	0	0	0	0	0	0	45	57	48	24	13	17	3	3	2	4	1	7	5
LOC105033174	0.68	0.62	0.95	0	0.13	0	0	0	0	0.2	0.14	0.25	0.39	0.47	0.37	0.19	0.37	0.25	0.63	0.46	0.23	0.74	1.02	0.34	0.94	1.61	1.87	14	13	19	0	3	0	0	0	0	4	3	5	8	9	6	3	7	4	14	11	5	15
LOC105033176	0.15	0	0	0	0	0	0.07	0	0	0	0	0.07	0.07	0	0	0.07	0.35	0.22	0	0	0	0	0	0	0	0	0	2	0	0	0	0	0	1	0	0	0	0	1	1	0	0	1	5	3	0	0	0	0
LOC105033178	0.08	0	0	0.18	0.43	0.2	0.03	0	0	0.11	0.11	0.04	0.04	0.04	0.15	0	0	0.08	0.48	0.39	0.49	0.37	0.58	0.46	0.03	0.08	0.07	2	0	0	5	13	6	1	0	0	3	3	1	1	1	4	0	0	2	14	12	15	11
LOC105033179	30.61	31.95	28.83	3.05	2.09	1.83	2	1.74	1.33	26.01	26.53	29.43	44.62	49.76	46.93	58.88	54.76	52.71	4.06	6.17	3.7	4.85	6.27	5.3	24.91	28.21	32.99	417	441	382	44	32	28	30	25	19	351	371	395	623	673	650	786	790	708	60	97	58	74
LOC105033180	1.2	1.51	1.17	0.16	0.39	0.18	0.12	0.32	0.19	2.22	2.14	2.1	1.3	1.28	1.38	1.97	1.67	1.73	1.39	1.5	1.07	1.43	1.25	1.09	2.45	2.25	2.08	36	46	34	5	13	6	4	10	6	66	66	62	40	38	42	58	53	51	45	52	37	48
LOC105033182	3.22	4.9	4.83	8.83	9.82	9.37	5.1	6.02	5.44	46.88	47.56	45.35	23.71	23.41	22.09	7.89	8.56	8.35	35.16	36.02	35.46	25.73	25.99	24.58	9.93	10.21	10.03	70	108	102	203	240	229	122	138	124	1009	1061	971	528	505	488	168	197	179	828	903	886	626
LOC105033183	6.56	5.94	7.2	17.64	15.96	16.82	11.78	11.61	12.31	115.7	117.69	118.24	141	148.25	154.98	40.19	40.44	37.94	87.81	83.83	83.97	51.53	49.9	52.56	14.8	14.56	14.77	120	110	128	341	328	346	237	224	236	2095	2209	2130	2642	2691	2881	720	783	684	1740	1768	1765	1055
LOC105033184	0.17	0	0	0	0.05	0	0	0.05	0	0	0	0	0	0	0	0.12	0.11	0.06	0	0	0	0	0	0	0.32	0.29	0.31	3	0	0	0	1	0	0	1	0	0	0	0	0	0	0	2	2	1	0	0	0	0
LOC105033185	29.48	31.1	31.62	58.54	57.09	59.18	62.56	57.27	60.27	45.23	47.43	44.62	30.24	32.06	32.72	27.82	27.3	28.14	34.43	32.84	33.61	32.67	31.29	31.05	17.23	17.07	16.42	736	786	765	1535	1584	1636	1719	1509	1582	1112	1179	1070	772	797	840	683	715	694	930	944	963	910
LOC105033186	27.55	26.12	27.61	119.63	119.2	124.44	116.76	119.3	123.05	13.6	13.31	12.7	10.59	10	10.31	12.4	12.41	13.49	20.91	21.33	21.21	15.22	17.36	15.31	16.77	16.79	16.27	1274	1224	1242	5851	6198	6475	5942	5824	5969	623	632	579	502	459	485	562	608	615	1048	1138	1128	788
LOC105033187	44.72	40.37	38.58	0.61	1.04	0.85	1.3	0.9	1.03	12.78	14.56	13.72	55.64	41.59	44.62	74.74	72.55	79.99	4.6	3.87	3.96	8.63	8.12	6.52	114.31	121.55	125.91	1032	944	866	15	27	22	33	22	25	292	345	312	1316	953	1047	1690	1773	1820	115	103	105	223
LOC105033188	14.1	14.39	14.54	13.02	12.26	12.06	14.9	16.89	15.24	9.72	9.95	7.8	11.17	9.42	11.07	11.9	10.94	10.43	21.39	23.1	20.73	17.6	18.03	15.21	18.13	17.97	18.36	391	404	392	382	382	376	454	494	443	267	283	213	317	259	312	323	321	285	643	739	663	546
LOC105033189	14.3	16.42	16.52	4.8	5.16	4.28	3.34	3.73	2.77	10.36	9.24	8.68	8.95	7.46	8.05	8.51	9.2	8.57	13.48	12.8	13.3	13.24	14.03	13.22	16.33	15.99	16.51	276	321	310	98	112	93	71	76	56	198	183	165	177	143	158	161	188	163	282	285	295	286
LOC105033190	10.22	9.76	9.25	0.26	0.31	0.27	0.26	0.13	0.3	7.57	7.64	6.72	12.52	12.66	13.18	18.4	18.1	17.95	5.75	4.96	5.1	5.22	5.96	6.11	12.32	12.62	11.96	680	658	599	18	23	20	19	9	21	499	522	441	854	837	892	1200	1276	1178	415	381	390	389
LOC105033191	26.68	29.16	29.98	27.49	29.28	26.24	30.32	27.14	27.19	27.34	27.18	28.04	26.83	26.67	29.28	26.65	28.74	21.81	44.1	44.75	39.28	38.32	37.78	40.57	34.5	34.51	41.52	387	427	422	421	478	428	484	416	414	393	405	399	398	383	431	378	441	312	694	748	654	623
LOC105033192	57.07	56.79	55.76	28.37	30.56	28.18	25.98	22.95	21.03	56.67	61.95	58.01	56.05	59.48	54.73	67.71	67.65	57.4	8.21	9.68	10.37	9.64	8.63	8.74	45.41	50.98	51.2	603	608	573	317	363	335	302	256	233	593	672	604	607	624	588	701	757	598	94	118	126	114
LOC105033193	34.39	32.08	30.13	23.98	24.51	24.1	26.52	24.61	27.17	37.32	33.01	34.58	38.21	30.85	32.71	29.08	30.46	32.14	24.09	23.18	26.2	26.96	24.41	27.61	25.5	27.72	29.99	548	518	467	404	439	432	465	414	454	589	540	543	624	488	530	454	514	505	416	426	480	481
LOC105033194	1.81	1.45	1.82	0.03	0.15	0.24	0.06	0.25	0.03	1.05	0.68	0.95	1.34	1.48	1.22	4.82	4.4	4.75	0.25	0.38	0.32	0.57	0.35	0.53	2.24	2.53	2.48	54	44	53	1	5	8	2	8	1	31	21	28	41	44	37	141	139	140	8	13	11	19
LOC105033195	0.59	0.82	1.22	0	0	0	0	0	0	0.72	0.92	0.48	2.43	1.91	1.17	3.63	2.35	2.16	0	0	0	0	0	0	3.09	4.66	2.93	5	7	10	0	0	0	0	0	0	6	8	4	21	16	10	30	21	18	0	0	0	0
LOC105033196	5.74	5.02	5.03	3.56	4.76	3.92	3.34	2.49	3.35	7.36	7.68	7.53	8.66	8.62	8.31	9.5	10.23	10.19	3.72	4.99	3.93	4.37	5.65	4.44	5.97	6.19	6.7	126	111	108	83	118	97	81	58	77	161	174	164	195	188	185	203	237	221	89	127	99	108
LOC105033198	0.08	0	0.06	0	0	0	0	0	0	6.19	6.93	6.1	7.87	7.46	7.2	10.16	9.02	10.11	0.05	0	0	0.02	0	0.02	0	0	0	1	0	1	0	0	0	0	0	0	160	197	158	194	183	186	240	239	232	1	0	0	1
LOC105033199	0.68	0.56	0.64	0	0.1	0.1	0	0.11	0.05	1.14	0.94	0.86	0.83	0.68	0.61	0.17	0.54	0.8	1.31	0.98	0.74	0.86	0.87	0.8	0.42	0.46	0.26	12	10	11	0	2	2	0	2	1	20	17	15	15	12	11	3	10	14	25	20	15	17
LOC105033200	28.76	24.86	28.92	8.74	7	7.74	10.49	9.35	10.51	1.7	1.12	0.53	3.28	2.01	4.13	18.32	18.44	20.12	14.14	13.65	16.53	15.37	14.01	14.69	9.27	9.63	11.24	274	240	268	88	75	83	110	94	105	16	11	5	32	19	40	171	186	189	146	150	181	164
LOC105033201	0.09	0	0.09	0	0	0	0	0	0	0	0	0	0	0	0	0	0	0	0	0	0	0	0	0	0.08	0.09	0	1	0	1	0	0	0	0	0	0	0	0	0	0	0	0	0	0	0	0	0	0	0
LOC105033202	13.24	14.44	15.65	8.9	8.18	8.1	7.82	8.76	8.61	11.38	12.97	12.65	11.06	11.53	10.3	10.77	10.49	11.53	20.34	18.74	16	16.16	17.38	17.94	15.14	12.66	14.65	312	345	359	222	217	215	203	218	213	266	314	294	267	270	247	249	262	268	520	510	434	427
LOC105033203	31.36	32.52	33.73	25.03	24.92	23.65	22.92	22.35	22.55	21.32	20.63	20.57	30.14	32.38	34.57	29.79	32.23	33.27	29.67	27.94	25.88	29.38	29.51	29.26	31.49	29.6	29.42	1070	1124	1123	902	958	909	860	804	805	715	720	688	1056	1099	1200	998	1171	1121	1091	1091	1006	1115
LOC105033204	0	0	0	0.88	0.66	1.38	0.06	0	0.12	0	0	0	0.06	0	0.06	0	0.06	0	0	0	0.05	0	0	0	0.17	0.25	0.28	0	0	0	15	12	25	1	0	2	0	0	0	1	0	1	0	1	0	0	0	1	0
LOC105033205	0	0	0	0	0.23	0	0.06	0	0	0	0	0	0	0	0	0	0	0	0	0	0	0	0.06	0	0	0	0	0	0	0	0	4	0	1	0	0	0	0	0	0	0	0	0	0	0	0	0	0	0
LOC105033206	12.41	10.91	10.66	0.75	0.66	0.28	0.77	0.73	0.51	51.38	50.5	52.33	31.33	35.44	32.18	17.24	18.01	16.9	23.05	19.35	21.93	21.51	22.5	24.07	21.28	22.39	26.34	237	212	206	15	14	6	16	16	10	974	993	989	616	677	628	323	368	324	490	434	494	472
LOC105033207	1.52	1.56	1.5	0.23	0.27	0.38	0.5	0.12	0.06	2.58	3.61	2.78	2.73	2.82	3.59	4.03	4.77	5.43	2.41	2.85	3.12	4.18	3.68	3.8	5.65	6.07	5.68	25	26	24	4	5	7	9	2	1	42	61	45	46	46	60	65	83	88	43	54	59	77
LOC105033208	38.71	40.67	41.38	14.39	13.19	13.4	12.61	13.72	13.57	78.57	72.75	71	69.76	69.46	73.34	56.17	54.64	55.55	27.66	27.63	25.84	29.06	29.27	30.89	35.84	36.11	34.22	1181	1258	1228	464	452	460	423	442	434	2374	2279	2134	2182	2103	2275	1678	1764	1672	915	973	907	993
LOC105033209	36.2	39.13	39.58	18.91	17.65	19.18	16.66	17.25	16.14	57.12	59.98	57.31	57.45	55	52.51	55.94	58.14	55.63	51.66	50.75	47.02	51.26	50.19	48.86	68.3	63.64	68.45	1085	1189	1154	600	595	647	550	546	507	1694	1844	1691	1764	1636	1600	1644	1846	1644	1680	1754	1621	1721
LOC105033210	4.46	3.22	4.03	2.98	2.39	2.87	2.36	1.95	2.95	5.71	6.47	5.79	3.86	3.75	4.68	2.33	4.26	3.88	11.16	11.55	12.55	9.94	10.86	12.16	9.36	9.5	11.07	54	39	50	39	34	42	39	28	37	69	84	74	53	48	61	30	55	45	143	163	173	140
LOC105033211	7.86	9	8.19	2.23	1.4	1.3	0.9	0.74	0.6	11.58	12.45	12.81	14.21	13.61	12.21	13.04	10.68	10.63	10.01	10.4	8.75	10.9	10.21	9.96	17	16.43	15.2	150	174	152	45	30	28	19	15	12	219	244	241	278	258	237	244	216	200	207	229	192	233
LOC105033213	30.6	33.94	35.49	20.78	22.63	22.54	11.63	13.02	12.42	62.72	58.64	66.32	75.75	78.2	74.6	72.73	72.62	73.42	28.51	31.47	30.29	28.41	27.91	27.16	64.09	64.92	61.95	460	519	521	326	382	378	190	205	193	934	902	984	1167	1169	1146	1076	1163	1093	463	543	522	476
LOC105033214	20.98	23.29	20.76	39.68	43.99	42.73	40.47	40.77	38.58	17.26	15.97	16.94	17.24	18.68	18.28	15.25	17.24	22.26	48.97	51.08	46.19	45.39	45.12	46.08	33.57	32.73	34.39	499	560	480	997	1176	1143	1059	1023	962	406	389	397	420	441	441	355	434	522	1261	1401	1262	1208
LOC105033215	39.15	40.74	43.54	163.04	167.29	163.32	224.15	222.79	226.35	31.72	29.82	29.98	25.31	25.64	25.52	27.71	24.81	25.84	73.05	69.4	68.38	60.67	63.65	63.69	30.98	30.13	32.56	1179	1252	1275	5269	5761	5628	7575	7192	7192	936	920	892	779	758	765	802	793	776	2381	2422	2384	2070
LOC105033216	10.41	11.88	11.19	4.03	3.53	3.22	1.63	1.82	2.16	20.86	21.6	19.63	18.59	20.31	18.97	17.92	18.04	17.02	14.72	14.47	14.35	10.32	11.88	11.12	15.66	17.82	17.11	517	597	539	212	197	181	89	95	112	1026	1102	959	950	1002	957	870	948	832	790	828	818	573
LOC105033217	28.04	27.44	27.93	37.03	36.52	37.08	38.85	36.94	40.19	19.5	20.27	19.63	19.72	22.13	21.28	23.85	23.52	23.81	27.77	30.33	28.64	21.79	22.93	23.91	21.18	17.8	20.91	842	835	816	1176	1233	1253	1284	1171	1266	580	625	581	607	660	650	702	748	705	904	1051	989	733
LOC105033218	2.79	1.46	3.55	0	0	0	0	0	0	0.17	0.64	0.5	0.48	0.17	0	1.34	0.47	0.83	7.58	5.84	7.57	5.43	6.15	6.79	3.05	0.83	3.01	17	9	21	0	0	0	0	0	0	1	4	3	3	1	0	8	3	5	50	41	53	37
LOC105033219	0.48	0.42	0.1	0	0	0	0	0	0	0	0	0	0	0	0	0	0	0.05	0	0	0.04	0.17	0.05	0.04	0.58	0.19	0.13	10	9	2	0	0	0	0	0	0	0	0	0	0	0	0	0	0	1	0	0	1	4
LOC105033220	8.02	8.19	7.53	2.09	1.95	2.71	2.61	2.39	2.11	7.63	6.94	7.63	8.76	10.04	9.23	9.09	7.24	8.73	5.11	4.47	4.14	5.21	4.65	4.87	5.96	6.26	6.93	205	200	174	57	53	73	74	55	53	195	184	194	229	254	224	230	198	215	132	133	114	145
LOC105033221	25.09	26.71	27.98	20.49	21.62	21.89	18.93	18.07	16.13	36.18	35.5	34.76	31.04	32.05	29.31	32.31	35.18	35.61	58.77	57.11	60.03	48.38	45.27	42.69	35	37.64	35.97	446	483	478	406	455	462	386	355	315	651	657	621	567	571	538	565	664	631	1191	1234	1292	1003
LOC105033222	21.98	25.62	24.59	22.11	21.52	21.62	23.31	23.48	24.16	13.33	12.09	14.38	26.62	28.79	27.31	23.86	23.81	22.78	28.77	26.08	29.23	23.66	26.57	28.06	22.71	21.7	21.66	862	1018	938	917	949	954	1006	972	994	518	487	556	1070	1121	1089	917	989	881	1223	1180	1318	1039
LOC105033223	0.24	0	0.08	0	0	0	0	0	0	0	0.08	0.08	0.47	0.4	0.39	0.24	0.08	0.16	0	0	0	0	0	0	0.15	0.16	0	3	0	1	0	0	0	0	0	0	0	1	1	6	5	5	3	1	2	0	0	0	0
LOC105033224	3.61	2.44	3.38	7.16	7.75	7.87	6.06	7.04	6.91	3.56	3.84	3.25	5.77	7.1	5.53	6.51	7.51	6.38	5.11	5.79	6.17	3.58	3.89	5.32	8.46	8.07	8.51	76	52	69	159	183	186	140	156	152	74	83	67	124	148	118	134	167	132	116	140	149	84
LOC105033225	4.55	4.77	4.53	0.13	0.13	0.08	0.09	0.22	0.09	0.91	1.39	0.96	3.28	3.53	3.12	4.45	4.7	4.9	0.17	0.12	0.29	0.3	0.14	0.13	2.64	3.25	2.95	96	102	93	3	3	2	2	5	2	19	30	20	71	74	67	92	105	102	4	3	7	7
LOC105033226	5.39	5	5.37	21.54	23.4	25.39	12.4	10.22	12.96	2.72	2.84	2.51	3.65	3.44	3.14	6.46	6.18	5.64	9.95	10.07	10.39	9.78	10.57	8.62	6.19	6.11	5.94	98	92	95	414	478	519	248	196	247	49	53	45	68	62	58	115	119	101	196	211	217	199
LOC105033227	0.35	0.04	0.2	0	0	0	0	0	0	0.08	0.08	0	0	0.16	0.08	0.59	0.47	0.74	0	0	0	0.07	0	0.03	1.19	1.17	0.71	9	1	5	0	0	0	0	0	0	2	2	0	0	4	2	15	13	19	0	0	0	2
LOC105033229	6.95	3.52	4.47	1.15	1.62	1.7	0.79	0.74	0.66	12.37	12.19	12.17	10.09	9.01	8.72	5.76	5.83	4.76	3.29	2.49	3.25	4.81	3.76	4.28	4.85	5.35	5.81	80	41	50	14	21	22	10	9	8	141	144	138	119	103	102	65	71	54	41	33	43	62
LOC105033230	0	0.33	0.09	0	0	0	0	0	0	4.44	3.54	4.21	20.46	18.48	19.46	18.21	14.45	18.87	0.47	0.44	0.74	1.13	0.73	0.22	0.71	0.68	0.62	0	4	1	0	0	0	0	0	0	52	43	49	248	217	234	211	181	220	6	6	10	15
LOC105033231	0	0	0	0	0	0	0	0	0	0	0	0	0	0	0	0	0	0	0	0	0	0	0	0	0	0	0	0	0	0	0	0	0	0	0	0	0	0	0	0	0	0	0	0	0	0	0	0	0
LOC105033232	0.18	0.35	0	0.59	0.28	0.28	0.28	0.29	0.42	0.27	0.22	0.22	0.09	0.18	0.13	0.09	0.13	0.36	14.18	13.13	13.45	14.36	14.34	15.36	2.22	1.97	2.43	4	8	0	14	7	7	7	7	10	6	5	5	2	4	3	2	3	8	347	342	349	363
LOC105033233	33.81	36.39	34.24	6.04	5.79	5.49	5.27	4.62	4.61	31.76	31.95	32.48	27.21	31.01	29.82	31.16	29.07	31.14	20.65	23.05	21.77	23.22	25.57	24.43	32.92	30.33	30.3	805	878	793	152	155	147	138	116	115	749	781	762	664	733	722	727	733	731	533	633	596	619
LOC105033234	12.47	11.3	10.9	14.62	12.66	14.49	14.12	14.85	15.06	6.26	7.13	5.69	8.1	8.56	8.37	8.44	7.75	9.14	11.96	11.81	11.78	11.46	10.8	11.33	10.13	11.37	11.03	270	244	238	344	318	354	344	346	352	135	160	124	187	190	189	183	182	200	292	307	305	289
LOC105033235	56.35	49.69	50.84	6.66	5.53	7.18	4.87	5.46	5.93	49.42	49.71	47.74	47.85	47.88	46.13	61.63	60.02	59.4	63.43	62.46	66.86	60.42	56.82	58.85	84.14	92	89.99	1241	1109	1089	155	137	178	118	127	137	1078	1124	1036	1080	1047	1033	1330	1400	1290	1514	1587	1693	1490
LOC105033236	11.8	12.82	12.9	7.6	6.92	6.9	7.14	6.42	6.52	15.61	17	17.15	20.62	21.08	20.21	20.61	20.94	20.89	14.72	13.73	14.35	14.46	14.56	15.04	13.47	13.42	13.37	740	815	787	504	488	487	493	425	429	970	1095	1060	1326	1313	1289	1267	1391	1292	1001	994	1035	1016
LOC105033237	23.32	29.63	28.25	0	0.17	0	0	0	0	1.33	0.28	0.96	0.28	0.67	1.3	7.61	4.46	5.36	0.17	0.49	0.49	0.67	0.91	1.08	4.57	4.19	5.71	247	318	291	0	2	0	0	0	0	14	3	10	3	7	14	79	50	56	2	6	6	8
LOC105033238	11.86	10.78	11.83	12.71	12.14	14.41	12.51	12.37	11.87	12.12	11.71	10.95	11.05	11.75	12.49	12.65	11.58	11.44	11.95	12.37	11.84	7.63	8.65	10.39	10.86	11.35	11.09	208	194	202	236	241	281	241	230	219	215	213	189	198	206	222	216	215	196	225	246	236	149
LOC105033239	6.27	6.65	5.42	12.37	13.16	13.72	6.25	6.69	6.15	3.42	4.48	3.73	4.56	5.89	4.7	1.89	2.39	1.99	8.88	9.8	8.84	7.99	7.91	7.5	5.54	4.96	4.73	176	189	148	367	415	433	193	198	181	95	129	103	131	164	134	52	71	55	270	317	285	251
LOC105033240	5.34	4.91	5.74	1.03	0.65	0.54	0.44	0.8	0.81	2.82	3.19	2.09	14.56	13.56	16.94	26	26.01	22.52	1.9	2.73	2.43	2.6	2.21	1.6	11.51	10.65	13.11	44	41	46	9	6	5	4	7	7	23	27	17	123	111	142	210	227	183	17	26	23	24
LOC105033241	2.31	2.41	2.68	0	0	0	0	0	0	1.15	1.02	1.55	1.48	1.45	1.45	3.62	4.34	3.6	0.44	0.6	0.82	1.18	1.02	0.79	7.09	7.49	7.55	65	68	73	0	0	0	0	0	0	33	29	42	43	40	41	99	129	101	13	19	26	37
LOC105033242	2.37	3.26	2.53	0	0	0	0	0	0	1.8	1.82	1.89	11.82	9.3	9.42	8.65	8.8	8.51	0.23	0.44	0.52	0.68	0.57	1.19	15.99	15.3	17.69	28	39	29	0	0	0	0	0	0	21	22	22	143	109	113	100	110	99	3	6	7	9
LOC105033243	1.25	2.04	2.3	0.05	0	0	0.3	0	0	0.17	0	0	0	0.05	0.16	10.62	10.65	9.01	0.65	1.13	1.04	1.7	0.84	1.87	2.38	1.98	2.29	23	38	41	1	0	0	6	0	0	3	0	0	0	1	3	191	207	163	13	24	22	35
LOC105033244	80.68	80.32	76.5	186.04	191.13	184.97	208.46	210.84	208.05	93.12	96.29	89.71	120.27	112	115.34	44.03	45.1	43.19	31.85	31.96	30.06	36.43	33.6	38.54	86.13	86.27	82.39	2059	2077	1899	5021	5484	5311	5854	5680	5569	2354	2523	2256	3146	2838	2993	1101	1219	1087	881	941	882	1041
LOC105033245	30.74	30.51	29.49	17.51	16.78	17.39	15.55	15.09	14.8	45.57	44.42	41.39	27.53	24.92	23.7	15.42	14.26	13.83	14.97	16.61	16.41	15.54	14.39	17.22	23.01	21.87	22.97	523	526	488	315	321	333	291	271	264	768	776	694	480	421	410	257	257	232	276	326	321	296
LOC105033246	14.29	16.58	16.33	11.15	11.01	12.89	9.08	7.56	8.27	29.61	29.61	29.76	26.69	31.64	28.09	24.39	26.11	23.19	10.15	10.62	9.13	9.29	12.32	10.19	16.93	20.89	19	357	424	403	304	314	376	257	204	221	792	798	785	748	837	767	649	741	629	286	314	291	277
LOC105033247	0	0.11	0.21	0.03	0	0	0	0.08	0	0	0.06	0.03	0.06	0.03	0.09	0.12	0.03	0.03	0.05	0.03	0.15	0.1	0.33	0.33	0.41	0.53	0.8	0	4	7	1	0	0	0	3	0	0	2	1	2	1	3	4	1	1	2	1	6	4
LOC105033248	0	0	0	0	0	0	0	0	0	0	0	0	0	0	0	0	0	0	0	0	0	0	0	0	0	0	0	0	0	0	0	0	0	0	0	0	0	0	0	0	0	0	0	0	0	0	0	0	0
LOC105033249	11.67	12.08	10.55	4.43	3.33	4.17	3.68	3.43	2.51	13.17	14.39	14.86	10.91	13.15	12.39	10.29	9.45	9.39	14.32	13.39	14.2	12.56	13.55	14.07	16.67	14.71	14.21	153	161	136	61	49	62	53	47	35	170	192	190	145	170	164	131	130	120	203	201	214	183
LOC105033250	50.85	48	50.62	75.84	67.66	67.12	60.97	57.04	57.1	34.84	37.26	32.57	28.65	28.19	27.12	30.81	32.96	30.82	101.7	100.29	93.46	104.33	101.28	104.38	59.35	56.64	57.97	535	512	518	841	797	792	704	632	628	364	404	340	309	294	290	317	366	320	1154	1212	1125	1224
LOC105033252	121.51	132.42	125.93	44.42	46.43	45.84	41.68	37.52	40.81	53.82	55.38	51.63	104.91	91.54	92.47	112.08	95.49	91.89	107.81	118.73	122.04	115.04	107.67	106.24	153.95	147.62	169.65	1746	1928	1760	675	750	741	659	569	615	766	817	731	1545	1306	1351	1578	1453	1302	1679	1968	2016	1851
LOC105033253	2.25	2.02	2.07	0.19	0.06	0	0	0	0	1.44	1.68	1.11	1.01	0.91	0.4	1.97	1.73	1.9	0	0.07	0.07	0.14	0.07	0.07	2.07	1.96	1.16	33	30	29	3	1	0	0	0	0	21	25	15	15	13	6	28	27	27	0	1	1	2
LOC105033254	34	30.74	30.08	12.92	13.82	15.38	8.39	8.86	8.1	2.64	2.42	2.34	0.95	0.55	1.02	1.05	1.15	1.23	15.18	14.52	15.42	17.02	17.26	17.84	4.74	5.63	5.22	560	513	482	225	256	285	152	154	140	43	41	38	16	9	17	17	20	20	271	276	292	314
LOC105033255	37.97	37.69	34.51	29.25	25.16	26.8	31.81	30.97	36.1	26.11	32.48	34.07	69.48	64.51	66.14	24.37	24.32	25.56	18.79	20.32	20.58	23.2	21.56	22.95	82.48	86.58	93.19	345	347	305	281	257	274	318	297	344	235	303	305	647	582	611	217	234	229	185	213	215	236
LOC105033256	10.05	10.93	12.15	2.69	3.06	2.73	3.36	3.2	3.27	10.01	8.92	7.31	10.32	13.34	14.35	16.93	14.61	14.08	7.96	7.67	7	8.9	8.67	7.74	19.39	20.41	18.03	226	249	266	64	78	69	83	76	77	223	206	162	238	298	328	373	348	312	194	199	181	224
LOC105033257	19	23.18	22.46	20.18	19.9	21.76	19.3	19.9	20.09	18.76	20.29	19.9	20.7	19.71	23.61	25.73	27.6	24.79	15.7	18.21	16.62	20.43	18.53	20.11	18.4	18.88	16.88	372	459	428	419	440	479	417	412	414	365	409	384	413	383	469	492	566	477	334	413	375	449
LOC105033259	309.92	269.35	270.82	133.09	127.85	136.3	212.12	201.49	203.78	162.85	166.46	166.43	157.52	139.26	140.34	364.37	374.54	367.94	103.55	103.34	105.06	163.87	160.81	164.76	264.87	267.11	290.91	4131	3638	3511	1876	1916	2044	3111	2835	2849	2150	2278	2186	2152	1843	1902	4759	5287	4836	1496	1589	1610	2446
LOC105033260	16.94	18.03	18.27	2.16	2.81	2.16	2	2.73	2.44	18.86	20.25	22.21	11.17	12.87	13.01	11.59	11.85	12.26	13.77	11.87	12.27	13	12.66	13.82	12.81	12.1	11.82	370	399	388	50	69	53	48	63	56	408	454	478	250	279	289	248	274	264	326	299	308	318
LOC105033261	0.27	0.04	0.78	0	0	0	0.08	0.04	0.04	0	0	0.05	0.04	0	0	0.05	0	0.09	4.84	4.55	4.83	8.54	8.54	7.36	0.5	0.72	0.81	6	1	17	0	0	0	2	1	1	0	0	1	1	0	0	1	0	2	118	118	125	215
LOC105033262	16.89	18.85	17.96	5.61	6.12	5.36	5.39	5.2	5.57	4.97	5.33	5.11	35.29	41.91	42.47	52.45	53.63	53.43	21.16	21.24	20.1	20.86	21.2	20.88	28.99	28.91	26.85	690	784	715	242	280	246	242	223	237	199	222	203	1471	1688	1750	2097	2306	2145	926	989	932	944
LOC105033263	30.09	32.75	36.76	7.27	6.08	7.4	8.69	9.14	8.88	9.14	8.7	8.66	13.07	14.82	12.49	24.17	21.37	21.01	11.67	10.83	8.37	10.54	9.81	9.78	23.67	22.9	20.79	447	494	535	115	105	125	143	145	142	138	137	130	200	220	189	349	336	307	190	188	145	178
LOC105033264	8.09	9.64	8.88	0.09	0.23	0.36	0.23	0.3	0.17	4.12	3.06	3.62	5.79	6.86	7.26	13.36	11.8	12.32	7.82	8.38	8.9	8.76	9.65	8.76	18.25	19.23	17.87	256	310	275	3	8	13	8	10	5	130	100	112	189	211	235	412	397	387	270	308	326	310
LOC105033265	4.55	4.9	5.18	1.08	0.95	1.45	1.34	0.89	0.83	4.01	4.12	4.13	4.89	3.78	4.14	3.87	5.03	3.68	6.78	7.08	6.39	7.61	7.33	7.34	5.03	5.8	5.85	153	167	169	39	36	55	50	32	27	136	143	140	172	127	145	128	180	123	250	279	252	287
LOC105033266	19.09	14.44	15.79	0.28	0.39	0.52	0.73	0.62	0.98	13.22	13.61	11.95	16.49	17.53	13.45	14.85	16.44	14.24	21.12	20.99	19.98	18.88	18.26	18.6	30.47	28.77	30.6	261	200	210	4	6	8	11	9	14	179	191	161	231	238	187	199	238	192	313	331	314	289
LOC105033267	3.65	2.45	2.48	0.19	0.06	0	0.24	0.31	0.06	0	0.38	0.07	2.93	2.69	2.05	0.6	1.05	1.13	0	0	0	0	0	0	2.06	2.3	2.93	56	38	37	3	1	0	4	5	1	0	6	1	46	41	32	9	17	17	0	0	0	0
LOC105033268	0.05	0	0	0	0	0	0	0	0	0	0	0	0	0	0	0	0	0	0.09	0	0	0	0	0.04	0.05	0	0	1	0	0	0	0	0	0	0	0	0	0	0	0	0	0	0	0	0	2	0	0	0
LOC105033269	0.09	0.25	0.13	0.04	0	0.08	0.04	0.04	0.04	0	0	0	0	0	0	0	0.08	0	0.08	0.04	0	0.08	0.16	0.19	0.2	0.17	0.12	2	6	3	1	0	2	1	1	1	0	0	0	0	0	0	0	2	0	2	1	0	2
LOC105033270	2.38	1.07	2.22	0	0	0	0	0	0	0.87	1.3	0.45	5.6	3.75	4.07	3.5	2.55	2.96	0.4	0.19	0	0.58	0	0.19	2.2	2.6	2.55	11.08	5.04	10.05	0	0	0	0	0	0	4	6.21	2.06	26.75	17.36	19.26	16	12.56	13.58	2	1	0	3
LOC105033272	2.36	1.84	2.25	0.06	0.09	0	0.09	0.06	0	0.03	0.16	0.19	0.39	0.44	0.31	3.64	3.91	3.7	0.44	0.19	0.13	0.33	0.69	0.57	3.06	3.82	3.25	76	60	68	2	3	0	3	2	0	1	5	6	13	14	10	114	133	117	15	7	5	12
LOC105033273	30.51	27.35	28.98	14.23	14.12	13.56	14.11	15.55	12.5	15.54	16.36	15.86	26.01	22.72	24.54	27.38	28.97	31.22	22.7	23.31	23.72	26.79	25.5	25.1	26.18	25.89	25.43	894	812	826	441	465	447	455	481	384	451	492	458	781	661	731	786	899	902	721	788	799	879
LOC105033274	17.62	17.62	16.79	0.59	0.55	0.42	1.04	0.9	0.68	2.8	1.77	2.57	7.73	7.02	6.24	32.2	32.64	34.61	2.51	1.37	2.37	5.71	4.77	5.17	9.81	11.46	11.01	369	374	342	13	13	10	24	20	15	58	38	53	166	146	133	661	724	715	57	33	57	134
LOC105033275	9.71	9.49	9.09	11.17	11.59	11.5	8.96	8.88	11.66	8.79	7.59	7.64	7.37	8.37	6.92	11.88	12.69	13.18	17.28	14.95	18.04	13.65	16.38	18.24	18.34	19.41	17.13	172	173	164	206	239	224	183	165	229	153	135	137	141	151	123	208	237	235	340	313	364	282
LOC105033276	0	0	0	0	0	0	0	0	0	0	0	0.08	0	0	0	0.08	0	0	0	0	0	0	0	0	0	0	0	0	0	0	0	0	0	0	0	0	0	0	1	0	0	0	1	0	0	0	0	0	0
LOC105033277	3.03	3.62	2.99	2.47	1.65	1.78	1.17	2.11	1.48	2.67	2.43	2.19	2.4	2.82	2.01	2.82	2.07	2.65	6.35	5.57	5.79	4.66	5.48	6.52	4.78	4.62	4.33	80	97	77	69	49	53	34	59	41	70	66	57	65	74	54	73	58	69	182	170	176	138
LOC105033278	7.18	7.04	5.79	0.36	0.37	0.41	0.68	0.44	0.24	18.7	17.04	19.45	11.24	8.25	8.66	4.77	3.99	4.87	6.7	8.02	7.23	7.16	6.77	7.31	12.58	12.55	14.32	172	171	135	9	10	11	18	11	6	444	419	459	276	196	211	112	101	115	174	222	199	192
LOC105033279	32.74	32.94	33.68	6.42	5.95	5.74	5.15	5.27	5.06	28.8	29.13	27.81	34.37	37.14	39.04	54.3	54.89	55.55	61.25	60.86	59.47	63.47	62.96	64.24	45.98	45.77	44.92	2226	2269	2227	462	455	439	385	378	361	1940	2034	1864	2393	2507	2698	3615	3951	3722	4514	4774	4648	4833
LOC105033280	45.19	43.33	44.14	17.32	16.41	17.07	15.05	15.67	15.83	42.53	39.13	41.65	34.48	37.49	37.36	37.93	39.24	39.62	40.38	42.84	38.38	43.09	42.14	42.08	45.05	44.68	44.49	2038	1980	1936	826	832	866	747	746	749	1900	1812	1851	1594	1679	1713	1676	1874	1762	1974	2229	1990	2176
LOC105033283	8.79	7.44	6.67	3.87	3.66	4.39	3.64	4.01	4.84	3.1	3.3	3.64	9.18	8.15	9.63	31.84	32.97	31.79	10.37	10.46	9.27	10.82	10.82	9.82	25.85	24.01	24.17	301	258	222	140	141	169	137	145	174	105	116	123	322	277	335	1068	1195	1073	385	413	365	415
LOC105033284	0.37	0.87	0.68	0.84	0.53	0.52	0.47	0	0.35	0.82	1.37	0.6	1.37	2.01	1.89	1.05	1.05	1.2	1.29	1.09	1.35	0.53	0.78	0.65	2.13	1.79	1.55	5	12	9	12	8	8	7	0	5	11	19	8	19	27	26	14	15	16	19	17	21	8
LOC105033285	103.91	113.72	112.12	0.05	0.15	0.25	0.05	0.16	0.05	9.3	8.02	9.05	10.38	8.47	9.73	102.3	111.88	104.74	0.63	0.2	0.65	1.53	1.76	1.61	60.56	60.1	58.26	1817	2015	1907	1	3	5	1	3	1	161	144	156	186	147	173	1753	2072	1806	12	4	13	30
LOC105033286	3.35	3.54	3.86	0.02	0.02	0	0	0	0	3.35	3.58	3.11	12.87	12.73	11.82	12.97	14.82	14.86	0.21	0.26	0.19	0.4	0.53	0.38	16	15.78	16.33	189	203	214	1	1	0	0	0	0	189	210	174	751	719	685	724	892	832	13	17	12	25
LOC105033287	0	0	0	0.03	0.05	0.05	0	0.03	0	0	0	0	0	0	0	0	0	0	0	0	0	0	0	0	0	0	0	0	0	0	1	2	2	0	1	0	0	0	0	0	0	0	0	0	0	0	0	0	0
LOC105033288	149.13	141.73	147.13	140.45	133	137.09	159.35	159.06	152.84	53.03	53.72	53.3	38.26	39.55	41.01	51.8	51.8	46.75	51.68	48.43	48.2	76.01	75.91	76.4	139.08	149.44	146.47	2947	2838	2828	2935	2955	3048	3465	3318	3168	1038	1090	1038	775	776	824	1003	1084	911	1107	1104	1095	1682
LOC105033289	32.73	34.38	35.24	27.92	25.27	26.46	25.43	24.46	24.79	48.2	47.89	51.65	34.59	40.62	40.27	30.95	29.04	28.56	39.83	40.1	38.2	41.59	45.26	43.48	32.56	33.76	35.22	530	564	555	478	460	482	453	418	421	773	796	824	574	653	663	491	498	456	699	749	711	754
LOC105033290	7.33	4.89	4.24	7.99	6.27	7.14	7.43	8.87	7.26	9.38	8.64	7.8	5.66	7.17	6.32	6.56	4.75	5.95	10.89	14.29	13.24	10.23	14.08	11.92	7.66	8.17	8.12	105	71	59	121	101	115	117	134	109	133	127	110	83	102	92	92	72	84	169	236	218	164
LOC105033291	0.09	0.09	0.09	0	0.08	0	0	0.26	0.35	0	0	0	0.27	0.46	0.18	0.37	0.26	0.46	0.08	0.08	0	0.08	0	0	0	0.37	0.17	1	1	1	0	1	0	0	3	4	0	0	0	3	5	2	4	3	5	1	1	0	1
LOC105033293	5.2	5.66	5.76	6.5	6.7	6.58	4.85	3.35	3.69	10.64	10.33	10.15	11.65	11.76	10.17	10.41	8.88	9.54	14.65	14.11	13.63	16.32	15.69	13.44	8.56	9.22	7.94	78	86	84	103	113	111	80	53	58	158	159	150	179	175	155	153	141	141	238	244	235	274
LOC105033294	7.71	7.69	8.33	13.08	11.02	12.14	12.78	11.64	11.69	8.42	9.33	8.09	11.07	12.32	12.23	14.75	14.22	15.54	15.45	13.68	14.52	14.49	14.92	14.88	11.63	11.28	10.04	181	184	188	321	290	314	322	279	285	195	223	184	272	302	306	347	367	376	397	366	393	374
LOC105033295	0	0.06	0	0.12	0	0	0	0	0	0	0.06	0.06	0.06	0.06	0.06	0.06	0.23	0.13	27.72	29.32	31.09	6.2	6.01	6.87	0.63	0.87	0.91	0	1	0	2	0	0	0	0	0	0	1	1	1	1	1	1	4	2	485	546	577	112
LOC105033296	8.63	9.23	8.69	0.02	0.03	0	0	0	0	0.21	0.11	0.13	0.79	0.61	0.78	11.81	12.52	11.27	0.02	0.02	0.05	0.05	0.02	0.07	28.64	26.26	28.28	467	506	457	1	2	0	0	0	0	11	6	7	44	33	43	626	717	601	1	1	3	3
LOC105033297	11.95	9.69	8.94	4.27	4.25	5.66	4.28	4.53	4.75	7.17	9.57	11.05	11.01	10.9	10.84	13.82	11.6	13.53	21.37	23.59	22.29	23.53	22.5	22.66	22.53	25.98	25.64	180	148	131	68	72	96	71	72	75	107	148	164	170	163	166	204	185	201	349	410	386	397
LOC105033298	99.81	104.11	106.97	3.04	3.11	3.27	2.16	1.85	1.78	69.58	66.58	67.38	69.01	71.05	67.96	81.17	79.77	75.7	15	12.2	12.32	16.19	18.35	16.19	39.17	40.51	40.52	2142	2264	2233	69	75	79	51	42	40	1479	1467	1425	1518	1514	1483	1707	1813	1602	349	302	304	389
LOC105033299	65.68	65.4	62.01	26.44	26.44	26.76	18.92	17.74	19.95	57.37	61.15	58.59	53.66	59.01	55.78	72.01	75.19	72.65	179.22	174.42	176.56	239.64	244.77	243.95	50.54	51.68	50	1224	1235	1124	521	554	561	388	349	390	1059	1170	1076	1025	1092	1057	1315	1484	1335	3620	3750	3783	5001
LOC105033300	36.2	38.27	40.05	6.95	8.18	7.71	3.5	4.56	4.01	111.21	109.03	100.76	89.33	87.71	78.79	42.32	43.25	44.59	38.92	42.64	35.91	41.6	38.75	40.42	22.95	21.44	26.36	413	442	444	84	105	99	44	55	48	1254	1278	1135	1043	993	914	472	522	502	482	561	470	531
LOC105033301	33.86	34.36	37.08	51.44	54.9	52.64	56.52	66.42	57.71	30.89	30.2	29.23	43.44	50.47	47.94	48.59	50.64	49.01	86.93	79.81	81.38	80.2	80.99	79.6	59.43	55.71	59.33	569	585	606	914	1037	995	1045	1178	1017	514	521	484	748	842	819	800	901	812	1583	1547	1572	1509
LOC105033303	5.42	5.34	6.56	0	0.07	0.07	0.91	0.91	0.78	0.9	0.51	0.83	2.17	1.42	1.61	4.32	4.34	4.97	0.07	0.06	0.19	1.26	1	1.24	36.46	35.74	36.39	73	72.92	85.98	0	1	1	13.45	13	11	12	7	11	30	19	22	57	62	66	1	1	3	19
LOC105033304	1.58	1.75	1.02	0.06	0	0.06	0.48	0.37	0.06	1.66	1.47	1.27	3.92	3.25	4.47	11.62	13.86	12.48	0.73	0.97	0.23	7.11	7.41	6.66	55.57	49.99	47.3	24	27	15	1	0	1	8	6	1	25	23	19	61	49	69	173	223	187	12	17	4	121
LOC105033306	2.23	1.67	2.46	2.05	1.14	1.02	1.11	1.6	0.9	5.82	5.42	4.94	2.32	2.19	3.41	2.64	2.57	1.52	9.38	10.81	11.55	10.76	9.3	9.83	6.61	5.53	4.72	33	25	35	32	19	17	18	25	14	85	82	72	35	32	51	38	40	22	150	184	196	178
LOC105033307	4.53	5.88	3.86	0.89	0.74	0.64	0.25	0.37	0.58	13.09	14.99	12.99	15.6	13.89	15.36	17.84	15.15	15.11	11.7	10.62	10.66	13.06	11.07	12.13	8.46	7.57	8.48	82	108	68	17	15	13	5	7	11	235	279	232	290	250	283	317	291	270	230	222	222	265
LOC105033308	5.53	6.16	5.68	106.47	110.37	109.78	114.67	119.28	113.48	0.39	0.38	0.2	0.06	0.33	0.26	0.2	0.31	0.26	164.69	164.42	168.44	268.71	262.5	264.07	33.73	33.9	34.1	85	96	85	1732	1909	1900	1941	1937	1831	6	6	3	1	5	4	3	5	4	2746	2918	2979	4629
LOC105033309	0	0	0	0	0	0	0	0	0	0	0	0	0	0	0	0	0	0	0	0	0	0	0	0	0	0	0	0	0	0	0	0	0	0	0	0	0	0	0	0	0	0	0	0	0	0	0	0	0
LOC105033311	0	0.14	0.05	0	0	0	0	0.04	0	0	0	0	0	0	0	0.14	0.04	0	0	0	0	0	0	0	0	0	0.04	0	3	1	0	0	0	0	1	0	0	0	0	0	0	0	3	1	0	0	0	0	0
LOC105033312	8.58	7.68	7.64	0.06	0.18	0.3	1.32	0.9	1.55	4.64	4.48	3.84	12.79	12.12	11.63	14.07	12.44	14.74	22.07	22.26	22.57	66.69	73.21	75.94	88.76	86.67	90.4	127	115.08	110.02	1	3	5	21.55	14	24	68	68	56	194	178	175	204	195	215	354	380	384	1105
LOC105033313	16.42	16.37	15.22	6.13	6.46	7.2	4.87	5.5	4.31	8.8	10.23	10.71	13.35	10.41	11.76	13.57	12.87	14.56	30.56	30.7	35.32	27.88	27.52	25.7	26.44	24.62	24.75	294	297	265	116	130	145	96	104	81	156	188	189	245	185	214	238	244	257	593	634	727	559
LOC105033314	14.41	17.49	16.52	1.86	2.03	1.57	3.96	2.95	1.98	2.09	2.12	2.21	6.78	4.8	4.69	27.18	27.11	18.71	4.02	2.7	4.96	7.77	7.46	7.39	22.07	21.22	21.92	139	171	155	19	22	17	42	30	20	20	21	21	67	46	46	257	277	178	42	30	55	84
LOC105033316	0	0	0	0	0	0	0	0	0	0	0	0	0	0	0	0	0	0	0	0	0	0	0	0	0	0	0	0	0	0	0	0	0	0	0	0	0	0	0	0	0	0	0	0	0	0	0	0	0
LOC105033317	0.29	0.27	0.2	0	0	0.02	0.02	0	0.02	0.57	0.79	0.61	0.56	0.33	0.71	0.28	0.27	0.37	0.05	0.08	0.02	0.27	0.28	0.21	0.24	0.13	0.12	16	15	11	0	0	1	1	0	1	31	45	33	32	18	40	15	16	20	3	5	1	17
LOC105033318	0.13	0.13	0.34	1.58	0.96	0.95	3.76	2.75	2.44	0.13	0.13	0	0.13	0	0	0	0.13	0.07	13.51	15.66	13.07	42.98	43.33	42.05	2.44	2.02	2.56	2	2	5	25	17	16	62	44	39	2	2	0	2	0	0	0	2	1	226	276	227	740
LOC105033319	22.92	23.18	23.49	21.51	20.22	19.91	19.72	21.04	18.94	18.66	16.73	17.04	13.21	15.71	14.19	16.8	14.72	17.85	29.73	32.61	31.62	29.61	29.36	30.16	22.57	21.14	23.54	489	495	486	480	480	475	459	472	419	395	368	358	291	332	308	350	332	373	678	795	770	702
LOC105033320	9.49	9.22	9.69	2.36	1.94	2.22	2.16	2.14	2.51	6.93	7.16	6.61	7.95	8.72	9.46	12.27	12.37	13.5	4.68	3.94	3.89	5.51	5.17	5.69	9.43	9.78	9.59	463	451	466	124	105	123	116	108	131	333	362	324	406	428	470	594	639	653	246	223	221	306
LOC105033321	0	0	0	0	0	0	0	0	0	0	0	0	0	0	0	0	0	0	0	0	0	0	0	0	0	0	0	0	0	0	0	0	0	0	0	0	0	0	0	0	0	0	0	0	0	0	0	0	0
LOC105033322	13.56	15.59	15.66	4.99	5.08	5.38	4.25	5.29	4.88	15.18	16.91	16.49	18.15	19.21	17.23	18.32	18.92	18.13	14.05	15.18	13.54	13.38	14.6	14.83	15.17	14.74	15.86	540	631	608	209	231	245	189	224	206	593	694	638	737	753	696	717	802	710	612	699	625	599
LOC105033323	6.15	5.74	7.32	1.29	1.23	1.46	1.38	1.29	1.3	3.4	3.07	3.01	1.57	1.47	2.31	5.46	5	5.45	9.13	9.7	8.52	8.04	7.68	8.29	15.43	14.98	18.47	199	188	230	44	44	53	49	44	44	109	102	96	52	47	76	173	171	174	320	362	317	290
LOC105033325	2.12	2.6	2.95	4.19	4.14	3.73	2.55	2.68	2.93	17.02	20.27	17.87	15.29	14.21	14.13	8.96	10.89	10.43	13.72	12.38	11.61	9	8.93	9.7	4.61	4.33	3.71	56	67	73	114	121	107	73	73	81	433	540	457	404	367	374	229	297	268	385	371	346	262
LOC105033327	4.16	3.25	4.26	0.15	0.09	0	0.2	0.15	0.1	1.14	0.74	0.66	2.28	2.12	1.28	11.41	11.91	13.17	6.13	7.16	7.85	11.72	10.85	12.29	10.55	13.56	11.33	77	61	77	3	2	0	4	3	2	21	14	12	43	39	24	207	234	241	123	153	167	243
LOC105033328	18.34	18.47	17.35	1.19	1.33	1.12	1.3	1.25	1.26	10.84	10.22	10.22	13.54	15.17	13.64	22.45	20.93	21.14	9.84	10.76	9.91	9.93	9.37	10.09	25.67	23.13	24.63	526	537	484	36	43	36	41	38	38	308	301	289	398	432	398	631	636	598	306	356	327	319
LOC105033329	6.48	6.53	6.94	1.26	1.3	1.07	0.56	0.8	1.44	4.12	4.71	5.81	7.02	5.68	6.59	8.2	7.92	7.2	7.74	8.2	8.03	8.72	8.57	8.87	12.09	11.33	10.69	146	149	152	30	33	27	14	19	34	92	109	129	162	127	151	181	189	160	189	213	208	220
LOC105033330	4.63	4.01	4.35	1.21	1.24	1.11	0.62	0.4	0.74	10.56	10.81	11.65	23.92	23.65	23.97	19.09	20.01	21.63	2.05	1.7	1.87	2.45	1.86	2.2	12.06	11.44	12.28	196	172	179	54	59	53	29	18	33	443	470	486	1038	994	1032	792	897	903	94	83	91	116
LOC105033335	0.1	0.4	0.32	0	0	0.18	0.19	0	0.1	1.92	1.62	2.26	1.78	2.51	2.13	1.09	0.45	0.68	1.79	1.14	1.22	2.45	0.63	0.58	2.65	2.26	2.21	1	4	3	0	0	2	2	0	1	20	18	23	19	26	23	11	5	7	21	14	15	29
LOC105033336	0	0	0	0	0	0	0	0	0	0	0	0	0	0	0	0	0	0	0	0	0	0	0	0	0	0	0	0	0	0	0	0	0	0	0	0	0	0	0	0	0	0	0	0	0	0	0	0	0
LOC105033337	0.25	0.16	0.17	0	0	0	0.08	0.02	0.04	0.07	0.04	0.09	0.07	0.14	0.11	0.07	0.09	0.09	0	0	0.08	0.08	0.09	0.06	0.15	0.19	0.17	11	7	7	0	0	0	4	1	2	3	2	4	3	6	5	3	4	4	0	0	4	4
LOC105033338	4.84	3.6	3.22	0.49	0.53	0.53	0	0.35	0.28	9.4	9.87	8.31	2.76	2.7	4.54	0.99	0.98	1.13	0.82	0.71	0.84	1.26	1.29	1.44	0.48	0.9	1.7	65	49	42	7	8	8	0	5	4	125	136	110	38	36	62	13	14	15	12	11	13	19
LOC105033339	2.27	2	1.97	0.2	0.16	0.09	0.16	0.2	0.23	1.02	1.22	1.03	1.19	0.6	0.86	1.07	1.15	0.85	1.06	0.67	1.09	0.72	0.57	1.01	1.56	1.2	1.41	65	58	55	6	5	3	5	6	7	29	36	29	35	17	25	30	35	24	33	22	36	23
LOC105033340	13.94	15.15	12.43	5.66	8.14	8.03	3.27	6.91	5.4	39.91	42.32	38.12	34.1	27.53	25.38	15.89	14.81	16.12	19.59	20.2	19.51	18.77	16.52	16.96	18.63	18.78	19.04	128	141	111	55	84	83	33	67	52	363	399	345	321	251	237	143	144	146	195	214	206	193
LOC105033341	16.36	19.16	21.22	4.34	5.04	5.17	3.42	2.73	3.76	22.54	24.05	23.19	23.75	25.14	26.98	24.16	28.66	25.67	28.95	26.63	29.01	25.12	26.32	27.96	27.72	26.08	28.85	276	329	353	76	94	97	62	47	65	380	416	386	414	426	468	406	521	429	528	513	566	479
LOC105033342	0.52	0.56	0.59	0.45	1.1	0.93	0.56	0.27	0.86	0.43	1.16	1.11	0.74	0.53	0.42	0.68	0.4	0.29	22.54	20.68	20.13	14.8	16.92	15.92	2.08	1.44	1.7	11	12	12	10	26	22	13	6	19	9	25	23	16	11	9	14	9	6	513	501	486	348
LOC105033343	1.07	1.44	1.55	0.05	0	0	0.13	0.09	0	1.23	1.42	1.48	1.61	0.69	1.43	1.98	1.56	1.77	8.7	7.88	7.91	8.9	8.12	9.33	4.25	3.58	4.01	22	30	31	1	0	0	3	2	0	25	30	30	34	14	30	40	34	36	194	187	187	205
LOC105033345	0.78	1.18	0.98	0	0	0	0.22	0.28	0.06	1.57	1.46	1.7	1.75	1.75	1.59	1.89	1.47	2.42	4.47	6.27	6.45	9.61	8.84	9.2	3.89	6.15	4.6	13	20	16	0	0	0	4	5	1	26	25	28	30	29	27	31	26	40	81	121	124	180
LOC105033346	9.35	10.77	10.51	2.53	2.78	2.56	2.12	2.21	1.86	22.43	22.32	19.79	17.81	17.4	16.31	14.02	14.91	16.25	7.47	7.11	6.99	6.68	7.15	7.86	13.16	12.55	12.44	269	314	294	77	90	83	67	67	56	639	659	561	525	497	477	395	454	461	233	236	231	215
LOC105033347	0	0	0	0.04	0.04	0.08	0.04	0.09	0	0	0	0	0	0	0.05	0.05	0	0.05	0	0	0	0	0	0	0	0	0.08	0	0	0	1	1	2	1	2	0	0	0	0	0	0	1	1	0	1	0	0	0	0
LOC105033348	0.9	0.88	0.52	0	0	0	0	0	0.05	0.17	0.22	0.17	0.11	0	0	0.4	0.32	0.23	7.85	8.59	7.41	8.5	9.36	8.87	3.96	5.2	3.38	16	16	9	0	0	0	0	0	1	3	4	3	2	0	0	7	6	4	152	177	152	170
LOC105033349	1.99	2.05	3.18	0.04	0.21	0.04	0.04	0.04	0.09	7.88	6.39	7.08	10.54	10.7	9.67	32.37	32.83	34.93	3.62	2.64	3.09	3.34	3.06	2.88	12.84	15.23	13.99	43	45	67	1	5	1	1	1	2	169	142	151	234	230	213	687	753	746	85	66	77	81
LOC105033351	13.08	14.59	13.21	3.18	2.58	2.25	2.3	1.74	2.77	4.7	6.59	7.15	13.34	13.77	13.49	7.75	8.3	9.25	4.84	4.51	6.41	3	4.02	4.05	15.8	15.46	17.41	284	321	279	73	63	55	55	40	63	101	147	153	297	297	298	165	191	198	114	113	160	73
LOC105033352	27.57	25.81	27.7	278.93	241.33	236.89	200.91	193.68	191.61	6.2	8.36	6.72	6.38	3.97	3.72	1.05	1.19	2.08	218.71	212.31	204.41	215.28	198.22	214.75	13.77	9.14	14.06	350	332	342	3744	3444	3383	2806	2595	2551	78	109	84	83	50	48	13	16	26	3009	3109	2983	3060
LOC105033353	142.41	138.29	142.64	107.74	115.6	113.76	67.16	71.23	66.57	19.62	19.93	19.32	47.06	41.72	43.52	59.19	63.22	65.72	152.63	159.86	171.78	124.5	117.45	112.18	119.05	117.62	119.05	3180	3129	3098	2544	2902	2858	1650	1679	1559	434	457	425	1077	925	988	1295	1495	1447	3694	4118	4410	3113
LOC105033354	0	0	0	0	0	0	0	0	0	0	0	0	0	0	0	0	0	0	0	0	0	0	0	0	0	0	0	0	0	0	0	0	0	0	0	0	0	0	0	0	0	0	0	0	0	0	0	0	0
LOC105033355	0.28	0.21	0.66	0.27	0	0	0	0.07	0.07	0.86	0.69	1.22	0.62	0.79	0.84	0.51	0.74	0.43	1.05	1.17	1.05	0.51	0.68	0.69	0.99	1.22	1.1	4	3	9	4	0	0	0	1	1	12	10	17	9	11	12	7	11	6	16	19	17	8
LOC105033356	0.17	0	0.06	0	0	0	0	0	0	0	0	0	0.11	0	0	0	0	0	0	0	0	0	0	0	0.05	0	0	3	0	1	0	0	0	0	0	0	0	0	0	2	0	0	0	0	0	0	0	0	0
LOC105033358	0.98	1.33	1.08	0	0.07	0.07	0	0.14	0	1.29	1.46	1.07	1.46	0.83	0.96	2.07	1.42	1.29	1.18	0.91	1.11	1	1.22	1.39	1.26	1.21	1.92	13	18	14	0	1	1	0	2	0	17	20	14	20	11	13	27	20	17	17	14	17	15
LOC105033360	0	0.15	0	0	0	0.07	0	0	0.14	0	0.07	0.15	0	0	0.07	0.08	0	0	0	0	0	0	0	0	0	0	0	0	2	0	0	0	1	0	0	2	0	1	2	0	0	1	1	0	0	0	0	0	0
LOC105033361	31.98	31.76	32.58	25.66	27.25	23.31	23.65	22.58	23.26	15.71	17.63	17.04	30.62	32.2	33.59	38.34	34.27	37.68	26.51	25.7	24.42	27.6	27.24	29.21	19.1	20.92	20.05	817	812	804	703	803	684	672	620	636	410	466	427	818	836	896	987	940	972	706	771	738	809
LOC105033363	1.69	0.98	2.15	0	0.13	0.04	0.14	0.14	0.33	1.4	1.45	1.26	1.21	1.95	1.71	1.83	2.44	2.97	0.6	0.47	0.3	0.62	0.62	0.61	1.25	1.55	1.59	34	20	42	0	3	1	3	3	7	28	30	25	25	39	35	36	52	59	13	11	7	14
LOC105033364	0.81	0.53	0.17	0.2	0.1	0.43	0.44	0.31	0.52	0	0.05	0.16	0	0	0	0	0.05	0.11	1.6	3.28	2.59	4.1	4.41	4.99	1.46	1.09	1.19	15	10	3	4	2	9	9	6	10	0	1	3	0	0	0	0	1	2	32	70	55	85
LOC105033365	2.97	3.38	2.83	0.4	0.38	0.49	0.5	0.34	0.41	3.76	3.4	3.47	3.6	3.35	3.82	5.86	4.98	5.22	2.76	3.87	2.87	3.81	3.5	3.61	6.96	7.28	7.26	94	108	86	13	14	17	18	11	14	121	111	109	119	107	122	182	169	164	95	140	103	134
LOC105033366	11.36	12.95	12.18	6.5	6.77	7.06	5.56	7.18	6.21	12.3	12.13	11.52	11.8	13.01	12.38	12.97	14.69	15.19	14.3	15.09	15.36	14.09	14.79	15.09	15.82	15.96	17.4	340	393	355	206	228	238	183	227	195	365	373	340	362	387	377	380	466	448	464	521	529	473
LOC105033367	4.15	5.47	6.76	156.22	136.54	156.6	120.8	117.97	112.62	0.17	0.17	0.53	0	0.09	0.09	0.09	0	0.09	8.62	10.05	8.81	5.18	3.24	4.34	0	0.17	0.16	48	64	76	1909	1774	2036	1536	1439	1365	2	2	6	0	1	1	1	0	1	108	134	117	67
LOC105033368	0.09	0	0	2.56	1.77	1.28	0.9	1.45	1.03	0.09	0	0	0	0	0	0	0.26	0	1.17	1.02	1.41	6.45	4.94	4.92	0.08	0.09	0	1	0	0	30	22	16	11	17	12	1	0	0	0	0	0	0	3	0	14	13	18	80
LOC105033369	0.12	0	0	1.77	0.55	1.33	1.36	1.65	2.02	0	0	0	0	0	0	0	0	0	0	0	0.22	0.67	0.48	0.66	0	0	0	1	0	0	15	5	12	12	14	17	0	0	0	0	0	0	0	0	0	0	0	2	6
LOC105033370	5.11	9.9	6.5	2.93	3.3	4.42	4.08	3.22	3.95	17.16	15.63	12.91	8.51	6.69	7.12	8.44	5.86	6.55	11.29	12.94	13.29	13.02	13.59	14.15	11.26	10.6	13.5	57	113	77	46	55	68	59	44	58	188	191	152	107	83	102	81	71	75	154	197	197	184
LOC105033372	0.9	0.82	1.12	1.21	1.42	1.65	2.27	1.58	2.01	0	0.06	0.26	0.06	0	0.19	0.07	0.18	0.26	5.55	8.76	8.68	4.8	5.84	5.8	2.32	1.74	1.41	14	13	17	20	25	29	39	26	33	0	1	4	1	0	3	1	3	4	94	158	156	84
LOC105033374	0	0	0	0	0	0	0	0	0	0	0.07	0	0	0	0	0.22	0.2	0.21	0.26	0.12	0.37	1.39	1.22	1.3	0.66	0.93	0.58	0	0	0	0	0	0	0	0	0	0	1	0	0	0	0	3	3	3	4	2	6	22
LOC105033375	0	0.03	0	0	0	0	0	0	0	0.1	0	0	0.03	0	0	0	0	0.13	0.03	0.03	0	0	0	0	0.03	0.03	0.12	0	1	0	0	0	0	0	0	0	3	0	0	1	0	0	0	0	4	1	1	0	0
LOC105033376	0.54	0.53	1.48	7.32	6.56	7.68	9.24	9.72	10.12	0.18	0.18	0	0	0.09	0	0.09	0.34	0.18	3.15	4.37	3.83	2.89	4.41	4.35	0.25	0.27	0.41	6	6	16	86	82	96	113	114	118	2	2	0	0	1	0	1	4	2	38	56	49	36
LOC105033379	11.09	11.07	9.28	13.51	12.82	15.04	18.91	16.33	16.55	7.91	8.97	8.84	7.46	5.68	7.03	8.19	8.7	11.76	6.82	6.63	8.56	8.79	7.58	7.94	7.46	8.09	6.77	177	179	144	228	230	270	332	275	277	125	147	139	122	90	114	128	147	185	118	122	157	157
LOC105033381	3.44	3.67	3.28	0.34	0.24	0.24	0.02	0	0.04	31.74	32.39	31.19	11.51	12.51	12.32	3.94	4.99	4	2.2	1.99	2.43	2.05	1.76	2.46	3.51	3.24	3.33	165	178	153	17	13	13	1	0	2	1506	1593	1472	565	595	600	185	253	189	114	110	134	110
LOC105033382	29.87	33.48	31.79	64.89	64.77	61	66.5	66.07	66.63	43.44	41.29	43.66	44.64	42.91	43.41	32.48	31.71	30.01	72.03	71.92	65.23	63.72	62.14	65.3	61.47	57.43	58.91	427	485	442	981	1041	981	1046	997	999	615	606	615	654	609	631	455	480	423	1116	1186	1072	1020
LOC105033386	1.68	1.84	1.85	1.86	1.54	1.56	0.4	0.83	0.63	0.13	0.12	0	5.19	4.87	5.09	8.48	8.85	8.59	16.63	16.56	15.51	16.15	15.34	17.15	25.02	23.55	23.26	52.73	58.64	56.42	61.7	54.31	55.18	13.86	27.34	20.6	4	4	0	167	151.74	162.53	260.98	294.24	265.91	565.88	599.81	559.69	567.62
LOC105033387	0	0	0	0	0	0	0	0	0	0	0	0	0	0	0	0	0	0	0	0	0	0	0	0	0	0	0	0	0	0	0	0	0	0	0	0	0	0	0	0	0	0	0	0	0	0	0	0	0
LOC105033388	0.18	0.18	0.41	0.04	0.04	0	0	0.04	0.04	0.13	0	0	0.04	0.04	0	0.72	1.17	1.08	2.95	3.19	2.59	3.92	3.07	4.29	2.97	2.24	2.32	4	4	9	1	1	0	0	1	1	3	0	0	1	1	0	16	28	24	72	83	67	99
LOC105033389	0.33	0.24	0	0.08	0.07	0.29	0	0	0.08	0.16	0.16	0	0	0.16	0.24	0.42	0.15	0	0.08	0.14	0.07	0	0.08	0	0	0	0.07	4	3	0	1	1	4	0	0	1	2	2	0	0	2	3	5	2	0	1	2	1	0
LOC105033391	0.33	0.11	0.38	0.1	0.08	0.1	0	0.31	0.21	0.33	0.32	0.47	0.45	0.28	0.56	0	0.1	0.09	2.68	3.19	3.54	5.46	4.99	4.59	5.37	5.2	6.97	3	1	4	1	1	1	0	3	2	3	3	5	5	3	6	0	1	1	31	38	42	65
LOC105033392	10.2	10.12	11.96	10.12	10.25	9.9	11.43	9.46	9.83	10.58	9.72	9.46	8.34	9.33	7.86	2.64	2.76	2.52	56.42	54.25	55.85	45.05	46.92	48.02	20.46	20.41	23.36	185	186	211	194	209	202	228	181	187	190	181	169	155	168	145	47	53	45	1109	1135	1163	914
LOC105033393	0	0	0	0	0	0	0	0	0	0	0	0	0	0	0	0	0	0	0	0	0	0	0	0	0	0	0	0	0	0	0	0	0	0	0	0	0	0	0	0	0	0	0	0	0	0	0	0	0
LOC105033394	0.3	0.75	0.33	0	0	0	0	0	0	3.98	3.44	3.67	4.65	5.64	5.2	0.85	0.43	0.92	0.21	0.22	0.46	0	0.51	0.13	0.71	0.76	0.95	4	10	5	0	0	0	0	0	0	54	48	49	67	75	74	11	6	12	3	4	7	0
LOC105033395	42.87	46.1	46.52	2.77	1.52	2.25	1.4	1.76	2.15	48.92	50.2	47.08	43.26	46.65	45.28	50.58	48.78	48.09	26.79	26.51	23.16	26.46	27.39	26.42	35.7	36.64	34.38	1082	1179	1142	74	43	64	39	47	57	1223	1301	1171	1119	1169	1162	1251	1304	1197	733	772	672	748
LOC105033396	8.45	7.78	8.44	4.86	4.95	4.3	4.82	4.96	4.3	8.73	9.3	8.67	7.06	7.98	7.93	6.82	6.47	7.32	7.2	7.13	7.4	7.88	7.7	7.53	7.94	7.68	7.55	671	620	649	407	443	384	421	416	359	684	756	676	571	625	638	525	541	573	617	646	668	696
LOC105033397	211.85	205.3	196.67	38.48	41.71	39.98	47.51	48.86	48.21	184.35	186.73	182.17	168.1	153.48	151.26	214.93	216.47	234.74	68.54	68.62	73.88	97.9	96.07	93.68	103.24	102.66	100.25	5430	5332	4903	1043	1202	1153	1340	1322	1296	4680	4914	4601	4416	3906	3942	5398	5876	5933	1904	2029	2177	2810
LOC105033399	18.08	18.04	19.36	21.1	20.18	20.44	29.85	28.78	30.61	15.95	15.24	15.47	16.5	19.49	20.3	17.25	16.92	17.32	29.8	26.46	29.03	25.51	28.3	26.72	27.31	28.09	24.23	484	489	505	599	609	616	881	813	863	424	418	408	452	516	552	452	481	458	867	819	896	766
LOC105033400	15.33	13.35	12.63	3.27	3.44	3.17	3.62	3.1	3.94	13.81	14.13	15.03	11.99	12.98	15.34	18.79	19.3	19.82	7.94	6.55	6.47	8.32	8.77	8.43	12.79	13.38	14.86	408	360	327	92	103	95	106	87	110	364	386	394	327	343	415	490	544	520	229	201	198	248
LOC105033401	5.14	3.59	4.64	0.78	1.27	0.99	1.02	0.91	0.7	4.93	5.18	6.37	5.11	4.14	5.23	4.72	4.43	4.77	2.92	3.13	3.38	2.82	3.23	3.36	4.3	3.72	3.97	168	120	148	28	47	36	38	31	24	161	177	205	169	135	174	152	154	155	106	119	129	102
LOC105033403	13.31	13.25	13.27	5.9	6.08	5.35	5.76	5.87	5.16	17.06	17.01	16.37	14.36	14.69	14.48	16.61	17	17.11	9.69	10.04	9.87	11.69	11.54	11.39	15.84	16.55	16.07	1204.08	1214	1167.27	564.75	618	544	573	560.92	490	1528.7	1580	1458.71	1331	1319.42	1331.68	1472.24	1628.16	1526.57	950.31	1046.64	1025.62	1183.65
LOC105033404	23.31	25.3	26.68	4.02	4.1	3.58	3.78	3.2	3.31	23	22.5	23.66	20.28	19.95	21.42	25.2	25.51	24.46	27.2	26.79	27.16	27.37	28.15	28.7	32.16	33.58	31.55	1054	1166	1175	193	209	184	188	154	158	1038	1050	1061	942	899	985	1120	1222	1097	1340	1407	1421	1397
LOC105033407	0	0.14	0	0	0	0	0	0	0	9.27	8.87	7.72	5.63	7.04	6	4.17	3.76	4.07	0.79	0.68	0.56	1.06	0.65	1.26	2.87	2.68	3.18	0	4	0	0	0	0	0	0	0	256	254	212	161	195	170	114	111	112	24	22	18	33
LOC105033408	0.24	0.47	0.25	0	0	0	0	0	0	1.21	0.86	1.62	1.48	2.25	2.44	0.82	0.6	0.49	0.22	0.07	0.07	0.36	0.54	0.14	5.2	3.47	5.05	3	6	3	0	0	0	0	0	0	15	11	20	19	28	31	10	8	6	3	1	1	5
LOC105033409	11.53	12.04	12.58	8.65	8.75	8.01	9.78	10	9.44	12.7	11.05	12.06	13.04	13.74	13.21	14.46	13.19	11.81	19.7	17.06	17.89	19.84	18.55	18.72	14	15.03	14.44	304	319	319	247	263	245	298	278	257	338	298	314	355	355	349	374	369	309	581	524	542	602
LOC105033410	100.64	106.43	102.57	150.21	154.73	153.14	175.92	176.83	178.03	54.1	52.41	52.57	40.92	45.2	43.79	39.94	41.96	35.19	234.44	228.43	224.75	254.1	256.93	256.88	90.34	91.72	88.84	3232	3465	3206	5105	5592	5539	6226	6000	6002	1720	1729	1665	1346	1445	1429	1257	1427	1117	8171	8474	8311	9146
LOC105033411	43.04	44.96	43.58	88.65	88.29	90.04	95.79	99.96	99.53	11.87	12.14	10.75	13.85	13.58	14.52	39.89	45.54	40.53	32.94	33.38	35.63	30.26	30.88	29.82	31.35	30.47	30.74	966	1028	956	2140	2264	2312	2397	2403	2380	260	275	232	318	300	328	882	1088	900	796	856	909	757
LOC105033412	8.96	7.02	6.56	14.62	16.31	14.72	18.23	19.64	20.35	6.07	6.21	5.85	5.81	6.05	6.09	7.07	6.02	7.09	14.04	13.45	15.1	16.05	14.26	16.3	8.61	7.55	8.48	146	116	104	252	299	270	327	338	348	98	104	94	97	98	101	113	104	114	248	253	283	293
LOC105033413	11.03	10.82	11.1	0.53	0.75	0.79	0.36	0.25	0.37	14.48	14.4	13.66	15.22	12.37	12.64	12.8	12.92	14.32	4.04	3.82	3.77	2.56	2.46	2.7	26.33	27.12	25.88	551	543	543	29	43	43	19	13	19	734	763	693	797	629	654	637	694	713	228	227	225	148
LOC105033414	27.22	37.01	34.61	17.62	15.07	16.26	8.21	9.95	9.69	505.75	510.57	509.61	213.68	205.56	213.95	65.59	73.8	59.45	3.13	3.13	3.54	9.88	8.14	9.44	28.57	27.57	31.43	241	332	298	165	150	162	80	93	90	4435	4641	4446	1939	1807	1926	569	692	519	30	32	36	98
LOC105033415	27.13	29.2	28.35	89.56	88.67	85.82	112.13	110.08	111.01	12.4	13.1	13.87	18.04	17.43	17.94	19.55	20.48	20.42	66.33	64.88	65.36	52.9	54.45	55.37	21.58	21.62	22.16	1045	1134	1059	3689	3861	3762	4776	4515	4520	482	529	536	706	669	712	741	840	779	2835	2946	2962	2339
LOC105033416	50.22	49.76	50.78	466.39	470.52	471.62	434.94	446.33	439.53	0.09	0.04	0.14	0.16	0	0	0.42	0.59	0.78	13.16	12.92	13.56	4.99	5.4	4.77	1.05	1.19	0.7	2259	2265	2211	22084	23639	23746	21496	21137	20693	4	2	6	7	0	0	18	27	35	633	663	690	242
LOC105033417	64.26	59.14	61.26	102.33	105.21	103.22	100.9	103.24	105.87	66.67	67.82	68.85	82.32	79.3	79.96	67.74	68.85	74.21	81.72	86.25	87.92	85.13	83.72	80.14	69.65	74.12	71.54	2450	2285	2272	4126	4510	4428	4233	4155	4234	2518	2655	2587	3217	3002	3100	2531	2780	2790	3377	3794	3854	3635
LOC105033418	0	0.07	0.46	0	0	0	0	0	0	0.15	0.07	0.08	0	0	0	0	0.07	0	0	0	0	0	0	0	0	0	0.07	0	1	6	0	0	0	0	0	0	2	1	1	0	0	0	0	1	0	0	0	0	0
LOC105033419	5.29	5.51	5.67	2.6	2.47	2.87	3.48	3.07	3.08	5.43	5.53	4.94	7.04	6.18	6.61	7.06	6.03	6.77	4.34	4.52	4.82	5.14	4.64	5.38	4.05	3.73	4.16	196	207	204	103	104	122	140	123	120	200	212	182	267	229	251	257	237	250	177	195	205	217
LOC105033420	11.06	11.27	11.58	0.06	0.02	0	0.06	0.02	0.04	13.15	14.44	13.39	12.71	12.74	11.84	23.13	25.24	25.63	0.23	0.22	0.15	0.3	0.32	0.41	17.47	16.5	15.46	530	546	539	3	1	0	3	1	2	622	709	629	623	603	575	1085	1277	1208	12	12	8	16
LOC105033421	30.61	27.87	28.2	8.45	7.22	6.71	4.18	5.34	4.97	57.32	54.94	58.27	26.1	27.94	26.39	39.44	36.76	37.36	45.96	45.35	44.6	41.51	40.71	40.33	22.51	21.47	21.37	1086	1002	973	317	288	268	163	200	185	2014	2001	2037	949	984	952	1371	1381	1307	1767	1856	1819	1649
LOC105033422	11.47	10.53	9.62	1.21	1.22	1.59	1.22	1.06	1.46	10.09	11.42	11.35	12.44	10.62	10.96	11.12	10.44	9.85	9.99	9.41	8.78	8.13	8.56	8.01	11.43	8.51	9.94	359	334	293	40	43	56	42	35	48	313	367	350	399	330	349	341	346	304	339	340	316	285
LOC105033423	10.03	9.09	10.58	4.93	5.41	4.47	5.16	4.47	3.25	9.64	9.82	10.13	8.1	9.12	8.52	5.55	6.09	5.86	9	8.74	9.9	8.39	9.31	9.01	4.13	4.92	4.58	389	357	399	202	236	195	220	183	132	370	391	387	322	351	336	211	250	224	378	391	441	364
LOC105033424	8.09	8.63	7.97	9.32	8.79	10.54	9.42	9.2	9.47	4.81	4.42	3.83	6.45	6.35	6.44	7.24	6.86	6.16	0.5	0.27	0.64	0.51	0.93	0.52	0.71	0.49	0.44	285	308	273	347	348	411	365	342	350	166	160	133	231	219	225	250	256	214	19	11	26	20
LOC105033425	19.91	19.8	20.61	7.68	8.12	7.79	6.71	6.42	7.18	23.98	25.56	24.79	20.94	19.7	20.56	25.33	24.94	24.84	14.75	15.64	15.7	15.88	16.08	16.25	15.88	15.52	15.48	2020	2043	2045	830	933	895	749	695	770	2423	2667	2486	2183	1994	2127	2519	2674	2478	1626	1841	1837	1807
LOC105033426	93.85	97.95	99.26	29.46	31.34	34.99	30.54	29.53	28.95	40.09	38.44	37.21	62.02	65.05	57.32	72.91	69.55	68.5	64.95	62.38	70.1	55.93	56.24	58.11	57.99	59.99	63.93	953	1010	984	317	359	400	342	317	309	413	410	381	665	668	610	741	765	702	759	777	869	677
LOC105033427	7.34	5.54	7.38	0.47	0.37	0.51	0.6	1.17	0.24	1.33	1.29	0.25	0.72	1.08	1.14	2.36	2.65	1.59	1.9	1.65	1.65	0.15	0.48	0.36	3.76	4.91	4.46	89	68	87	6	5	7	8	15	3	16	16	3	9	13	14	28	34	19	25	23	23	2
LOC105033428	264.65	253.18	259.44	3.63	3.04	3.87	6.42	6.63	6.27	12.98	11.37	10.06	37.81	39.04	34.74	192.55	199.81	193.44	38.37	39.54	37.45	48.22	49.73	51.77	315.08	307.81	311.34	4738	4593	4520	69	61	78	126	125	118	232	211	179	698	700	637	3404	3817	3438	746	818	772	971
LOC105033430	25.12	24	25.69	17.31	18.64	15.57	10.1	10.05	9.4	51.62	53.54	54.03	22.7	21.86	23.5	13.03	14.06	14.54	13.45	12.49	13.78	11.33	12.24	10.73	7.96	8.3	10.32	617	598	615	449	515	430	272	260	242	1253	1350	1309	571	532	586	313	366	352	357	354	389	310
LOC105033431	0	0	0	0	0	0	0	0	0	0	0	0	0	0	0	0	0	0	0	0	0	0	0	0	0	0	0	0	0	0	0	0	0	0	0	0	0	0	0	0	0	0	0	0	0	0	0	0	0
LOC105033434	0.34	0.13	0.21	0.06	0.24	0.24	0.25	0	0.13	0	0.13	0	0.33	0.2	0.33	0.76	1.34	0.68	0.06	0.06	0.06	0	0	0	0.88	0.34	0.25	5	2	3	1	4	4	4	0	2	0	2	0	5	3	5	11	21	10	1	1	1	0
LOC105033435	9.96	9.26	9.3	0.97	0.72	0.99	0.76	0.65	1.03	7.93	8.9	9.15	10.6	9.85	9.2	13.9	14.36	13.03	8.93	8.11	8.45	7.67	8.14	8.92	13	12.71	11.33	331	312	301	34	27	37	28	23	36	261	304	300	361	325	311	453	505	427	322	311	323	286
LOC105033436	3.35	3.08	2.26	1.2	1.03	0.72	0.42	0.22	1.1	3.5	5.07	3.29	4.18	4.31	3.98	3.31	2.62	2.93	5.55	3.71	6.94	5.27	4.89	4.07	5.05	4.32	4.45	29	27	19	11	10	7	4	2	10	30	45	28	37	37	35	28	24	25	52	37	69	51
LOC105033437	41.74	41.65	42.69	0.19	0.18	0.12	0.36	0.44	0.39	19.81	17.81	19.58	24.51	25.51	25.49	91.32	87.96	89.25	1.56	1.54	1.41	2.72	2.32	2.22	52.86	50.8	49.48	2046	2063	2041	9	10	7	18	22	22	960	907	949	1244	1231	1250	4356	4589	4351	85	87	79	151
LOC105033438	41.07	41.2	41.44	32.18	32.3	31.78	31.74	29.49	31.17	31.41	27.46	28.85	50.88	51.53	48.51	62.15	64.64	65.55	27.67	27.18	28.29	31.09	30.49	30.73	35.43	36.26	34.26	2054	2088	2016	1702	1816	1788	1747	1557	1635	1556	1410	1422	2608	2559	2467	3046	3424	3233	1500	1568	1627	1741
LOC105033439	152.91	147.98	147.55	25.7	29.45	27.72	26.9	26.34	27.93	142.42	145.81	148.74	164.27	158.43	162.9	183.53	192.28	190.8	99	96.03	101.2	97.88	101.5	101.62	163.2	163.75	159.74	4308	4210	4004	782	913	868	822	792	835	4004	4184	4179	4752	4408	4641	5062	5702	5386	3000	3166	3284	3125
LOC105033440	55.55	54.38	53.95	5.82	6.28	6.94	4.51	4.88	4.79	34.43	33.72	33.68	95.41	98.81	96.87	188.84	188.62	190.12	42.52	40.88	41.92	46.83	44.11	45.8	124.22	122.52	124.38	1714	1700	1619	190	218	241	153	159	155	1052	1068	1024	3017	3027	3039	5709	6163	5784	1422	1455	1487	1618
LOC105033441	2.56	1.75	2.43	0.98	0.92	0.65	0.33	0.41	0.29	10.2	9.46	10.94	13.33	14.7	13.78	9.78	9.87	8.3	4.71	3.81	4.81	3.32	2.79	4.14	7.83	8.39	8.3	42	29	38	17	17	12	6	7	5	165	159	175	222	236	224	157	169	134	83	72	90	61
LOC105033442	51.88	48.93	47.55	61.86	54.96	54.53	64.84	62.96	65.48	16.06	14.7	14.19	25.92	24.3	22.78	40.1	32.56	32.95	32.16	35.09	35.4	36.28	33.47	37.44	44.73	46.43	58.8	701	670	625	884	835	829	964	898	928	215	204	189	359	326	313	531	466	439	471	547	550	549
LOC105033443	17.15	16.68	15.36	0	0.04	0	0.05	0	0	20.62	21.6	18.53	13.15	11.85	13.85	18.12	17.62	16.37	1.3	1.31	1.4	3.55	2.17	1.95	18.33	16.03	17.4	341	336	297	0	1	0	1	0	0	406	441	363	268	234	280	353	371	321	28	30	32	79
LOC105033444	2.26	2.15	2.96	0.07	0.21	0	0.07	0	0	3.5	3.81	4.51	2.49	2.27	2.68	2.54	2.85	2.13	3.21	2.54	2.36	1.95	1.81	2.71	7.49	9.87	8.29	30	29	38	1	3	0	1	0	0	46	52	59	34	30	36	33	40	28	46	39	36	29
LOC105033446	55.2	56.12	59.13	8.26	7.76	6.28	5.13	6.69	5.02	85.02	83.4	83.12	94.06	103.3	100.75	75.07	83.28	77.33	43.11	49.07	59.85	48.72	48.33	49.47	93.94	94.52	100.48	430	443	448	68	68	55	44	55	41	656	667	638	751	799	798	573	687	594	364	441	536	425
LOC105033447	39.03	38.2	37.29	40.78	40.31	38.48	42.33	43.24	39.38	29.74	29.9	29.74	37.36	41.24	37.08	36	35.49	34.2	49.52	50.32	47.19	43.13	43.97	43.11	23.59	23.41	23.13	1352	1341	1257	1494	1571	1500	1614	1582	1432	1021	1064	1016	1326	1418	1306	1222	1302	1168	1860	2012	1880	1674
LOC105033448	3.67	3.07	4.18	2	1.83	1.21	1.55	1.81	1.72	3.4	4.26	3.11	6.81	6.88	7.41	6.77	7.02	6.93	4.5	4.57	3.71	4.04	5.4	3.62	4.25	4	4.69	73	62	81	42	41	27	34	38	36	67	87	61	139	136	150	132	148	136	97	105	85	90
LOC105033450	2.78	2.93	4.06	0.54	0.56	0.56	0.41	0.65	0.17	3.26	3.57	4.49	3.35	3.13	4.08	4.83	3.89	4.17	3.62	3.31	3.93	3.84	3.92	4.17	4.88	4.65	4.78	48	51	68	10	11	11	8	12	3	56	64	77	60	54	72	82	72	72	67	66	77	73
LOC105033451	36.63	38.66	39.28	23.02	19.59	21.48	17.82	17.51	17.22	19.71	25.6	23.32	44.55	48.29	44.27	38.94	33.75	38.57	46.1	46.22	44.28	42.62	48.11	43.79	56.89	49.79	57.73	411	441	427	272	250	274	220	208	204	216	290	255	510	534	500	423	395	422	556	591	565	532
LOC105033452	22.08	20.32	20.05	19.8	21.41	19.14	21.2	19.84	18.59	15.23	14.21	16.97	15.64	15.94	14.79	12.51	12.09	14.24	43.63	37.46	40.31	30.8	28.69	31.57	15.73	15.96	14.76	445	415	393	422	485	434	470	422	393	304	294	337	323	319	303	247	258	283	953	871	934	695
LOC105033453	63.11	62.45	64.78	10.39	10.17	10.41	8.75	8.25	8.88	62.75	59.81	57.97	51.65	51.02	51.66	73.19	70.25	73.22	53.02	49.14	48.17	52.96	54.51	54.13	65.19	66.64	61.55	5750	5766	5741	1001	1042	1067	877	793	849	5663	5595	5205	4823	4616	4786	6535	6779	6579	5236	5165	5046	5404
LOC105033454	1.23	1.01	1.06	0	0.06	0	0.06	0.09	0	1.3	1.65	0.61	1.23	0.8	0.94	1.39	1.25	1.88	0.76	0.83	0.55	0.77	0.57	0.82	1.48	1.64	2.15	37	31	31	0	2	0	2	3	0	39	51	18	38	24	29	41	40	56	25	29	19	26
LOC105033455	0	0	0.07	0	0	0	0	0	0	22.51	26.57	21.65	14.59	14.3	14.93	12.27	11.26	10.65	0.55	0.57	0.9	1.53	1.19	1.91	2.03	2.74	2.95	0	0	1	0	0	0	0	0	0	385	479	384	262	251	269	209	212	194	11	12	20	28
LOC105033456	1.16	1.28	1.57	0.29	0.3	0.54	0.08	0.18	0.24	2.21	3.15	3.26	0.84	1	1.06	1.3	1.67	2.08	1.35	1.22	1.01	1.11	1.33	0.9	2.24	2.04	2.08	42	47	55	11	12	22	3	7	9	79	117	116	31	36	39	46	64	74	53	51	42	45
LOC105033457	32.32	30.48	28.6	37.72	42.38	41.82	44.56	44.83	45.23	57.62	54.38	55.08	33.38	35.93	35.64	33.77	33.58	32.62	66.65	62.97	62.1	64.18	67.82	64.14	32.32	30.18	29.27	931	890	805	1154	1379	1359	1417	1370	1366	1590	1551	1505	961	993	1014	920	986	890	2033	2020	2004	2014
LOC105033460	0	0	0	0	0	0	0	0	0	0	0	0	0	0	0	0	0	0	0	0	0	0	0	0	0	0	0	0	0	0	0	0	0	0	0	0	0	0	0	0	0	0	0	0	0	0	0	0	0
LOC105033461	5.03	4.76	5.05	0.32	0.6	0.71	0.42	0.6	0.89	3.85	3.54	3.74	1.94	2.43	1.96	2.5	3.24	2.7	5.58	5.28	4.82	6.5	6.09	5.51	2.79	2.82	3.45	119	114	116	8	16	19	11	15	22	90	86	87	47	57	47	58	81	63	143	144	131	172
LOC105033462	3.26	2.79	2.65	2.02	1.9	2.04	1.94	1.72	1.56	1.9	2.51	2.13	5.54	5.5	5.83	5.03	6.19	6.14	3.97	3.81	4.5	2.77	3.44	3.78	3.41	4.37	3.3	104	90	82	68	68	73	68	58	52	60	82	67	181	174	189	157	209	193	137	140	165	99
LOC105033465	0	0.09	0	0	0	0	0	0	0	0	0	0	0	0	0	0	0	0	0.16	0.08	0	0	0	0	0.08	0.09	0.16	0	1	0	0	0	0	0	0	0	0	0	0	0	0	0	0	0	0	2	1	0	0
LOC105033466	36.58	34.32	36.34	22.02	20.69	21.51	18.74	18.59	20.67	43.98	44.3	44.78	44.93	47.2	45.75	42.02	42.14	41.24	31.59	29.85	28.65	32.73	31.44	33.4	34.44	33.79	33.28	1774	1689	1716	1129	1128	1174	1000	952	1054	2113	2204	2141	2235	2275	2257	1997	2165	1970	1660	1671	1599	1777
LOC105033467	0.11	0.22	0.08	7.62	5.96	6.66	5.06	4.95	3.9	0.11	0.18	0.15	0.04	0.04	0.11	0.04	0.04	0	3.32	3.48	3.69	6.02	6.25	6.06	0.49	0.38	0.69	3	6	2	213	177	198	147	138	108	3	5	4	1	1	3	1	1	0	95	106	112	178
LOC105033468	27.22	25.88	26.03	41.57	45.74	45.46	42.41	42.36	40.17	33.93	35.52	35.23	24.35	24.34	24.47	24.5	23.12	20.52	19.77	20.12	21.36	21.15	20.08	21.37	26.01	28.21	28.91	686	661	638	1108	1296	1289	1176	1127	1062	847	919	875	629	609	627	605	617	510	540	585	619	597
LOC105033469	0	0	0	0	0	0	0	0	0	0	0	0	0	0.08	0	0	0	0	0	0	0	0	0	0	0	0	0	0	0	0	0	0	0	0	0	0	0	0	0	0	2	0	0	0	0	0	0	0	0
LOC105033470	2.3	2.98	3.66	1.45	1	1.4	0.61	0.68	0.56	4.59	4.52	4.3	1.54	1.63	1.73	1.43	1.19	1.64	10.35	11.68	11.8	12.43	10.9	11.85	4.23	4.86	3.92	51	67	79	34	25	35	15	16	13	101	103	94	35	36	39	31	28	36	249	299	301	309
LOC105033471	4.83	4.56	5.35	0.5	0.38	0.33	0.63	0.25	0.25	0.96	1.03	0.97	3.37	3.42	4.91	22.58	25.96	23.89	0.2	0.05	0.28	0.43	0.61	0.51	13.03	11.45	12.39	91	87	98	10	8	7	13	5	5	18	20	18	65	64	94	417	518	444	4	1	6	9
LOC105033472	20.55	20.28	21.16	20.67	21.86	17.52	17.31	17.9	19.73	19.57	19.36	17.53	18.8	19	16.96	18.97	17.04	17.67	27.23	28.89	29.42	25.18	26.08	23.63	18.96	19.13	18.6	411	407	411	438	492	395	382	379	414	385	396	344	383	374	341	370	355	347	590	667	676	563
LOC105033473	0.61	0.52	0.75	0	0	0	0	0	0	0.29	0.32	0.49	3.05	2.49	2.31	4.68	3.64	4.65	0	0	0	0	0	0	0.9	0.65	0.41	15	13	18	0	0	0	0	0	0	7	8	12	77	61	58	113	95	113	0	0	0	0
LOC105033474	0.19	0.18	0.19	0	0	0	0	0	0	0.38	0.55	0.38	0	0.57	0.55	0.76	0.18	0.19	0	0	0	0	0	0	0.17	0.75	0.69	1	1	1	0	0	0	0	0	0	2	3	2	0	3	3	4	1	1	0	0	0	0
LOC105033475	0.29	0	0.1	0	0	0	0	0	0	0	0	0.1	0	0	0	0.2	0.18	0.1	0.36	0.17	0.08	0	0.09	0	0.63	1.27	1.68	3	0	1	0	0	0	0	0	0	0	0	1	0	0	0	2	2	1	4	2	1	0
LOC105033476	0.11	0	0	0.21	0.2	0.2	0	0.11	0.21	0	0	0	0	0	0	0	0	0	0.93	1.64	1.16	0.7	0.64	0.49	1.66	1.01	1.53	1	0	0	2	2	2	0	1	2	0	0	0	0	0	0	0	0	0	9	17	12	7
LOC105033477	0	0.23	0	0.22	0.21	0.31	0.11	0.22	0	0	0	0	0	0	0	0	0	0	2.49	2.24	4.91	1.36	0.68	0.62	0.22	0.24	0.43	0	2	0	2	2	3	1	2	0	0	0	0	0	0	0	0	0	0	23	22	48	13
LOC105033479	19.87	18.73	20.35	30.36	34.28	32.48	29.32	30.24	30.54	7.58	5.92	7.15	2.4	2.25	1.93	1.96	1.93	1.91	50.26	57.17	53.28	57.14	54.42	52.68	8.45	8.54	8.74	516	493	514	834	1001	949	838	829	832	195	158	183	64	58	51	50	53	49	1415	1713	1591	1662
LOC105033480	4.49	4.9	4.61	0.4	0.11	0.16	0.11	0.06	0.11	5.19	4.84	5.22	5.19	6.27	5.65	5.49	4.8	4.55	0.88	0.73	1.04	1.6	1.09	1.32	3.17	2.9	3.23	75	83	75	7	2	3	2	1	2	86	83	86	89	104	96	90	85	75	16	14	20	30
LOC105033481	1.99	2.6	2.84	0	0.17	0.34	0.23	0.18	0.06	6.49	4.88	4.18	6.27	5.89	6.51	10.3	9.23	10.76	4.51	3.85	4.81	7.52	6.67	6.17	15.6	17.44	16.48	31	41	43	0	3	6	4	3	1	100	78	64	100	91	103	157	152	165	76	69	86	131
LOC105033482	14.81	15.21	15.8	1.89	1.8	1.82	1.61	1.61	1.84	14.95	14.76	15.31	15.06	13.86	14.63	16.89	19.69	17.82	9.97	9.52	9.3	10.5	10.35	10.1	18.32	15.4	15.75	637	663	661	86	87	88	76	73	82	637	652	649	664	592	640	712	897	756	465	466	460	506
LOC105033483	0.38	0	0.26	0	0	0	0	0	0	0.19	0.31	0.32	0.25	0.38	0.12	0.06	0.06	0.26	0	0	0	0.11	0.06	0.61	0.59	0.9	0.41	6	0	4	0	0	0	0	0	0	3	5	5	4	6	2	1	1	4	0	0	0	2
LOC105033484	153.91	147.13	155.25	54	50.67	53.5	48.5	46.96	48.96	50.28	51.93	52.63	93.4	92.16	86.04	158.64	149.88	139.28	20.25	18.58	20.6	22.41	20.32	23.11	86.92	85.78	92.17	3288	3185	3226	1220	1217	1286	1140	1059	1097	1064	1139	1108	2045	1955	1869	3321	3391	2934	469	458	506	536
LOC105033485	1.1	1.23	0.49	0.28	0.65	0.2	0.47	0.35	0.56	0.96	1.14	1.19	0.64	0.74	0.79	0.75	0.97	1.26	0.95	0.82	0.96	0.86	0.7	0.75	1.23	1.11	1.14	15	17	6	4	10	3	7	5	8	13	16	16	9	10	11	10	14	17	14	12	15	13
LOC105033486	0.12	0.18	0.06	0	0	0	0.06	0.06	0	41.71	43	38.21	7.95	9.53	8.17	0.68	0.74	1.35	0.5	0.31	0.27	0.64	0.87	0.96	0.67	1.21	1.32	2	3	1	0	0	0	1	1	0	686	733	624	135	157	138	11	13	22	9	6	5	12
LOC105033487	2.61	3.4	3.25	110.68	108.47	112.2	188.91	182.06	187.93	0.49	0.61	0.71	6.75	5.99	6.33	2.31	2.66	2.82	1.57	1.21	1.24	1.55	1.54	1.32	2.46	2.6	2.64	75	99	91	3365	3506	3629	5976	5525	5667	14	18	20	199	171	185	65	81	80	49	40	41	50
LOC105033489	56.5	56.34	56.86	0.76	0.9	0.59	0.57	0.6	0.43	12.94	13.06	13.89	37.07	38.05	37.05	63.21	63.17	61.75	10.7	10.56	10.96	12.44	11.2	12.14	92.2	95.58	95.47	1618	1635	1584	23	29	19	18	18	13	367	384	392	1088	1082	1079	1774	1916	1744	332	349	361	399
LOC105033490	34.09	33.1	32.75	80.83	83.95	88.09	66.02	68.01	68	20.69	22.12	22.38	19.3	18.15	19.22	20.09	21.44	22.37	71.38	73.62	72.8	74.53	71.19	70.61	28.18	28.96	28.28	2699	2654	2517	6674	7486	7824	5683	5584	5616	1557	1754	1642	1486	1383	1479	1553	1767	1729	6173	6766	6677	6670
LOC105033491	13.08	14.74	13.38	8.26	8.12	8.27	8.5	8.33	8.76	21.68	23.33	24.54	20.07	23.39	19.45	13.57	13.73	13.32	19.97	19.59	21.67	20.38	19.75	20.18	22.17	19.95	21.98	232	265	231	155	162	165	166	156	163	381	425	429	365	412	351	236	258	233	384	401	442	405
LOC105033492	0.35	0.39	0.23	0.02	0	0	0	0	0	0.05	0.14	0.03	0.29	0.57	0.85	0.63	0.49	0.85	0	0	0	0.02	0	0	0.28	0.35	0.47	14	16	9	1	0	0	0	0	0	2	6	1	12	23	35	25	21	34	0	0	0	1
LOC105033493	0	0.06	0.47	0	0	0	0	0	0	0.92	0.76	0.66	0.44	0.07	0.06	0	0.12	0.26	4.14	3.72	4.02	3.08	2.75	3.38	0.61	0.79	0.18	0	1	7	0	0	0	0	0	0	14	12	10	7	1	1	0	2	4	69	66	71	53
LOC105033495	0.47	0.12	0	0.11	0.1	0	0.11	0.34	0.11	0.95	1.72	2.04	1.27	0.83	1.28	0.12	0.11	0	0.33	0.1	0.72	0	0.11	0	0.11	0.24	0.11	4	1	0	1	1	0	1	3	1	8	15	17	11	7	11	1	1	0	3	1	7	0
LOC105033496	1.59	1.89	1.97	6.43	5.1	6.7	4.44	4.33	4.66	3.22	4.14	2.8	5.28	6.74	2.82	0.54	0.9	0.97	3.63	4.05	2.59	1.33	1.43	0.93	1.97	0.75	2.53	15	18	18	64	54	71	46	43	46	30	40	26	51	63	27	5	9	9	37	44	28	14
LOC105033497	2.1	2.87	2.67	0.11	0.1	0.03	0.1	0.11	0	8.26	7.89	7.91	7.61	7.05	6.5	8.62	8.59	6.86	0.63	0.5	0.9	0.65	0.99	0.57	18.98	17.2	16.06	55	76	68	3	3	1	3	3	0	214	212	204	204	183	173	221	238	177	18	15	27	19
LOC105033498	25.4	25.35	26.63	0.77	0.56	0.73	0.51	0.69	0.72	14.65	14.38	14.98	15.6	16.58	16.04	23.39	22.83	20.68	12.69	11.84	10.92	12.85	13.09	13.63	26.6	26.03	24.61	807	816	823	26	20	26	18	23	24	461	469	469	508	523	518	728	768	648	437	434	399	457
LOC105033499	0.03	0.06	0	0.16	0.15	0.1	0.15	0	0.11	0	0	0	0	0	0	0	0	0	0.1	0.1	0.22	0.23	0.22	0.22	0.03	0.03	0.08	1	2	0	6	6	4	6	0	4	0	0	0	0	0	0	0	0	0	4	4	9	9
LOC105033500	0.1	0	0.05	0.29	0.09	0.18	0	0	0	0.05	0	0	0.05	0.05	0	0.05	0	0	0	0	0.04	0	0.1	0	0.05	0	0	2	0	1	6	2	4	0	0	0	1	0	0	1	1	0	1	0	0	0	0	1	0
LOC105033501	14.84	14.42	13.82	4.94	5	4.69	4.83	5.05	4.89	14.2	13.61	13.6	13.98	14.9	15.63	19.81	19.69	19.88	12.4	11.33	10.83	12.56	13.45	13.26	15.6	14.41	13.75	743	722	669	253	275	265	260	260	254	700	712	673	723	736	790	957	1040	975	658	643	608	703
LOC105033502	0.83	1.07	1.17	0	0.18	0.05	0	0	0.1	0.31	0.05	0.16	0.3	0.21	0.31	3.12	2.59	2.1	0.29	0.18	0.09	0.18	0.1	0.18	4.04	4.96	5.26	16	21	22	0	4	1	0	0	2	6	1	3	6	4	6	59	53	40	6	4	2	4
LOC105033503	1.41	1.41	1.19	2.44	1.8	1.69	1.9	1.78	1.9	2.11	2.01	3.32	3.15	2.95	2.44	1.08	1.89	0.97	1.38	2.13	1.48	1.74	3.3	2.57	1.43	1.98	1.78	24	31	20	41	36	34	38	35	31	38	45	56	52	46	31	23	28	17	28	47	37	39
LOC105033504	6.3	5.82	5.8	1.56	1.56	1.16	1.46	1.14	1.63	5.96	5.78	5.91	10.58	9.55	10.87	11.49	12.68	12.16	9.11	8.47	9.22	8.87	8.85	7.44	14.3	14.65	14.68	164	150	145	43	46	35	42	31	45	153	157	151	276	244	283	290	347	309	252	250	271	256
LOC105033505	11.31	12.13	13.17	11.42	12.84	10	13.87	11.13	11.44	7.97	7.52	7.93	8.28	9.54	9.65	9.8	9.82	8.45	14.1	14.62	16.05	15.57	15.31	16.59	13.86	13.17	13.83	188	204	211	200	237	187	252	193	198	131	127	126	140	157	162	158	173	139	253	280	307	291
LOC105033506	5.45	5.76	5.31	5.29	5.24	5.06	5.1	5.28	5.12	9.35	9.36	9.15	6.95	7.39	8.02	8.89	8.84	9	6.39	7.19	6.56	7.65	7.29	7.36	8.11	8.07	7.71	324	349	308	333	351	341	334	332	319	553	574	539	424	430	485	517	560	527	411	490	449	509
LOC105033507	19.05	18.64	19.04	5.91	6.11	5.58	5.79	5.32	5.32	23.93	20.99	22.39	17.61	20.6	18.46	16.7	17.17	18.65	12.68	13.85	12.46	13.59	14.54	14.17	17	18.65	18.49	443	436	423	138	152	140	142	125	124	541	491	497	407	468	427	385	440	435	337	391	343	372
LOC105033509	80.67	85.02	81.57	54.5	54.17	52.07	61.09	59.71	58.03	52.7	55.43	55.44	48.22	47.67	50.96	64.68	66.77	68.7	54.65	55.79	55.62	64.78	66.26	68.54	68.72	65.64	67.34	2122	2266	2087	1516	1602	1541	1768	1658	1601	1373	1497	1437	1300	1245	1363	1667	1860	1782	1558	1693	1682	1908
LOC105033510	3.32	5.68	4.87	0.19	0.06	0.24	0.31	0.06	0.06	1.37	1.98	1.17	3.63	4.57	5.13	5.04	4.03	5.35	0.37	0.65	1.12	0.73	1.11	1.25	0.69	0.82	0.87	49	85	70	3	1	4	5	1	1	20	30	17	55	67	77	73	63	78	6	11	19	12
LOC105033511	2.24	2.71	2.91	0.56	0.97	0.42	1.38	0.49	1.31	1.06	0.58	0.33	0.49	0.31	0.45	1.24	1.17	1.16	12.37	13.8	12.62	16.96	18.81	20.66	9.36	9.6	9.17	49	60	61.83	13.01	23.72	10.34	33.27	11.26	30.13	23	13	7	11	6.65	10	26.52	27	25	292.96	348	317	415
LOC105033512	0	0	0	0	0	0	0	0	0	0	0	0	0	0	0	0	0	0	0	0	0	0	0	0	0	0	0	0	0	0	0	0	0	0	0	0	0	0	0	0	0	0	0	0	0	0	0	0	0
LOC105033514	9.42	8.68	11.11	0	0	0	0	0	0	0.63	0.57	0.63	0.61	0.81	0.66	21.29	21.13	18.39	0.21	0.12	0	0.4	0.3	0.39	48.96	49.91	49.18	211	197	242	0	0	0	0	0	0	14	13	14	14	18	15	467	501	406	5	3	0	10
LOC105033515	78.38	80.43	78.49	96.44	98.01	95.98	72.38	75.58	73.89	35.77	36.12	34.03	28.27	33.35	32.15	33.69	32.56	32.34	36.13	33.51	31.06	34.28	34.26	33.8	33.86	32.62	34.5	2232	2321	2174	2904	3138	3075	2268	2272	2207	1009	1056	955	825	943	931	940	982	908	1115	1101	1017	1093
LOC105033517	0	0	0	0	0	0	0	0	0	0	0	0	0	0	0	0	0	0	0	0	0	0	0	0	0	0	0	0	0	0	0	0	0	0	0	0	0	0	0	0	0	0	0	0	0	0	0	0	0
LOC105033518	7.73	6.78	6.58	4.87	4.03	4.33	4.14	3.6	3.57	6.28	8.29	6.84	7.77	7.76	9.01	7.49	7.35	7.66	8.91	8.82	8.92	10.16	10.65	11.04	7.19	6.2	6.96	297	264	246	198	174	187	175	146	144	239	327	259	306	296	352	282	299	290	371	391	394	437
LOC105033519	10.91	11.21	11.37	51.54	52.04	51.52	59.9	63.07	61.3	7.53	7.94	9.2	8.05	9.26	8.15	14.07	14.43	13.18	17.75	16.82	16.4	17.04	18.98	17.25	8.51	9.99	9.47	579	603	587	2893	3106	3077	3499	3534	3413	396	433	481	438	488	440	732	811	690	1021	1030	1001	1013
LOC105033521	1.73	1.34	1.75	0.68	0.76	0.39	0.34	0.64	0.42	0.55	0.6	0.31	0.27	0.21	0.23	0.9	0.51	0.76	13.52	15	14.73	17.16	15.28	17.08	23.46	23.56	22.72	51	40	50	21	25	13	11	20	13	16	18	9	8	6	7	26	16	22	431	509	498	565
LOC105033524	5.55	4.65	4.12	13.76	13.26	15.81	10.99	11.92	11.26	11.07	12.6	12.27	7.75	4.6	5.6	1.79	1.79	1.57	4.61	5.85	6.12	5.78	4.86	6.87	1.83	1.28	1.35	79	67	57	207	212	253	172	179	168	156	184	172	113	65	81	25	27	22	71	96	100	92
LOC105033525	7.29	6.62	6.18	1.23	0.74	0.74	0.41	0.33	0.37	11.2	10.12	9.93	9.14	9.97	10.1	11.19	10.78	9.46	3.97	4.65	3.69	4.76	4.03	5.18	7.76	8.21	7.23	171	163	147	30	20	20	11	8	9	271	254	239	229	242	251	268	279	228	103	129	103	130
LOC105033526	8.65	11.62	10.43	2.87	2.62	3.26	2.64	2.75	2.46	18.16	17.17	19.31	14.81	15.42	13.81	18.86	20.11	19.76	7.73	7.42	7.64	8.29	7.74	7.45	7.5	8.68	7.96	191	260	224	67	65	81	64	64	57	397	389	420	335	338	310	408	470	430	185	189	194	205
LOC105033527	26.38	25.15	24.23	8.3	8.1	8.46	8.96	7.08	8.89	20.11	20.46	22.62	25.46	25.65	23.91	23.6	26.52	25.3	33.78	30.94	31.44	30.4	28.83	32	34.74	29.55	37.07	475	459	424	160	167	174	181	136	170	359	378	403	472	460	438	416	506	450	665	646	656	617
LOC105033528	3.35	4.03	4.01	1.03	1.05	1.29	0.49	0.52	0.35	2.84	3	2.49	0.8	1.19	1.69	0.74	1.21	1.47	1.85	1.26	1.18	1.3	1.57	1.2	2.28	1.74	1.83	37	45	43	12	13	16	6	6	4	31	34	27	9	13	19	8	14	16	22	16	15	16
LOC105033529	21.23	17.81	15.29	2.08	1.78	2.05	3.03	3.11	3.23	0.1	0.05	0	0.25	0.05	0.25	0.58	0.34	0.73	7.33	6	7.76	5.59	6.11	7.04	4.15	6.15	5.4	414	352	290	43	39	45	65	64	66	2	1	0	5	1	5	11	7	14	155	135	174	122
LOC105033530	3.83	4.07	4.84	40.13	39.18	42.9	29.38	30.16	29.28	0.05	0.05	0	0.05	0.05	0.14	1.45	1.81	1.64	12.58	13.14	13.87	4.12	2.87	3.32	1.23	1.63	1.62	78	84	96	865	898	984	659	649	626	1	1	0	1	1	3	29	39	33	278	309	325	94
LOC105033531	1.53	2.16	2.1	0.07	0.13	0.06	0.13	0	0.14	0.88	0.57	0.3	2.34	1.54	2.36	4.09	5.36	4.65	0.81	1.07	0.51	0.46	0.84	0.7	4.67	4.26	4.6	21	30	28	1	2	1	2	0	2	12	8	4	33	21	33	55	78	63	12	17	8	7
LOC105033532	27.67	27.52	28.36	40.09	40.54	42.13	26.43	27.11	29.46	47.71	49.42	48.39	34.08	32.32	32.92	18.55	18.59	19.02	34.25	33.82	31.9	31.47	31.18	30.5	17.76	19.9	18.43	718	723	716	1102	1181	1230	754	742	802	1228	1319	1239	907	834	870	471	510	487	965	1013	954	915
LOC105033533	13.85	15.09	16.44	2.83	2.78	2.76	3.61	3.75	3.91	24.75	23.78	23.1	28.51	27.8	27.26	27.72	29.35	30.21	8.43	8.49	10.09	12.14	11.63	11.08	18.01	18.26	17.27	437	484	501	93	91	94	121	128	127	787	748	720	916	853	871	877	966	942	275	301	354	399
LOC105033534	20.44	23.18	22.44	2.09	2.08	2.28	1.03	1.01	0.84	27.48	23.51	25.64	45.7	48.91	47.47	24.3	22.57	25.17	11.94	11.11	10.3	10.86	11.78	10.9	34.32	36.18	34.06	630	724	673	68	72	79	35	33	27	839	744	779	1444	1497	1488	734	737	765	399	395	365	375
LOC105033535	1.07	0.94	1.1	0	0	0.03	0.03	0	0.03	0.84	0.87	0.85	1.01	1.36	0.94	1.09	1.58	1.32	0.85	0.92	0.9	1.24	0.83	0.74	1.21	1.4	1.53	37	33	37	0	0	1	1	0	1	29	31	29	36	47	33	37	58	45	32	37	36	48
LOC105033536	18.15	20.08	19.82	9.46	8.91	10.1	9.41	10.03	8.05	19.97	21.63	22.28	30.12	30.35	28.85	28.84	29.3	27.87	16.98	14.59	17.9	14.88	15.87	14.77	21.84	23.49	23.62	293	329	312	162	163	184	168	171	137	320	359	355	500	488	478	457	503	444	297	272	332	269
LOC105033537	2.16	2.65	2.34	0	0	0	0	0	0	12.33	12.13	13.47	8.33	6.71	6.61	7.75	7.89	8.54	0	0	0.1	0.1	0.17	0.31	1.58	2	2.51	37	46	39	0	0	0	0	0	0	209	213	227	146	114	115	130	143	144	0	0	2	2
LOC105033538	2.97	3.95	3.8	2.96	2.39	2.01	1.71	2.49	1.66	5.33	5	4.94	3.13	4.13	3.57	2.27	2.98	2.99	5.34	4	4.51	4.8	4.25	4.58	2.95	3.04	2.46	63	85	78	66	57	48	40	55	37	112	109	103	68	87	77	47	67	62	122	98	110	114
LOC105033539	7.85	10.67	11.02	0.17	0	0	0	0	0.09	5.32	5.58	4.97	11.99	11.54	13.63	19.8	21.73	20.43	1.71	2.24	2.17	3.55	3.37	3.58	24.23	26.19	22.41	85	117	116	2	0	0	0	0	1	57	62	53	133	124	150	210	249	218	20	28	27	43
LOC105033541	1070.77	1102.64	1078.65	57.01	55.13	58.48	58.45	56.08	57.44	1318.57	1324.34	1301.21	1308.43	1302.47	1278.99	1046.05	1036.49	1041.99	218.92	217.6	221.38	276.46	271.69	285.47	694.54	723.11	733.85	13131	13705	12866	740	760	807	788	725	739	16012	16675	15724	16445	15861	15949	12570	13458	12600	2906	3075	3117	3794
LOC105033542	1.2	1.6	0.97	0.05	0.05	0	0	0	0	1.37	2.29	0.9	1.69	1.58	1.13	3.15	2.13	2.65	0.05	0.36	0.18	0.51	0.4	0.32	1.95	0.9	1.15	23	31	18	1	1	0	0	0	0	26	45	17	33	30	22	59	43	50	1	8	4	11
LOC105033543	0.13	0.13	0.07	0	0	0	0	0.12	0	0	0.06	0	0	0	0	0	0.12	0	0.12	0.17	0.11	0.4	0.12	0.11	0.06	0	0	2	2	1	0	0	0	0	2	0	0	1	0	0	0	0	0	2	0	2	3	2	7
LOC105033544	7.76	6.21	5.37	1.01	0.6	0.36	0.61	0.51	0.51	22.3	26.2	24.86	16.06	14.42	14.87	10.38	7.33	9.09	6.92	8.24	6.52	11.59	10.03	7.42	8.84	8.23	8.82	58	47	39	8	5	3	5	4	4	165	201	183	123	107	113	76	58	67	56	71	56	97
LOC105033545	3.56	3.96	3.04	0.86	1.15	0.88	0.64	0.81	0.65	4.08	4.03	4.84	3.67	4.65	4.25	4.05	4.32	5.04	4.5	4.49	4.57	4.28	4.87	4.22	2.58	2.5	3.24	141	159	117	36	51	39	28	34	27	160	164	189	149	183	171	157	181	197	193	205	208	190
LOC105033546	0.46	0.41	1.23	0	0	0	0	0	0	0.6	0.54	0.37	0.36	0.42	0.14	0.8	0.61	1.07	0	0	0	0	0	0	0.21	0.28	0.34	10	9	26	0	0	0	0	0	0	13	12	8	8	9	3	17	14	23	0	0	0	0
LOC105033547	0.05	0	0.25	0.18	0	0	0	0.09	0.05	0	0	0	0	0.14	0	0	0	0	0	0	0	0	0.05	0	0.04	0	0	1	0	5	4	0	0	0	2	1	0	0	0	0	3	0	0	0	0	0	0	0	0
LOC105033549	28.12	29.97	31	10.05	10.63	10.43	7.69	9.21	8.55	38.29	41.61	39.04	36.54	38.36	38.81	41.67	40.44	41.61	44.47	43.54	41.26	42.74	47.28	46.32	45.06	42.38	41.56	1040	1123	1114	393	441	434	313	360	331	1400	1576	1421	1384	1408	1457	1511	1583	1516	1782	1854	1752	1767
LOC105033550	6.1	5.46	6.2	21.01	13.65	14.95	16.05	16.26	15.5	5.52	5.53	5.33	12.31	9.95	10.61	4.72	6.29	4.41	10.8	12.09	9.75	10.2	8.34	11.65	8.4	8.83	9.3	87	79	86	317	219	240	252	245	232	78	81	75	180	141	154	66	95	62	167	199	160	163
LOC105033551	0.07	0	0.04	0	0	0	0	0	0	0.28	0.34	0.74	0.68	0.7	0.75	0.39	0.56	0.25	0	0	0	0	0	0.03	0.55	0.38	0.57	2	0	1	0	0	0	0	0	0	8	10	21	20	20	22	11	17	7	0	0	0	0
LOC105033552	4.91	5.13	4.44	0.04	0.3	0.19	0.19	0.28	0.04	15.58	18.54	15.49	16.24	15.37	16.46	16.73	14.53	15.14	0.27	0.76	0.55	1.31	1.81	1.07	5.19	4.61	6.41	117	124	103	1	8	5	5	7	1	368	454	364	397	364	399	391	367	356	7	21	15	35
LOC105033553	7.07	7.44	6.62	5.61	5.41	4.54	4.85	4.24	4.49	11.34	10.52	10.8	10.23	10.01	10.28	7.22	6.82	7.81	10.73	10.01	10.39	9.61	9.84	11.16	9.28	8.32	7.77	180	192	164	151	155	130	136	114	120	286	275	271	267	253	266	180	184	196	296	294	304	274
LOC105033554	20.97	21.86	21.99	2.87	4.57	3.22	5.51	7.18	6.99	2.3	2.05	2.56	5.83	6.45	5.8	26.13	24.97	26.22	2.02	2.48	2.12	4.14	2.91	3.11	12.92	13.34	15.65	249	263	254	36	61	43	72	90	87	27	25	30	71	76	70	304	314	307	26	34	29	55
LOC105033555	8.55	10.6	10.71	2.18	2.44	1.75	1.49	1.14	1.78	18.7	13.24	17.24	14.55	15.12	11.21	11.3	14.8	12.23	8.29	7.51	9.34	7.83	9.37	8.49	9.27	10.17	12.34	78	98	95	21	25	18	15	11	17	169	124	155	136	137	104	101	143	110	82	79	98	80
LOC105033559	1.34	1.22	1.27	2.73	2.24	2.61	2.06	2.29	2.6	0	0.05	0	0	0	0.05	0	0	0.05	8.17	6.52	8.47	4.23	4.3	4.67	0.24	0.83	0.52	26	24	24	56	49	57	44	47	53	0	1	0	0	0	1	0	0	1	172	146	189	92
LOC105033561	121.92	110.69	109.89	921.53	932.15	926.09	836.62	844.93	840.6	131.78	134.68	128.72	44.68	43.26	40.83	22.81	24.5	24.55	193.64	197.3	202.31	132.07	129.5	125.95	53.24	55.57	53.83	4337	3990	3802	34666	37281	37064	32747	31727	31364	4643	4919	4512	1629	1528	1477	795	923	861	7466	8097	8274	5261
LOC105033562	143.13	133.1	133.23	82.12	90.64	97.28	78.73	81.04	80.8	94.34	98.06	98.57	160.14	151.59	153.72	121.97	128.03	128.77	83.87	90.35	89.15	95.6	94.46	91.52	143.72	150.93	144.01	1976	1862	1789	1199	1407	1511	1196	1181	1170	1290	1390	1341	2266	2078	2158	1650	1872	1753	1255	1439	1415	1478
LOC105033564	12.54	13.02	12.87	3.12	2.28	2.65	2.14	2.31	2.75	15.7	15.99	17.75	12.97	14.36	13.9	15.79	15.41	14.46	9.53	9.8	10.61	8.81	8.97	9.77	10.39	10.07	9.14	505	531	504	133	103	120	95	98	116	626	661	704	535	574	569	623	657	574	416	455	491	397
LOC105033565	2.55	0.79	1.57	0	0	0	0	0	0	0.07	0.14	0.07	0.92	0.73	0.72	7.21	7.85	7.98	0	0	0	0	0	0	22.36	21.02	22.48	35	11	21	0	0	0	0	0	0	1	2	1	13	10	10	97	114	108	0	0	0	0
LOC105033566	3.1	3.3	3.93	1.2	0.92	1.06	1.08	0.75	0.53	0.8	1.32	0.97	2.33	2.72	2.74	4.46	5.48	4.19	0.95	1.24	1.45	2.27	2.6	1.75	17.23	18.77	16.97	39	42	48	16	13	15	15	10	7	10	17	12	30	34	35	55	73	52	13	18	21	32
LOC105033567	10.52	12.05	11.51	11.36	8.56	10.15	11.8	10.18	9.32	12.81	14.53	11.82	11.07	11.66	10.16	8.6	7.9	8.21	14.39	12.23	14.6	15.12	15.69	15.95	9.79	11.53	11.47	141	163	150	161	129	153	174	144	131	170	200	156	152	155	138	113	112	108	209	189	225	227
LOC105033568	27.35	27.6	26.17	4.57	4.64	3.47	3.89	3.58	3.4	21.23	22.98	21.97	23.13	22.72	24.73	22.37	21.57	21.74	12.63	13.83	12.36	12.67	13.23	13.37	19.69	19.04	21.33	1143	1169	1064	202	218	163	179	158	149	879	986	905	991	943	1051	916	955	896	572	667	594	593
LOC105033569	2.71	2.81	3.34	0.38	0.06	0.41	0.18	0.31	0.51	3.34	3.61	2.62	3.29	4.2	3.84	4.46	4.75	5.17	2.26	1.72	1.56	1.01	1.34	0.58	2.65	2.4	3.33	41	43	49	6	1	7	3	5	8	50	56	39	51	63	59	66	76	77	37	30	27	17
LOC105033570	0	0	0	0	0	0	0	0	0	0	0	0	0	0	0	0	0	0	0	0	0	0	0	0	0	0	0	0	0	0	0	0	0	0	0	0	0	0	0	0	0	0	0	0	0	0	0	0	0
LOC105033571	4.96	5.21	5.81	0.72	0.74	0.86	0.49	0.54	1.03	8.21	8.29	9.12	5.35	5.73	6.06	5.94	6.07	6.38	1.58	1.83	1.68	1.74	0.89	1.74	4.53	4.29	4.47	175	178	203	25	28	30	18	21	32	305	319	331	207	202	222	212	231	223	50	73	59	60
LOC105033572	0	0	0	0	0	0	0	0	0	0	0	0	0	0	0	0	0	0	0	0	0	0	0	0	0	0	0	0	0	0	0	0	0	0	0	0	0	0	0	0	0	0	0	0	0	0	0	0	0
LOC105033573	0.53	0.58	0.61	0.15	0.1	0.1	0.18	0.21	0.11	1.14	0.98	0.86	0.86	1.21	0.87	0.91	1.08	0.83	0.49	0.24	0.35	0.43	0.53	0.36	1.92	1.67	1.69	37	41	41	11	8	8	14	15	8	78	70	59	61	83	61	62	79	57	37	19	28	33
LOC105033574	2.45	2.56	2.67	0.07	0.19	0.32	0.07	0.27	0.14	9.75	8.14	6.8	7.87	6.46	7.51	6.69	6.46	4.31	5.52	6.43	4.95	5.47	5.88	6.28	7.9	7.05	7.06	34	36	36	1	3	5	1	4	2	134	116	93	112	89	106	91	95	59	83	103	79	85
LOC105033575	3.38	3.82	4.14	0	0.1	0	0	0	0	9.76	10.47	9.87	8.91	9.74	10.57	18.64	17.2	18.36	1.44	1.49	1.64	4.65	5.16	4.54	74.59	78.68	79.68	63	72	75	0	2	0	0	0	0	180	200	181	170	180	200	340	339	337	29	32	35	97
LOC105033576	12.21	13.18	12.54	5.82	6.17	6.28	5.81	5.93	5.57	11.74	12.06	11.94	11	9.54	10.68	13.71	14.3	13.99	13.3	11.77	13.54	14.82	14.37	13.96	13.99	13.63	14.94	627	691	628	327	355	375	337	329	306	585	628	601	574	494	563	700	777	701	731	692	794	833
LOC105033577	0	0	0	0	0	0	0	0	0	0	0	0	0	0	0	0	0	0	0	0	0	0	0	0	0	0	0	0	0	0	0	0	0	0	0	0	0	0	0	0	0	0	0	0	0	0	0	0	0
LOC105033578	0	0	0	0	0	0	0	0	0	0	0	0	0	0	0	0	0	0	0	0	0	0	0	0	0	0	0	0	0	0	0	0	0	0	0	0	0	0	0	0	0	0	0	0	0	0	0	0	0
LOC105033579	1.26	1.08	1.49	0.06	0.1	0.11	0.07	0.07	0.06	0.78	0.76	1.08	1.04	0.91	0.79	3.06	2.92	2.95	0.18	0.15	0.17	0.37	0.19	0.16	1.93	1.6	1.63	82	71	94	4	7	8	5	5	4	50	51	69	69	59	52	195	201	189	13	11	13	27
LOC105033580	18.95	14.3	15.45	4.8	4.58	5.96	4.18	5.07	4.52	19	17.08	20.61	17.77	16.7	16.04	13.68	15.09	16.75	15.68	14.61	16.66	15.9	13.78	15.43	16.24	17.21	19.95	280	214	222	75	76	99	68	79	70	278	259	300	269	245	241	198	236	244	251	249	283	263
LOC105033581	0.26	0.26	0.11	0	0	0	0	0	0	0	0.05	0	0.1	0.1	0.05	0.48	0.59	0.21	0	0	0	0	0	0	0.53	0.26	0.19	5	5	2	0	0	0	0	0	0	0	1	0	2	2	1	9	12	4	0	0	0	0
LOC105033582	49.88	52.26	53.45	72.02	77.24	77.75	84.25	81.83	80.94	24.28	20.88	20	32.28	31.02	31.12	31.52	33.07	32.91	41.93	44.92	48.59	35.76	32.62	34.05	35.86	36.73	33.76	1182	1255	1232	1805	2058	2073	2197	2047	2012	570	508	467	784	730	750	732	830	769	1077	1228	1324	949
LOC105033583	0.11	0.1	0.09	0.62	0.81	0.56	0.1	0.22	0.4	1.02	1.09	0.81	0.33	0.51	0.25	0.04	0.02	0.04	1.73	2.05	1.89	1.43	1.14	1.3	0.37	0.68	0.79	5	5	4	31	43	30	5	11	20	48	53	38	16	24	12	2	1	2	89	112	103	76
LOC105033584	0.18	0.04	0.2	0	0	0	0	0	0	0.71	0.8	0.73	0.76	0.81	0.6	0.94	0.83	0.6	0.05	0.12	0.09	0.12	0.17	0.1	0.37	0.42	0.7	9	2	10	0	0	0	0	0	0	36	42	37	40	41	31	47	45	30	3	7	5	7
LOC105033587	0.61	0.81	0.55	0.02	0.03	0	0	0	0.02	1.78	1.44	1.65	1.18	1.67	1.04	0.76	0.54	0.74	0.33	0.37	0.29	0.51	0.38	0.49	0.9	0.99	0.64	34	46	30	1	2	0	0	0	1	99	83	91	68	93	59	42	32	41	20	24	19	32
LOC105033589	12.16	12.13	10.76	14.09	14.64	13.2	11.17	11.48	12.17	14.95	13.45	14.15	13.52	13.73	13.67	14.32	12.63	15.02	24.8	22.06	24.97	23.81	24.73	24.61	22.53	23.96	21.31	280	283	241	343	379	342	283	279	294	341	318	321	319	314	320	323	308	341	619	586	661	614
LOC105033590	36.9	31.77	31.86	13.53	14.14	14.13	14.85	14.88	14.76	22.79	24.37	25.79	20.39	23.19	27.42	20.34	17.45	18.17	18.5	17.88	22.06	21.56	22.82	24.31	24.7	24.87	24.82	873	840	812	316	367	347	357	352	351	557	602	649	554	601	687	478	474	452	425	439	514	500
LOC105033591	13.31	11.46	13.41	0.21	0.34	0.2	0.21	0.14	0.07	13.09	12.32	12.32	11.65	9.55	9.96	16.55	19.25	21.68	1.12	1.57	1.38	1.62	1.45	1.98	6.95	7.77	8.83	176	154	173	3	5	3	3	2	1	172	168	161	158	126	134	215	270	283	16	24	21	24
LOC105033592	0.2	0.39	0.3	0.09	0.09	0.26	0.18	0	0	0.6	1.06	0.5	0.87	0.89	0.49	0.81	0.37	0.3	0.46	0.77	1.03	0.7	0.38	0.95	1.01	0.6	1.08	2	4	3	1	1	3	2	0	0	6	11	5	9	9	5	8	4	3	5	9	12	8
LOC105033593	0	0	0	0	0	0	0	0	0	0.12	0.18	0.12	0.3	0.06	0	0.12	0.17	0.12	0	0.05	0.05	0.05	0.23	0.05	0.06	0.24	0.28	0	0	0	0	0	0	0	0	0	2	3	2	5	1	0	2	3	2	0	1	1	1
LOC105033594	13.04	11.4	9.92	15.45	17.34	16.09	14.43	15.7	15.31	9.61	8.32	9.56	6.75	8.37	8.08	11.84	12.93	12.19	27.83	27.96	28.14	24.83	29.37	27.73	22.48	23.08	22.22	281	249	208	352	420	390	342	357	346	205	184	203	149	179	177	250	295	259	650	695	697	599
LOC105033595	2.86	2.66	2.94	3.11	3.31	2.92	0.88	0.97	1.08	10.83	10.92	10.28	1.37	0.49	0.64	6.11	7.64	6.18	1.04	1.07	0.89	0.91	0.72	1.14	4.51	4.46	4.69	53	50	53	61	69	61	18	19	21	199	208	188	26	9	12	111	150	113	21	23	19	19
LOC105033596	13.01	13.34	12.94	1.54	1.24	1.41	1.19	1.29	1.53	12.92	12.55	12.58	14.2	12.14	14.42	17.91	18.18	17.35	6.96	6.35	6.21	6.02	5.43	6.39	16.34	17.98	15.92	419	420	386	49	43	51	42	44	50	412	415	399	464	388	472	565	609	551	243	236	230	204
LOC105033597	150.87	155.52	146.33	88.87	93.75	95.57	80.82	76.43	82.23	263.67	271.77	262.27	195.34	206.28	209.05	140.73	139.06	130.74	70.41	69.69	70.02	83.7	80.32	80.74	70.68	66.38	69.53	2779	2906	2625	1740	1955	1991	1648	1497	1601	4807	5134	4755	3685	3770	3912	2539	2711	2375	1408	1482	1484	1728
LOC105033598	15.59	18.45	16.11	35.58	35.35	30.62	31.88	34.27	31.19	18.44	15.65	17.9	14.06	18.91	15.88	10.86	10.01	10.4	40.77	40.24	39.01	34.02	35.38	34.87	21.47	22.26	22.97	397	476	399	958	1012	877	893	921	833	465	409	449	367	478	411	271	270	261	1125	1182	1142	970
LOC105033599	2.99	3.25	3.54	1.43	1.68	1.51	1.42	0.99	0.96	5.57	5.56	5.99	4.5	3.43	4.39	2.93	4.07	3.13	3	2.49	2.63	3.48	3.23	2.96	3.49	3.45	3.74	79	87	91	40	50	45	41	27	26	146	151	156	122	90	118	76	114	81	86	76	80	103
LOC105033600	2.14	1.33	1.67	9.46	8.81	7.15	6.57	5.05	4.95	3.9	4.11	4.54	2.98	3.48	2.73	1.81	1.27	1.2	5.28	5.22	4.41	4.72	4.61	3.81	1.71	1.57	2.28	21	13	16	98	97	80	71	52	51	38	41	44	30	34	27	18	13	12	56	59	49	52
LOC105033602	4.44	3.55	3.73	31.78	30.87	29.92	44.78	47.7	46.65	0.06	0.06	0.15	0.42	0.58	0.46	0.06	0.05	0.15	33.92	33.33	32.94	44.99	45.29	45.42	5.83	5.68	5.55	153	124	125	1158	1196	1160	1698	1735	1686	2	2	5	15	20	16	2	2	5	1267	1325	1305	1736
LOC105033603	3.39	4.37	4	1.54	1.57	1.31	1.47	1.47	1.65	2.18	1.91	2.45	5.02	3.97	4.25	4.58	4.08	4.91	1.9	1.91	2.48	2.31	1.95	2.69	4.92	5.11	5.36	198	255	224	94	95	88	89	84	99	122	113	143	288	222	241	259	244	270	115	122	155	152
LOC105033605	1.1	0.99	0.9	0.03	0	0	0	0	0.03	0.66	0.48	0.56	1.13	1.07	1.01	1.36	1.38	1.21	0.84	0.62	0.74	0.93	0.62	0.85	1.87	1.4	1.44	40	37	32	1	0	0	0	0	1	24	18	20	42	39	38	49	54	44	33	26	31	38
LOC105033607	5.22	5.07	5.28	11.77	12.23	13.1	14.98	16.37	15.69	5.98	6.21	6.36	8.87	8.1	8.13	7.72	7.84	6.98	9.74	8.07	8.91	9.1	7.78	8.1	7.17	5.81	5.61	185	182	182	441	487	522	584	612	583	210	226	222	322	285	293	268	294	244	374	330	363	361
LOC105033608	16.67	18.75	18.67	12.97	11.46	12.64	14	14.65	13.65	17.8	17.53	17.7	17.91	17.84	18.18	20.51	20.92	23.08	6.94	7.47	6.82	7.38	7	8.55	21.85	25.62	23.32	528	560	564	412	376	397	453	462	436	562	574	543	577	545	567	638	685	702	240	270	250	250
LOC105033609	15.22	15.18	15.42	22.71	21.98	22.14	24.2	23.73	23.72	21.81	21.26	22.18	17.88	19.72	20.28	20.41	20.19	19.88	17.19	15.47	16.14	16.67	17.79	18.15	13.2	13.41	12.64	1138	1152	1120	1797	1840	1866	1995	1873	1861	1610	1626	1624	1373	1459	1536	1491	1596	1458	1392	1335	1386	1392
LOC105033610	32.45	35.83	37.95	32.72	28.76	26.19	31.24	24.46	26.3	15.1	15.48	15.85	38.71	45.18	48.95	21.12	21.47	21.26	23.01	26.16	24.05	21.78	23.58	23.45	27.04	28.33	30.26	588	658	669	627	586	534	623	468	500	271	288	283	719	813	902	375	412	380	452	547	501	442
LOC105033611	1.5	1.28	1.22	0.11	0.2	0	0	0.04	0.18	3.73	4.24	4.81	4.44	3.23	3.46	8.57	8.5	9.85	0.18	0.23	0.19	0.82	0.4	0.37	3.33	1.92	2.69	40	34	32	3	6	0	0	1	5	97	115	125	121	85	94	224	243	262	5	7	6	24
LOC105033612	25.94	28.17	27.37	15.95	16.64	14.74	16.78	16.79	17.98	18.64	20.21	16.55	32.32	31.85	32.83	32.45	31.72	35.24	28.83	26.15	25.9	24.1	25.93	25.23	30.34	28	23.82	871	945	894	562	624	557	620	595	627	620	689	542	1101	1058	1121	1057	1128	1151	1045	1013	1000	902
LOC105033613	41.61	42.95	45.41	17.86	18.59	19.45	19.04	20.82	20.87	21.46	20.37	23.27	29.33	29.11	28.88	48.01	48.56	48.21	47.02	47.75	46.14	58.47	60.29	59.23	63	61.43	59.86	2443	2555	2593	1109	1227	1285	1230	1290	1285	1248	1228	1346	1765	1697	1724	2762	3019	2791	2992	3234	3114	3844
LOC105033614	6.81	7.06	7.39	0.24	0.25	0.33	0.08	0.38	0.11	28.1	27.41	29.96	18.94	17.22	19.2	23.9	24.58	25.15	4.6	3.8	3.98	4.55	4.89	4.08	12.25	10.89	11.38	238	250	251	9	10	13	3	14	4	972	983	1031	678	597	682	818	909	866	174	153	160	178
LOC105033615	50.39	47.18	47.66	3.03	3.03	3.85	3	3.03	3.54	72.35	74.82	66.33	75.66	81.11	77.38	64.59	67.18	62.72	68.3	59.61	61.79	50.9	55.73	50.15	81.03	87.89	81.09	488	463	449	31	33	42	32	31	36	694	744	633	751	780	762	613	689	599	717	666	688	552
LOC105033616	0.11	0.22	0.46	0	0	0	0	0	0	0.91	1.42	1.37	0.88	1.13	0.66	2.63	1.91	2.39	0	0	0.1	0.2	0	0.2	1.56	1.81	2.36	1	2	4	0	0	0	0	0	0	8	13	12	8	10	6	23	18	21	0	0	1	2
LOC105033617	0	0	0	0	0	0	0	0	0	0	0	0	0	0	0	0	0	0	0	0	0	0	0	0	0	0	0	0	0	0	0	0	0	0	0	0	0	0	0	0	0	0	0	0	0	0	0	0	0
LOC105033618	0	0	0	0	0	0	0	0	0	0.07	0	0	0.2	0	0.07	0.49	0	0.21	0	0	0	0	0	0	0	0	0	0	0	0	0	0	0	0	0	0	1	0	0	3	0	1	7	0	3	0	0	0	0
LOC105033620	24.65	25.61	23.38	3.04	4.86	3.19	2.85	2.81	2.8	10	11.97	10.43	17.86	19.05	19.01	24.67	22.38	25.55	31.72	34.01	31.51	31.53	31.74	33.44	49.46	47.11	50.73	722	760	666	94	160	105	92	87	86	290	360	301	536	554	566	708	694	738	1007	1149	1061	1034
LOC105033622	25.49	25.67	25.42	1.48	1.48	1.26	0.95	1.08	0.73	24.3	25.84	23.83	20.2	19.94	18.86	15.96	17.78	17.16	7.9	9.17	7.99	10.03	12.62	11.9	18.8	18.33	17.75	735	750	713	45	48	41	30	33	22	694	765	677	597	571	553	451	543	488	247	305	265	324
LOC105033623	94.16	98.35	99.97	14.42	13.61	13.99	10.72	9.74	11.11	48.39	48.51	49.9	118.99	129.67	128.61	122.52	122.82	118.94	15.01	15.14	12.53	16.17	14.73	14.58	61.63	63.63	64.06	2878	3061	2973	485	493	501	366	333	370	1458	1518	1500	3722	3941	3997	3669	3979	3601	499	540	459	566
LOC105033624	15.7	16.72	18.52	106.92	104.27	109.75	198.1	209.22	205.78	28.01	30.7	28.16	9.06	9.69	9.08	14.47	15.68	15.98	15.58	15.42	14.25	8.54	10	7.68	8.69	7.55	7.83	279	301	320	2009	2083	2194	3873	3924	3835	493	560	493	165	171	164	252	295	280	300	316	291	170
LOC105033625	6.43	7.26	6.47	3.26	3.29	3.24	3.74	4.44	4.06	4.93	5.3	6.26	8.84	9.35	8.95	15.67	15.79	16.53	3.23	3.48	3.15	4.36	4.56	5.15	11.15	11.85	10.61	325	372	318	174	187	184	208	237	215	247	275	312	458	469	460	776	845	824	177	203	183	247
LOC105033626	0.48	0.62	0.52	0	0	0.1	0	0	0	0.79	1.23	1.5	5.86	3.55	3.73	4.53	4.62	3.82	1.22	1.36	0.92	1.92	1.17	1.12	1.41	1.49	1.72	13	18	14	0	0	3	0	0	0	22	36	42	166	98	106	122	135	104	37	43	30	60
LOC105033627	26.5	24.37	25.69	0	0	0.16	0.16	0.22	0.17	11.88	10.67	11.47	93.94	82.07	88.27	274.56	273.73	288.42	25.85	29.03	30.24	42.55	41.06	34.85	160.84	165.6	172.43	455	424	429	0	0	3	3	4	3	202	188	194	1653	1399	1541	4619	4977	4883	481	575	597	818
LOC105033628	20.37	22.76	21.31	12.92	14.12	12.45	10.97	11.54	12.12	28.36	27.37	28.58	25.06	25.58	26.15	26.81	26.04	25.17	15.86	17.11	17.16	15.91	16.96	15.55	20.66	21.93	21.61	826	943	839	552	628	568	495	495	516	1129	1131	1129	1027	1033	1053	1048	1101	978	708	793	791	719
LOC105033629	1.74	1.72	1.51	0	0.04	0	0	0	0	5.36	5.94	5.34	3.28	3.15	3.27	5.58	5.61	5.7	0	0.1	0	0.07	0.15	0	5.04	6.11	6.78	44	44	37	0	1	0	0	0	0	134	154	133	85	79	84	138	150	142	0	3	0	2
LOC105033630	0.31	0.1	0.16	0	0	0	0	0	0	0	0	0	0	0	0	0	0.1	0.32	0	0	0	0	0	0	0.68	0.53	0.38	6	2	3	0	0	0	0	0	0	0	0	0	0	0	0	0	2	6	0	0	0	0
LOC105033631	15.4	13.53	12.12	0.55	0.09	0.39	0.61	0.41	0.51	4.17	3.14	3.42	4.37	4.6	4.34	6.23	6.28	5.47	5.6	4.62	5.26	4.1	3.93	4.64	13.66	16.42	14.94	321	285	245	12	2	9	14	9	11	84	68	68	87	98	88	122	125	109	126	111	126	96
LOC105033632	19.44	20.03	19.37	22.5	21.69	22.87	7.85	8.33	7.23	0.41	0.35	0.35	0.58	0.66	0.93	1.77	2.59	1.75	2.15	2.48	2.65	2.6	2.48	2.87	4.67	4.5	5.59	442	460	427	538	557	584	197	201	172	9	8	8	13	15	21	39	62	39	53	65	69	65
LOC105033633	15.95	16.73	17.42	4.71	5.07	4.46	2.45	3.13	2.64	27.74	24.81	26.71	38.24	36.34	35.75	19.01	20.18	20.95	12.89	13.06	14.13	9.82	8.34	9.88	21.73	20.36	20.55	513	545	544	160	183	161	87	106	89	883	819	847	1260	1160	1169	598	687	664	449	484	522	353
LOC105033635	2.18	2.33	2.46	2.89	3.43	2.95	6.44	7.3	6.76	0.08	0.13	0.18	1.58	1.68	2.27	0.87	0.85	0.7	15.27	13.67	13.68	28.77	28.27	28.87	6.14	6.35	6.35	85	92	93	119	150	129	276	300	276	3	5	7	63	65	90	33	35	27	644	614	612	1254
LOC105033638	9.58	8.63	7.74	2.46	3.25	3	0.7	0.73	0.58	5.03	3.61	5.28	7.24	7.92	7.35	23.73	22.9	23.86	49.81	45.5	50.13	50.09	48.44	45.55	52.25	49.2	45.36	173	158	136	47	66	61	14	14	11	90	67	94	134	142	135	420	438	425	975	948	1041	1013
LOC105033641	0.68	0.59	0.69	0	0.2	0	0	0	0	0	0	0	0.66	0.3	0.22	1.99	1.7	0.91	0	0	0	0	0	0	0.77	0.45	0.48	9	8	9	0	3	0	0	0	0	0	0	0	9	4	3	26	24	12	0	0	0	0
LOC105033642	26.84	26.38	27.77	34.68	34.99	34	37.19	35.84	35.64	23.27	22.29	22.19	29.68	26.29	28.82	30.32	29.29	29.22	30.88	32.61	32.18	31.46	30.84	30.98	37.31	37.49	38.65	709	704	710	965	1034	1009	1080	1002	987	596	596	568	799	691	769	791	824	763	872	978	969	917
LOC105033643	5.71	6.32	5.76	3.33	3.99	3.75	3.54	3.59	3.81	20.41	19.07	16.51	16.97	17.46	15.69	22.48	22.31	22.07	8.07	7.91	7.79	7.81	8.15	6.34	12.9	13.77	15.14	107	120	105	66	84	79	73	71	75	379	367	305	326	325	299	413	443	408	164	171	168	164
LOC105033644	1.89	2.11	2.07	0.06	0	0.11	0.23	0.06	0	2.67	2.02	1.66	1.29	1.2	1.61	2.82	2.08	2.68	1.92	1.53	1.97	2.47	2.66	2.05	1.7	0.63	0.98	30	34	32	1	0	2	4	1	0	42	33	26	21	19	26	44	35	42	33	28	36	44
LOC105033645	53.13	58.21	56.36	3.07	2.82	3.2	1.92	2.47	2.49	129.86	147.34	147.79	126.18	140.98	135.73	39.96	39.31	40.21	2.99	2.51	2.45	3.97	5.01	3.66	5.38	5.34	6.39	753	836	777	46	45	51	30	37	37	1823	2144	2064	1833	1984	1956	555	590	562	46	41	40	63
LOC105033647	0	0	0	0	0	0	0	0	0	0	0	0	0	0	0	0	0	0	8.86	10.81	10.75	19.41	14.84	14.76	0.62	1.45	0.91	0	0	0	0	0	0	0	0	0	0	0	0	0	0	0	0	0	0	87	113	112	197
LOC105033649	0.88	1.25	0.55	0.18	0.13	0.09	0.04	0.19	0.19	0.35	0.38	0.25	0.67	0.49	0.53	0.55	0.6	0.5	0.59	0.25	0.59	0.57	0.14	0.09	9.72	8.87	9.61	18	26	11	4	3	2	1	4	4	7	8	5	14	10	11	11	13	10	13	6	14	13
LOC105033651	2.06	1.69	1.52	4.38	3.1	2.91	3	2.9	3.2	3.53	3.82	3.95	2.37	2.01	2.17	4.22	2.85	2.73	3.15	3.03	3.89	3.75	3.41	5.19	7	5.85	5.59	27	23	21	62	54	50	46	43	55	48	53	52	34	28	32	52	38	32	53	53	67	61
LOC105033653	0	0	0	0	0	0	0	0	0	0	0	0	0	0	0	0	0	0	0	0	0	0	0	0	0	0	0	0	0	0	0	0	0	0	0	0	0	0	0	0	0	0	0	0	0	0	0	0	0
LOC105033654	0	0	0	0	0	0	0	0	0	0	0	0	0	0	0	0	0	0	0	0.05	0	0	0	0	0	0	0	0	0	0	0	0	0	0	0	0	0	0	0	0	0	0	0	0	0	0	1	0	0
LOC105033656	3.59	2.91	2.51	0.13	0.22	0.02	0	0.13	0.21	2.01	1.75	1.82	6.16	5.76	5.63	9.16	9.53	8.5	3.13	2.55	3.56	3.93	3.5	3.21	3.08	3.39	3.08	128	105	87	5	9	1	0	5	8	71	64	64	225	204	204	320	360	299	121	105	146	157
LOC105033657	1.05	0.73	0.76	0.6	0.66	0.56	0.19	0.1	0.3	0.53	0.92	1.28	2.47	2.33	2.8	4.41	2.59	3.63	35.68	35.81	42.62	2.82	3.74	4.64	15.87	15.73	17.46	10	7	7	6	7	6	2	1	3	5	9	12	24	22	27	41	26	34	367	392	465	30
LOC105033658	5.35	4.34	3.95	1.05	1.27	0.6	2.27	2.1	2.57	1.28	1.04	1.25	1.97	2.52	1.75	3.64	3.74	4.74	2.38	2.27	3.28	2.48	2.51	2.96	4.46	3.84	4.17	135	111	97	28	36	17	63	56	68	32	27	31	51	63	45	90	100	118	65	66	95	70
LOC105033659	0	0	0	0	0	0	0	0	0	0	0.35	0	0	0	0	0	0	0	0	0	0	0	0.23	0.1	0	0	0	0	0	0	0	0	0	0	0	0	0	3	0	0	0	0	0	0	0	0	0	0	0
LOC105033661	1.97	1.87	1.26	0.15	0.12	0.12	0.12	0.05	0	1.64	1.07	1.33	1.67	1.72	1.71	1.91	2.34	2.14	1.94	1.78	1.69	1.86	2.08	1.81	3	2.66	2.22	74	71	46	6	5	5	5	2	0	61	41	49	64	64	65	70	93	79	79	77	73	78
LOC105033662	1.51	1.54	1.41	0.03	0.02	0.02	0.02	0.03	0.08	2.61	2.67	2.07	1.76	1.81	1.82	5.54	7.16	6.46	0.52	0.26	0.42	0.43	0.28	0.35	3.25	3.88	3.94	56	58	51	1	1	1	1	1	3	96	102	76	67	67	69	202	282	237	21	11	18	18
LOC105033663	0	0.17	0.43	0.08	0.07	0	0.08	0	0	0.08	0.41	0.34	0	0.08	0	0.09	0.24	0	3.34	3.47	3.74	1.98	3.64	2.3	1.31	0.8	1.09	0	2	5	1	1	0	1	0	0	1	5	4	0	1	0	1	3	0	43	49	53	27
LOC105033664	4.02	3.68	3.22	2.91	3.58	3.31	2.74	2.69	2.31	10.51	11.58	9.6	6.69	8.4	7.68	5.85	6.48	5.88	7.8	7.64	5.61	7.08	7.33	7.54	5.72	5.73	5.68	68	63	53	52	68	63	51	48	41	176	201	160	116	141	132	97	116	98	143	149	109	134
LOC105033665	1.84	2.22	1.63	0	0	0	0	0	0	0.41	0.8	1.04	1.3	0.62	0.81	0.99	1.16	1.4	0.14	0.27	0.62	0.27	0.59	0.32	1.1	0.41	0.75	36	44	31	0	0	0	0	0	0	8	16	20	26	12	16	19	24	27	3	6	14	6
LOC105033666	88.27	84.64	87.01	34.06	36.59	36.17	22.58	23.73	24.72	36.46	40.02	43.44	89.44	83.15	85.26	77.48	74.06	75.94	27.56	29.22	29.23	26.54	25.42	27.23	59.93	62.78	64.68	1794	1743	1720	732	836	827	505	509	527	734	835	870	1863	1678	1762	1543	1594	1522	607	685	683	604
LOC105033667	1.72	1.86	1.78	1.78	1.27	1.35	1.52	0.94	1.25	0.22	0.21	0.06	0.37	0.22	0.43	0.75	1.24	0.67	18.39	15.89	16.79	23.74	20.69	22.48	3.01	2.79	4.17	33	36	33	36	26	29	32	18	25	4	4	1	7	4	8	14	24	12	378	348	367	505
LOC105033668	3	3.4	2.95	0.15	0.18	0.18	0.28	0.05	0.09	7.37	7.75	7.98	3.58	4.74	3.48	6.19	7.28	6.36	3.43	3.64	3.58	4.31	4.86	4.98	9.67	10.64	9.95	94	86	77	5	5	5	8	1	3	205	218	203	93	116	96	170	201	166	101	108	109	127
LOC105033669	30.78	31.81	34.6	4.28	4.08	4.39	4.23	4.07	3.57	42.29	45.62	42.12	35.3	39.07	36.37	37.61	37.14	37.15	16.75	16.27	14.86	22.33	19.04	21.54	27.57	23.81	25.07	953	998	1042	140	142	153	144	133	116	1297	1450	1285	1120	1201	1145	1141	1218	1134	562	581	529	774
LOC105033670	0.53	0.48	0.43	0.11	0.1	0.06	0.04	0.04	0.04	5.2	4.08	4.99	2.24	2.39	2.17	1.67	1.32	1.31	4.99	5.56	5.18	5.36	5.32	5.46	1.8	1.74	1.64	23	21	18	5	5	3	2	2	2	224	182	214	100	103	96	71	61	56	235	279	259	261
LOC105033671	45.31	46.49	46.85	19.8	19	20.75	14.04	13.66	13.25	71.91	70.71	67.84	66.89	68.7	67.09	46.59	41.57	45.42	115.75	120.42	110.84	98.47	98.8	100.64	99.41	91.48	89.23	528	549	531	244	249	272	180	168	162	830	846	779	799	795	795	532	513	522	1462	1619	1485	1285
LOC105033673	6.35	6.89	6.43	4.23	3.77	4.37	3.45	3.95	3.98	4.47	4.04	5.1	7.46	6.4	7.8	5.46	6.06	5.95	7.08	7.74	8.31	6.44	7.59	6.65	5.73	6.2	5.79	274	301	270	193	183	212	164	180	180	191	179	217	330	274	342	231	277	253	331	385	412	311
LOC105033674	15.67	16.94	17.3	4.64	5.25	6.02	4.04	4.09	4.67	23.45	23.55	23.4	13.99	14.98	16.14	13.4	12.44	14.24	12.42	11.53	12.32	17.51	16.28	16.74	10.78	10.81	10.57	377	413	405	118	142	163	107	104	118	559	582	555	345	358	395	316	317	338	324	320	341	472
LOC105033675	5.52	6.46	5.75	0.71	0.81	1.31	0.97	0.68	1.32	5.37	5.84	5.2	7.9	9.76	8.98	9.24	8.02	8.49	7.69	7.26	7.8	7.69	7.51	7.37	14.21	14.89	13.92	139	165	141	19	23	37	27	18	35	134	151	129	204	244	230	228	214	211	210	211	226	217
LOC105033676	15.84	22.17	22.59	8.03	8.8	9.58	4.6	3.86	5.59	26.06	31.02	26.36	25.68	23.71	22.57	20.55	20.68	19.32	28.81	32.57	27.14	33.13	29.09	33.55	34.73	31.16	35.39	156	221	217	84	98	107	52	40	58	259	317	260	259	236	228	202	217	188	314	375	314	370
LOC105033677	40.66	40.61	40.84	38.27	40.61	36.98	33.5	32.8	31.46	54.3	54.53	55.37	59.92	62.6	60.65	49.65	52.5	54.01	66.67	64.8	60.34	58.55	56.42	59.41	76.03	77.33	76.37	1252	1267	1223	1246	1406	1281	1135	1066	1016	1656	1724	1680	1891	1914	1899	1498	1712	1640	2225	2302	2136	2019
LOC105033678	0	0	0	0	0	0	0	0	0	0	0	0	0	0	0	0	0	0	0	0	0	0	0	0	0	0	0	0	0	0	0	0	0	0	0	0	0	0	0	0	0	0	0	0	0	0	0	0	0
LOC105033680	0	0	0	0	0	0	0	0	0.14	0	0.14	0	0	0.15	0	0	0	0	0	0	0	0	0	0	0.14	0	0	0	0	0	0	0	0	0	0	1	0	1	0	0	1	0	0	0	0	0	0	0	0
LOC105033681	0.27	0.47	0.42	0.13	0.18	0.36	0.06	0	0	0.41	0.2	0.27	0.46	0.75	0.07	0.34	0.38	0.55	2.86	3.33	4.23	6.33	6.67	6.11	0.38	0.34	0.68	4	7	6	2	3	6	1	0	0	6	3	4	7	11	1	5	6	8	46	57	72	105
LOC105033683	33.31	33.41	34.64	1.06	0.8	0.77	0.47	0.61	0.37	38.46	36.98	39.24	30.68	32.61	33.74	35.43	37.09	35.73	20.57	20.35	18.83	22.14	21.87	23.77	33.87	31.78	32.69	1037	1054	1049	35	28	27	16	20	12	1186	1182	1204	979	1008	1068	1081	1223	1097	694	731	674	772
LOC105033684	34.75	33.27	34.19	3.54	2.72	2.87	2.62	1.47	3.3	74.65	69.49	70.3	48.02	49.1	43.75	24.35	24.54	22.21	27.54	27.62	26.47	27.07	23.8	27.89	21.75	21.68	22.16	603	585	577	65	53	56	50	27	60	1283	1238	1202	854	846	772	414	451	380	518	553	528	526
LOC105033685	0.13	0.06	0.06	0.18	0	0	0	0	0	0	0	0	0	0	0	0	0.06	0.25	0	0	0	0	0	0	0	0	0	2	1	1	3	0	0	0	0	0	0	0	0	0	0	0	0	1	4	0	0	0	0
LOC105033687	1.28	2.56	1.62	56.54	58.3	55.03	41.67	40.75	43.13	48.49	45.62	49.07	44.16	48.39	46.1	11.72	12.51	12.92	38.3	37.98	39.96	29.65	30.93	30.31	2.54	2.75	2.7	40	81	49	1864	2043	1930	1429	1341	1410	1497	1460	1507	1411	1498	1461	358	413	397	1294	1366	1432	1035
LOC105033688	0.06	0	0	0	0	0	0	0	0	0	0	0	0	0	0	0	0	0.06	0.1	0.1	0.15	0.05	0	0.05	0.62	0.39	0.05	1	0	0	0	0	0	0	0	0	0	0	0	0	0	0	0	0	1	2	2	3	1
LOC105033689	0.09	0	0	0	0	0.08	0	0.25	0.25	0.09	0	0.18	0.43	0.54	0.44	0.72	0	0.09	8.83	10.75	12.41	14.8	16.85	16.37	0.74	0.45	0.73	1	0	0	0	0	1	0	3	3	1	0	2	5	6	5	8	0	1	108	140	161	187
LOC105033690	4.15	5.05	5.8	2.75	1.96	2.12	2.08	1.42	1.35	20.84	17.36	15.04	8.61	8.8	8.94	7.29	8.75	5.81	7.41	9.02	7.44	9.85	8.39	9	5.41	4.45	6.62	47	58	64	33	25	27	26	17	16	234	202	168	100	99	103	81	105	65	91	118	97	125
LOC105033691	14.35	14.16	14.03	1.29	0.95	0.69	1.14	1.18	1.23	16.38	16.19	15.12	14	15.45	18.02	22.49	23.76	20.14	3.87	3.79	3.26	5.03	4.77	4.21	7.35	7.79	7.91	390	390	371	37	29	21	34	34	35	441	452	405	390	417	498	599	684	540	114	119	102	153
LOC105033692	5.41	6.47	6.44	17.89	14.85	16.66	16.47	18.25	17.6	5.35	5.77	4.45	5	5.39	6.28	6.11	5.38	5.66	10.67	10.57	11.05	9.92	9.47	8.82	7.68	7.82	7.82	95	115	110	332	293	329	318	338	324	93	104	77	90	94	112	105	100	98	203	214	223	195
LOC105033694	5.36	5.48	5.49	1.3	1.41	1.14	0.72	0.89	0.57	7.86	7.19	6.62	7.41	6.42	6.92	10.22	10.03	10.92	4.39	4.61	4.87	5.79	5.79	6	6.92	5.93	6.54	250	259	249	64	74	60	37	44	28	363	344	304	354	297	328	467	495	502	222	248	261	302
LOC105033695	12.6	14.29	14.37	8.41	8.62	8.73	9.94	9.24	9.78	33.37	32.02	34.8	22	23.73	23.23	15.62	16.46	17.27	13.33	14.33	12.64	14.58	15.86	14.9	11.71	12.22	12.01	776	892	861	548	597	605	674	601	632	2036	2025	2112	1389	1451	1455	943	1074	1049	890	1018	895	1006
LOC105033696	8.21	8.64	8.5	6.33	7.14	5.2	4.77	6.75	7.25	15.05	14.87	15.01	9.89	8.39	7.18	7.21	7.64	6.43	8.13	7.59	8.66	8.84	9.39	10.25	4.94	5.23	4.42	136	145	137	111	133	97	87	118	126	247	253	245	168	138	121	117	134	105	146	145	165	164
LOC105033697	56.16	58.26	53.51	46.13	43.35	43.17	37.27	40.35	41.81	12.81	14.99	13.87	22.66	23.04	21.26	32.06	35.11	33.79	40.66	43.29	44.81	52.94	52.58	49.44	44.24	41.82	40.02	1598	1680	1481	1388	1387	1382	1167	1212	1248	361	438	389	661	651	615	894	1058	948	1254	1421	1466	1687
LOC105033698	70.52	72.51	70.98	20.76	18.21	18.2	18.61	15.62	17.24	84.28	90.28	93.95	102.65	96.68	96.42	88.21	87.1	89.62	83.42	84.89	91.21	88.87	90.11	87.26	114.63	117.69	121.19	620	646	607	193	180	180	180	145	159	734	815	814	925	844	862	760	811	777	795	861	922	875
LOC105033699	5.26	6.12	5.65	2.37	2.73	2.52	2.07	2.32	2.17	3.7	3.82	3.85	4.67	4.99	4.37	5.68	5.32	4.88	5.66	5.35	6.01	5.23	5.65	5.42	6.77	6.88	5.33	168	198	176	80	98	90	73	78	73	117	125	121	153	158	142	178	180	154	196	197	221	187
LOC105033700	12.29	13.71	15.07	8.51	8.39	9.03	7.72	8.13	8.43	15.9	16.55	17.72	16.18	18.23	20.09	13.29	14.57	13.82	17.8	19.79	18.31	19.73	19.32	22.9	16.72	16.89	17.18	172	194	205	127	132	142	119	121	124	221	238	245	232	253	286	183	216	191	272	321	297	312
LOC105033701	63.67	60.34	64.8	22.65	25.53	23.34	25.66	23.75	24.26	83.84	86.03	83.48	70.29	74.82	67.51	66.25	67.91	67.01	53.23	55.37	62.05	58.29	61.52	57.94	52.17	51.23	51.1	850	818	843	321	384	352	377	336	341	1113	1183	1099	961	991	917	870	961	883	771	853	955	872
LOC105033702	54.67	56.13	57.7	44.31	46.87	45.58	58.89	56.46	58.59	35.19	36.03	36.45	44.43	50.09	48.69	52.06	52.08	51.53	36.4	36.76	34.17	37.96	38.69	36.91	32.77	33.44	32.31	2559	2662	2628	2195	2469	2402	3030	2790	2878	1631	1731	1682	2132	2330	2319	2388	2582	2379	1847	1986	1840	1990
LOC105033703	0.19	0.07	0.04	0	0	0	0.07	0	0	1.14	0.68	1.25	1.19	0.56	1.24	0.76	0.69	0.79	0	0.13	0.26	0	0.04	0.07	0.21	0.38	0.37	5	2	1	0	0	0	2	0	0	31	19	33	33	15	34	20	20	21	0	4	8	0
LOC105033704	9.09	10.02	9.78	1.4	0.44	0.62	0.64	1	0.87	12.37	10.78	12.51	9	8.44	10.04	8.2	6.58	7.07	13.98	13.44	13.18	12.9	12.05	14.82	13.04	17.06	20.26	129	144	135	21	7	10	10	15	13	174	157	175	131	119	145	114	99	99	215	220	215	205
LOC105033705	5.67	7.75	7.37	9.07	8.41	9.71	9.03	9.51	8.92	7.44	8.31	7.79	10.16	9.28	9.3	12.16	10.76	10.94	13.35	11.27	12.71	11.86	14.19	14.41	8.82	7.33	6.97	166	230	210	281	277	320	291	294	274	216	250	225	305	270	277	349	334	316	424	381	428	389
LOC105033706	24.87	24.75	24.66	12.51	12.54	12.79	11.24	11.73	12.21	17.11	18.23	17.62	20.62	21.99	21.24	28.95	29.59	28.72	20.89	20.17	19.53	21.63	21.41	21.25	26.65	26.91	24.5	1748	1762	1685	930	991	1011	869	870	900	1191	1315	1220	1485	1534	1517	1992	2201	1989	1591	1635	1577	1702
LOC105033707	0.07	0.21	0.15	0	0	0	0	0	0	0.18	0.3	0.07	0.1	0.29	0.28	0.53	0.66	0.91	0	0	0	0	0	0	0.29	0.43	0.51	2	6	4	0	0	0	0	0	0	5	9	2	3	8	8	15	20	25	0	0	0	0
LOC105033708	0.42	0.41	0.64	0.29	0.46	0.28	0	0.1	0.2	0	0.2	0.11	1.11	1.36	1.22	12.81	13.42	11.68	11.68	13.49	11.73	27.62	28.7	28.85	4.63	5.76	6.74	4	4	6	3	5	3	0	1	2	0	2	1	11	13	12	121	137	111	122	150	130	298
LOC105033709	20.18	22.12	22.59	4.12	3.51	4.27	3.39	3.38	3.82	20.11	20.54	21.47	20.05	19.65	20.96	21.2	23.17	23.02	14.04	15.38	13.92	15	16.52	16.28	28.71	27.77	27.51	639	710	696	138	125	152	118	113	127	631	668	670	651	618	675	658	777	719	482	562	507	532
LOC105033710	51.73	52.3	54.64	24.27	26.13	23.66	26.89	24.94	24.62	150.18	156.21	154.89	117.12	120.28	122.55	88.07	88.99	87.48	99.09	102.96	99.52	105.47	109.03	105.07	121.07	119.71	112.38	1038	1076	1073	515	597	551	591	536	524	3022	3274	3153	2427	2450	2580	1745	1910	1740	2239	2459	2383	2472
LOC105033711	14.86	14.57	15.53	4.84	5.18	4.52	4.68	4.01	3.83	13.33	11.55	11.91	12.62	11.97	13.35	17.54	18.52	17.4	15.41	14.29	13.38	13.74	14.86	14.45	25.98	25.53	27.71	485	482	493	167	190	166	168	138	131	431	387	383	422	388	443	561	640	560	545	538	502	502
LOC105033712	0.32	0.44	0.33	1.86	1.75	2.37	2.48	2.47	2.3	1.15	0.8	0.64	0.12	0.13	0.75	0.26	0	0.06	0.59	0.44	0.44	0.79	1.16	1.06	0.24	0.38	0.17	5	7	5	31	31	42	43	41	38	18	13	10	2	2	12	4	0	1	10	8	8	14
LOC105033713	0	0	0	0	0	0	0	0	0	0	0	0	0	0	0	0	0	0	0	0	0	0	0	0	0	0	0	0	0	0	0	0	0	0	0	0	0	0	0	0	0	0	0	0	0	0	0	0	0
LOC105033714	13.05	15.44	15.69	37.39	37.22	38.05	41.35	36.73	34.86	2.81	3.74	1.95	1.97	1.74	1.89	2.06	1.72	2.43	14.88	14.48	14.61	14.83	17.05	13.09	5.62	6	4.39	136	163	159	412	436	446	474	404	381	29	40	20	21	18	20	21	19	25	168	174	175	173
LOC105033715	3.36	4.33	3.93	1.39	1.3	1.51	0.87	0.87	0.65	16.73	16.08	17.04	10.03	12.06	11.31	4.97	5.02	4.78	1.68	1.29	1.51	1.8	1.6	1.54	2.23	2.12	1.84	132	176	149	58	57	67	37	36	26	662	660	674	408	471	447	197	209	188	71	59	68	81
LOC105033717	1.28	1.09	1.7	1.39	1.22	0.9	1.84	1.83	0.79	0	0	0.19	0.54	0.46	0.27	0.28	0	0	0	0	0.08	0.08	0.18	0	0	0.09	0	14	12	18	16	15	11	22	21	9	0	0	2	6	5	3	3	0	0	0	0	1	1
LOC105033718	14.08	12.47	12.37	19.99	21.51	20.5	24.03	26.46	24.29	7.84	8.35	8.05	6.94	5.54	6.17	8.77	8.89	6.84	21.9	21.27	21.85	21.53	22.44	20.37	6.51	8.06	6.56	487	438	417	731	837	799	912	967	881	269	297	275	246	190	217	298	326	233	819	849	869	834
LOC105033719	12.05	10.03	11.64	3.27	3.58	4.04	3.57	3.55	3.4	22.49	21.69	23.17	31.74	30.47	30.34	11.18	10.99	12.12	13.8	14.9	14.81	19.13	21.09	17.68	11.26	11.79	12.08	446	364	403	118	134	163	141	125	131	822	808	833	1173	1080	1139	395	424	429	532	620	613	759
LOC105033720	0	0	0	0	0	0	0	0	0	0	0	0	0	0	0	0	0	0	0	0	0	0	0	0	0	0	0	0	0	0	0	0	0	0	0	0	0	0	0	0	0	0	0	0	0	0	0	0	0
LOC105033721	0	0	0	0.06	0	0.11	0.06	0	0	0	0	0	0	0	0.12	0.06	0.06	0.06	1.19	2.5	1.66	14.7	13.51	13.19	0.57	0.43	0.45	0	0	0	1	0	2	1	0	0	0	0	0	0	0	2	1	1	1	21	47	31	268
LOC105033722	5.71	5.7	5.5	12.43	11.06	11.82	6.79	5.83	7.58	14.2	15.51	16.38	8.68	8.12	8.31	5.22	5.57	5.75	4.39	4.5	5.42	4.98	4.25	4.86	5.69	4.36	5.2	105	106	98	241	228	244	137	113	146	258	292	296	163	148	155	94	108	104	87	95	114	102
LOC105033723	18.14	18.04	18.8	63.77	64.1	64.75	71.19	73.07	73.34	0.21	0.07	0.14	0.27	0.14	0.28	0.43	0.27	0.5	33.22	31.63	32.17	33.91	35.86	35.08	2.94	3.55	3.67	258	260	260	959	1025	1036	1114	1097	1094	3	1	2	4	2	4	6	4	7	512	519	526	540
LOC105033724	22.57	17.35	14.17	7.39	5.37	6.69	7.85	6.56	6.89	18.35	19.8	20.78	13.81	11.48	10.4	12.39	10.13	14.5	16.35	17.62	17.04	22.68	21.53	17.37	18.35	20.58	19.57	303	236	185	105	81	101	116	93	97	244	273	275	190	153	142	163	144	192	238	273	263	341
LOC105033725	13.66	13.36	13.12	0.24	0.11	0.23	0.29	0.36	0.12	19.36	17.37	16.14	21.71	17.18	16.46	18.39	19.08	20.68	12.13	11.4	12.94	17.07	16.45	14.11	26	22.71	23.25	213	211	199	4	2	4	5	6	2	299	278	248	347	266	261	281	315	318	205	205	232	298
LOC105033726	5.12	3.9	6.7	1.62	1.14	2.28	1.65	2.33	1.42	7.22	6.65	8.67	7.71	8.6	7.77	7.3	6.35	5.3	11.92	9.62	11.7	10.77	10.56	11.37	13.1	12.49	12.31	48	37	61	16	12	24	17	23	14	67	64	80	74	80	74	67	63	49	121	104	126	113
LOC105033727	2.54	2.98	2.28	0.04	0	0	0.04	0	0	5.04	3.99	4.06	2.25	2.09	2.13	6.59	7.92	7.88	0.09	0.04	0	0	0.09	0.04	2.45	3.56	3.62	54	64	47	1	0	0	1	0	0	106	87	85	49	44	46	137	178	165	2	1	0	0
LOC105033728	3.84	5.3	4.72	0.95	1.94	2.44	0.6	0.2	0.26	24.77	23.26	23.24	26.15	26.04	26.13	10.65	11.72	10.02	1.7	2.47	1.99	2.58	1.8	2.46	9.38	9.18	8.74	58	80	69	15	33	41	10	3	4	367	358	346	402	389	398	157	185	148	28	43	35	44
LOC105033729	1.22	0.56	0.96	1.6	1.17	1.08	0.34	0.44	0.18	0.66	0.91	0.57	0.27	0.66	0.55	1.44	0.8	0.38	1.82	2.6	1.71	2.6	1.62	2.72	1.92	1.04	0.86	13	6	10	18	14	13	4	5	2	7	10	6	3	7	6	15	9	4	21	32	21	31
LOC105033730	15.37	14.12	13.23	7.9	8.07	8.32	5.94	7.73	4.62	4.46	5.66	5.51	9.79	8.51	8.5	7.11	5.99	7.55	8.42	8.12	10.48	7.98	6.82	7.48	14.82	13.27	15.3	320	298	268	174	189	195	136	170	101	92	121	113	209	176	180	145	132	155	190	195	251	186
LOC105033731	11.1	8.88	11.46	0.89	0.7	0.75	0.43	0.29	0.45	16.69	17.23	14.8	12.38	10.97	10.24	9.62	7.78	9.86	3.93	3.86	7.42	5.17	4.63	4.57	9.01	8.14	7.2	235	191	236	19	16	18	10	6	10	351	376	311	269	230	219	196	175	206	90	93	180	122
LOC105033732	0.63	0.48	0.83	1.3	0.89	0.94	1.85	1.09	1.67	0.06	0.08	0.12	0.08	0.03	0.14	0.18	0.19	0.15	0.34	0.35	0.35	0.05	0.25	0.15	0.45	0.58	0.42	22	17	28	48	35	37	71	40	61	2	3	4	3	1	5	6	7	5	13	14	14	2
LOC105033733	0	0	0	0	0	0	0	0	0	0.34	0.19	0.05	0	0	0	0	0	0	0	0	0	0	0	0	0	0	0	0	0	0	0	0	0	0	0	0	7	4	1	0	0	0	0	0	0	0	0	0	0
LOC105033735	0	0	0.11	3.64	2.68	1.85	0.47	0.2	0.2	0	0.2	0.21	0	0	0	0	0	0	5.85	4.32	6.33	2.78	3.19	2.83	0.1	0.31	0	0	0	1	37	29	20	5	2	2	0	2	2	0	0	0	0	0	0	61	48	70	30
LOC105033736	19.87	20.57	23.75	12.67	13.56	11.82	13.81	14.69	14.68	1.35	1.45	1.09	4.31	4.7	5.65	6.76	6.59	7.03	24.06	24.65	23.75	25.12	22.97	23.08	14.41	13.36	13.63	387	406	450	261	297	259	296	302	300	26	29	21	86	91	112	129	136	135	508	554	532	548
LOC105033739	0.15	0.29	0.35	0	0.04	0	0	0	0	0	0	0.05	0.19	0.15	0.1	0.2	0.6	0.1	0.13	0.04	0.46	0.56	0.42	0.85	0.23	0.15	0.49	3	6	7	0	1	0	0	0	0	0	0	1	4	3	2	4	13	2	3	1	11	13
LOC105033740	12.89	14.39	14.46	15.68	15.51	14.54	14.84	15.4	16.75	22.58	24.8	25.34	17.08	17.21	20.52	14.22	15.07	13.78	21.67	20.71	20.2	18.87	19.71	19.13	14.33	14.7	13.29	467	527	509	600	631	592	591	588	635	808	919	903	632	618	754	504	577	491	848	863	838	762
LOC105033741	23.96	24.14	24.63	10.9	10.28	10.02	8.21	7.67	8.17	68.65	69.78	67.06	46.36	43.71	41.83	18.84	22.17	21.03	22.8	22.36	25.43	21.52	23.07	22.42	21.16	22.34	22.75	663	677	663	319	320	312	250	224	237	1882	1983	1829	1315	1201	1177	511	650	574	684	714	809	667
LOC105033743	27.09	23.29	27.98	3.35	4.76	4.87	2.75	4.09	3.44	69.41	71.99	71.99	42.16	41.83	40.97	19.09	18.27	23.28	13.63	14.76	14.98	16.87	14	17.14	15.65	18.41	17.77	420	366	422	55	83	85	47	67	56	1066	1146	1100	670	644	646	290	300	356	229	264	267	293
LOC105033744	19.14	19.16	20.58	4.63	2.74	4.4	3	3.7	3.09	40.7	41.35	42.53	42.98	49.79	47.92	31.2	34.27	32.85	28.62	26.12	26.4	23.43	25.51	27.82	34.26	34.94	31.11	348	353	364	89	56	90	60	71	59	733	772	762	801	899	886	556	660	589	564	548	552	477
LOC105033745	0.12	0.05	0.15	0	0.02	0	0	0	0	1.35	1.23	1.16	0.24	0.24	0.1	0.22	0.03	0.22	0	0	0	0.02	0	0	0.25	0.12	0.04	5	2	6	0	1	0	0	0	0	55	52	47	10	10	4	9	1.1	9	0	0	0	1
LOC105033746	81.57	80.84	81.75	199.39	202.79	202.7	210.6	210.37	206.16	66.23	63.18	65.26	38.81	41.51	41.72	47.62	43.98	46.83	119.71	116.15	109.4	90.85	90.05	95.37	87.19	86.24	86.79	1842	1850	1796	4762	5149	5151	5234	5016	4884	1481	1465	1452	899	931	958	1054	1052	1043	2930	3026	2841	2298
LOC105033747	0.8	0.55	0.88	0.27	0.44	0	0.07	0.07	0.07	3.75	4.05	4.16	2.16	1.39	2.32	0.87	0.8	1.44	0.36	0.63	0.31	0.19	0.59	0	0.99	0.76	0.2	11	7.72	11.78	4	6.9	0	1	1	1	51.26	57.49	56.6	30.62	19.04	32.56	11.78	11.77	19.6	5.36	10	5	3
LOC105033748	9.22	10.47	10.59	0.8	0.82	1.37	0.42	0.51	0.66	7.68	7.19	6.01	12.82	15.48	13.91	19.37	21.19	19.8	9.79	12.19	9.76	11.6	15.2	11.97	14.51	14.03	17.1	120	138	134	11	12	20	6	7	9	99	96	77	171	200	184	247	292	254	138	183	146	169
LOC105033749	0	0	0	0	0	0	0	0	0	0	0	0	0.08	0	0	0	0	0	0	0	0.21	0	0.08	0	0	0	0	0	0	0	0	0	0	0	0	0	0	0	0	1	0	0	0	0	0	0	0	3	0
LOC105033751	16.42	17.99	17.07	25.99	18.4	20.85	18.29	19.23	18.57	31.43	31.77	31.87	20.5	25.35	21.66	17.6	17.34	14.96	47.46	50.64	48.7	42.97	41.64	41.31	33.19	31.87	28.55	172	193	175	287	218	246	211	212	206	327	342	330	221	264	230	181	193	157	539	612	586	505
LOC105033752	0	0	0	0	0	0	0	0	0	0	0	0	0	0	0	0	0	0	0	0	0	0	0	0	0	0	0	0	0	0	0	0	0	0	0	0	0	0	0	0	0	0	0	0	0	0	0	0	0
LOC105033753	85.29	88.87	81.51	124.77	121.04	122.06	137.01	143.16	139.5	69.65	66.47	70.09	86.16	78.82	77.8	99.06	100.35	98.37	51.72	60.23	59.28	47.78	44.14	46.31	40.86	38.9	40.21	1362	1452	1302	2174	2234	2209	2465	2435	2361	1106	1100	1125	1430	1287	1266	1552	1716	1532	959	1124	1128	876
LOC105033755	20.72	21.59	21.14	0.38	0.3	0.51	1.74	2.04	2.53	1.46	1.61	2.08	18.68	18.44	18	4.46	5.43	5.19	0.03	0.2	0.15	0.21	0.29	0.3	15.3	17.17	17.96	615.81	650	611	12	10	17	57	64	79	43	49	61	569	544	544	130	171	152	1	7	5	7
LOC105033756	4.74	5.02	3.61	4.5	4.28	5.21	3.67	3.15	2.86	10.32	10.29	10.63	9.09	9.89	8.44	6.18	6.44	7.67	6.16	4.95	7.08	4.77	4.82	5.68	6.72	4.99	6.56	73	78	54	73	74	90	62	51	46	157	163	161	143	151	132	93	105	116	103	88	125	82
LOC105033757	2.45	3.96	3.79	0.21	0.6	0.59	0.61	0.63	0.53	5.74	6.3	6.68	7.4	8.31	7.68	7.06	5.9	5.2	7.21	7.25	7.96	6.97	6.32	8.25	8.61	9.56	9.4	22	36	33	2	6	6	6	6	5	51	58	59	68	74	70	62	56	46	70	75	82	70
LOC105033758	0.35	0.7	0.38	0	0.08	0	0.08	0	0	1.42	0.17	0.82	1.09	0.6	0.52	1.55	0.86	1.92	1.6	1.03	1.58	1.69	1.47	1.04	4.83	3.84	3.58	4	8	4	0	1	0	1	0	0	16	2	9	13	7	6	17	10	21	19	13	20	21
LOC105033759	0.39	0.58	0.54	0.49	0.35	0.23	0.24	0.62	0.75	0.07	0.06	0.13	0	0.2	0.13	0	0	0.4	3.97	3.78	3.97	7.39	5.69	6.88	1.09	0.85	1.07	6	9	8	8	6	4	4	10	12	1	1	2	0	3	2	0	0	6	66	67	70	127
LOC105033760	9.43	9.79	10.29	0.84	0.81	0.97	0.7	0.95	0.64	16.44	14.63	16.63	11.13	11.67	11.41	11.87	12.37	11.04	2.69	2.37	2.54	2.22	2.97	2.99	5.43	5.51	5.27	532.36	564.28	560.22	47	51.1	60	43	54	38	917.26	838.51	911.91	639.38	640.96	649.44	646.22	733.23	602.4	158.81	150	160.13	135.01
LOC105033761	4.62	5.3	7.38	0.05	0.09	0.24	0.14	0.15	0.15	20.76	20.39	21.68	13.12	12.84	15.52	11.93	12.94	11.37	0.49	0.88	1.66	2.09	1.17	1.68	11.81	9.11	10.51	87	101	135	1	2	5	3	3	3	387	394	402	253	240	297	220	258	211	10	19	36	44
LOC105033762	8.97	10.09	11.24	5.84	5.46	5.57	4.25	4.86	4.38	167.44	168.61	168.56	71.23	75.17	72.42	12.27	15.14	12.78	48.8	45.52	47.56	76.27	76.89	75.7	82.28	81.64	80.44	215	245	262	148	147	150	112	123	110	3973	4147	3979	1749	1788	1764	288	384	302	1267	1258	1310	2046
LOC105033763	0	0.1	0	0	0	0	0	0	0	0	0	0	0	0	0	0.11	0	0	1.17	0.82	0.83	1.04	1.52	1.76	0.78	2.23	1.35	0	1	0	0	0	0	0	0	0	0	0	0	0	0	0	1	0	0	12	9	9	11
LOC105033764	7.37	5.59	6.26	0.14	0.22	0.16	0.14	0.14	0.26	5.6	5.43	4.7	11.59	11.29	9.85	8.45	8.92	9.7	4.78	4.36	5.51	6.42	5.76	5.47	13.73	14.44	15.53	242	186	200	5	8	6	5	5	9	182	183	152	390	368	329	272	310	314	170	165	208	236
LOC105033766	18	16.66	17.85	29.28	30.65	29.07	31.99	31.99	32.35	11.65	11.96	10.69	15.13	15.41	13.74	25.6	22.49	20.56	21.29	23.31	23.53	25.52	24.6	25.29	22.15	22.63	20.16	340	319	328	585	651	618	665	638	641	218	232	199	293	289	264	474	450	383	436	508	511	540
LOC105033767	9.99	10.86	9.44	9.59	9.53	10.57	9.48	9.7	9.85	11.27	12.4	11.83	15.93	15.2	16.3	26.31	26.33	24.7	31.49	30.26	30.99	25.74	27.57	28.1	24.52	24.36	23.75	306	338	282	311	328	363	318	314	316	343	391	358	501	463	509	790	855	747	1043	1068	1091	884
LOC105033768	1.51	1.67	0.94	0	0	0	0	0	0	0.86	0.67	0.89	2.7	2.15	2.13	8.17	8.74	9.2	0.17	0.08	0.03	0.17	0.15	0.19	3.04	3.07	3.74	48	54	29	0	0	0	0	0	0	27	22	28	88	68	69	255	295	289	6	3	1	6
LOC105033770	1.35	2.47	0.59	0	0	0	0	0	0	0.19	0.47	0.29	1.69	2.81	1.42	1.08	1.63	0.78	0	0	0	0.09	0	0	0.27	0.39	0.35	14	26	6	0	0	0	0	0	0	2	5	3	18	29	15	11	18	8	0	0	0	1
LOC105033771	26.37	26.61	26.96	3.83	3.74	4.45	3.01	2.65	2.39	26.18	23.82	24.07	24.65	31.24	30.43	30.98	25.67	24.95	40.92	39.59	44.09	38.55	37.07	42.52	58.7	54.61	61.37	358	366	356	55	57	68	45	38	34	352	332	322	343	421	420	412	369	334	602	620	688	586
LOC105033772	0	0	0	0	0	0	0	0	0	0	0	0	0	0	0	0.37	0.23	0	0	0	0	0	0	0	0	0	0	0	0	0	0	0	0	0	0	0	0	0	0	0	0	0	3	2	0	0	0	0	0
LOC105033773	2.49	2.35	3.13	0.58	0.57	0.78	0.53	0.58	0.51	2.41	1.52	1.94	5.48	5.02	4.98	7.49	7.48	7.95	1.54	1.17	1.34	2.08	1.68	1.91	5.44	6.01	4.87	94	90	115	23	24	33	22	23	20	90	59	72	212	188	191	277	299	296	63	51	58	88
LOC105033774	8.5	6.67	9.22	2.13	1.62	2.04	2.69	2.51	3.43	4.95	4.66	5.78	2.82	3.1	3.11	1.53	1.38	1.44	4.63	4.83	4.5	5.44	4.67	4.28	3.2	2.55	3.29	215	171	227	57	46	58	75	67	91	124	121	144	73	78	80	38	37	36	127	141	131	154
LOC105033775	10.44	11.85	10.59	7.85	9.62	6.57	12.46	12.03	13.76	26.5	29.56	28.85	21.83	21.14	23.36	14.55	14.29	12.16	17.51	16.21	15.48	15.78	14.1	15.8	15.42	17.88	17.89	205	235	202	163	212	145	269	249	282	515	595	558	439	411	466	279	296	235	372	367	349	346
LOC105033776	25.12	26.12	27.48	7.19	6.76	8.22	6.29	5.32	6.48	4.26	3.82	4.41	14.95	15.09	16.57	18.91	20.21	21.45	15.27	14.09	14.39	15.27	13.91	14.49	37.09	43.22	39.23	595	627	633	180	180	219	164	133	161	100	93	103	363	355	399	439	507	501	392	385	392	405
LOC105033777	14.06	14.78	14.26	16.63	19.89	20.07	18.95	20.96	20.07	26.77	25.01	28.2	16.92	18.68	17.61	11.12	10.18	10.44	21.17	20.24	20.64	24.25	23.85	23.61	12.55	11.76	11.4	677	723	673	850	1076	1090	1008	1066	1021	1281	1234	1343	838	893	863	528	520	499	1106	1131	1146	1315
LOC105033778	1.07	1.12	1.37	0.25	0.06	0.36	0.43	0.13	0.38	1.48	1.95	1.42	1.43	1.61	0.59	0.82	1.01	0.95	0.49	0.35	0.35	0.66	0.58	0.24	0.68	1.21	0.8	16	17	20	4	1	6	7	2	6	22	30	21	22	24	9	12	16	14	8	6	6	11
LOC105033779	12.12	10.53	11.46	1.07	0.86	1.08	2.2	1.99	2.23	0.24	0.55	0.41	0.95	0.9	1.03	44.61	46.62	54.99	0.07	0.7	0.63	2.24	1.94	2.2	14.5	12.88	15.16	150	132	138	14	12	15	30	26	29	3	7	5	12	11	13	541	611	671	1	10	9	31
LOC105033780	18.78	20.36	19.98	7.2	7.96	7.78	6.01	6.02	6.5	24.22	24.8	20.97	22.06	22.71	23.51	20.06	21.3	18.8	19.65	20.24	19.97	20.62	19.21	23.73	23.58	24.23	25.72	419	461	434	169	198	192	146	142	150	535	572	463	506	504	531	436	501	412	470	520	511	515
LOC105033781	6.5	7.1	7.21	7.52	8.54	9.54	7.12	7.9	7.28	2.81	2.09	2.18	3.45	2.48	2.67	5.22	4.47	4.16	7.28	7.06	6.43	7.73	6.67	7.5	5.52	4.46	5.14	103	114	111	126	152	170	124	132	121	44	34	34	56	39	43	81	75	65	125	129	117	137
LOC105033782	5.91	6.2	6.45	0.13	0.24	0.41	0.37	0.29	0.18	9.29	8.81	8.85	9.5	9.18	9.06	23.62	24.12	23.07	0.08	0.09	0.02	0.27	0.31	0.3	14.3	14.36	13.65	239	255	252	5	10	17	15	11	7	371	367	354	395	370	374	928	1029	919	3	4	1	12
LOC105033783	3.06	2.22	2.98	8.07	7.95	7.58	6.8	7.02	7.83	4.55	4.23	4.17	5.18	3.4	4.12	3.61	4.41	4.33	4.38	4.12	3.22	5.25	3.94	3.61	3.37	2.52	2.8	38	28	36	106	111	106	93	92	102	56	54	51	66	42	52	44	58	53	59	59	46	73
LOC105033784	41.02	40.11	41.16	33.62	27.69	27.49	18.22	22.12	21.09	31.62	36.94	36.22	33.34	33.5	33.31	28.1	29.45	29.02	76.77	80.87	84.91	66.16	66.56	70.47	52.36	49.18	62.65	320	316	311	276	241	239	157	181	172	244	292	276	266	258	262	213	243	222	650	726	763	579
LOC105033787	0	0	0	0	0	0	0	0	0	0	0	0	0	0	0	0	0	0	0	0	0	0	0	0	0	0	0	0	0	0	0	0	0	0	0	0	0	0	0	0	0	0	0	0	0	0	0	0	0
LOC105033788	0	0	0	0	0	0	0	0	0	0	0	0	0	0	0	0	0	0	0	0	0	0	0	0	0	0	0	0	0	0	0	0	0	0	0	0	0	0	0	0	0	0	0	0	0	0	0	0	0
LOC105033789	9.05	7.27	9.15	3.47	3.9	3.9	3.83	3.46	3.71	8.66	8.76	8.08	10.13	11.84	11.06	11.07	9.96	10.6	10.24	9.3	9.67	11.49	12.36	11.26	10.64	9.6	10.88	367	299	361	149	178	178	171	148	158	348	365	323	421	477	456	440	428	424	450	435	451	522
LOC105033790	16.27	18.6	17.03	25.5	24.47	25.23	26.74	29.29	31.94	9.79	9.61	9.54	12.47	13.29	10.72	21.24	20.59	21.27	23.54	20.27	20.78	22.74	22.34	22.7	21.71	19.31	19.73	391	453	398	648	661	682	707	743	805	233	237	226	307	317	262	500	524	504	613	562	574	612
LOC105033791	2.7	2.85	2.91	0.51	0.45	0.34	0.54	0.45	0.39	1.24	1.16	1.18	3.19	2.69	2.35	2.82	2.55	2.65	1.94	1.83	1.56	1.99	1.96	1.49	2.6	3.2	2.76	86	92	90	17	16	12	19	15	13	39	38	37	104	85	76	88	86	83	67	67	57	71
LOC105033793	1.87	2.68	2.27	4.17	4.57	4	8.14	9.21	8.38	3.98	2.31	3.49	1.24	1.28	1.04	2.73	2.36	2.71	1.37	2.02	1.77	2.92	2.49	2.95	10.02	9.76	8.59	44	64	52	104	121	106	211	229	207	93	56	81	30	30	25	63	59	63	35	55	48	77
LOC105033794	22.72	24.1	22.43	23.79	23.04	25.39	26.01	20.45	25.34	16.54	17.77	16.74	19.24	21.29	23.46	22.09	19.64	23.68	22.01	17.83	21.34	18.27	18.67	19.1	23.61	23.95	22.93	401	431	385	444	457	504	505	381	469	289	322	291	348	373	421	382	367	412	421	363	433	361
LOC105033796	21.52	23.01	22.42	52.05	49	47.59	46	44.21	45.27	23.7	22.55	22.09	12.35	13.89	11.2	8.18	6.72	6.73	55.7	52.83	51.74	46.5	49.15	47.93	10.59	11.49	12.1	529	573	536	1353	1354	1316	1244	1147	1167	577	569	535	311	339	280	197	175	163	1484	1498	1462	1280
LOC105033797	0	0	0	0	0	0	0	0	0	0	0	0	0	0	0	0	0	0	0	0	0	0	0	0	0	0	0	0	0	0	0	0	0	0	0	0	0	0	0	0	0	0	0	0	0	0	0	0	0
LOC105033801	0	0	0	0	0	0.1	0	0	0.05	0	0	0	0	0	0	0	0	0	0.03	0.05	0.07	0.08	0.03	0	0	0	0	0	0	0	0	0	4	0	0	2	0	0	0	0	0	0	0	0	0	1.01	2	3	3.03
LOC105033802	3.53	3.78	4.64	2.4	2.82	2.81	1.94	1.9	1.68	8.42	8.62	9.14	5.79	5.23	6.92	5.74	6.12	6.08	3.59	2.36	2.71	3.99	3.02	3.66	4.96	5.38	5.82	105	115	134	76	95	92	64	60	48	249	266	271	178	156	211	167	193	180	107	76	88	124
LOC105033803	0.09	0.42	0.29	0	0	0	0	0	0	0.81	1.19	1	3.16	2.75	3.1	1.29	2.49	1.76	0.17	0.04	0.2	0.92	1.35	0.7	0.61	0.33	0.34	2	9	6	0	0	0	0	0	0	17	26	21	69	58	67	27	56	37	4	1	5	22
LOC105033804	1.62	1.23	1.33	0.23	0.43	0.25	0	0.27	0.14	4.73	4.23	4.41	1.07	1.25	0.8	1.22	1.49	0.78	1.85	1.61	1.91	3.16	3.72	2.44	2.97	3.03	3.28	34	26	27	5	10	6	0	6	3	98	91	91	23	26	17	25	33	16	42	39	46	74
LOC105033805	9.17	9.73	8.03	0.03	0.03	0	0.03	0	0.03	8.01	7.99	8.95	7.92	6.75	7.45	11.82	12.43	12.49	6.14	6.12	5.36	9.28	8.6	10.13	13.03	14.53	14.76	298	320	254	1	1	0	1	0	1	258	267	286	263	218	245	377	428	400	215	229	200	337
LOC105033806	13.1	14.14	15.12	53.57	53.11	51.85	32.2	35.25	33.67	17.18	17.23	17.27	13.98	16.58	16.59	10.16	10.75	10.8	36.7	36.78	37.14	33.49	36.8	35.85	18.91	18.6	17.98	449	491	504	1941	2046	1999	1214	1275	1210	583	606	583	491	564	578	341	390	365	1363	1454	1463	1285
LOC105033807	39.14	40.14	37.56	18.77	16.35	16.49	16.04	14.49	13.42	46.08	46.43	54.74	35.25	34.33	38.31	39.94	36.17	37.46	17.79	20.66	21.58	20.78	18.91	19.26	24.59	26.26	26.44	481	500	449	244	226	228	217	188	173	561	586	663	444	419	479	481	471	454	237	293	305	286
LOC105033809	1.28	1.46	2.23	0	0	0.09	0.09	0.19	0	4.79	4.14	2.2	2.7	2.39	2.91	1.71	1.12	1.1	2.37	1.8	3.01	3.53	1.61	2	2.75	2.19	1.36	13	15	22	0	0	1	1	2	0	48	43	22	28	24	30	17	12	11	26	21	35	40
LOC105033810	5.82	5.66	5.29	0	0	0.14	0.07	0.11	0.04	11.66	10.53	9.77	6.71	7.76	8.23	5.01	5.57	3.83	5.91	7.26	8.24	9.83	9.92	9.82	8.95	10.74	9.32	148	146	131	0	0	4	2	3	1	294	275	245	175	196	213	125	150	96	163	213	241	280
LOC105033812	11.35	11.23	11.08	17.46	17.64	17.87	19.46	18.42	19.61	7.46	6.26	6.19	9.31	9.81	9.12	12.73	13.35	12.79	10.67	12.42	12.06	12.11	11.19	12.1	15.33	14.81	15.52	415	416	394	675	725	735	783	711	752	270	235	223	349	356	339	456	517	461	423	524	507	496
LOC105033813	0	0	0	0	0	0	0	0	0	0	0	0.05	0	0	0	0	0	0	0.33	0.23	0.23	0	0	0.08	0	0.09	0.08	0	0	0	0	0	0	0	0	0	0	0	1	0	0	0	0	0	0	8	6	6	0
LOC105033814	17.04	17.76	18.16	3.68	4.13	3.37	2.8	2.53	2.84	19.17	19.64	19.58	19.54	20.77	20.71	21.79	22.9	19.68	15.9	15.1	13.91	15.12	14.82	15.66	18.24	20.18	18.24	822	868	853	188	223	183	149	129	144	917	974	931	967	995	1017	1030	1170	936	832	841	772	817
LOC105033815	21.64	22.08	24.57	8.62	9.19	8.4	8.39	7.64	7.67	17.93	16.49	16.45	16.72	15.5	17.53	15.77	15.13	16.13	21.98	18.74	18.29	19.75	22.85	21.13	16.38	16.47	17.04	909	940	1004	383	434	397	388	339	338	746	711	681	720	646	749	649	673	668	1000	908	883	929
LOC105033816	4.37	6.51	5	2.89	1.85	1.67	3.41	3.55	4.3	5.19	4.94	4.65	6.37	6.85	5.6	9.85	10.42	10.21	5.12	7.4	6.94	11.96	9.33	10.38	5.74	4.83	5.21	63	95	70	44	30	27	54	54	65	74	73	66	94	98	82	139	159	145	80	123	115	193
LOC105033820	0	0	0	2.76	1.91	1.64	0.84	0.58	1.32	0.16	0	0	0	0	0	0	0	0	4.11	3.2	4.41	13.59	11.65	14.24	1.14	1.71	0.84	0	0	0	19	14	12	6	4	9	1	0	0	0	0	0	0	0	0	29	24	33	99
LOC105033821	14.1	15.38	14.49	2.34	2.93	3	1.12	0.7	0.71	11.65	9.39	9.62	8.69	8.39	8.03	18.93	19.54	16.97	7.53	6.29	5.52	6.7	8.55	7.98	7.82	8.23	7.32	171	189	171	30	40	41	15	9	9	140	117	115	108	101	99	225	251	203	99	88	77	91
LOC105033822	0	0	0.25	0	0	0	0	0	0	0	0	0.13	0	0.26	0.63	0.13	0	0	1.88	2.56	3.01	1.72	1.48	1.45	0.95	1.94	1.17	0	0	2	0	0	0	0	0	0	0	0	1	0	2	5	1	0	0	16	23	27	15
LOC105033823	6.45	7.1	7.25	6.23	5.98	5.97	3.06	3.24	3.1	9.49	10.28	9.56	9.5	8.38	9.13	10.16	10.37	10.07	2.67	2.67	2.2	3.2	3.44	3.25	8.02	7.92	7.61	369	411	405	375	388	385	192	196	188	538	607	540	553	475	528	568	628	568	167	177	143	206
LOC105033824	126.98	124.11	127.32	87.23	85.18	84.75	82.1	80.15	82.5	76.31	79.18	80.93	109.55	115	113.91	94.57	89.33	90.56	96.87	96.65	92.43	91.61	92.72	96.74	95.1	95.68	93.64	3053	3030	2987	2228	2313	2301	2177	2042	2088	1825	1962	1923	2700	2758	2795	2228	2274	2145	2532	2686	2560	2472
LOC105033825	16.86	16.34	18.12	9.71	7.7	8.11	7.94	9.8	7.23	23.6	22.47	24.27	15.1	15.36	15.68	16.27	16.86	14.38	36.2	41.52	48.73	50.17	47.03	46.19	36.98	39.19	40.76	220	216	230	134	113	119	114	135	99	305	301	312	202	199	208	208	233	185	512	625	731	733
LOC105033826	0.58	0.57	0.59	0	0	0	0	0.11	0	0.81	0.67	1.17	0.45	1.28	1.59	1.29	0.54	0.7	2.87	3	3.81	2.98	3.43	2.43	0.54	1.16	1.05	5	5	5	0	0	0	0	1	0	7	6	10	4	11	14	11	5	6	27	30	38	29
LOC105033827	0.83	0.57	0.43	0.86	1.63	0.52	0.87	0.75	1.07	1.68	2.27	2.07	2.51	3.18	2.82	2.21	2.31	2.23	1.8	1.66	2.2	2.3	2.19	2.19	2.12	1.72	1.75	20	14	10	22	44	14	23	19	27	40	56	49	62	76	69	52	59	53	47	46	61	62
LOC105033828	1.67	1	1.49	0.09	0.06	0	0.03	0.06	0.06	3.47	3.47	3.39	6.64	6.41	6.51	6.72	6.82	6.81	0.23	0.14	0.11	0.23	0.18	0.14	5.57	6.23	6.67	53	32	46	3	2	0	1	2	2	109	113	106	216	202	210	209	229	213	8	5	4	8
LOC105033829	41.91	39.91	37.89	15.81	16.19	15.54	12.9	11.22	15.1	68.73	69.51	65	68.45	64.91	70.31	55.99	53.16	54.03	21.2	20.73	20.16	24.22	24.8	26.71	50.38	48.64	46.96	652	629	573	260	284	272	221	184	247	1060	1111	999	1092	1004	1113	854	877	830	358	373	361	422
LOC105033830	5.15	4.86	6.16	11.68	11.68	11.16	7.46	6.42	8.17	10.8	11.61	10.65	8.49	6.97	7.51	5.84	6.2	5.35	9.87	8.81	9.65	8.19	8.58	11.13	7.86	8.27	9.11	72	69	84	173	184	176	115	95	120	150	167	147	122	97	107	80	92	74	150	142	155	128
LOC105033831	30.54	45.04	42.26	32.92	34.76	38.49	27.81	24.3	24.46	100.52	97.25	94.15	86.13	93.25	97.51	48.2	40.9	34.61	93.37	87.04	84.66	77.03	85.01	75.75	64.21	61.18	76.42	171	256	231	197	219	242	172	144	144	557	560	520	494	519	555	265	243	191	567	564	548	484
LOC105033832	6.28	8.17	7.51	2.85	2.68	2.34	2.65	1.61	2.78	5.9	6.68	6.42	17.33	20.1	18.91	25.43	25.6	24.83	43.92	43.08	43.19	30.08	30.06	33.11	84.54	81.2	81.72	129	170	150	62	62	54	60	35	60	120	141	130	365	410	395	512	557	503	978	1021	1020	692
LOC105033833	4.02	4.96	5.76	6.87	6.94	6.39	5.83	5.27	6.15	3.08	4.97	4.47	7.5	8.21	6.39	7.69	8.58	8.31	17.4	19.46	18.82	16.63	17.22	18.26	16.74	15.86	15.81	104	130	145	188	202	186	166	144	167	79	132	114	199	211	168	195	235	212	488	581	560	482
LOC105033834	5.55	5.27	4.64	6.82	7.03	6.47	5.67	5.19	4.63	5.88	4.86	4.65	6.36	4.82	2.66	3.61	2.88	3.38	3.65	3.97	5.85	5.51	3.66	4.03	5.55	6.72	7.87	80	77	65	104	114	105	90	79	70	84	72	66	94	69	39	51	44	48	57	66	97	89
LOC105033836	22.79	21.21	25.4	21.23	21.12	20.19	17.35	17.96	17.49	27.22	26.13	26.11	28.58	27.15	28.74	18.37	17.58	19.71	19.07	19.63	22.44	23.71	23.66	22.82	20.17	16.7	16.91	333	314	361	328	347	332	279	277	268	394	392	376	428	394	427	263	272	284	302	331	377	388
LOC105033838	58.18	62.07	58.88	15.12	14.74	14.54	21.59	23.02	21	22.99	21.25	19.54	39.27	34.5	35.76	204.06	203.44	223.19	12.81	15.08	15.31	25.98	27.02	23.49	59.24	63.93	61.2	1408	1522	1386	387	401	396	575	588	533	551	528	466	974	829	880	4839	5214	5326	336	421	426	704
LOC105033839	31.09	32.92	32.05	12.72	13.47	13.34	12.22	12.65	12.33	24.5	22.18	24.74	19.76	20.51	21.1	24.65	25.35	24.67	32.98	31.9	31.87	35.93	36.43	37.71	36.37	36.44	33.93	1394	1496	1398	603	679	673	603	599	580	1088	1021	1093	908	913	962	1083	1204	1091	1603	1650	1643	1804
LOC105033840	16.62	16.35	14.21	33.12	31.56	34.46	26.43	28.64	27.43	7.48	8.24	7.18	8.39	10.22	8.7	9.54	10.2	10.59	15.72	13.34	14.7	21.71	25.73	23.83	16.25	14.96	16.51	578	576	480	1217	1230	1345	1010	1049	998	257	294	246	299	352	308	325	376	363	592	535	587	845
LOC105033841	0	0	0	0	0	0	0	0	0	0	0	0	0	0	0	0	0	0	0	0	0	0	0	0	0	0	0	0	0	0	0	0	0	0	0	0	0	0	0	0	0	0	0	0	0	0	0	0	0
LOC105033842	5.98	6.43	6.47	1.37	2.09	1.5	1.1	1.22	1.34	8.83	10.65	9.86	11.69	10.66	11.2	12.42	11.62	11.52	7.74	9.5	8.48	7.95	8.39	8.24	14.8	14.92	14.94	153	167	161	37	60	43	31	33	36	224	280	249	307	271	292	312	315	291	215	281	250	228
LOC105033844	11.72	12.67	12.16	0.48	0.67	0.39	0.4	0.64	0.45	13.15	12.52	13.27	12.78	13.91	12.97	23.23	23.2	23.36	8.83	7.62	7.27	8.32	9.08	9.21	20.64	20.39	19.65	672	736	678	29	43	25	25	39	27	747	737	750	751	792	756	1305	1409	1321	549	504	479	534
LOC105033845	2.48	2.73	2.95	0.15	0.23	0.18	0.13	0.19	0.13	17.19	17.28	16.28	5.87	6.34	5.9	2.72	3.29	2.88	11.37	11.11	10.26	12.58	12.49	11.9	13.05	12.71	12.6	161	179	186	10	17	13	9	13	9	1104	1150	1040	390	408	389	173	226	184	799	831	765	913
LOC105033846	10.44	11.61	12.4	39.11	42.83	38.09	13.57	13.78	15.45	10.49	9.16	9.29	6.76	7.32	8.58	2.97	2.75	3.08	8.56	8.9	9.45	7.22	9.82	7.75	2.55	2.29	2.23	244	275	282	967	1126	1002	349	340	379	243	220	214	162	170	204	68	68	71	217	240	254	189
LOC105033847	0	0	0	0	0	0	0	0	0	0	0	0	0	0	0	0	0	0	0	0	0	0	0	0	0	0	0	0	0	0	0	0	0	0	0	0	0	0	0	0	0	0	0	0	0	0	0	0	0
LOC105033848	11.56	11.76	9.86	0.57	0.59	0.86	0.28	0.46	0.35	14.98	13.42	13.82	11.8	10.5	11.6	7.8	7.94	8.4	6.4	5.17	4.58	6.78	6.51	7.9	12.38	10.6	13.93	191	196	157	10	11	16	5	8	6	244	227	223	198	172	195	126	138	136	113	97	87	123
LOC105033849	27.61	27.62	28.8	36.74	36.46	34.54	32.53	32.01	30.33	18.07	19.56	18.82	21.2	19.85	21.72	22.25	21.22	22.16	41.94	41.17	42.67	38.1	40.9	40.24	36	38.99	36.8	849	861	862	1195	1261	1196	1101	1040	979	551	618	571	668	607	680	671	692	672	1399	1462	1510	1313
LOC105033850	0.97	1.55	1	0.07	0.07	0.03	0	0	0.04	1.93	2.37	1.59	0.11	0.15	0.07	0.08	0.14	0.08	3.69	3.63	4.16	2.87	2.77	3.32	4	4	3.87	26	42	26	2	2	1	0	0	1	51	65	42	3	4	2	2	4	2	107	112	128	86
LOC105033851	8.77	9.59	10.18	3.68	3.54	3.62	2.96	3.3	3.4	7.53	7.79	9.54	12.44	13.02	12.14	16.24	15.28	15.49	9.8	10.97	10.22	9.53	10.33	9.82	13.16	16.19	13.32	194	215	219	86	88	90	72	77	79	165	177	208	282	286	273	352	358	338	235	280	260	236
LOC105033852	70.3	66.09	67.44	14.25	15.55	14.66	17.33	18.81	17.98	80.38	76.73	74.62	51.3	53.27	56.78	37.28	37.12	38.44	39.7	38.88	36.78	39.5	37.13	39.76	23.59	25.14	24.01	2702	2574	2521	579	672	634	733	763	725	3060	3028	2826	2021	2033	2219	1404	1511	1457	1654	1724	1625	1700
LOC105033853	2.42	2.42	2.01	0	0.03	0.03	0	0.06	0.06	11.2	9.23	9.41	8.17	7.14	7.47	2.02	1.81	1.88	2.54	1.92	2.48	6.09	5.75	5.38	5.47	5.56	6.31	72	73	58	0	1	1	0	2	2	330	282	276	249	211	226	59	57	55	82	66	85	203
LOC105033854	1.14	2	2.06	1.76	2.07	1.52	1.22	1.5	1.42	2.72	2.76	3.27	3.8	2.88	3.34	2.82	3.74	3.3	10.06	8.32	9.62	8.68	8.33	9.36	7.19	6.14	6.48	16	28	27	25	32	23	18	22	21	38	40	45	55	40	48	39	56	46	153	135	156	137
LOC105033855	33.97	37.01	35.86	24.56	24.98	24.14	24.1	26.05	24.43	19.72	19.08	19.37	23.22	23.94	24.18	33.8	34.21	36.1	18.91	19.77	19.54	19.66	20.05	19.73	23.69	23.42	21.67	2007	2219	2061	1537	1655	1606	1572	1629	1514	1158	1166	1133	1417	1411	1455	1955	2142	2099	1210	1351	1328	1299
LOC105033856	0.07	0	0.21	0	0	0	0	0	0	0.14	0.27	0.62	0.13	0.28	0.47	0.07	0.13	0	0	0	0	0	0	0	0.06	0	0	1	0	3	0	0	0	0	0	0	2	4	9	2	4	7	1	2	0	0	0	0	0
LOC105033857	0	0	0	0	0.07	0	0	0	0.07	0	0	0	0	0	0	0.08	0.07	0	0	0	0	0	0	0	0.07	0	0.07	0	0	0	0	1	0	0	0	1	0	0	0	0	0	0	1	1	0	0	0	0	0
LOC105033858	0.86	0.93	0.8	0	0.02	0.02	0.02	0	0.03	0.95	0.68	0.79	0.89	0.98	1.01	1.04	1.45	0.76	0.72	0.51	0.54	0.46	0.41	0.57	1.85	1.71	2.29	32	35	29	0	1	1	1	0	1	35	26	29	34	36	38	38	57	28	29	22	23	19
LOC105033859	166.63	161.23	165.18	11.29	7.88	12.3	9.45	7.46	7.07	199.1	194.19	209.03	291.96	275.78	277.84	168.76	160.93	154.67	51.08	47.44	51.62	76.82	80.79	74.58	387.41	390.95	431.26	1842	1806	1776	132	98	153	115	87	82	2180	2204	2277	3308	3027	3123	1828	1884	1686	612	605	656	951
LOC105033860	4.25	3.33	3.15	0	0	0.03	0	0.03	0	0.14	0.07	0.1	0.43	0.51	0.23	2.13	1.94	2.39	0.03	0.03	0.03	0	0	0.03	2.13	2.99	2.44	126	100	91	0	0	1	0	1	0	4	2	3	13	15	7	62	61	70	1	1	1	0
LOC105033861	52.46	51.57	51.54	74.66	76.57	76.18	96.22	95.5	98.27	34.74	33.1	34.99	26.86	28.19	26.21	29.87	30.08	32.43	56.44	52.26	56.09	56.26	56.5	55.37	30.46	31.1	31.58	2266	2257	2165	3410	3718	3702	4573	4354	4452	1486	1468	1489	1189	1209	1151	1264	1376	1381	2642	2604	2785	2721
LOC105033862	24.86	24.6	22.94	1.52	2.27	1.69	2.05	1.86	1.81	22.05	21.91	21.8	18.06	16.08	17.98	22.53	23.59	23.29	43.91	44.6	45.06	57.45	57.84	59.94	70.35	72.48	70.84	419	420	376	27	43	32	38	33	32	368	379	362	312	269	308	372	421	387	802	867	873	1084
LOC105033863	9.55	10.18	9.04	0.12	0.08	0.15	0.04	0.08	0.24	27.35	27.91	29.04	25.81	29.04	29.19	15.82	18.88	16.19	13.83	15.94	15.22	13.38	14.76	14.46	26.09	28.73	26.58	225	243	207	3	2	4	1	2	6	638	675	674	623	679	699	365	471	376	353	433	412	353
LOC105033864	1.26	1.5	1.5	0	0	0	0.08	0.06	0.03	1.25	1.2	1.76	2.92	2.86	2.97	4.3	3.71	3.85	1.24	1.07	1.15	1.66	2.46	1.56	3.41	2.69	2.91	45	54	52	0	0	0	3	2	1	42	42	60	105	101	106	150	137	132	48	44	46	64
LOC105033865	0	0	0	0	0	0	0	0	0	0	0	0	0	0	0	0	0	0	0	0	0	0	0	0	0	0	0	0	0	0	0	0	0	0	0	0	0	0	0	0	0	0	0	0	0	0	0	0	0
LOC105033866	28.3	28.65	28.6	17.09	16.86	15.4	15.84	15.96	13.16	71.45	70.86	75.05	46.02	48.83	45.21	48.25	45.34	46.44	62.44	59.55	56.38	57.03	60.47	60.61	73.34	68.24	71.03	646	657	640	407	423	391	399	378	317	1580	1643	1668	1064	1079	1029	1091	1103	1048	1523	1549	1464	1447
LOC105033868	3.44	3.85	3.15	3.2	3.92	3.91	5.09	4	4.24	20.67	19.6	19.16	25.42	28.63	28.14	9.36	9.97	9.52	6.45	6.51	5.98	6.24	6.35	7.1	5.25	5	5.09	149	169	133	147	191	191	243	183	193	888	873	819	1130	1233	1241	398	458	407	303	326	298	303
LOC105033869	17.82	16.09	17.34	0.81	0.55	0.7	0.6	0.51	0.7	15.15	15.68	14.59	16.62	14.79	15.5	10.82	10.05	10.66	12.4	12.66	11.67	14.3	13.29	13.6	16.18	13.46	17.98	316	287	299	15	11	14	11	9	13	266	285	255	302	260	279	186	187	186	238	258	238	284
LOC105033870	3.41	4.13	4.31	0.5	0.27	0.34	0.18	0.21	0.23	6.78	6.81	6.61	10.14	9.1	10.24	5.83	5.81	5.06	5.8	5.84	7.15	6.4	5.51	6.3	5.43	6.12	4.99	77	93	95	12	7	8	4	5	5	152	159	146	228	204	237	130	136	111	143	151	185	162
LOC105033871	52.09	40.3	44.82	26.61	21.5	25.5	19.26	18.71	21.89	118.22	136.83	120.17	134.27	115.15	127.2	55.75	56.69	51.37	21.89	25.54	28.6	28.48	19.71	24.95	23.29	22.48	22.02	472	370	395	255	219	260	192	179	208	1061	1273	1073	1247	1036	1172	495	544	459	215	267	298	289
LOC105033873	9.15	9.51	10.84	12.65	14.36	13	14.85	16.33	14.31	13.63	12.83	13.22	11.4	13.59	11.96	10.76	11.32	10.67	13.44	13.56	13.04	14.48	15.62	12.74	9.7	9.3	8.75	252	265	291	365	440	402	446	472	413	383	358	360	329	372	339	298	329	282	403	434	418	456
LOC105033874	1.81	1.93	1.46	0.28	0.22	0.3	0.22	0.32	0.09	1.23	1.38	1.63	1.76	1.87	1.82	1	1.29	1.09	0.77	1.06	0.81	1.57	1.03	0.86	1.59	1.82	1.16	37	40	29	6	5	7	5	7	2	25	29	33	37	38	38	20	28	22	17	25	19	36
LOC105033875	7.39	7	6.95	58.67	62.88	63.51	137.96	142.77	148.73	0.38	0.16	0.3	0.37	0.59	0.7	0.17	0.28	0.17	26.03	31.44	30.42	18.78	16.41	15.77	1.95	2.75	2.31	176	169	161	1478	1684	1702	3616	3590	3716	9	4	7	9	14	17	4	7	4	672	864	833	501
LOC105033876	1.72	1.74	2.01	25.39	27.86	28.9	61.93	61.93	58.78	4.38	4.88	2.9	0.19	0.38	0.38	0.19	0.05	0.1	4.53	5.62	5.47	8.56	8.24	10.11	0.53	0.53	0.35	36	37	41	563	657	682	1429	1371	1293	91	105	60	4	8	8	4	1	2	103	136	132	201
LOC105033877	0.28	0.14	0.38	0	0	0.04	0.04	0	0	0.28	0.09	0	0	0.23	0.14	1.04	1.1	0.94	0.99	0.65	0.53	0.91	1.12	1.19	1.64	1.74	2.26	6	3	8	0	0	1	1	0	0	6	2	0	0	5	3	22	25	20	23	16	13	22
LOC105033878	43.26	41.07	38.27	25.21	23.44	25.76	21.95	22.8	23.56	0.26	0.08	0.22	4.33	3.13	3.31	34.16	37.14	37.57	25.31	30.43	29.52	27.27	26.47	26.64	120.31	117.45	115.84	1003	965	863	618	611	672	560	558	573	6	2	5	103	72	78	776	912	859	636	814	787	708
LOC105033879	0	0	0	0.14	0.13	0.13	0.07	0.07	0.07	0	0	0	0	0	0	0	0	0	0	0	0	0	0	0	0	0	0	0	0	0	2	2	2	1	1	1	0	0	0	0	0	0	0	0	0	0	0	0	0
LOC105033880	36.62	40.77	46.98	55.22	51.78	52.53	51.4	47.11	47.72	32.84	36.65	33.02	26.5	27.64	28.52	20.36	22.71	16.36	68.85	65.12	64.47	78.17	73.6	77.16	32.2	27.54	31.78	259	292	323	413	412	418	400	352	354	230	266	230	192	194	205	141	170	114	528	531	524	619
LOC105033881	3.43	3.39	3.19	0.08	0.07	0.15	0.07	0	0.08	6.1	8.35	5.89	4.46	4.53	5.46	4.92	3.39	4.47	1.36	1.13	1.21	1.6	1.65	1.73	2.89	3.05	2.92	42	42	38	1	1	2	1	0	1	74	105	71	56	55	68	59	44	54	18	16	17	22
LOC105033882	0	0.05	0	0	0	0	0	0	0	0	0.02	0.08	0.07	0	0.15	0.03	0	0.05	0	0.02	0	0.09	0	0.02	0.05	0.03	0.07	0	2	0	0	0	0	0	0	0	0	1	3	3	0	6	1	0	2	0	1	0	4
LOC105033883	117.78	108.17	111.75	21.86	20.56	24.02	15.68	18.2	18.42	126.46	133.98	132.71	126.92	130.2	120.24	95.78	97.42	92.14	183.37	160.71	150.06	151.29	156.95	155.64	188.32	201.5	202.99	1024	953	945	201	201	235	150	167	168	1089	1196	1137	1131	1124	1063	816	897	790	1728	1612	1500	1473
LOC105033884	1.16	1.44	2.1	0.32	0.27	0.31	0	0.08	0	0.3	0.29	0.17	0.88	0.78	0.83	1.08	0.44	0.74	0.2	0.19	0.22	0.11	0.2	0.15	1.77	1.95	1.57	27	34	48	8	7	8	0	2	0	7	7	4	21	18	20	25	11	17	5	5	6	3
LOC105033885	94.4	91.79	84.03	83.3	85.96	95.26	58.98	60.44	61.32	67.45	67.03	64.64	98.26	81.83	82.68	65.79	64.8	70.61	37.5	39.8	42.97	42.24	41.19	39.47	122.23	122.12	122.44	1974	1945	1709	1842	2021	2241	1357	1334	1345	1397	1439	1332	2106	1699	1758	1348	1435	1456	850	960	1033	989
LOC105033887	0.99	1.07	0.8	0.12	0	0.19	0.04	0.08	0	0.48	1.01	0.61	0.76	0.61	0.72	1.1	1.18	1.1	0.88	1.05	0.79	0.58	0.62	0.65	1.41	2	1.42	23	25	18	3	0	5	1	2	0	11	24	14	18	14	17	25	29	25	22	28	21	15
LOC105033889	20.61	20.73	20.05	21.52	21.82	21.14	22.4	23.74	23.26	21.41	19.59	21.89	20.87	18.9	17.83	24.29	24.54	23.82	34.72	33.03	34.53	39.85	39.53	39.98	20.42	20.01	21.33	905	922	856	999	1077	1044	1082	1100	1071	931	883	947	939	824	796	1045	1141	1031	1652	1673	1743	1959
LOC105033890	4.13	3.1	4.25	2.19	1.32	1.17	1.65	0.47	0.63	8.67	12.23	9.39	5.48	5.49	6.5	4.55	3.43	2.85	5.64	9.88	7.9	6.2	8.88	11.05	10.73	5.33	8.62	25	19	25	14	9	8	11	3	4	52	76	56	34	33	40	27	22	17	37	69	55	42
LOC105033891	37.67	38.54	38.8	8.35	9.31	9.42	9.04	10.38	10.45	29.65	29.79	30.9	39.86	40.52	41.5	48.09	44.68	46.26	23.04	26.71	25	29.04	28.55	29.57	30.54	29.46	26.82	1148	1190	1150	269	319	323	303	334	334	895	932	928	1245	1226	1286	1436	1442	1390	761	939	876	991
LOC105033893	3.05	1.69	2.01	0.14	0.09	0.04	0.32	0.53	0.53	0.04	0.04	0.15	0.45	0.31	0.31	2.92	2.99	2.8	5.53	5.65	6.69	11.23	10.14	9.19	11.43	11.83	9.88	68	44	50	3	2	1	7	12	11	1	1	3	10	6	8	73	71	68	140	167	178	299
LOC105033894	9.32	8.18	8.73	3.34	4.37	4.19	2.24	2.4	2.44	17.75	20.05	19.96	13.61	13.97	17.23	9.18	9.79	9.98	19.61	18.75	22.18	20.92	20.36	20.62	18.7	22.01	21.2	107	96	97	40	56	54	28	29	29	204	237	225	161	161	203	104	121	114	241	247	289	269
LOC105033895	1.47	1.98	1.47	0	0	0	0.16	0	0.04	1.71	1.09	2.37	1.61	1.26	1.67	1.83	2.54	1.45	0.5	0.9	0.28	1.04	0.73	1.38	3.53	3.27	3.91	33	45	32	0	0	0	4	0	1	38	25	52	37	28	38	40	60	32	12	23	7	26
LOC105033896	2.94	2.64	2.64	0.05	0	0	0	0	0	0.49	0.78	0.43	2.61	1.4	2.32	35.23	34.41	33	0.79	1.21	0.84	3.49	3.29	3.86	40.31	39.57	41.64	55	50	48	1	0	0	0	0	0	9	15	8	50	26	44	645	681	608	16	26	18	73
LOC105033897	5.58	5.19	4.66	2.3	2.39	1.39	1.75	1.2	2.07	12.05	11.44	10.23	7.93	5.59	6.56	4.44	4.9	5.52	5.09	5.12	5.61	4.73	5.29	4.82	4.55	4.1	5.01	154	145	125	67	74	43	53	35	60	329	324	278	224	153	184	120	143	150	152	163	178	146
LOC105033898	1.47	1.12	0.82	6.76	5.14	5.65	8.45	6.98	6.27	2.86	3.87	4.95	2.1	1.14	1.34	0.35	0.11	0.23	2.93	3.93	3.55	5.17	5.02	4.19	0.32	0.46	0.73	13	10	7	63	51	56	82	65	58	25	35	43	19	10	12	3	1	2	28	40	36	51
LOC105033900	0.05	0.02	0.09	0.06	0.14	0.18	0.04	0.04	0.04	0.32	0.42	0.14	0.24	0.18	0.15	0.26	0.24	0.14	0.02	0.04	0	0	0.02	0.04	0.02	0.05	0	2	1	4	3	7	9	2	2	2	14	19	6	11	8	6.85	11	11	6	1	2	0	0
LOC105033902	19.11	23.51	20.89	8.08	8.96	7.67	6.9	6.64	7.97	17.02	15.94	14.32	17.36	16.93	19.94	16.14	16	14.86	47.19	45.89	43.09	35.8	37.6	36.11	37.95	39.35	39.99	425	530	452	190	224	192	169	156	186	375	364	314	396	374	451	352	377	326	1138	1178	1102	892
LOC105033903	15.35	15.66	16.58	4.15	2.75	4.59	1.88	1.59	2.34	17.06	15.95	14.79	15.48	13.12	14.46	14.87	16.69	13.87	19.75	23.81	22.33	33.29	25.89	25.42	18.95	15.22	18.3	119	123	125	34	24	40	16	13	19	131	127	113	123	101	114	113	137	106	166	213	199	289
LOC105033904	7.61	7.42	7.28	3.44	2.52	2.97	2.78	2.93	2.43	4.67	5.07	4	6.87	6.79	6.33	5.65	6.46	6.56	4.39	4.11	3.58	5.06	4.93	4.95	11.15	11.27	11.24	207	202	196	102	78	91	91	88	74	125	138	110	194	182	177	145	184	172	133	135	114	161
LOC105033905	1.29	1.5	0.86	0	0.07	0.02	0.05	0.05	0.02	1.23	0.86	0.9	0.74	1	0.77	0.93	1.08	0.85	1.01	1.05	0.88	1.06	1.17	0.87	1.77	1.87	1.51	51	60	33	0	3	1	2	2	1	48	35	35	30	39	31	36	45	33	43	48	40	47
LOC105033906	2	1.07	1.99	0.71	0.5	0.38	0.69	0.59	0.56	0.96	1.25	0.7	2.15	2.25	2.1	2.75	2.92	3.43	0.33	0.26	0.2	2.08	1.67	1.85	5.13	5.03	5.44	61	33	59	23	17	13	23	19	18	29	39	21	67	68	65	82	94	103	11	9	7	71
LOC105033907	11.77	12.08	10.87	2.14	2.26	2.01	0.64	0.52	0.52	27.29	26.04	27.8	22.33	21.81	22.13	18.92	18.88	18.35	0.4	0.75	0.72	2.52	1.83	2.44	14.65	13.48	13.78	329	343	296	63	70	63	20	16	15	754	743	765	637	604	626	518	557	508	12	24	23	79
LOC105033909	10.22	9.98	10.56	10.07	9.81	11.46	9.19	10.8	11.28	7.56	7.82	7.44	9.61	9.16	10.32	10.16	9.75	9.23	19.9	18.05	17.27	17.64	16.55	18.51	14.23	14.47	13.77	191	189	192	199	206	241	189	213	221	140	150	137	184	170	196	186	193	170	403	389	371	369
LOC105033910	1.32	1.4	0.79	0.06	0.32	0.16	0.21	0.23	0.28	4.47	2.97	3.18	2.69	3.04	2.16	1.76	1.56	1.54	1.87	1.46	2.21	2.37	2.17	2.11	2.1	1.52	2.23	22	24	13	1	6	3	4	4	5	73	50	52	46	51	37	30	28	26	35	30	44	45
LOC105033911	1	0.59	1.54	0	0	0	0	0	0	1.31	0.97	1.11	0.39	0.2	0.2	0.61	0.94	0.61	0.09	0.52	0.69	0.45	0.19	0.61	0.37	0.4	1.46	10	6	15	0	0	0	0	0	0	13	10	11	4	2	2	6	10	6	1	6	8	5
LOC105033912	5.38	5.39	6.87	3.13	2.95	3.64	2.61	2.94	2.81	15.42	13.04	16.8	12.53	11.55	8.89	7.83	6.3	9.61	0.73	1.43	1.25	0.78	1.03	1.45	3.62	3.47	3.7	75	76	93	46	46	57	40	43	41	213	187	231	179	160	126	107	93	132	11	23	20	12
LOC105033914	4.53	4.84	5.38	3.36	3.74	3.74	2.89	3.16	2.89	10.28	10.52	12.18	10.69	10.77	9.95	8.43	8.15	5.66	8.82	8.48	7.53	8.62	7.89	8.96	6.43	5.35	5.88	154	169	180	121	143	143	110	115	104	349	372	411	376	367	345	281	294	189	326	335	295	330
LOC105033915	1.99	2.07	2.2	0.71	0.18	0.18	0.41	0.28	0.62	0.05	0	0	0.05	0	0	0	0.05	0	14.58	12.75	13.05	24.76	26.62	24.09	0.23	0.55	0.23	40	42	43	15	4	4	9	6	13	1	0	0	1	0	0	0	1	0	317	295	301	556
LOC105033916	0	0	0	0	0	0	0	0	0	0	0	0	0	0	0	0	0	0	0	0	0	0	0	0	0	0	0	0	0	0	0	0	0	0	0	0	0	0	0	0	0	0	0	0	0	0	0	0	0
LOC105033918	0	0	0	0	0	0	0	0	0	0	0	0	0	0	0	0	0	0	0.05	0	0	0.05	0.05	0.23	0	0	0	0	0	0	0	0	0	0	0	0	0	0	0	0	0	0	0	0	0	1	0	0	1
LOC105033920	13.65	16.55	15.2	31.9	30.67	31.03	31.17	30.25	28.92	18.12	18.77	21.14	17.19	16.75	16.21	16.58	18.24	16.62	25.11	24.73	27.74	26.37	26.72	25.65	15.51	17.11	18.29	289	355	313	714	730	739	726	676	642	380	408	441	373	352	349	344	409	347	576	604	675	625
LOC105033921	86.21	87.07	90.39	24.11	25.31	23.42	18.45	20.04	19.35	103.24	108.8	108	93.95	96.94	95.36	61.46	63.13	64.53	121.38	126.43	116.14	114.44	116.87	117.76	116.28	114.07	115.14	1924	1969	1962	569	635	588	453	472	453	2282	2493	2375	2149	2148	2164	1344	1492	1420	2936	3255	2980	2860
LOC105033924	0	0	0	0	0	0	0	0	0	0	0	0	0	0	0	0	0	0	0	0	0	0	0	0	0	0	0	0	0	0	0	0	0	0	0	0	0	0	0	0	0	0	0	0	0	0	0	0	0
LOC105033925	20.8	20.8	19.34	4.77	5.19	4.68	4.27	4.35	4.92	85.82	85.78	85.06	53.85	45.15	48.77	33.25	31.63	33.28	11.82	12.82	13.36	20.24	21.33	17.35	22.08	19.95	20.28	367	372	332	89	103	93	83	81	91	1500	1554	1479	974	791	875	575	591	579	226	261	271	400
LOC105033926	0	0	0.26	0	0	0	0	0	0	0.17	0.08	0.09	0.25	0.17	0.41	0	0.16	0.09	0	0	0	0.08	0	0	0	0.09	0.08	0	0	3	0	0	0	0	0	0	2	1	1	3	2	5	0	2	1	0	0	0	1
LOC105033927	0	0	0	0	0	0	0	0	0	0	0	0	0	0	0	0	0	0	0	0	0	0	0	0	0	0	0	0	0	0	0	0	0	0	0	0	0	0	0	0	0	0	0	0	0	0	0	0	0
LOC105033928	0.56	0.43	0.51	0.09	0.06	0.14	0.4	0.27	0.15	0.44	0.21	0.73	0.37	0.13	0.06	0.96	0.62	1.08	1.38	1.22	1.47	2.95	2.61	3.35	0.96	0.88	0.83	18	14	16	3	2	5	14	9	5	14	7	23	12	4	2	30	21	34	48	45	54	106
LOC105033929	0	0.38	0.39	0	0	0	0	0.09	0	0	0.65	0.1	0.37	0.19	0.75	0.29	0.09	0.1	0.09	0	0	0.09	0.18	0.08	1.59	0.77	1.05	0	4	4	0	0	0	0	1	0	0	7	1	4	2	8	3	1	1	1	0	0	1
LOC105033930	13.45	13.8	13.97	5.63	5.89	5.37	6.61	5.96	6.4	15.04	13.29	15.32	15.63	14.98	15.33	19.67	23.08	23.07	13.12	14.52	13.14	14.43	14.66	14.18	22.95	21.71	20.38	580	597	577	251	279	254	322	275	274	617	567	632	662	628	668	834	1047	960	597	713	628	681
LOC105033931	6.45	9.13	7.95	1.82	1.82	1.44	2.26	1.27	1.36	16.36	15.11	15.14	11.61	11.65	13.52	6.59	8.51	11.19	27.17	24.27	23.78	19.92	21.96	21.77	11.55	12.34	14.16	106	152	127	29	33	25	39	22	23	264	251	243	194	190	224	106	146	180	472	457	449	363
LOC105033932	2.07	1.75	1.03	0.06	0.16	0.11	0.38	0	0.17	3.7	4.03	3.48	3.86	4.46	4.36	3.32	2.4	2.1	3.16	3.23	3.24	3.64	3.23	4.57	4.56	3.99	3.89	35	30	17	1	3	2	7	0	3	62	70	58	67	75	75	55	43	35	58	63	63	69
LOC105033933	5.35	5.02	4.64	0.24	0.06	0.29	0.35	0.31	0.25	8.98	7.78	9.02	5.85	5.58	4.44	5.33	6.02	4.9	4.04	2.35	2.58	2.13	1.61	1.87	4.85	3.25	3.54	83	79	70	4	1	5	6	5	4	138	124	138	93	86	70	81	99	75	68	42	46	37
LOC105033934	34.54	34.35	34.08	6.06	5.28	6.33	5.37	4.78	5.74	41.22	42.6	40.68	35.12	33.62	34.17	29.71	30.15	28.68	35.18	34	33.09	32.41	33.4	35.14	29.02	29.18	30.61	1164	1173	1117	216	200	240	199	170	203	1376	1474	1351	1213	1125	1171	981	1076	953	1285	1322	1282	1223
LOC105033935	7.73	5.67	6.03	0.26	0.85	0.5	0.58	0.6	0.38	13.77	12.19	11.98	9.65	8.39	8.16	6.59	5.53	5.62	3.94	4.73	5.44	3.74	5.02	5.23	12.86	12.75	13.21	194	144	147	7	24	14	16	16	10	342	314	296	248	209	208	162	147	139	107	137	157	105
LOC105033936	0	0	0	0.09	0	0.04	0	0	0	0	0	0	0	0	0	0	0	0	0	0	0	0	0	0	0	0	0	0	0	0	2	0	1	0	0	0	0	0	0	0	0	0	0	0	0	0	0	0	0
LOC105033937	19.66	19.91	18.69	19.56	20.64	18.5	15.04	14.74	15.72	33.7	35.33	35.31	22.79	20.66	23.2	21.9	20.63	20.97	17.62	18.64	17.9	15.56	17.94	17.46	20.33	19.66	21.45	779	799	724	830	932	837	665	633	667	1319	1439	1390	925	811	946	861	879	832	764	864	827	700
LOC105033938	1.57	1.93	1.73	0.46	0.63	0.6	0.95	0.96	1.32	3.56	4.27	3.54	4.28	5.38	5.5	3.97	4.64	4.03	1.61	1.11	1.67	1.61	2.02	1.37	5.65	5.65	5.82	42	52	45	13	19	18	28	27	37	94	116	93	117	142	148	103	131	106	46	34	51	48
LOC105033939	0	0	0	0	0	0	0	0	0	0	0	0	0	0	0	0	0	0	0	0	0	0	0	0	0	0	0	0	0	0	0	0	0	0	0	0	0	0	0	0	0	0	0	0	0	0	0	0	0
LOC105033940	0	0	0	0	0	0	0	0	0.21	0	0	0	0	0	0	0	0	0	0	0	0	0	0	0	0	0	0	0	0	0	0	0	0	0	0	1	0	0	0	0	0	0	0	0	0	0	0	0	0
LOC105033941	0	0	0	0	0	0	0	0	0	0	0	0.03	0.06	0.09	0.03	0	0.03	0	0.03	0	0	0.05	0	0.03	0	0	0.03	0	0	0	0	0	0	0	0	0	0	0	1	2	3	1	0	1	0	1	0	0	2
LOC105033944	0.15	0.46	0.51	0.33	0.72	0.52	0.66	0.73	0.79	0.97	0.79	0.35	0.78	0.89	1.03	0.2	0.22	0.31	0.32	0.1	0.47	0.41	0.33	0.3	0	0	0.6	4	12	13	9.13	20.96	15.09	19	20	21.52	25	21.01	8.96	20.91	23	27.17	5	6	8	8.98	3.07	14	11.91
LOC105033948	69.88	67	68.78	2.81	3.32	3.59	3.61	3.32	4.65	41.59	42.13	49	62.67	68.07	63.39	60.26	57.77	55.08	107.05	109.17	103.57	85.29	94.94	88.26	134.05	133.64	132.82	916	890	877	39	49	53	52	46	64	540	567	633	842	886	845	774	802	712	1521	1651	1561	1252
LOC105033949	22.79	23.26	21.51	6.43	7.06	8.55	6.28	6.49	6.25	18.09	19.21	20.38	19.77	17.5	17.56	22.34	23.05	21.83	21.97	23.56	21.18	26.53	22.87	23.12	33.99	32.08	35.34	379	392	348	113	132	160	115	114	109	298	328	334	337	289	297	364	406	358	396	452	405	494
LOC105033950	17.71	17.27	17.08	2.91	2.55	2.98	3.27	3.9	3.6	8.15	7.1	6.56	34.5	31.89	35.4	28.62	28.18	29.98	6.52	6.66	6.42	6.4	7.26	7.05	26.89	26.93	25.81	581	574	545	101	94	110	118	135	124	265	239	212	1160	1039	1181	920	979	970	232	252	242	235
LOC105033951	2.26	2.2	2.08	0.28	0.19	0.26	0.22	0.39	0.47	0.26	0.15	0.2	0.87	0.96	0.63	7.77	8.48	8.72	0.31	0.38	0.35	0.73	0.8	0.63	7.89	7.67	7.65	114	112	102	15	11	15	12	21	25	13	8	10	45	48	32	383	452	433	17	22	20	41
LOC105033952	3.08	3.68	4	2.77	2.46	3.15	2.2	1.86	2.68	1.59	1.69	0.78	1.35	1.59	1.32	7.62	5.67	8	12.39	14.08	13.79	17.32	16.04	16.56	7.48	6.99	6.69	80	97	101	76	72	92	63	51	73	41	45	20	36	41	35	194	156	205	349	422	412	504
LOC105033953	4.97	5.21	5.01	1.14	1.45	1.68	1.7	1.63	1.64	3.75	4.46	4.04	4.39	5.25	5.33	6.58	7.56	6.32	4	3.34	3.76	3.3	3.66	4.61	4.16	4	4.71	373	376	349	71	87	101	98	83	91	337	392	354	297	324	327	419	487	402	259	256	276	261
LOC105033954	22.52	20.71	22.56	5.71	4.47	5.05	4.8	4.48	4.41	22.83	21.58	23.91	13.32	13.9	12.76	24.43	26.88	27.27	11.84	12.66	12.93	16.82	17.76	17.7	16.34	18.15	17.93	448	417	436	120	100	113	105	94	92	449	440	469	271	274	257	475	565	533	255	291	296	375
LOC105033955	0	0	0	0	0	0	0	0	0	0	0	0	0	0	0	0	0	0	0	0	0	0	0	0	0	0	0	0	0	0	0	0	0	0	0	0	0	0	0	0	0	0	0	0	0	0	0	0	0
LOC105033956	397.25	345.49	343.87	288.18	281.9	311.04	412.04	409.32	410.27	292.26	300.64	292.84	198.13	166.27	173.25	386.02	382.32	397.38	202.62	226.99	246.73	332.53	304.77	301.74	325.9	332.03	335.35	5669	4996	4773	4349	4523	4994	6470	6166	6141	4131	4405	4118	2898	2356	2514	5398	5778	5592	3134	3737	4048	5314
LOC105033957	1.81	1.19	1.36	0	0.05	0.05	0	0.05	0	11.66	10.34	11.44	4.51	6.26	6.11	1.4	1.19	1.51	0.36	0.48	0.38	0.64	0.21	0.34	0.72	0.78	0.76	33	22	24	0	1	1	0	1	0	210	193	205	84	113	113	25	23	27	7	10	8	13
LOC105033958	43.69	47.35	51.64	35.49	31.72	27.46	24.6	25.2	23.59	109.14	113.56	101.56	81.43	81.32	87.13	57.92	53.59	51.22	73.55	79.22	72.91	65.77	65.8	71.21	63.62	58.37	61.53	468	514	538	402	382	331	290	285	265	1158	1249	1072	894	865	949	608	608	541	854	979	898	789
LOC105033959	0	0	0.71	0	0	0	0	0	0	0	0.22	0	0	0	0.23	0.71	1.75	0	0	0	0	0	0	0	0	0.47	0.21	0	0	3	0	0	0	0	0	0	0	1	0	0	0	1	3	8	0	0	0	0	0
LOC105033960	20.57	22.45	22.1	19.69	19.04	18.06	17.7	16.78	18.57	10.77	13.66	15.51	19.74	17.93	15.28	16.11	20.22	18.39	40.59	40.97	41.63	44.54	47.01	40.11	27.71	28.96	25.59	245	271	256	248	255	242	232	211	232	127	167	182	241	212	185	188	255	216	524	563	570	594
LOC105033962	36.11	41.42	40.58	65.8	68.75	63.72	21.5	22.54	24.44	0.6	0.45	0.94	0.51	0.13	0.52	0.54	0.56	0.53	311.28	309.3	312.31	248.44	245.15	247.05	23.96	22.06	20.87	548	637	599	1056	1173	1088	359	361	389	9	7	14	8	2	8	8	9	8	5120	5415	5449	4222
LOC105033963	0	0.2	0	0.38	1	0.71	1.33	1.07	1.52	0	0.19	0	0	0	0.13	0	0	0	5.38	4.25	4.44	5.86	3.63	4.14	4.19	5.35	3.76	0	3	0	6	17	12	22	17	24	0	3	0	0	0	2	0	0	0	88	74	77	99
LOC105033964	889.09	922.37	953.22	4880.87	4901.22	4784.71	6086.88	6036.24	6075.3	1.91	1.4	0.99	1.59	1.77	2.76	1.67	1.73	6.29	1035.99	1044.22	1034.12	502.09	489.24	500.62	40.9	43.51	42.3	13623	14321	14206	79086	84433	82483	102623	97630	97637	29	22	15	25	27	43	25	28	95	17205	18458	18217	8615
LOC105033965	8.03	8.29	7.67	7.43	7.72	7.56	6.77	5.64	7.12	16.75	15.89	14.37	10.09	11.08	11.84	7.18	8.12	7.64	16.16	14.83	13.8	16.43	17.86	16	13.54	13.39	13.82	188	198	177	184	203	199	174	142	173	401	394	346	250	265	288	166	203	171	403	396	368	428
LOC105033966	0.68	1.05	0.6	0.7	0.63	0.92	0.85	1.29	1.24	3.63	3.63	3.35	1.45	1.53	1.47	1.16	1.28	1.51	1.37	1.52	1.58	1.59	1.43	1.68	1.96	1.86	1.63	21	33	18	23	22	32	29	42	40	111	115	102	46	47	46	35	42	46	46	54	56	55
LOC105033967	0	0	0	0	0	0	0	0	0	0	0	0	0	0	0	0	0	0	0	0	0	0	0	0	0	0	0	0	0	0	0	0	0	0	0	0	0	0	0	0	0	0	0	0	0	0	0	0	0
LOC105033968	0.27	0	0	0	0	0	0	0	0	2.9	2.19	1.64	1.05	0.72	1.33	1.47	1.87	1.82	0	0	0	0	0	0	0.75	1.45	0.99	3	0	0	0	0	0	0	0	0	32	25	18	12	8	15	16	22	20	0	0	0	0
LOC105033969	0.36	0.51	0.32	19.32	17.58	18.71	15.35	15.42	15.37	15.96	13.25	15.37	9.02	8.79	9.79	2.04	1.84	1.67	10.04	7.83	10.54	8.25	7.15	8.85	0.81	0.83	0.8	7	10	6	398	385	410	329	317	314	308	265	295	180	170	194	39	38	32	212	176	236	180
LOC105033970	134.71	127.97	126.58	77.02	80.05	78.55	58.39	56.08	60.31	251.54	250.15	264.43	224.69	241.68	244.88	131.13	139.71	134.49	144.01	136.2	139.07	135.47	140.76	133.94	134.45	129.86	125.95	4828	4674	4424	2912	3219	3176	2297	2121	2265	8950	9252	9370	8281	8633	8956	4629	5324	4760	5605	5618	5739	5449
LOC105033971	13.33	14.4	13.55	11.95	12.17	10.33	6.96	7.14	7.03	1.71	1.41	1.96	20.88	18.02	19.96	15.12	13.75	16.39	12.81	10.31	12.91	8.55	7.45	8.11	10.23	9.45	10.11	229	251	226	216	234	200	131	129	126	29	25	33	366	305	347	255	250	275	239	205	255	165
LOC105033972	10.84	11.35	12.72	15.78	14.35	13.89	12.41	12.13	12.35	2.92	4.48	4.24	16.37	21.25	19.4	10.25	9.68	8.32	9.89	8.26	7.69	8.32	7.19	7.23	11.39	13.24	12.01	210	223	238	321	308	299	262	244	246	57	89	79	330	412	383	193	200	160	200	179	167	175
LOC105033973	24.05	24.93	25.37	24.4	23.29	23.86	29.73	30.04	30.45	8.68	8.67	9.35	11.86	13.09	12.17	19.47	18.78	18.76	9.61	10.08	9.62	8.72	8.92	9.61	21.44	20.91	21.17	1742	1830	1787	1867	1898	1943	2370	2298	2310	623	644	666	882	943	897	1382	1443	1341	756	842	801	707
LOC105033974	15.18	11.6	10.46	9.87	10.15	10.14	7.66	7.65	8.7	0.62	1.28	1.96	7.45	5.74	5.18	34.56	31.81	39.24	0.97	1.83	1.6	3.45	3.37	3.24	4.08	5.22	4.02	173	134	116	119	130	130	96	92	104	7	15	22	87	65	60	386	384	441	12	24	21	44
LOC105033975	38.17	36.51	39.13	21.11	21	20.69	17.78	22.18	21.33	29.81	31.02	33	30.52	30.74	29.35	29	35.96	28.5	25.76	25.48	27.01	32.09	31.86	30.95	32.3	29.06	32.33	538	518	534	316	333	324	277	331	316	417	450	459	442	425	422	401	539	396	394	414	438	503
LOC105033976	3.76	3.12	3.48	0	0.07	0	0.21	0	0.07	1.44	1.47	1.6	0.81	0.91	1.26	0.38	0.71	1.22	0.35	0.26	0.2	0.34	0.51	0.33	0.84	0.53	0.83	50	42	45	0	1	0	3	0	1	19	20	21	11	12	17	5	10	16	5	4	3	5
LOC105033977	91.35	90.6	88.88	31.29	32.55	31.2	23.95	25.06	27.2	63.66	65.9	65.74	62.14	65.88	68.38	41.05	45.03	42.78	43.46	43.92	43.65	35.78	35.61	35.08	83.78	83.56	81.71	3762.48	3781	3560.49	1362.76	1507.15	1445.58	1085.54	1089.33	1175	2597	2786.65	2668	2623	2694.23	2863.55	1656.6	1964	1737.57	1940	2087	2066.8	1650.32
LOC105033979	97.44	91.12	89.45	21.98	24.11	22.52	20.55	20.09	20.69	34.32	35.16	34.47	47.92	52.18	48.54	33.52	32.27	32.26	64.33	67.63	65.43	54.05	56.89	54.26	80.21	80.37	78.88	3866.52	3664	3452.51	922.24	1075.85	1005.42	897.46	841.67	861	1349	1432.35	1348	1949	2055.77	1958.45	1303.4	1356	1262.43	2767	3096	2985.2	2401.68
LOC105033980	10.13	11.91	10.93	9.43	9.59	9.83	11.97	11.85	11.18	11.22	12.12	11.26	10.2	12.01	12.95	11.46	11.31	13.92	12.49	12.42	13.6	14.2	13.7	15.42	11.89	11.07	10.96	305	357	326	294	317	318	395	366	356	336	373	336	317	351	397	339	357	407	409	434	469	481
LOC105033982	2.35	1.9	1.64	1.19	0.6	0.89	0.46	0.87	0.96	1.35	1.71	0.94	0.41	1.52	0.66	1.2	0.95	0.76	0.15	0.22	0.07	0.22	0.24	0.15	0.23	0.25	0.46	28	23	19	15	8	12	6	11	12	16	21	11	5	18	8	14	12	9	2	3	1	3
LOC105033983	9.36	10.9	9.03	2.4	1.65	1.47	1.44	0.58	1.07	25.1	26.78	24.19	15.57	17.74	16.3	9.44	10.5	9.86	8.09	6.13	7.39	6.71	6.58	7.91	7.49	6.44	6.17	150	178	141	41	29	27	26	10	18	403	442	385	257	285	268	146	178	157	140	114	137	121
LOC105033984	10.65	9.47	10.4	1.43	1.11	1.08	0.69	1	1.04	18.47	20.06	18.23	19.39	16.9	18.12	14.4	14.07	12.4	5.32	6.11	5.88	6.53	7.28	6.29	8.61	9.18	9.05	323	291	307	46	38	37	23	32	33	555	625	545	603	509	559	428	452	371	175	214	205	222
LOC105033985	37.98	37.2	38.16	6.17	8.44	8.41	6.9	8.56	5.59	5.08	6.68	6.19	35.4	36.94	35.07	25.57	27.37	23.24	7.96	7.91	7.3	7.24	8.45	7.27	28.5	30.79	30.3	791	788	774	138	200	196	166	198	127	106	142	129	767	770	751	524	606	480	181	187	172	167
LOC105033988	445.2	472.73	458.55	868.09	865.41	877.3	1023.6	997.51	1002.84	7.29	5.86	4.79	38.28	37.79	40.95	188.82	182.1	193.74	122.66	117.59	117.38	170.51	167.95	168	331.94	337.9	354.26	4437	4774	4445	9149	9697	9837	11225	10494	10483	72	60	47	391	374	415	1844	1922	1904	1325	1352	1345	1903
LOC105033989	113.41	102.15	110.07	364.57	377.55	373.37	505.57	497.13	498.98	5.32	3.67	3.49	5.25	4.77	5.29	23.61	24.59	21.06	62.15	62.77	60.93	95.03	92.38	94.01	77.14	75.86	89.53	1054	962	995	3583	3945	3904	5170	4877	4864	49	35	32	50	44	50	215	242	193	626	673	651	989
LOC105033990	94.49	95.85	97.35	315.28	313.67	313.74	378.94	371.28	385.69	32.08	28.79	32.76	31.5	34.84	34.22	33.61	35.81	30.65	186.41	174.48	175.05	198.77	220.51	204.96	76.3	74.13	76.17	1876	1928	1880	6619	7001	7007	8276	7780	8030	631	587	641	641	687	691	654	753	600	4011	3996	3995	4418
LOC105033992	0	0	0	0	0	0	0	0	0	0	0	0	0	0	0	0	0	0	0	0	0	0	0	0	0	0	0	0	0	0	0	0	0	0	0	0	0	0	0	0	0	0	0	0	0	0	0	0	0
LOC105033994	10.55	12.29	9.8	0.3	0.29	0.21	0.92	0.76	0.69	18.78	14.86	18.08	8.54	9.47	10.66	13.41	13.08	11.11	5.77	3.89	3.97	6.03	6.13	5.01	12.35	12.67	11.38	132	156	120	4	4	3	13	10	9	233	191	224	112	118	137	165	175	137	78	56	57	85
LOC105033995	3.24	2.67	2.26	0.94	1.24	1.34	0.95	0.84	1.46	2.67	2.64	3.2	1.8	1.5	1.57	1.99	1.34	1.48	2.64	2.85	2.91	3.39	3.34	2.79	1.96	1.86	2.03	146	122	99	45	63	68	47	40	69	119	122	142	83	67	72	88	64	66	129	148	151	171
LOC105033996	21.82	20.77	19.95	3.8	3.4	4.38	1.93	1.57	1.36	26.65	28.27	26.85	40.24	37.93	36.63	37.77	37.95	39.19	8.95	9.85	8.26	10.38	9.17	10.07	21.9	22.98	25.4	792	762	704	146	139	179	77	60	52	953	1049	953	1490	1365	1349	1343	1458	1402	350	413	344	421
LOC105033997	0.44	0.37	0.3	0	0.13	0	0.2	0.21	0.14	0	0	0	0	0	0	0	0.07	0	16.27	22.41	18.49	33.14	26.96	27.37	4.27	3.29	4.48	6	5	4	0	2	0	3	3	2	0	0	0	0	0	0	0	1	0	238	349	287	501
LOC105033999	6.75	7.64	7.1	5.38	6.75	6.14	5.65	5.68	5.64	14.32	12.78	10.62	8.07	9.02	10.59	5.65	5.01	5.31	9.87	7.76	7.46	7.72	6.7	7.14	4.16	3.83	4.79	89	102	91	75	100	91	82	79	78	187	173	138	109	118	142	73	70	69	141	118	113	114
LOC105034000	0	0.12	0	0	0	0	0	0	0	0	0	0	0	0	0	0.12	0	0	0	0	0	0	0	0	0.11	0.12	0.11	0	1	0	0	0	0	0	0	0	0	0	0	0	0	0	1	0	0	0	0	0	0
LOC105034001	0	0	0.04	0	0.03	0.1	0	0	0.07	0	0	0	0	0	0	0	0	0	0	0.07	0	0.03	0.11	0	0	0	0	0	0	1	0	1	3	0	0	2	0	0	0	0	0	0	0	0	0	0	2	0	1
LOC105034002	18.82	15.36	15.31	0.08	0.11	0	0.04	0	0.04	0.46	0.24	0.17	6.06	4.67	5.91	49	49.55	54.64	0.23	0.43	0.47	6.38	6.21	6.65	43.35	45.81	43	451	373	357	2	3	0	1	0	1	11	6	4	149	111	144	1151	1258	1292	6	12	13	171
LOC105034003	5.02	6.32	7	11.57	10.92	11.6	10.82	11.63	11.64	17	17.46	17.09	10.31	10.23	9.54	7.59	7.08	6.96	8.04	9	10.98	10.77	10.74	10.66	6.59	5.92	7.62	98	125	133	239	240	254	233	240	239	328	350	329	206	198	189	144	146	134	168	203	247	236
LOC105034004	0	0	0	0	0.1	0	0	0.1	0.05	0.05	0	0.06	0.11	0.05	0.11	0	0	0.06	0.05	0.09	0.05	0.73	0.47	0.33	0.35	0.44	0.35	0	0	0	0	2	0	0	2	1	1	0	1	2	1	2	0	0	1	1	2	1	15
LOC105034005	17.91	17.49	15.89	6.92	7.02	7.29	5.04	4.48	5.01	11.25	11	11.94	19.83	21.78	21.57	22.01	22.03	22.33	14.88	13.59	12.95	16.95	15.77	15.12	26.62	26.08	25.58	1037	1026	895	424	457	475	321	274	304	645	654	681	1177	1252	1270	1249	1351	1275	934	908	862	1099
LOC105034006	0	0	0	0	0.15	0	0	0	0	0.33	0.56	0.84	0.24	0	0	0	0.16	0	2.29	1.15	1.8	6.35	5.8	5.02	0.46	0.08	0	0	0	0	0	2	0	0	0	0	4	7	10	3	0	0	0	2	0	30	16	25	86
LOC105034007	4.98	6.57	8.26	4.14	5.23	3.41	3.16	2.78	3.43	9.08	8.41	10.04	5.38	7.25	6.07	9.3	7.25	6.75	13.11	12.58	13.25	11.35	12.78	10.87	13.04	10.64	12.18	83	111	134	73	98	64	58	49	60	150	144	165	92	120	103	152	128	111	237	242	254	212
LOC105034008	13.25	12.74	14.29	10.42	9.77	9.98	10.7	10.21	11.85	18.42	18.27	19.17	10.65	12.69	15.12	12.61	12.09	13.5	15.6	15.96	15.12	13.79	16.04	15.09	13.11	11.39	12.28	387	377	406	322	321	328	344	315	363	533	548	552	319	368	449	361	374	389	494	538	508	451
LOC105034009	2.23	1.65	1.61	0.24	0.5	0.09	0.28	0.34	0.29	9.15	8.43	8.42	4.05	3.77	3.78	1.86	1.82	2.36	5	5.22	5.59	5.15	4.52	4.41	3.34	2.3	2.59	44	33	31	5	11	2	6	7	6	179	171	164	82	74	76	36	38	46	107	119	127	114
LOC105034010	0.19	0.22	0.36	0.08	0.02	0.04	0.05	0.13	0.05	1.99	1.6	1.86	0.66	0.69	0.73	0.6	0.27	0.36	0.95	1.18	1.2	1.3	1.69	0.97	0.92	1.28	1.08	8	9	15	3	1	2	2	5	2	84	70	78	29	29	30	25	12	15	44	58	55	62
LOC105034011	7.34	8.19	7.04	2.07	1.93	1.79	2.15	2.56	2.02	11.76	11.51	10.76	11.76	13.8	12.9	15.7	14.5	15.29	6.94	7.59	8.02	8.8	9.32	8.89	11.25	11.76	11.39	299	339	279	89	88	82	96	110	86	475	482	432	492	558	535	627	625	614	306	356	375	401
LOC105034012	40.4	42.92	46	127.31	128.08	125	117.59	118.78	119.94	64.24	64.27	66.02	62.07	67.73	63.4	54	52.19	52.64	140.5	131.58	138.56	88.4	91.49	97.56	73.47	73.4	73.77	850	913	944	2835	3027	2957	2718	2633	2646	1349	1392	1379	1332	1408	1358	1092	1150	1080	3206	3187	3352	2071
LOC105034013	2.6	2.45	1.88	0.11	0.05	0.05	0	0.06	0.06	7.76	6.85	6.3	6.23	6.19	6.28	6.81	6.7	5.09	2.45	2.87	2.47	2.74	3.18	3.8	4.4	3.64	5.46	44	42	31	2	1	1	0	1	1	130	119	105	108	104	108	113	120	85	45	56	48	52
LOC105034015	8.91	9.9	8.9	2.76	4.8	3.73	3.51	2.68	4.9	10.82	10.85	11.48	8.95	9.93	9.95	10.23	9.07	6.78	12.02	11.44	12.9	11.56	12.68	12.82	11	11.15	12.63	104	117	101	34	63	49	45	33	60	125	130	132	107	115	118	117	112	78	152	154	173	151
LOC105034017	10.19	13.29	11.43	14.64	15.02	13.5	14.39	17.01	14.33	23.37	24.23	20.75	16.62	15.6	18.09	13.24	12.25	13.22	26.45	26.92	27.04	30.07	32.43	32.09	15.28	13.22	16.54	143	189	156	217	237	213	222	252	211	325	349	287	239	217	258	182	182	183	402	436	436	472
[truncated: 26,443 more rows]
[truncated: 14 more columns]
