# Supplementary material for: Programmed Cell Death May Be Involved in the Seedless Phenotype Formation of Oil Palm
Source: Front Plant Sci. 2022 Mar 23;13:832017. doi: 10.3389/fpls.2022.832017 (PMC8984474; doi:10.3389/fpls.2022.832017)
Supplement: Supplementary file 3 [file Table_3.xlsx]

## Sheet: Supplementary Table 3
	Supplementary Table 3. Significantly enriched KEGG pathways.

## Sheet: TS-vs-SS
KEGG_A_class	KEGG_B_class	Pathway	TS-vs-SS (3053)	All (6501)	Pvalue	Qvalue	Pathway ID	Genes	K_IDs
Genetic Information Processing	Translation	Ribosome	320	426	1.98094e-34	2.63465e-32	ko03010	LOC105032092(RPL30);LOC105032282(RPS11);LOC105032412(RPS8);LOC105032416(RPL32A);LOC105032703(rplX);LOC105032797(RPS10);LOC105032842(RPS15A);LOC105032925(RPL14A);LOC105033041(RPL10A);LOC105033079(RPS15);LOC105033103(RPP1A);LOC105033140(RPS2D);LOC105033266(rplY);LOC105033446(RPS16);LOC105033541(RPL13B);LOC105033615(RPL14B);LOC105033698(RPS17);LOC105033883(RPP2B);LOC105033932(--);LOC105033948(RPS8);…	K02908+K02949+K02995+K02912+K02895+K02946+K02957+K02875+K02865+K02958+K02942+K02981+K02897+K02960+K02873+K02875+K02962+K02943+K02946+K02995+K02966+K02915+K02987+K02893+K02933+K02865+K02914+K02989+K02889+K02978+K02895+K02926+K02969+K02953+K02906+K02908+K02900+K02912+K02989+K02867+K02993+K02935+K02917+K02951+K02903+K02876+K02925+K02947+K02943+K02975+K02955+K02925+K02947+K02932+K02896+K02995+K02910+…
Metabolism	Global and overview maps	Biosynthesis of amino acids	199	308	1.31532e-10	8.74685e-09	ko01230	LOC105032541(AG118);LOC105032796(SAT1);LOC105033000(AAT);LOC105033392(RCS1);LOC105033486(tal);LOC105033631(THA1);LOC105033632(THA1);LOC105033902(AGD2);LOC105033933(SAT1);LOC105034336(GAPC);LOC105034448(ENO2);LOC105034683(OsI_35105);LOC105034921(SHM4);LOC105035031(Os12g0623900);LOC105035375(Os12g0623900);LOC105035433(tal);LOC105035493(GS1-2);LOC105035622(PROC1);LOC105036035(ADT6);LOC105036324(GAPC…	K00818+K00640+K15849+K01738+K00616+K01620+K01620+K10206+K00640+K00134+K01689+K00873+K00600+K00549+K00549+K00616+K01915+K00286+K05359+K00134+K00134+K00891+K01689+K05359+K01760+K01653+K01733+K00873+K00134+K01817+K01653+K00134+K15849+K00789+K00873+K05359+K01586+K01940+K00600+K00053+K00031+K00264+K01689+K01647+K12524+K00134+K13832+K00789+K00850+K05359+K01738+K00850+K00031+K00873+K01623+K00850+K00264+…
Metabolism	Global and overview maps	Biosynthesis of secondary metabolites	754	1386	2.46339e-10	1.0921e-08	ko01110	LOC105032435(At1g64190);LOC105032438(N4OMT);LOC105032472(GGR);LOC105032483(4CLL4);LOC105032523(PER35);LOC105032541(AG118);LOC105032553(MAO1B);LOC105032597(UGT709C2);LOC105032796(SAT1);LOC105032877(PER11);LOC105033000(AAT);LOC105033106(At1g32780);LOC105033221(VTE4);LOC105033295(DFR);LOC105033318(GSVIVT00037159001);LOC105033349(CYP98A2);LOC105033392(RCS1);LOC105033424(PAL);LOC105033486(tal);LOC1050…	K00033+K21311+K13789+K10526+K00430+K00818+K05933+K21373+K00640+K00430+K15849+K00001+K05928+K13082+K00430+K09754+K01738+K10775+K00616+K07409+K01620+K01620+K16860+K00869+K05350+K03781+K01597+K10206+K00640+K00975+K01641+K11778+K22013+K00660+K09837+K00276+K03787+K00134+K00940+K13065+K11752+K01689+K05349+K02492+K00430+K00318+K00660+K00660+K00430+K00873+K00162+K01952+K00600+K00162+K00549+K01188+K03183+…
Metabolism	Global and overview maps	Carbon metabolism	211	355	8.36481e-07	2.7813e-05	ko01200	LOC105032435(At1g64190);LOC105032796(SAT1);LOC105033392(RCS1);LOC105033486(tal);LOC105033846(CAT1);LOC105033933(SAT1);LOC105034073(fmdA);LOC105034314(At3g24360);LOC105034336(GAPC);LOC105034448(ENO2);LOC105034683(OsI_35105);LOC105034723(E1-BETA-2);LOC105034921(SHM4);LOC105034969(Os08g0536000);LOC105034975(GDH1);LOC105035354(AGT1);LOC105035433(tal);LOC105035588(LTA2);LOC105035926(GDCST);LOC10503632…	K00033+K00640+K01738+K00616+K03781+K00640+K01455+K05605+K00134+K01689+K00873+K00162+K00600+K00162+K00261+K00830+K00616+K00627+K00605+K00134+K00134+K01689+K11517+K00873+K00134+K00134+K03841+K01006+K00873+K00026+K00627+K00036+K00600+K00161+K00031+K01689+K01647+K01602+K00134+K00382+K00382+K00850+K01738+K00850+K00029+K00844+K01595+K01595+K00026+K00031+K00873+K15919+K01623+K01602+K00850+K00121+K00121+…
Metabolism	Carbohydrate metabolism	Glycolysis / Gluconeogenesis	111	173	2.96303e-06	7.88167e-05	ko00010	LOC105033106(At1g32780);LOC105034336(GAPC);LOC105034448(ENO2);LOC105034683(OsI_35105);LOC105034723(E1-BETA-2);LOC105034969(Os08g0536000);LOC105035588(LTA2);LOC105036324(GAPC);LOC105036331(GAPC);LOC105036492(ADH1);LOC105036589(ENO1);LOC105037122(PKP2);LOC105037221(GAPC);LOC105037800(ADH2);LOC105037818(GAPC2);LOC105038009(FBPban1);LOC105038179(OsI_35105);LOC105038468(EMB3003);LOC105038502(ADH3);LOC…	K00001+K00134+K01689+K00873+K00162+K00162+K00627+K00134+K00134+K18857+K01689+K00873+K00134+K18857+K00134+K03841+K00873+K00627+K18857+K18857+K18857+K00895+K00161+K00128+K01689+K00895+K00128+K00134+K00382+K00382+K00850+K00850+K00844+K00873+K01623+K00850+K00121+K00121+K01835+K00873+K01623+K00844+K01803+K01913+K00844+K01803+K01568+K15633+K00002+K00927+K00873+K00850+K00873+K01792+K01568+K00873+K01623+…
Genetic Information Processing	Translation	Ribosome biogenesis in eukaryotes	71	108	5.67195e-05	0.00125728	ko03008	LOC105032038(wdr75);LOC105032124(NOP5-2);LOC105033527(--);LOC105034535(At1g50920);LOC105034729(XPO1);LOC105035930(At5g18180);LOC105037954(At1g10490);LOC105037975(SPCC1672.07);LOC105038029(At5g14050);LOC105038031(RPP25);LOC105038586(Tbl3);LOC105039942(--);LOC105040028(Imp3);LOC105040095(At5g22100);LOC105040203(RAN2);LOC105040766(FCF1);LOC105042460(NSN1);LOC105042918(At1g50920);LOC105042999(Wdr3);L…	K14552+K14565+K14546+K06943+K14290+K11128+K14521+K14554+K14553+K14525+K14555+K01164+K14560+K11108+K07936+K14566+K14538+K06943+K14556+K07936+K07936+K03537+K14550+K14567+K14567+K14564+K14561+K14546+K03538+K14549+K14558+K07936+K14566+K07178+K14570+K11129+K14557+K14559+K07562+K12619+K14573+K14290+K14570+K14563+K14572+K11131+K14569+K11883+K14548+K06943+K12845+K14544+K14568+K14564+K14565+K03097+K03264+…
Metabolism	Biosynthesis of other secondary metabolites	Flavonoid biosynthesis	39	54	0.00013999	0.0026598	ko00941	LOC105033295(DFR);LOC105033349(CYP98A2);LOC105034198(CHS3);LOC105034344(SALAT);LOC105034617(CHS3);LOC105034618(CHS3);LOC105035639(ANR);LOC105035716(CHS3);LOC105035842(ANS);LOC105035984(CHI);LOC105036364(CHS3);LOC105036921(CHS1);LOC105037184(HST);LOC105040783(UGT88B1);LOC105041005(CHS2);LOC105041053(LAR);LOC105041610(UGT88F3);LOC105041619(UGT88F3);LOC105044830(CYP73A16);LOC105045978(CHI3);LOC10504…	K13082+K09754+K00660+K13065+K00660+K00660+K08695+K00660+K05277+K01859+K00660+K00660+K13065+K22845+K00660+K13081+K22845+K22845+K00487+K01859+K00487+K13082+K13081+K00487+K00487+K00660+K01859+K00487+K09754+K13065+K05277+K00475+K05280+K00487+K05280+K00475+K13065+K13065+K00660
Metabolism	Carbohydrate metabolism	Pentose phosphate pathway	53	83	0.00135372	0.0206658	ko00030	LOC105032435(At1g64190);LOC105033486(tal);LOC105035433(tal);LOC105038009(FBPban1);LOC105038680(G6PDH);LOC105039111(PFP-BETA);LOC105039431(PFP-ALPHA);LOC105040103(PFK3);LOC105040501(PFK3);LOC105041129(FBA3);LOC105041408(PFK5);LOC105042097(PGM1);LOC105042133(At5g41670);LOC105043516(FBA2);LOC105043596(tal);LOC105043840(PRS1);LOC105043966(At3g02360);LOC105046592(RPI3);LOC105046826(RPI2);LOC105047057(…	K00033+K00616+K00616+K03841+K00036+K00895+K00895+K00850+K00850+K01623+K00850+K01835+K00033+K01623+K00616+K00948+K00033+K01807+K01807+K01807+K00850+K01623+K00852+K00895+K01623+K01783+K00036+K00850+K00895+K01623+K00131+K00036+K00036+K01623+K00033+K01057+K01835+K00615+K01057+K01807+K01057+K00036+K00850+K01623+K01057+K00615+K00616+K00948+K03841+K00616+K01810+K00850+K00851
Metabolism	Carbohydrate metabolism	Galactose metabolism	39	58	0.00139843	0.0206658	ko00052	LOC105033561(RFS6);LOC105034107(S6PDH);LOC105035858(AGAL2);LOC105035979(AGAL1);LOC105036631(GOLS2);LOC105037153(IVR1);LOC105038174(RFS1);LOC105038175(RFS1);LOC105040103(PFK3);LOC105040501(PFK3);LOC105040520(HXK2);LOC105041408(PFK5);LOC105042097(PGM1);LOC105042572(UGE-1);LOC105043430(UGE1);LOC105044145(HXK4);LOC105044969(GOLS2);LOC105045358(HXK3);LOC105047293(PFK3);LOC105047327(UGE-1);LOC105047685…	K06617+K00011+K07407+K07407+K18819+K01193+K06617+K06617+K00850+K00850+K00844+K00850+K01835+K01784+K01784+K00844+K18819+K00844+K00850+K01784+K12309+K01190+K12447+K06617+K00850+K01785+K01193+K01835+K00963+K01785+K07407+K18819+K00844+K00850+K00965+K01784+K01187+K00844+K00850
Metabolism	Carbohydrate metabolism	Pyruvate metabolism	72	121	0.00348232	0.0463149	ko00620	LOC105034683(OsI_35105);LOC105034723(E1-BETA-2);LOC105034969(Os08g0536000);LOC105035196(GLX2-4);LOC105035588(LTA2);LOC105037122(PKP2);LOC105038099(PPDK1);LOC105038179(OsI_35105);LOC105038457(MMDH);LOC105038468(EMB3003);LOC105039117(Os02g0739600);LOC105039198(ALDH2B7);LOC105039648(ALDH2B7);LOC105039925(LPD2);LOC105040020(LPD1);LOC105040502(MODA);LOC105040614(Os01g0208600);LOC105040616(PPC);LOC1050…	K00873+K00162+K00162+K01069+K00627+K00873+K01006+K00873+K00026+K00627+K00161+K00128+K00128+K00382+K00382+K00029+K01595+K01595+K00026+K00873+K01759+K11262+K00026+K01759+K00873+K00028+K00025+K01913+K00873+K01595+K00873+K00873+K01759+K00161+K00128+K00128+K00161+K01961+K00873+K00627+K01649+K00873+K01610+K00627+K00016+K00873+K18881+K00873+K00051+K00025+K00873+K02160+K00026+K00873+K01679+K02160+K00026+…
Genetic Information Processing	Replication and repair	Non-homologous end-joining	9	10	0.00638161	0.0726739	ko03450	LOC105033323(MRE11);LOC105039319(LIG4);LOC105040125(FEN1-A);LOC105046549(KU70);LOC105049145(RAD50);LOC105052694(MRE11);LOC105053440(XRCC4);LOC105054786(KU80);LOC105059737(FEN1A)	K10865+K10777+K04799+K10884+K10866+K10865+K10886+K10885+K04799
Metabolism	Metabolism of other amino acids	Glutathione metabolism	76	131	0.00673055	0.0726739	ko00480	GST(GSTF1);LOC105032151(GSTF1);LOC105032431(TSO2);LOC105032435(At1g64190);LOC105033021(GGT1);LOC105033983(APX1);LOC105034165(APX1);LOC105034284(GPX2);LOC105035281(GSTT1);LOC105035755(GPXMC1);LOC105037017(GSTU22);LOC105037245(DHAR1);LOC105037578(GSTZ5);LOC105037647(GSTU20);LOC105037855(GSTU17);LOC105038036(RNR1);LOC105038429(APX8);LOC105038680(G6PDH);LOC105039135(IDH1);LOC105039351(GGCT2;2);LOC105…	K00799+K00799+K10808+K00033+K18592+K00434+K00434+K00432+K00799+K00432+K00799+K21888+K00799+K00799+K00799+K10807+K00434+K00036+K00031+K22596+K00031+K00799+K10807+K10808+K00033+K00799+K00432+K00799+K00799+K00799+K00033+K00434+K00799+K00799+K00799+K00799+K00799+K00031+K10807+K00799+K00036+K22596+K00797+K01255+K00036+K00036+K00432+K00434+K21888+K21888+K00383+K00434+K00033+K01256+K00383+K00799+K00799+…
Genetic Information Processing	Translation	Aminoacyl-tRNA biosynthesis	37	58	0.00710347	0.0726739	ko00970	LOC105032009(ALATS);LOC105032335(EMB2247);LOC105032792(Os06g0508700);LOC105033119(At1g72550);LOC105033934(Os06g0508700);LOC105034218(Os03g0586800);LOC105034351(OVA6);LOC105034513(At1g09620);LOC105034829(At3g04600);LOC105035754(At1g29880);LOC105037449(TWN2);LOC105037749(Os03g0586800);LOC105039073(THRRS);LOC105039120(Sb10g008780);LOC105040133(At5g26710);LOC105041394(OVA7);LOC105041858(OVA2);LOC1050…	K01872+K01873+K01874+K01890+K01874+K04567+K01881+K01869+K01867+K01880+K01873+K04567+K01868+K01872+K01885+K01875+K01870+K01866+K01893+K01870+K01867+K01866+K01880+K01883+K22503+K01893+K01866+K01893+K14164+K01892+K02434+K02433+K01887+K01875+K01874+K01889+K01870
Metabolism	Amino acid metabolism	Phenylalanine, tyrosine and tryptophan biosynthesis	39	62	0.00814557	0.0773829	ko00400	LOC105033000(AAT);LOC105036035(ADT6);LOC105036454(SKL1);LOC105036609(ADT6);LOC105037252(PAI1);LOC105037948(AAT);LOC105038203(ADT6);LOC105039821(EMB3004);LOC105040155(ADT6);LOC105041687(SK3);LOC105041937(DHAPS-1);LOC105043788(SHKA);LOC105044252(Os01g0760600);LOC105044276(CS2);LOC105044663(ADT2);LOC105046562(TSA1);LOC105046827(ADT6);LOC105048637(DAHPS2);LOC105051050(SKL1);LOC105051097(ADT6);LOC1050…	K15849+K05359+K00891+K05359+K01817+K15849+K05359+K13832+K05359+K00891+K01626+K01626+K14454+K01736+K05359+K01695+K05359+K01626+K00891+K05359+K01696+K01736+K00800+K01735+K01695+K01658+K00891+K01626+K15227+K01850+K00891+K01626+K00817+K00766+K00800+K01735+K06001+K01609+K15227
Metabolism	Energy metabolism	Carbon fixation in photosynthetic organisms	57	96	0.00933808	0.0827976	ko00710	LOC105034336(GAPC);LOC105036324(GAPC);LOC105036331(GAPC);LOC105037221(GAPC);LOC105037818(GAPC2);LOC105038009(FBPban1);LOC105038099(PPDK1);LOC105038457(MMDH);LOC105039639(RBCS);LOC105039685(GAPCP2);LOC105040502(MODA);LOC105040614(Os01g0208600);LOC105040616(PPC);LOC105040661(MMDH);LOC105041129(FBA3);LOC105041203(RBCS1);LOC105041737(At3g47520);LOC105042873(NAD-ME2);LOC105043516(FBA2);LOC105043662(MD…	K00134+K00134+K00134+K00134+K00134+K03841+K01006+K00026+K01602+K00134+K00029+K01595+K01595+K00026+K01623+K01602+K00026+K00028+K01623+K00025+K00855+K14454+K01803+K01803+K00927+K01807+K01807+K01807+K01595+K01623+K01623+K01783+K14272+K01100+K01623+K00134+K01623+K00855+K01610+K00615+K01803+K00051+K00025+K00927+K00026+K01803+K01807+K00026+K00814+K01595+K01623+K00615+K01803+K03841+K00026+K00026+K01595
Metabolism	Amino acid metabolism	Glycine, serine and threonine metabolism	51	85	0.0102985	0.085606	ko00260	LOC105033631(THA1);LOC105033632(THA1);LOC105034269(maoII);LOC105034594(OsI_16936);LOC105034921(SHM4);LOC105035354(AGT1);LOC105035926(GDCST);LOC105036983(TS1);LOC105037094(At2g24580);LOC105038874(SHM4);LOC105039123(BADH2);LOC105039512(AKHSDH1);LOC105039925(LPD2);LOC105040020(LPD1);LOC105040827(HPPR);LOC105042733(SHM1);LOC105044036(HPR-A);LOC105044125(At1g62810);LOC105046041(PGM1);LOC105046503(AO1)…	K01620+K01620+K00276+K12235+K00600+K00830+K00605+K01733+K00306+K00600+K00130+K12524+K00382+K00382+K15919+K00600+K15893+K00276+K15633+K00276+K01695+K00281+K02437+K00499+K00058+K00058+K14272+K15633+K01696+K00831+K15893+K01754+K15919+K02437+K00872+K00276+K01695+K01079+K01834+K00830+K01079+K01834+K00872+K02437+K00382+K02437+K06001+K00281+K00058+K00133+K00872
Metabolism	Lipid metabolism	Fatty acid elongation	29	45	0.0134747	0.10542	ko00062	LOC105038734(KCR1);LOC105038750(abhd17c);LOC105040213(KCS11);LOC105041077(CUT1);LOC105042214(KCS11);LOC105042530(KCS11);LOC105042699(KCS1);LOC105044431(PAS2A);LOC105045679(ECR);LOC105045727(hacd3);LOC105045788(At3g45770);LOC105047716(KCS17);LOC105047720(KCS11);LOC105048404(ABHD17B);LOC105048508(CUT1);LOC105051291(abhd17b);LOC105051318(KCR1);LOC105052214(ECR);LOC105053207(KCS5);LOC105053416(KCS11)…	K10251+K01076+K15397+K15397+K15397+K15397+K15397+K10703+K10258+K10703+K07512+K15397+K15397+K01076+K15397+K01076+K10251+K10258+K15397+K15397+K15397+K07512+K15397+K01076+K01076+K01076+K01076+K07512+K10258
Metabolism	Biosynthesis of other secondary metabolites	Indole alkaloid biosynthesis	17	24	0.0155897	0.11094	ko00901	LOC105037808(At1g28610);LOC105038476(At1g31550);LOC105038486(At1g28570);LOC105038495(At1g28570);LOC105038503(At1g28650);LOC105038522(At1g28650);LOC105038530(At1g31550);LOC105040663(At5g45910);LOC105040664(At5g45910);LOC105040665(At5g45910);LOC105042878(AAE);LOC105043195(TDC2);LOC105048177(At5g45910);LOC105051133(AAE);LOC105052686(TDC1);LOC109505856(At1g28570);LOC114914022(At1g28580)	K21026+K21026+K21026+K21026+K21026+K21026+K21026+K21026+K21026+K21026+K21026+K01593+K21026+K21026+K01593+K21026+K21026
Metabolism	Global and overview maps	Metabolic pathways	1253	2577	0.0158486	0.11094	ko01100	ElguCp053(petA);ElguCp108(ndhD);GPAT(ATS1);LOC105031979(Os06g0652400);LOC105031981(SAMDC);LOC105032045(PYD2);LOC105032082(SBH1);LOC105032174(CAB40);LOC105032321(CAB13);LOC105032337(SPHK1);LOC105032394(SAHH);LOC105032401(GAE6);LOC105032402(GCH1);LOC105032403(AAE16);LOC105032431(TSO2);LOC105032435(At1g64190);LOC105032445(rsgA);LOC105032472(GGR);LOC105032483(4CLL4);LOC105032523(PER35);LOC105032541(A…	K02634+K05575+K00630+K02377+K01611+K01464+K04713+K08912+K08914+K04718+K01251+K08679+K01495+K01897+K10808+K00033+K06949+K13789+K10526+K00430+K00818+K05933+K04712+K04718+K00640+K00365+K00430+K10536+K01897+K11353+K01858+K15849+K18592+K02335+K07964+K00001+K05546+K08679+K03955+K05928+K00472+K13421+K13082+K00430+K09754+K01179+K01738+K03541+K10775+K00737+K00616+K07409+K12667+K06041+K01620+K01620+K16860+…
Metabolism	Glycan biosynthesis and metabolism	Glycosphingolipid biosynthesis - ganglio series	5	5	0.0228023	0.151635	ko00604	LOC105034893(HEXO3);LOC105036046(HEXO2);LOC105047685(Os05g0539400);LOC105055403(HEXO2);LOC105057049(HEXO1)	K12373+K12373+K12309+K12373+K12373
Metabolism	Amino acid metabolism	Phenylalanine metabolism	32	52	0.0240733	0.151805	ko00360	LOC105033000(AAT);LOC105033424(PAL);LOC105034269(maoII);LOC105035781(PAL);LOC105036465(At4g34880);LOC105036496(At4g34880);LOC105037554(At4g34880);LOC105037948(AAT);LOC105039259(4CL2);LOC105039619(4CL2);LOC105041875(PAL);LOC105042958(4CLL1);LOC105043195(TDC2);LOC105044087(At4g34880);LOC105044125(At1g62810);LOC105044252(Os01g0760600);LOC105044830(CYP73A16);LOC105045995(CYP73A13);LOC105046503(AO1);L…	K15849+K10775+K00276+K10775+K01426+K01426+K01426+K15849+K01904+K01904+K10775+K01904+K01593+K01426+K00276+K14454+K00487+K00487+K00276+K00487+K01904+K00487+K00487+K01593+K01904+K01426+K10775+K00276+K10775+K00487+K01426+K00817
Genetic Information Processing	Translation	RNA transport	126	236	0.0257453	0.151805	ko03013	LOC105032308(Os02g0611500);LOC105033018(NUP96);LOC105033020(RAE1);LOC105033439(PAB2);LOC105033450(Os01g0970400);LOC105034078(Y14A);LOC105034147(NUP43);LOC105034452(eif2b3);LOC105034727(Eif2b4);LOC105034729(XPO1);LOC105035083(NUP133);LOC105035102(PAB7);LOC105035233(At5g62290);LOC105035763(--);LOC105035877(PSRP2);LOC105035892(THO6);LOC105036143(UPF3);LOC105036186(Os01g0970400);LOC105036434(REFA1);L…	K03260+K14297+K14298+K13126+K03259+K12876+K14305+K03241+K03680+K14290+K14300+K13126+K05019+K14315+K13126+K13175+K14328+K03259+K03231+K18213+K14525+K18213+K03242+K12160+K14291+K14299+K03248+K14301+K14004+K01164+K07936+K14312+K03231+K03237+K07936+K07936+K05749+K03537+K12877+K03253+K14311+K03248+K03231+K14293+K14309+K12882+K03254+K14320+K03538+K14292+K03238+K14306+K03249+K13126+K14318+K14304+K14293+…
Metabolism	Carbohydrate metabolism	Glyoxylate and dicarboxylate metabolism	55	96	0.0262519	0.151805	ko00630	LOC105033846(CAT1);LOC105034073(fmdA);LOC105034921(SHM4);LOC105035354(AGT1);LOC105035493(GS1-2);LOC105035926(GDCST);LOC105036923(GLO4);LOC105038457(MMDH);LOC105038874(SHM4);LOC105039446(CIT);LOC105039639(RBCS);LOC105039925(LPD2);LOC105040020(LPD1);LOC105040661(MMDH);LOC105040827(HPPR);LOC105041203(RBCS1);LOC105041737(At3g47520);LOC105042560(ACO3);LOC105042655(CAT1);LOC105042733(SHM1);LOC105043662…	K03781+K01455+K00600+K00830+K01915+K00605+K11517+K00026+K00600+K01647+K01602+K00382+K00382+K00026+K15919+K01602+K00026+K01681+K03781+K00600+K00025+K15893+K01913+K18121+K00281+K01647+K01915+K00284+K02437+K01647+K14272+K19269+K01637+K15893+K15919+K22133+K03781+K02437+K01915+K00025+K00122+K00026+K00830+K00026+K11517+K01915+K02437+K00382+K02437+K00026+K01895+K00626+K00281+K00026+K18121
Metabolism	Metabolism of cofactors and vitamins	Ubiquinone and other terpenoid-quinone biosynthesis	28	45	0.0280859	0.155643	ko00130	LOC105033221(VTE4);LOC105035064(MENG);LOC105035611(FQR1);LOC105039259(4CL2);LOC105039619(4CL2);LOC105040851(VTE1);LOC105041933(ABC4);LOC105042958(4CLL1);LOC105044830(CYP73A16);LOC105045995(CYP73A13);LOC105046456(HPT2);LOC105046963(At4g27270);LOC105049276(CYP73A12);LOC105050370(4CL2);LOC105050383(HPT1);LOC105050389(At4g27270);LOC105050451(CYP73A11);LOC105052309(CYP73A13);LOC105052675(At4g27270);LO…	K05928+K03183+K03809+K01904+K01904+K09834+K02548+K01904+K00487+K00487+K12501+K03809+K00487+K01904+K09833+K03809+K00487+K00487+K03809+K03809+K02552+K01904+K06125+K12502+K00487+K12502+K09834+K12502
Metabolism	Biosynthesis of other secondary metabolites	Phenylpropanoid biosynthesis	97	179	0.0295563	0.15724	ko00940	LOC105032523(PER35);LOC105032877(PER11);LOC105033318(GSVIVT00037159001);LOC105033349(CYP98A2);LOC105033424(PAL);LOC105033762(BGLU1);LOC105034344(SALAT);LOC105034542(BACOVA_02659);LOC105034583(PER47);LOC105034682(PER3);LOC105035046(BGLU4);LOC105035687(CSE);LOC105035781(PAL);LOC105036001(BGLU25);LOC105036005(CCR1);LOC105037109(BGLU13);LOC105037184(HST);LOC105037700(CAD);LOC105037730(GSVIVT000371590…	K00430+K00430+K00430+K09754+K10775+K05350+K13065+K05349+K00430+K00430+K01188+K18368+K10775+K01188+K09753+K01188+K13065+K00083+K00430+K00430+K01904+K01904+K00430+K00430+K22395+K22395+K00430+K00430+K10775+K05349+K05349+K01904+K00430+K00430+K00083+K09755+K09755+K00083+K05350+K05350+K05350+K00430+K00430+K00430+K00487+K11188+K00430+K01188+K00430+K00487+K05349+K05349+K18368+K00430+K22395+K00487+K00430+…
Metabolism	Glycan biosynthesis and metabolism	Other glycan degradation	14	20	0.0321113	0.164262	ko00511	LOC105034893(HEXO3);LOC105036046(HEXO2);LOC105036407(Gba2);LOC105043704(At5g61540);LOC105044052(At5g66150);LOC105045078(ENGASE1);LOC105047685(Os05g0539400);LOC105049109(lacZ);LOC105051667(Gba2);LOC105055403(HEXO2);LOC105055735(Gba2);LOC105057049(HEXO1);LOC105060392(At3g26720);LOC105061112(FUC1)	K12373+K12373+K17108+K01444+K01191+K01227+K12309+K01190+K17108+K12373+K17108+K12373+K01191+K01206
Metabolism	Carbohydrate metabolism	Citrate cycle (TCA cycle)	46	80	0.0369937	0.182228	ko00020	LOC105034723(E1-BETA-2);LOC105034969(Os08g0536000);LOC105035588(LTA2);LOC105038457(MMDH);LOC105038468(EMB3003);LOC105039117(Os02g0739600);LOC105039135(IDH1);LOC105039446(CIT);LOC105039925(LPD2);LOC105040020(LPD1);LOC105040030(ACLA-2);LOC105040661(MMDH);LOC105040690(ICDH-1);LOC105041737(At3g47520);LOC105042560(ACO3);LOC105043662(MD1);LOC105044468(ogdh);LOC105045006(ACLB-1);LOC105046915(SDH3-2);LOC…	K00162+K00162+K00627+K00026+K00627+K00161+K00031+K01647+K00382+K00382+K01648+K00026+K00031+K00026+K01681+K00025+K00164+K01648+K00236+K00031+K01647+K00235+K00161+K01647+K00161+K00627+K00030+K00030+K01900+K01610+K00627+K00025+K00026+K01679+K00026+K00627+K01648+K00382+K00026+K00234+K00234+K00162+K00026+K00031+K00031+K00161
Metabolism	Amino acid metabolism	Cysteine and methionine metabolism	70	127	0.0384617	0.182693	ko00270	LOC105031981(SAMDC);LOC105032394(SAHH);LOC105032553(MAO1B);LOC105032796(SAT1);LOC105033392(RCS1);LOC105033910(MTN1);LOC105033933(SAT1);LOC105034775(CMT2);LOC105034922(SAHH);LOC105035031(Os12g0623900);LOC105035107(MAO1B);LOC105035375(Os12g0623900);LOC105035494(CpNIFS3);LOC105035661(At3g26115);LOC105036687(At3g57050);LOC105038010(METK1);LOC105038457(MMDH);LOC105038875(SAHH);LOC105039092(ACO3);LOC10…	K01611+K01251+K05933+K00640+K01738+K01244+K00640+K00558+K01251+K00549+K05933+K00549+K22207+K05396+K01760+K00789+K00026+K01251+K05933+K12524+K01611+K00789+K05933+K01738+K00026+K00026+K01738+K00547+K01244+K01244+K00549+K00640+K13034+K20772+K01761+K20772+K00025+K14454+K22846+K01011+K00640+K05933+K01762+K00547+K01011+K00899+K00797+K01611+K05396+K00549+K00016+K00025+K00558+K00026+K01739+K01919+K00789+…
Metabolism	Lipid metabolism	Fatty acid degradation	35	60	0.050238	0.230402	ko00071	LOC105032403(AAE16);LOC105032905(LACS6);LOC105033106(At1g32780);LOC105035642(LACS2);LOC105036492(ADH1);LOC105037409(ECI1);LOC105037800(ADH2);LOC105038382(LACS9);LOC105038502(ADH3);LOC105038504(ADH3);LOC105038505(ADH1);LOC105039198(ALDH2B7);LOC105039221(LACS4);LOC105039648(ALDH2B7);LOC105040700(LACS4);LOC105040837(MFP);LOC105041436(At5g42250);LOC105041437(At5g42250);LOC105041633(ACX2);LOC105043155…	K01897+K01897+K00001+K01897+K18857+K07517+K18857+K01897+K18857+K18857+K18857+K00128+K01897+K00128+K01897+K10527+K00121+K00121+K00232+K07513+K01897+K10527+K15401+K01897+K15401+K07425+K07425+K00128+K00128+K07513+K00001+K00232+K00121+K00121+K00626
Metabolism	Nucleotide metabolism	Purine metabolism	108	207	0.0727856	0.322683	ko00230	LOC105032431(TSO2);LOC105032853(At2g26230);LOC105033029(Os08g0175300);LOC105033435(POLR3E);LOC105033758(Pole3);LOC105034292(surE);LOC105034341(NDPK2);LOC105034366(At2g26230);LOC105034397(NRPC1);LOC105034683(OsI_35105);LOC105034717(PURA);LOC105034736(At1g74260);LOC105034991(V2);LOC105035219(PNP1);LOC105035252(GK1);LOC105035955(POLR1D);LOC105036098(PUR2);LOC105037042(AMPD);LOC105037122(PKP2);LOC105…	K10808+K00365+K02335+K14721+K02326+K03787+K00940+K00365+K03018+K00873+K01939+K01952+K00942+K00962+K00942+K03020+K01945+K01490+K00873+K03787+K00939+K00759+K10807+K02320+K00873+K02083+K03026+K01933+K11808+K00873+K10807+K02325+K01835+K10808+K02685+K13811+K03022+K00873+K03009+K03002+K03023+K00940+K01519+K00759+K00940+K00948+K13484+K00088+K00856+K01490+K01756+K03017+K03025+K03013+K02999+K14641+K00873+…
Metabolism	Glycan biosynthesis and metabolism	Glycosphingolipid biosynthesis - globo and isoglobo series	8	11	0.078542	0.336971	ko00603	LOC105034893(HEXO3);LOC105035858(AGAL2);LOC105035979(AGAL1);LOC105036046(HEXO2);LOC105053509(A4galt);LOC105055403(HEXO2);LOC105057049(HEXO1);LOC105057194(AGAL3)	K12373+K07407+K07407+K12373+K01988+K12373+K12373+K07407
Metabolism	Lipid metabolism	alpha-Linolenic acid metabolism	36	64	0.0853928	0.354914	ko00592	LOC105032483(4CLL4);LOC105036431(CYP74A1);LOC105036492(ADH1);LOC105037800(ADH2);LOC105038135(LCAT3);LOC105038502(ADH3);LOC105038504(ADH3);LOC105038505(ADH1);LOC105038559(OPR2);LOC105038560(OPR1);LOC105039328(CYP74A2);LOC105039460(LOX2.1);LOC105040402(CYP74A2);LOC105040837(MFP);LOC105041633(ACX2);LOC105041807(LOX3.1);LOC105043155(PED1);LOC105045176(MFP2);LOC105045555(SDP1);LOC105047523(AOC);LOC105…	K10526+K01723+K18857+K18857+K22389+K18857+K18857+K18857+K05894+K05894+K01723+K00454+K01723+K10527+K00232+K00454+K07513+K10527+K14674+K10525+K10528+K22389+K00454+K05894+K05894+K07513+K00232+K10529+K10529+K00454+K14674+K10526+K01723+K00454+K10526+K05894
Metabolism	Carbohydrate metabolism	Fructose and mannose metabolism	49	90	0.092546	0.372989	ko00051	LOC105031979(Os06g0652400);LOC105034107(S6PDH);LOC105034274(SDH);LOC105034592(FRK2);LOC105037597(MAN1);LOC105038009(FBPban1);LOC105039111(PFP-BETA);LOC105039431(PFP-ALPHA);LOC105040103(PFK3);LOC105040138(MAN1);LOC105040501(PFK3);LOC105040520(HXK2);LOC105041129(FBA3);LOC105041408(PFK5);LOC105043516(FBA2);LOC105044145(HXK4);LOC105044400(TPIP1);LOC105045358(HXK3);LOC105045658(TPIP1);LOC105046004(MAN…	K02377+K00011+K00008+K00847+K19355+K03841+K00895+K00895+K00850+K19355+K00850+K00844+K01623+K00850+K01623+K00844+K01803+K00844+K01803+K19355+K00966+K19355+K00850+K01809+K01623+K19355+K00895+K01623+K02377+K00850+K19355+K00895+K01623+K01623+K00966+K00847+K18447+K01803+K01803+K00844+K01805+K00850+K01623+K00008+K01711+K01803+K03841+K00844+K00850
Metabolism	Amino acid metabolism	Lysine biosynthesis	10	15	0.101586	0.397379	ko00300	LOC105033902(AGD2);LOC105038619(LYSA);LOC105039512(AKHSDH1);LOC105043353(DHPS1);LOC105045726(DAPF);LOC105051470(LYSA);LOC105054181(DHDPS2);LOC105055075(DAPB1);LOC105061169(asd);MSTRG.27854(LYSA2)	K10206+K01586+K12524+K01714+K01778+K01586+K01714+K00215+K00133+K01586
Metabolism	Nucleotide metabolism	Pyrimidine metabolism	80	153	0.105061	0.399233	ko00240	LOC105032045(PYD2);LOC105032431(TSO2);LOC105033029(Os08g0175300);LOC105033278(UMPS1);LOC105033435(POLR3E);LOC105033758(Pole3);LOC105034292(surE);LOC105034341(NDPK2);LOC105034397(NRPC1);LOC105034711(Dctpp1);LOC105034855(TK);LOC105035219(PNP1);LOC105035729(ZEU1);LOC105035805(URH1);LOC105035955(POLR1D);LOC105037217(--);LOC105037506(UKL2);LOC105038036(RNR1);LOC105038038(Os01g0868300);LOC105038325(pyr…	K01464+K10808+K02335+K13421+K14721+K02326+K03787+K00940+K03018+K16904+K00857+K00962+K00943+K01240+K03020+K03787+K00876+K10807+K02320+K09903+K00609+K03026+K01937+K10807+K02325+K00207+K10808+K02685+K03022+K03009+K03002+K03023+K00940+K00940+K03017+K03025+K03013+K02999+K14641+K00761+K13998+K03023+K01465+K01937+K03787+K01489+K01513+K10807+K13998+K00876+K03013+K00609+K03013+K02327+K00761+K01937+K00940+…
Metabolism	Energy metabolism	Nitrogen metabolism	23	40	0.118937	0.439406	ko00910	LOC105031978(ACA7);LOC105033813(NRT2.4);LOC105034073(fmdA);LOC105034975(GDH1);LOC105035363(NIA1);LOC105035493(GS1-2);LOC105039187(GLT1);LOC105041351(ACA7);LOC105041491(GLT1);LOC105043115(ACA7);LOC105046035(NRT2.3);LOC105046269(NRT2.3);LOC105047151(BCA2);LOC105048068(BCA2);LOC105048492(GS1-2);LOC105049124(GLU);LOC105053917(GDH2);LOC105055426(GS1-2);LOC105058500(BCA5);LOC105058949(GS1-2);LOC1050605…	K01674+K02575+K01455+K00261+K10534+K01915+K00264+K01674+K00264+K01674+K02575+K02575+K01673+K01673+K01915+K00284+K00261+K01915+K01673+K01915+K01673+K00366+K01674
Metabolism	Glycan biosynthesis and metabolism	Glycosaminoglycan degradation	13	21	0.124016	0.445787	ko00531	LOC105033054(At5g34940);LOC105034893(HEXO3);LOC105036046(HEXO2);LOC105038580(HGSNAT);LOC105046630(At5g61250);LOC105047685(Os05g0539400);LOC105050058(NAGLU);LOC105051000(Hgsnat);LOC105055115(--);LOC105055403(HEXO2);LOC105055993(At5g07830);LOC105057049(HEXO1);LOC105060335(Hgsnat)	K07964+K12373+K12373+K10532+K07964+K12309+K01205+K10532+K10532+K12373+K07964+K12373+K10532
Genetic Information Processing	Replication and repair	DNA replication	37	68	0.132425	0.456919	ko03030	LOC105032874(ROA2);LOC105033029(Os08g0175300);LOC105033758(Pole3);LOC105035014(RPA2B);LOC105036598(RFC3);LOC105037514(RFC3);LOC105038038(Os01g0868300);LOC105039914(RPA3);LOC105039933(MCM7);LOC105040125(FEN1-A);LOC105040883(Os05g0235800);LOC105041903(DPB2);LOC105042143(At1g67320);LOC105044402(RPA1E);LOC105046296(Os02g0805200);LOC105047096(At4g11060);LOC105047098(LIG6);LOC105047127(MCM4);LOC1050472…	K02541+K02335+K02326+K10739+K10756+K10756+K02320+K10740+K02210+K04799+K02542+K02325+K02685+K07466+K04802+K03111+K10747+K02212+K07466+K03111+K02540+K10744+K02327+K10755+K10743+K10740+K07466+K10747+K10756+K03505+K04799+K10745+K02209+K10747+K10756+K10756+K10756
Metabolism	Metabolism of other amino acids	Selenocompound metabolism	15	25	0.133984	0.456919	ko00450	LOC105032792(Os06g0508700);LOC105033934(Os06g0508700);LOC105035031(Os12g0623900);LOC105035375(Os12g0623900);LOC105036687(At3g57050);LOC105042220(APS1);LOC105042372(Os12g0623900);LOC105043483(MGL);LOC105049482(Os06g0327300);LOC105051560(MMT1);LOC105052872(Os06g0327300);LOC105053250(Os12g0624000);LOC105056640(CGS1);LOC105058010(OVA1);LOC105058567(CGS1)	K01874+K01874+K00549+K00549+K01760+K13811+K00549+K01761+K00384+K08247+K00384+K00549+K01739+K01874+K01739
Metabolism	Energy metabolism	Sulfur metabolism	23	41	0.154157	0.510385	ko00920	LOC105032796(SAT1);LOC105033392(RCS1);LOC105033933(SAT1);LOC105034206(SOX);LOC105040461(OASB);LOC105042220(APS1);LOC105042287(RCS3);LOC105042908(SAT1);LOC105043037(CYSC);LOC105043164(GLY3);LOC105045410(AHL);LOC105046522(SIR1);LOC105046766(STR1);LOC105047309(SAT1);LOC105048915(SOX);LOC105049051(STR1);LOC105051760(Os12g0183300);LOC105056530(SIR1);LOC105056640(CGS1);LOC105057941(APK3);LOC105058131(c…	K00640+K01738+K00640+K00387+K01738+K13811+K01738+K00640+K13034+K17725+K01082+K00392+K01011+K00640+K00387+K01011+K15422+K00392+K01739+K00860+K01738+K01739+K00860
Metabolism	Amino acid metabolism	Tyrosine metabolism	26	47	0.157337	0.510385	ko00350	LOC105033000(AAT);LOC105033106(At1g32780);LOC105034269(maoII);LOC105036105(PPO);LOC105036492(ADH1);LOC105037800(ADH2);LOC105037948(AAT);LOC105038502(ADH3);LOC105038504(ADH3);LOC105038505(ADH1);LOC105039501(FAH);LOC105041436(At5g42250);LOC105041437(At5g42250);LOC105043195(TDC2);LOC105044125(At1g62810);LOC105044252(Os01g0760600);LOC105045129(PPO);LOC105046503(AO1);LOC105051555(GSTZ1);LOC105052542(F…	K15849+K00001+K00276+K00422+K18857+K18857+K15849+K18857+K18857+K18857+K01555+K00121+K00121+K01593+K00276+K14454+K00422+K00276+K01800+K01557+K01593+K00001+K00276+K00121+K00817+K00121
Metabolism	Biosynthesis of other secondary metabolites	Stilbenoid, diarylheptanoid and gingerol biosynthesis	18	32	0.189953	0.581753	ko00945	LOC105033349(CYP98A2);LOC105034344(SALAT);LOC105037184(HST);LOC105040963(ROMT);LOC105040966(ROMT);LOC105040967(ROMT);LOC105044072(ROMT);LOC105044830(CYP73A16);LOC105045995(CYP73A13);LOC105049276(CYP73A12);LOC105050451(CYP73A11);LOC105052309(CYP73A13);LOC105052441(CYP98A2);LOC105053765(ACT-2);LOC105057212(CYP73A13);LOC105057906(ROMT);LOC105060153(PHT1);LOC105060154(HCT1)	K09754+K13065+K13065+K16040+K16040+K16040+K16040+K00487+K00487+K00487+K00487+K00487+K09754+K13065+K00487+K16040+K13065+K13065
Metabolism	Metabolism of terpenoids and polyketides	Terpenoid backbone biosynthesis	36	68	0.191785	0.581753	ko00900	LOC105032472(GGR);LOC105033684(At5g27450);LOC105033863(MVD2);LOC105033869(FACE2);LOC105034095(HMGS);LOC105034120(At2g17570);LOC105035100(TKT2);LOC105035983(--);LOC105036025(Os01g0832000);LOC105036717(DXR);LOC105036971(HMGR);LOC105037230(FLCY);LOC105038234(FACE2);LOC105039425(HMG1);LOC105039667(ICMT);LOC105039673(At2g17570);LOC105041045(GGPPS1);LOC105043318(ISPF);LOC105043320(FACE1);LOC105043374(H…	K13789+K00869+K01597+K08658+K01641+K11778+K01662+K11778+K15892+K00099+K00021+K05906+K08658+K00021+K00587+K11778+K13789+K01770+K06013+K01641+K00787+K15892+K15889+K05954+K15891+K05356+K00021+K00919+K00021+K01662+K06013+K00099+K15889+K10960+K00626+K11778
Metabolism	Metabolism of cofactors and vitamins	Pantothenate and CoA biosynthesis	20	36	0.19246	0.581753	ko00770	LOC105032045(PYD2);LOC105035468(PANC);LOC105035737(Os01g0360600);LOC105036769(At2g31810);LOC105037762(At2g31810);LOC105038731(HAL3);LOC105038981(Os05g0573700);LOC105042108(PYD1);LOC105047589(Os05g0573700);LOC105047967(ENPP3);LOC105048182(At3g58610);LOC105048263(KPHMT1);LOC105051327(HAL3);LOC105053124(Os06g0207000);LOC105055736(Os07g0179400);LOC105058186(BCAT2);LOC105058755(COAD);LOC105059042(DHAD…	K01464+K01918+K00859+K01653+K01653+K01598+K00053+K00207+K00053+K01513+K00053+K00606+K01598+K09680+K02201+K00826+K02201+K01687+K01513+K01653
Genetic Information Processing	Folding, sorting and degradation	RNA degradation	72	142	0.206441	0.607723	ko03018	LOC105032691(LSM6B);LOC105032887(CPN60B4);LOC105033439(PAB2);LOC105033482(MTR4);LOC105033549(CNOT3);LOC105033564(CNOT10);LOC105034266(EXOSC8);LOC105034448(ENO2);LOC105034827(Os02g0641800);LOC105035102(PAB7);LOC105035219(PNP1);LOC105035532(CPN60B2);LOC105035877(PSRP2);LOC105036589(ENO1);LOC105038012(LSM3B);LOC105038158(--);LOC105038293(CAF1-11);LOC105038339(LSM3B);LOC105038789(CNOT3);LOC105038803(…	K12625+K04077+K13126+K12598+K12580+K12607+K12586+K01689+K12614+K13126+K00962+K04077+K13126+K01689+K12622+K12592+K12581+K12622+K12580+K12625+K12607+K01689+K11600+K12602+K00850+K00850+K10643+K00850+K12587+K04077+K12585+K04043+K04077+K03679+K13126+K12603+K12606+K12617+K03514+K00850+K12627+K04077+K14442+K12617+K12624+K04043+K12616+K00850+K13126+K12619+K12621+K04043+K14442+K12591+K12603+K01689+K12606+…
Metabolism	Glycan biosynthesis and metabolism	Mannose type O-glycan biosyntheis	8	13	0.218906	0.607723	ko00515	LOC105041135(--);LOC105041137(eogt);LOC105041138(--);LOC105041139(--);LOC105041140(--);LOC105041141(EOGT);LOC105041142(--);LOC105041145(EOGT)	K18207+K18207+K18207+K18207+K18207+K18207+K18207+K18207
Metabolism	Biosynthesis of other secondary metabolites	Anthocyanin biosynthesis	2	2	0.220505	0.607723	ko00942	LOC105039250(UFGT);LOC105039612(BZ1)	K12930+K12930
Metabolism	Amino acid metabolism	Valine, leucine and isoleucine biosynthesis	12	21	0.236371	0.607723	ko00290	LOC105036769(At2g31810);LOC105037762(At2g31810);LOC105038981(Os05g0573700);LOC105043728(At2g43090);LOC105047589(Os05g0573700);LOC105048182(At3g58610);LOC105052750(IPMSB);LOC105053794(OMR1);LOC105057764(IMDH2);LOC105058186(BCAT2);LOC105059042(DHAD);MSTRG.16005(At2g31810)	K01653+K01653+K00053+K01704+K00053+K00053+K01649+K01754+K00052+K00826+K01687+K01653
Metabolism	Metabolism of other amino acids	Cyanoamino acid metabolism	25	47	0.237926	0.607723	ko00460	LOC105033021(GGT1);LOC105033762(BGLU1);LOC105034073(fmdA);LOC105034542(BACOVA_02659);LOC105034921(SHM4);LOC105035046(BGLU4);LOC105036001(BGLU25);LOC105037109(BGLU13);LOC105038874(SHM4);LOC105042390(BACOVA_02659);LOC105042425(BACOVA_02659);LOC105042733(SHM1);LOC105043037(CYSC);LOC105044226(BGLU18);LOC105044229(BGLU18);LOC105044265(BGLU18);LOC105045203(BGLU22);LOC105046271(BACOVA_02659);LOC10504627…	K18592+K05350+K01455+K05349+K00600+K01188+K01188+K01188+K00600+K05349+K05349+K00600+K13034+K05350+K05350+K05350+K01188+K05349+K05349+K01188+K01188+K01188+K01188+K01188+K01188
Metabolism	Metabolism of other amino acids	beta-Alanine metabolism	23	43	0.239499	0.607723	ko00410	LOC105032045(PYD2);LOC105032618(PAO5);LOC105034269(maoII);LOC105034314(At3g24360);LOC105035468(PANC);LOC105039107(MLYCD);LOC105039198(ALDH2B7);LOC105039648(ALDH2B7);LOC105041902(GAD);LOC105042108(PYD1);LOC105044125(At1g62810);LOC105046503(AO1);LOC105047243(At1g06550);LOC105047741(At4g13360);LOC105050327(ALDH2B7);LOC105050328(ALDH2B7);LOC105050680(SPDSYN1);LOC105054032(At4g31810);LOC105055420(At1g…	K01464+K12259+K00276+K05605+K01918+K01578+K00128+K00128+K01580+K00207+K00276+K00276+K05605+K05605+K00128+K00128+K00797+K05605+K00276+K01580+K17839+K00797+K05605
Metabolism	Metabolism of cofactors and vitamins	Biotin metabolism	16	29	0.241246	0.607723	ko00780	LOC105034507(At3g03980);LOC105038672(CLKR27);LOC105039255(BIO3-BIO1);LOC105042027(KAS12);LOC105042029(KAS12);LOC105042279(At3g03980);LOC105042280(At3g03980);LOC105043686(BIOF);LOC105049052(HCS1);LOC105050202(Os08g0327400);LOC105051367(CLKR27);LOC105051431(BIO2);LOC105051936(fabZ);LOC105053055(KAS2);LOC105057927(At3g03980);LOC105061231(Os08g0327400)	K00059+K00059+K19562+K09458+K09458+K00059+K00059+K00652+K01942+K00208+K00059+K01012+K02372+K09458+K00059+K00208
Metabolism	Metabolism of terpenoids and polyketides	Carotenoid biosynthesis	19	35	0.241473	0.607723	ko00906	LOC105033850(CYP707A5);LOC105034264(CYP97C1);LOC105035937(AO1);LOC105037046(NCED);LOC105038832(VDE1);LOC105045553(ZSD1);LOC105045554(ZSD1);LOC105046802(NCED);LOC105053408(D27);LOC105053512(CYP707A5);LOC105054212(CA2);LOC105056650(PDS1);LOC105057721(LCY-E);LOC105058237(ZEP);LOC105058241(CYP707A7);LOC105058894(PSY);LOC105059126(CYP97A3);LOC105060468(PSY);LOC105060532(LCY1)	K09843+K09837+K09842+K09840+K09839+K09841+K09841+K09840+K17911+K09843+K15746+K02293+K06444+K09838+K09843+K02291+K15747+K02291+K06443
Metabolism	Global and overview maps	Fatty acid metabolism	48	94	0.242175	0.607723	ko01212	LOC105032403(AAE16);LOC105032905(LACS6);LOC105034507(At3g03980);LOC105035642(LACS2);LOC105037839(OsI_04666);LOC105038382(LACS9);LOC105038672(CLKR27);LOC105038734(KCR1);LOC105039221(LACS4);LOC105040700(LACS4);LOC105040837(MFP);LOC105041633(ACX2);LOC105041644(ACC1);LOC105042027(KAS12);LOC105042029(KAS12);LOC105042279(At3g03980);LOC105042280(At3g03980);LOC105043155(PED1);LOC105044431(PAS2A);LOC10504…	K01897+K01897+K00059+K01897+K03921+K01897+K00059+K10251+K01897+K01897+K10527+K00232+K11262+K09458+K09458+K00059+K00059+K07513+K10703+K00645+K01897+K10527+K10258+K10703+K07512+K10781+K01897+K03921+K00208+K01961+K03921+K10251+K00059+K02372+K10258+K09458+K03921+K07513+K00232+K02160+K07512+K00648+K00059+K02160+K00626+K00208+K07512+K10258
Metabolism	Carbohydrate metabolism	Amino sugar and nucleotide sugar metabolism	82	166	0.288066	0.688105	ko00520	LOC105031979(Os06g0652400);LOC105032401(GAE6);LOC105033187(GAE6);LOC105033832(UXS5);LOC105033866(UEL-1);LOC105034020(ADG2);LOC105034144(SQD1);LOC105034592(FRK2);LOC105034893(HEXO3);LOC105035085(GAUT8);LOC105035296(AXS2);LOC105036046(HEXO2);LOC105036169(CHIT3);LOC105036436(CHIT3);LOC105036993(CHIT3);LOC105037237(Os07g0195400);LOC105037638(CHIT3);LOC105038864(GAUT8);LOC105039348(ARA1);LOC105040520(…	K02377+K08679+K08679+K08678+K12448+K00975+K06118+K00847+K12373+K13648+K12449+K12373+K01183+K01183+K01183+K01836+K01183+K13648+K12446+K00844+K12450+K01835+K01784+K15920+K13648+K01784+K00844+K08678+K00844+K01209+K08678+K13648+K00966+K13379+K01784+K01183+K01183+K01809+K12448+K12447+K02377+K00975+K08679+K12446+K01183+K00966+K13648+K08678+K00770+K00847+K10046+K13648+K12451+K12451+K01835+K01183+K00963+…
Metabolism	Lipid metabolism	Biosynthesis of unsaturated fatty acids	21	40	0.292355	0.688105	ko01040	LOC105034507(At3g03980);LOC105037839(OsI_04666);LOC105038672(CLKR27);LOC105038734(KCR1);LOC105041633(ACX2);LOC105042279(At3g03980);LOC105042280(At3g03980);LOC105043155(PED1);LOC105044431(PAS2A);LOC105045679(ECR);LOC105045727(hacd3);LOC105048931(SSI2);LOC105051176(Os04g0379900);LOC105051318(KCR1);LOC105051367(CLKR27);LOC105052214(ECR);LOC105053527(SAD3);LOC105053607(PED1);LOC105054765(ACX1);LOC105…	K00059+K03921+K00059+K10251+K00232+K00059+K00059+K07513+K10703+K10258+K10703+K03921+K03921+K10251+K00059+K10258+K03921+K07513+K00232+K00059+K10258
Metabolism	Metabolism of cofactors and vitamins	Nicotinate and nicotinamide metabolism	17	32	0.300023	0.688105	ko00760	LOC105034292(surE);LOC105035805(URH1);LOC105037217(--);LOC105037279(--);LOC105038039(NAPRT2);LOC105038768(CSK);LOC105047467(Os09g0345700);LOC105047656(surE);LOC105047838(NUDT19);LOC105047967(ENPP3);LOC105051795(Os11g0191400);LOC105052204(--);LOC105056289(Os02g0134400);LOC105056921(--);LOC105057592(Os01g0957000);LOC105060728(ENPP3);LOC105061383(URH1)	K03787+K01240+K03787+K18551+K00763+K03517+K00858+K03787+K03426+K01513+K00858+K18551+K00278+K18551+K00858+K01513+K01240
Metabolism	Metabolism of other amino acids	Phosphonate and phosphinate metabolism	6	10	0.304676	0.688105	ko00440	LOC105037555(CCT2);LOC105043979(CCT2);LOC105050448(PECT1);LOC105055169(AAPT1);LOC105059682(AAPT1);LOC105061179(CCT1)	K00968+K00968+K00967+K00993+K00993+K00968
Metabolism	Metabolism of cofactors and vitamins	Riboflavin metabolism	11	20	0.308953	0.688105	ko00740	LOC105034441(PYRR);LOC105047598(rib5);LOC105047967(ENPP3);LOC105051526(At2g44050);LOC105053663(FHY);LOC105055262(NUDT23);LOC105058676(PAP17);LOC105060084(PYRD);LOC105060728(ENPP3);MSTRG.28828(PAP17);MSTRG.460(rib5)	K11752+K00793+K01513+K00794+K20884+K18453+K14379+K11752+K01513+K14379+K00793
Genetic Information Processing	Folding, sorting and degradation	Sulfur relay system	8	14	0.309316	0.688105	ko04122	LOC105033260(CTU2);LOC105046766(STR1);LOC105048348(CNX3);LOC105049051(STR1);LOC105051388(URM1-2);LOC105054158(URM1-2);LOC105060079(NIFS1);LOC105061105(NIFS1)	K14169+K01011+K03637+K01011+K12161+K12161+K04487+K04487
Metabolism	Lipid metabolism	Fatty acid biosynthesis	33	65	0.310423	0.688105	ko00061	LOC105032403(AAE16);LOC105032905(LACS6);LOC105034507(At3g03980);LOC105035642(LACS2);LOC105037839(OsI_04666);LOC105038382(LACS9);LOC105038672(CLKR27);LOC105039221(LACS4);LOC105040700(LACS4);LOC105041644(ACC1);LOC105042027(KAS12);LOC105042029(KAS12);LOC105042279(At3g03980);LOC105042280(At3g03980);LOC105044732(fabD);LOC105044978(LACS1);LOC105047747(FATB1);LOC105048199(LACS4);LOC105048931(SSI2);LOC10…	K01897+K01897+K00059+K01897+K03921+K01897+K00059+K01897+K01897+K11262+K09458+K09458+K00059+K00059+K00645+K01897+K10781+K01897+K03921+K10782+K00208+K01961+K03921+K00059+K02372+K09458+K03921+K02160+K00648+K00059+K02160+K00208+K10782
Metabolism	Carbohydrate metabolism	Ascorbate and aldarate metabolism	30	59	0.318738	0.689927	ko00053	LOC105033983(APX1);LOC105034165(APX1);LOC105036034(IMP3);LOC105036432(VTC2);LOC105037245(DHAR1);LOC105038429(APX8);LOC105038499(VTC2);LOC105039198(ALDH2B7);LOC105039648(ALDH2B7);LOC105040492(Os06g0561000);LOC105044666(APX1);LOC105045546(GLDH2);LOC105046055(Bp10);LOC105047303(Os06g0561000);LOC105047406(MIOX1);LOC105048015(Os06g0561000);LOC105048537(VTC2);LOC105049301(USP);LOC105050327(ALDH2B7);LOC…	K00434+K00434+K10047+K14190+K21888+K00434+K14190+K00128+K00128+K00469+K00434+K00225+K00423+K00469+K00469+K00469+K14190+K12447+K00128+K00128+K00434+K21888+K21888+K10046+K00434+K10046+K00012+K21888+K18649+K08232
Genetic Information Processing	Replication and repair	Mismatch repair	29	57	0.32162	0.689927	ko03430	LOC105035014(RPA2B);LOC105036598(RFC3);LOC105037514(RFC3);LOC105038513(MLH1);LOC105039840(PMS1);LOC105039914(RPA3);LOC105041044(MUS1);LOC105044402(RPA1E);LOC105046296(Os02g0805200);LOC105047096(At4g11060);LOC105047098(LIG6);LOC105047264(At4g28440);LOC105047680(At4g11060);LOC105051715(MLH1);LOC105051804(POLD1);LOC105051821(RFC2);LOC105052578(RPA3);LOC105053216(MSH6);LOC105054914(ALN);LOC105055235(…	K10739+K10756+K10756+K08734+K10858+K10740+K08735+K07466+K04802+K03111+K10747+K07466+K03111+K08734+K02327+K10755+K10740+K08737+K07456+K08739+K08739+K07466+K10747+K10756+K03505+K10747+K10756+K10756+K10756
Metabolism	Amino acid metabolism	Arginine biosynthesis	22	43	0.343685	0.725556	ko00220	LOC105032541(AG118);LOC105034975(GDH1);LOC105035493(GS1-2);LOC105037270(NOA1);LOC105038658(At4g24830);LOC105043264(ARG1);LOC105044252(Os01g0760600);LOC105048492(GS1-2);LOC105050532(GGAT2);LOC105051399(At4g24830);LOC105053917(GDH2);LOC105055426(GS1-2);LOC105056975(POPTRDRAFT_746969);LOC105057105(AG118);LOC105057393(At5g10920);LOC105057684(NAGK);LOC105058582(ALAAT2);LOC105058763(ARGF);LOC105058949(…	K00818+K00261+K01915+K13427+K01940+K01476+K14454+K01915+K14272+K01940+K00261+K01915+K00620+K00818+K01755+K00930+K00814+K00611+K01915+K13427+K00145+K14677
Genetic Information Processing	Folding, sorting and degradation	Proteasome	42	85	0.364008	0.756453	ko03050	LOC105032608(RPN11);LOC105033297(PAF1);LOC105035667(RPN5A);LOC105037359(RPN1A);LOC105038112(PBE2);LOC105039012(PA200);LOC105039763(RPN12A);LOC105044019(21D7);LOC105045512(PAG1);LOC105046013(RPT3);LOC105046341(RPN11);LOC105046875(PBB2);LOC105047024(RPT4B);LOC105047644(RPN5A);LOC105047851(RPT6A);LOC105048605(RPT1A);LOC105049278(PBA1);LOC105049427(PAC1);LOC105049914(PA200);LOC105050696(PBC1);LOC1050…	K03030+K02725+K03035+K03028+K02737+K06699+K03031+K03033+K02727+K03063+K03030+K02739+K03064+K03035+K03066+K03061+K02738+K02728+K06699+K02735+K03030+K03065+K02739+K03036+K03028+K03029+K06691+K02732+K03033+K02726+K02729+K10881+K02725+K02726+K02736+K03065+K02735+K03039+K03039+K02729+K03033+K02738
Metabolism	Amino acid metabolism	Histidine metabolism	10	19	0.393975	0.806132	ko00340	LOC105039198(ALDH2B7);LOC105039648(ALDH2B7);LOC105041964(HISN3);LOC105046721(HDH);LOC105047790(HIS3);LOC105050327(ALDH2B7);LOC105050328(ALDH2B7);LOC105054294(Os03g0134300);LOC105058717(HPA);LOC105058778(HISN7)	K00128+K00128+K01814+K00013+K01693+K00128+K00128+K00765+K00817+K18649
Metabolism	Amino acid metabolism	Alanine, aspartate and glutamate metabolism	30	61	0.412125	0.829913	ko00250	LOC105034717(PURA);LOC105034975(GDH1);LOC105035354(AGT1);LOC105035493(GS1-2);LOC105038658(At4g24830);LOC105039187(GLT1);LOC105039606(PYRB);LOC105039716(ALDH5F1);LOC105041491(GLT1);LOC105041814(NLP3);LOC105041902(GAD);LOC105044252(Os01g0760600);LOC105044982(purB);LOC105048492(GS1-2);LOC105050360(PYRB);LOC105050532(GGAT2);LOC105051399(At4g24830);LOC105053917(GDH2);LOC105055426(GS1-2);LOC105056289(O…	K01939+K00261+K00830+K01915+K01940+K00264+K00609+K17761+K00264+K13566+K01580+K14454+K01756+K01915+K00609+K14272+K01940+K00261+K01915+K00278+K13566+K01580+K01755+K00830+K00814+K13566+K01915+K01956+K16871+K01953
Metabolism	Metabolism of cofactors and vitamins	Porphyrin and chlorophyll metabolism	28	57	0.421784	0.829913	ko00860	LOC105034133(SGR);LOC105034558(HEMA1);LOC105036097(CRD1);LOC105039768(CPX);LOC105040133(At5g26710);LOC105040158(HO1);LOC105040768(Os01g0622300);LOC105040808(NYC1);LOC105040911(SIRB);LOC105041385(HO2);LOC105043024(PAO);LOC105045229(DVR);LOC105047124(HY2);LOC105047195(cysG);LOC105047824(HO1);LOC105048171(CHLI);LOC105048781(UROS);LOC105049654(FH);LOC105051026(GSA);LOC105051677(HEMH);LOC105053391(CLH…	K22013+K02492+K04035+K00228+K01885+K21480+K01599+K13606+K03794+K21480+K13071+K19073+K08101+K02303+K21480+K03405+K01719+K19054+K01845+K01772+K08099+K08099+K18010+K01599+K03403+K10960+K01698+K01749
Metabolism	Amino acid metabolism	Valine, leucine and isoleucine degradation	25	51	0.437518	0.829913	ko00280	LOC105034095(HMGS);LOC105034314(At3g24360);LOC105039198(ALDH2B7);LOC105039648(ALDH2B7);LOC105039925(LPD2);LOC105040020(LPD1);LOC105043155(PED1);LOC105043374(HMGS);LOC105043746(At4g16800);LOC105044446(AAE13);LOC105047243(At1g06550);LOC105047741(At4g13360);LOC105048694(MCCB);LOC105050327(ALDH2B7);LOC105050328(ALDH2B7);LOC105051761(At5g09300);LOC105053607(PED1);LOC105054032(At4g31810);LOC105057074(O…	K01641+K05605+K00128+K00128+K00382+K00382+K07513+K01641+K05607+K18660+K05605+K05605+K01969+K00128+K00128+K00166+K07513+K05605+K00253+K01968+K09699+K00826+K00382+K00626+K05605
Metabolism	Lipid metabolism	Cutin, suberine and wax biosynthesis	15	30	0.438777	0.829913	ko00073	LOC105032702(CYP86B1);LOC105033928(CYP86A2);LOC105038125(PHT1);LOC105042106(PXG4);LOC105042911(CYP86A2);LOC105044187(SOP1);LOC105046261(CYP86A1);LOC105047658(HTH);LOC105048564(CYP86A1);LOC105049012(HHT1);LOC105051025(HHT1);LOC105051587(HHT1);LOC105053723(CYP86B1);LOC105058127(HHT1);LOC105061386(FAR4)	K15402+K15398+K15400+K17991+K15398+K17991+K15401+K15403+K15401+K15400+K15400+K15400+K15402+K15400+K13356
Metabolism	Biosynthesis of other secondary metabolites	Isoquinoline alkaloid biosynthesis	15	30	0.438777	0.829913	ko00950	LOC105032438(N4OMT);LOC105033000(AAT);LOC105034269(maoII);LOC105036105(PPO);LOC105037948(AAT);LOC105043195(TDC2);LOC105044125(At1g62810);LOC105044252(Os01g0760600);LOC105045129(PPO);LOC105046503(AO1);LOC105051169(N4OMT);LOC105051171(N4OMT);LOC105051182(N4OMT);LOC105052686(TDC1);LOC105055420(At1g31672)	K21311+K15849+K00276+K00422+K15849+K01593+K00276+K14454+K00422+K00276+K21311+K21311+K21311+K01593+K00276
Metabolism	Lipid metabolism	Arachidonic acid metabolism	14	28	0.44573	0.829913	ko00590	LOC105033021(GGT1);LOC105033771(wos2);LOC105034284(GPX2);LOC105035755(GPXMC1);LOC105041286(CYP71A26);LOC105042890(CSA);LOC105044026(ptges2);LOC105045555(SDP1);LOC105045682(SBA1);LOC105049000(CYP72A1);LOC105049023(CYP72A15);LOC105051432(GPX3);LOC105057653(SDP1);LOC105057765(GPX5)	K18592+K15730+K00432+K00432+K07418+K00432+K05309+K14674+K15730+K07425+K07425+K00432+K14674+K00432
Metabolism	Global and overview maps	2-Oxocarboxylic acid metabolism	32	66	0.449276	0.829913	ko01210	LOC105032541(AG118);LOC105036769(At2g31810);LOC105037762(At2g31810);LOC105038981(Os05g0573700);LOC105039135(IDH1);LOC105039446(CIT);LOC105040690(ICDH-1);LOC105042560(ACO3);LOC105043728(At2g43090);LOC105044252(Os01g0760600);LOC105047582(IDH1);LOC105047589(Os05g0573700);LOC105048090(CSY3);LOC105048182(At3g58610);LOC105050474(CIT);LOC105050532(GGAT2);LOC105051802(IDH5);LOC105052750(IPMSB);LOC1050529…	K00818+K01653+K01653+K00053+K00031+K01647+K00031+K01681+K01704+K14454+K00031+K00053+K01647+K00053+K01647+K14272+K00030+K01649+K00030+K00620+K00818+K00930+K00052+K00826+K00814+K01687+K00145+K14677+K00133+K01653+K00031+K00031
Metabolism	Carbohydrate metabolism	Propanoate metabolism	20	41	0.468085	0.852812	ko00640	LOC105034314(At3g24360);LOC105039107(MLYCD);LOC105039925(LPD2);LOC105040020(LPD1);LOC105041644(ACC1);LOC105047243(At1g06550);LOC105047741(At4g13360);LOC105050891(POPTR_0018s14250g);LOC105051761(At5g09300);LOC105054032(At4g31810);LOC105054469(Os02g0621700);LOC105054989(ldhc);LOC105055979(BCCP1);LOC105057459(BCE2);LOC105058068(BCCP1);LOC105059508(LDHA);LOC105059764(LPD);LOC105060336(ACS);LOC1050605…	K05605+K01578+K00382+K00382+K11262+K05605+K05605+K01961+K00166+K05605+K01900+K00016+K02160+K09699+K02160+K00016+K00382+K01895+K00626+K05605
Metabolism	Metabolism of cofactors and vitamins	One carbon pool by folate	10	20	0.478996	0.860899	ko00670	LOC105034921(SHM4);LOC105035926(GDCST);LOC105038874(SHM4);LOC105042733(SHM1);LOC105046056(Os03g0815200);LOC105046541(DRTS);LOC105047511(MTHFR2);LOC105048636(DRTS);LOC105053130(THFS);LOC105054478(5FCL)	K00600+K00605+K00600+K00600+K00297+K13998+K00297+K13998+K01938+K01934
Metabolism	Lipid metabolism	Steroid biosynthesis	23	48	0.503662	0.89316	ko00100	LOC105035969(FK);LOC105037247(Os01g0103600);LOC105040643(CYP710A11);LOC105041251(STE1);LOC105042568(Smt2-1);LOC105045555(SDP1);LOC105046366(SMO2-1);LOC105046511(Smt1-1);LOC105048406(STE1);LOC105049265(GgCAS1);LOC105049267(Os02g0139700);LOC105049359(DWF5);LOC105050866(DWF5);LOC105050974(Os01g0103600);LOC105051400(CPI1);LOC105054520(SQS1);LOC105055167(Smt1-1);LOC105055409(DIM);LOC105056704(3BETAHSD…	K00222+K01824+K09832+K00227+K08242+K14674+K14424+K00559+K00227+K01853+K01853+K00213+K00213+K01824+K08246+K00801+K00559+K09828+K07748+K14674+K05917+K01052+K00511
Cellular Processes	Transport and catabolism	Peroxisome	54	115	0.537267	0.923103	ko04146	LOC105032080(Mpv17l2);LOC105032403(AAE16);LOC105032518(--);LOC105032905(LACS6);LOC105033684(At5g27450);LOC105033814(PEX6);LOC105033846(CAT1);LOC105035354(AGT1);LOC105035642(LACS2);LOC105036048(PEX13);LOC105036923(GLO4);LOC105036933(SOD1);LOC105037094(At2g24580);LOC105037251(SODCC.3);LOC105038382(LACS9);LOC105039107(MLYCD);LOC105039135(IDH1);LOC105039221(LACS4);LOC105040250(FSD3);LOC105040480(PMP2…	K13347+K01897+K13348+K01897+K00869+K13339+K03781+K00830+K01897+K13344+K11517+K04565+K00306+K04565+K01897+K01578+K00031+K01897+K04564+K13347+K00031+K01897+K00232+K03781+K07513+K04564+K01897+K04565+K13336+K13336+K12261+K12261+K13348+K00031+K03426+K01897+K13354+K07513+K00232+K03781+K13346+K00830+K04565+K11517+K13347+K13338+K13237+K04565+K04564+K11147+K13356+K12663+K00031+K00031
Organismal Systems	Environmental adaptation	Circadian rhythm - plant	32	68	0.541221	0.923103	ko04712	LOC105033216(PHYC);LOC105034198(CHS3);LOC105034617(CHS3);LOC105034618(CHS3);LOC105035716(CHS3);LOC105035907(PRR95);LOC105036364(CHS3);LOC105036921(CHS1);LOC105040114(PIL15);LOC105040116(HYH);LOC105040132(PHYA);LOC105040182(HY5);LOC105040685(HD3A);LOC105041005(CHS2);LOC105041113(Os11g0547000);LOC105044317(CRY2);LOC105045005(PHYB);LOC105047639(HD3B);LOC105047837(HY5);LOC105047908(GI);LOC105050805(O…	K12120+K00660+K00660+K00660+K00660+K12130+K00660+K00660+K12126+K16241+K12120+K16241+K16223+K00660+K12116+K12119+K12121+K12125+K16241+K12124+K12115+K00660+K16221+K10143+K16221+K12118+K12129+K03097+K12118+K03097+K12126+K00660
Metabolism	Metabolism of cofactors and vitamins	Thiamine metabolism	11	23	0.548309	0.923103	ko00730	LOC105032445(rsgA);LOC105035100(TKT2);LOC105037896(Os08g0109300);LOC105046270(THIC);LOC105046898(THI1);LOC105051393(ADK-B);LOC105051726(Os12g0192500);LOC105053930(Os07g0190000);LOC105058903(ADK);LOC105060079(NIFS1);LOC105061105(NIFS1)	K06949+K01662+K00939+K03147+K03146+K00939+K14153+K01662+K00939+K04487+K04487
Metabolism	Metabolism of terpenoids and polyketides	Zeatin biosynthesis	11	23	0.548309	0.923103	ko00908	LOC105034779(CKX3);LOC105036092(CISZOG1);LOC105040417(CKX6);LOC105041828(CKX11);LOC105043134(GLT3);LOC105045337(CKX4);LOC105053404(CKX5);LOC105057678(CKX4);LOC105058969(IPT2);LOC105059463(CKX6);LOC105059645(IPT9)	K00279+K13495+K00279+K00279+K13495+K00279+K00279+K00279+K00791+K00279+K00791
Metabolism	Metabolism of cofactors and vitamins	Folate biosynthesis	16	34	0.562424	0.933546	ko00790	LOC105032402(GCH1);LOC105034107(S6PDH);LOC105040732(DHFS);LOC105040943(DAAT);LOC105046541(DRTS);LOC105047185(PDL2);LOC105047475(GGH2);LOC105047545(--);LOC105048348(CNX3);LOC105048636(DRTS);LOC105049235(MCSU3);LOC105049360(ADCS);LOC105056881(FPGS1);LOC105057066(MitHPPK/DHPS);LOC105057666(FPGS2);MSTRG.658(--)	K01495+K00011+K20457+K18482+K13998+K01724+K01307+K15631+K03637+K13998+K15631+K13950+K01930+K13941+K01930+K01307
Metabolism	Biosynthesis of other secondary metabolites	Flavone and flavonol biosynthesis	4	8	0.56855	0.933546	ko00944	LOC105035325(RT);LOC105035688(UGT73D1);LOC105055971(CYP75B2);LOC105058071(CYP75B3)	K22772+K22771+K05280+K05280
Environmental Information Processing	Membrane transport	ABC transporters	20	43	0.582893	0.945424	ko02010	LOC105032304(ABCB11);LOC105033381(ABCB2);LOC105039842(ABCC14);LOC105040178(ABCC3);LOC105040179(ABCC3);LOC105040552(ABCB15);LOC105040749(ABCC10);LOC105041030(ABCB11);LOC105041500(ABCC10);LOC105045538(ABCA1);LOC105052514(ABCC14);LOC105055560(ABCB1);LOC105055891(ABCB11);LOC105056548(ABCB19);LOC105057822(ABCB11);LOC105057874(ABCB11);LOC105058347(ABCB19);LOC105059124(ABCB1);LOC105060172(ABCC13);LOC105…	K05658+K05658+K05665+K05666+K05666+K05658+K05666+K05658+K05666+K05643+K05665+K05658+K05658+K05658+K05658+K05658+K05658+K05658+K05674+K05658
Metabolism	Biosynthesis of other secondary metabolites	Monobactam biosynthesis	6	13	0.629021	1	ko00261	LOC105039512(AKHSDH1);LOC105042220(APS1);LOC105043353(DHPS1);LOC105054181(DHDPS2);LOC105055075(DAPB1);LOC105061169(asd)	K12524+K13811+K01714+K01714+K00215+K00133
Metabolism	Lipid metabolism	Sphingolipid metabolism	19	42	0.646661	1	ko00600	LOC105032082(SBH1);LOC105032337(SPHK1);LOC105032706(Os02g0639600);LOC105032738(SPHK2);LOC105035858(AGAL2);LOC105035979(AGAL1);LOC105036407(Gba2);LOC105039671(SBH2);LOC105045180(ACER);LOC105047518(Os01g0624000);LOC105047685(Os05g0539400);LOC105049109(lacZ);LOC105051667(Gba2);LOC105054635(LPPD);LOC105055735(Gba2);LOC105056574(SBH2);LOC105057194(AGAL3);LOC105057463(ACER);LOC105059284(TSC10B)	K04713+K04718+K04712+K04718+K07407+K07407+K17108+K04713+K04711+K12349+K12309+K01190+K17108+K04716+K17108+K04713+K07407+K04711+K04708
Metabolism	Carbohydrate metabolism	C5-Branched dibasic acid metabolism	5	11	0.653306	1	ko00660	LOC105036769(At2g31810);LOC105037762(At2g31810);LOC105043728(At2g43090);LOC105057764(IMDH2);MSTRG.16005(At2g31810)	K01653+K01653+K01704+K00052+K01653
Metabolism	Carbohydrate metabolism	Starch and sucrose metabolism	73	160	0.663437	1	ko00500	LOC105033388(CEL1);LOC105033762(BGLU1);LOC105034020(ADG2);LOC105034542(BACOVA_02659);LOC105034592(FRK2);LOC105034870(TPS5);LOC105035046(BGLU4);LOC105035228(GLU2);LOC105035295(SS3);LOC105036001(BGLU25);LOC105037109(BGLU13);LOC105037153(IVR1);LOC105039584(TPS9);LOC105040520(HXK2);LOC105041389(TPS7);LOC105041671(--);LOC105041676(DPE1);LOC105042002(SUS3);LOC105042097(PGM1);LOC105042381(SS2);LOC105042…	K01179+K05350+K00975+K05349+K00847+K16055+K01188+K01179+K00703+K01188+K01188+K01193+K16055+K00844+K16055+K01179+K00705+K00695+K01835+K00703+K05349+K05349+K01194+K01087+K00844+K05350+K05350+K05350+K00695+K01188+K00844+K05349+K05349+K00688+K16055+K01513+K16055+K00696+K00696+K16055+K19893+K00975+K19893+K00696+K00695+K00847+K01087+K01193+K01835+K18447+K00700+K00963+K00695+K00695+K01188+K01188+K00844+…
Metabolism	Lipid metabolism	Linoleic acid metabolism	12	27	0.6742	1	ko00591	LOC105032459(Os03g0700700);LOC105033511(CYP81E1);LOC105039460(LOX2.1);LOC105041286(CYP71A26);LOC105041807(LOX3.1);LOC105045555(SDP1);LOC105051386(LOX6);LOC105054692(LOX1.5);LOC105055039(LOX1.5);LOC105056718(Os03g0179900);LOC105057653(SDP1);LOC105061263(CM-LOX2)	K15718+K07409+K00454+K07418+K00454+K14674+K00454+K15718+K15718+K00454+K14674+K00454
Metabolism	Carbohydrate metabolism	Butanoate metabolism	12	27	0.6742	1	ko00650	LOC105034095(HMGS);LOC105036769(At2g31810);LOC105037762(At2g31810);LOC105039716(ALDH5F1);LOC105041902(GAD);LOC105043374(HMGS);LOC105047663(GLYR2);LOC105056494(GAD1);LOC105059874(OsI_28220);LOC105060540(AAT1);MSTRG.16005(At2g31810);MSTRG.365(GLYR2)	K01641+K01653+K01653+K17761+K01580+K01641+K18121+K01580+K16871+K00626+K01653+K18121
Genetic Information Processing	Transcription	RNA polymerase	25	56	0.684767	1	ko03020	LOC105033435(POLR3E);LOC105034397(NRPC1);LOC105035955(POLR1D);LOC105039834(--);LOC105042463(rpc25);LOC105042794(NRPB12);LOC105042819(NRPA2);LOC105043005(--);LOC105045041(NRPB9A);LOC105045446(--);LOC105045456(NRPB5A);LOC105045571(NRPA1);LOC105047342(--);LOC105050256(NRPB5A);LOC105051377(NRPB5A);LOC105058035(rpa12);LOC105058909(NRPB4);LOC105059413(NRPB6A);LOC105060524(polr1c);LOC105060651(NRPB8B);L…	K14721+K03018+K03020+K03026+K03022+K03009+K03002+K03023+K03017+K03025+K03013+K02999+K03023+K03013+K03013+K03000+K03012+K03014+K03027+K03016+K03012+K03011+K03007+K03019+K03007
Metabolism	Metabolism of terpenoids and polyketides	Monoterpenoid biosynthesis	3	7	0.720755	1	ko00902	LOC105036292(SALR);LOC105042875(SALR);LOC105061362(SDR1)	K15095+K15095+K15095
Metabolism	Biosynthesis of other secondary metabolites	Betalain biosynthesis	3	7	0.720755	1	ko00965	LOC105043195(TDC2);LOC105052686(TDC1);LOC105060762(LIGB)	K01593+K01593+K15777
Metabolism	Metabolism of terpenoids and polyketides	Diterpenoid biosynthesis	15	35	0.743698	1	ko00904	LOC105032920(LIS);LOC105040629(GA2OX3);LOC105042778(CPS1);LOC105043827(GA2OX3);LOC105044974(GA2OX2);LOC105047970(CYP701A6);LOC105048141(GA2OX1);LOC105048520(KAO2);LOC105052066(GA2OX8);LOC105053968(KAO1);LOC105057308(GA2OX2);LOC105059578(KAO);LOC105059899(KS1);LOC105059986(KS1);LOC114914423(GES)	K17982+K04125+K04120+K04125+K04125+K04122+K04125+K04123+K04125+K04123+K04125+K04123+K04121+K04121+K17982
Metabolism	Metabolism of other amino acids	Taurine and hypotaurine metabolism	7	17	0.763445	1	ko00430	LOC105033021(GGT1);LOC105040364(PCO2);LOC105041902(GAD);LOC105047825(PCO2);LOC105047929(PCO2);LOC105050670(PCO3);LOC105056494(GAD1)	K18592+K10712+K01580+K10712+K10712+K10712+K01580
Metabolism	Metabolism of cofactors and vitamins	Lipoic acid metabolism	2	5	0.772317	1	ko00785	LOC105035680(LIP2);LOC105060029(LIP2P2)	K03801+K03801
Metabolism	Biosynthesis of other secondary metabolites	Tropane, piperidine and pyridine alkaloid biosynthesis	9	22	0.782514	1	ko00960	LOC105033000(AAT);LOC105034269(maoII);LOC105036843(At5g06060);LOC105037948(AAT);LOC105044125(At1g62810);LOC105044252(Os01g0760600);LOC105046503(AO1);LOC105055420(At1g31672);LOC105058717(HPA)	K15849+K00276+K08081+K15849+K00276+K14454+K00276+K00276+K00817
Metabolism	Amino acid metabolism	Arginine and proline metabolism	30	70	0.791349	1	ko00330	LOC105031981(SAMDC);LOC105032618(PAO5);LOC105032878(AIH);LOC105033249(P4H9);LOC105034598(POX1);LOC105035622(PROC1);LOC105036465(At4g34880);LOC105036496(At4g34880);LOC105037270(NOA1);LOC105037554(At4g34880);LOC105039198(ALDH2B7);LOC105039560(SAMDC);LOC105039648(ALDH2B7);LOC105043264(ARG1);LOC105044087(At4g34880);LOC105044252(Os01g0760600);LOC105046387(P5CS1);LOC105047374(PIP);LOC105050327(ALDH2B7)…	K01611+K12259+K10536+K00472+K00318+K00286+K01426+K01426+K13427+K01426+K00128+K01611+K00128+K01476+K01426+K14454+K12657+K01259+K00128+K00128+K00797+K01611+K01426+K00286+K01426+K17839+K00819+K13427+K00797+K12251
Metabolism	Amino acid metabolism	Lysine degradation	18	43	0.795104	1	ko00310	LOC105034894(SUVH4);LOC105037094(At2g24580);LOC105038665(--);LOC105039198(ALDH2B7);LOC105039648(ALDH2B7);LOC105041974(LKR/SDH);LOC105043130(SUVH2);LOC105043774(SUVH6);LOC105044468(ogdh);LOC105044522(SDG40);LOC105049476(EZ1);LOC105049737(SUVH4);LOC105050327(ALDH2B7);LOC105050328(ALDH2B7);LOC105051380(--);LOC105052811(CLF);LOC105057553(SUVH6);LOC105060540(AAT1)	K11420+K00306+K19199+K00128+K00128+K14157+K11420+K11420+K00164+K19199+K11430+K11420+K00128+K00128+K19199+K11430+K11420+K00626
Metabolism	Metabolism of terpenoids and polyketides	Sesquiterpenoid and triterpenoid biosynthesis	5	13	0.813213	1	ko00909	LOC105035625(VIT_19s0014g04930);LOC105035696(ZSS1);LOC105048681(ytcB);LOC105054520(SQS1);LOC105061253(SQE1)	K15803+K14184+K15891+K00801+K00511
Metabolism	Lipid metabolism	Ether lipid metabolism	16	39	0.817257	1	ko00565	LOC105033675(pldZ);LOC105037875(PLDZETA1);LOC105037890(PLDDELTA);LOC105043400(LPLAT1);LOC105043910(NPC4);LOC105045555(SDP1);LOC105047820(PLD1);LOC105049123(NPC2);LOC105055144(PLDDELTA);LOC105055169(AAPT1);LOC105057413(LPEAT1);LOC105057542(PLDZETA1);LOC105057602(NPC2);LOC105057653(SDP1);LOC105059682(AAPT1);LOC105061203(PLDDELTA)	K16860+K01115+K01115+K13519+K01114+K14674+K01115+K01114+K01115+K00993+K13510+K01115+K01114+K14674+K00993+K01115
Metabolism	Glycan biosynthesis and metabolism	Other types of O-glycan biosynthesis	9	23	0.83207	1	ko00514	LOC105041136(Eogt);LOC105041557(EOGT);LOC105045568(HPAT3);LOC105048468(Eogt);LOC105052747(HPAT3);LOC105052997(SERGT1);LOC105054882(--);LOC105054968(OFUT36);LOC105061459(SPY)	K18134+K18134+K20782+K18134+K20782+K20781+K13667+K03691+K09667
Environmental Information Processing	Signal transduction	MAPK signaling pathway - plant	84	193	0.852015	1	ko04016	LOC105031973(ERF1B);LOC105033846(CAT1);LOC105033979(EBF2);LOC105034341(NDPK2);LOC105035282(CAM-1);LOC105035523(dfr1);LOC105035966(SAPK10);LOC105037142(PYL10);LOC105037936(SAPK7);LOC105038003(RF2b);LOC105038081(NSRB);LOC105038330(POSF21);LOC105038391(SAPK7);LOC105038651(OXI1);LOC105039162(NPK1);LOC105039360(PYL3);LOC105039605(MKK5);LOC105039916(Os01g0656200);LOC105040625(MPK1);LOC105040793(WRKY22)…	K14516+K03781+K14515+K00940+K02183+K02183+K14498+K14496+K14498+K20557+K20725+K20557+K14498+K20714+K20606+K14496+K13413+K14497+K14512+K13425+K13414+K13447+K03781+K20717+K00940+K14497+K20772+K20772+K00940+K20553+K14513+K14497+K14509+K14496+K20729+K14509+K20535+K14514+K20538+K13425+K13447+K14496+K14497+K20725+K14496+K20716+K14498+K02183+K02183+K13420+K20606+K13447+K14496+K02183+K14514+K13447+K20606+…
Metabolism	Lipid metabolism	Synthesis and degradation of ketone bodies	3	9	0.876645	1	ko00072	LOC105034095(HMGS);LOC105043374(HMGS);LOC105060540(AAT1)	K01641+K01641+K00626
Metabolism	Glycan biosynthesis and metabolism	N-Glycan biosynthesis	25	62	0.881397	1	ko00510	LOC105033115(Os03g0216600);LOC105033461(--);LOC105033620(RPN2);LOC105034534(OST1A);LOC105034860(Os03g0216600);LOC105038775(--);LOC105039124(GMII);LOC105040617(ALG9);LOC105043810(At2g44660);LOC105046530(OST48);LOC105046901(OST3);LOC105047433(STT3A);LOC105049269(Alg13);LOC105050069(GMII);LOC105051156(GCS1);LOC105051251(--);LOC105052960(--);LOC105054486(RPN2);LOC105055433(STT3B);LOC105055568(EVN);LO…	K05546+K00737+K12667+K12666+K05546+K00737+K01231+K03846+K03849+K12670+K12669+K07151+K07432+K01231+K01228+K00737+K00737+K12667+K07151+K00902+K12666+K07252+K03848+K07151+K12668
Metabolism	Lipid metabolism	Glycerolipid metabolism	44	107	0.906656	1	ko00561	GPAT(ATS1);LOC105033793(MGD3);LOC105034107(S6PDH);LOC105034144(SQD1);LOC105034148(CSE);LOC105035858(AGAL2);LOC105035979(AGAL1);LOC105036557(--);LOC105036961(--);LOC105037686(GLPK);LOC105039061(GLPK);LOC105039198(ALDH2B7);LOC105039236(DGK4);LOC105039544(MGD1);LOC105039595(DGK7);LOC105039648(ALDH2B7);LOC105039984(SFR2);LOC105040102(DGAT3);LOC105040465(DGAT1-2);LOC105041212(MGLL);LOC105041274(LPP2);…	K00630+K03715+K00011+K06118+K01054+K07407+K07407+K01054+K01054+K00864+K00864+K00128+K00901+K03715+K00901+K00128+K21362+K22849+K11155+K01054+K18693+K18693+K15728+K00679+K13519+K00901+K09480+K14674+K13508+K01054+K00002+K00901+K15728+K00128+K00128+K00901+K22848+K01054+K01054+K00002+K07407+K14674+K00901+K13508
Metabolism	Metabolism of terpenoids and polyketides	Brassinosteroid biosynthesis	10	28	0.918073	1	ko00905	LOC105040406(CYP90D2);LOC105042084(CYP75B2);LOC105044217(CYP709B2);LOC105046291(DET2);LOC105046675(CYP85A1);LOC105047955(CYP90D2);LOC105055939(CYP90B2);LOC105057148(CYP85A1);LOC105058149(CYP90B2);LOC105059996(CYP90D2)	K09589+K20623+K15639+K09591+K09590+K09589+K09587+K09590+K09587+K12638
Metabolism	Biosynthesis of other secondary metabolites	Caffeine metabolism	3	10	0.920658	1	ko00232	LOC105032853(At2g26230);LOC105033511(CYP81E1);LOC105034366(At2g26230)	K00365+K07409+K00365
Metabolism	Glycan biosynthesis and metabolism	Glycosphingolipid biosynthesis - lacto and neolacto series	1	4	0.920933	1	ko00601	LOC105053509(A4galt)	K01988
Metabolism	Metabolism of cofactors and vitamins	Vitamin B6 metabolism	5	16	0.936843	1	ko00750	LOC105036983(TS1);LOC105040479(At1g17710);LOC105048657(PPOX1);LOC105050909(PDX2);LOC105053256(PSAT1)	K01733+K13248+K00275+K08681+K00831
Metabolism	Glycan biosynthesis and metabolism	Glycosylphosphatidylinositol(GPI)-anchor biosynthesis	10	29	0.939115	1	ko00563	LOC105034940(GPAA1);LOC105039157(mcd4);LOC105040418(Pigk);LOC105043892(At1g61280);LOC105051188(PIGT);LOC105053901(Pigu);LOC105056469(PIGV);LOC105058502(PIGG);MSTRG.18998(PIGC);MSTRG.29361(pigb)	K05289+K05285+K05290+K03861+K05292+K05293+K07542+K05310+K03859+K05286
Genetic Information Processing	Replication and repair	Homologous recombination	26	68	0.942729	1	ko03440	LOC105032022(RECA);LOC105033029(Os08g0175300);LOC105033323(MRE11);LOC105035014(RPA2B);LOC105035722(At2g19490);LOC105039914(RPA3);LOC105042242(DRD1);LOC105044402(RPA1E);LOC105044668(RAD51B);LOC105047096(At4g11060);LOC105047264(At4g28440);LOC105047680(At4g11060);LOC105048885(TOP3B);LOC105049145(RAD50);LOC105051794(--);LOC105051804(POLD1);LOC105052578(RPA3);LOC105052694(MRE11);LOC105053240(DRD1);LOC…	K03553+K02335+K10865+K10739+K03553+K10740+K10875+K07466+K10869+K03111+K07466+K03111+K03165+K10866+K10728+K02327+K10740+K10865+K10875+K15362+K07466+K04728+K03655+K10881+K04482+K03505
Genetic Information Processing	Folding, sorting and degradation	Protein export	28	73	0.945874	1	ko03060	LOC105033726(SRP9);LOC105034674(SRP68);LOC105037322(PLSP1);LOC105037559(sec61a);LOC105038252(FFC);LOC105038721(sec61a);LOC105043031(immp2l);LOC105043063(--);LOC105043425(OXA1L);LOC105044437(ALB3);LOC105044621(At2g45070);LOC105046561(TATA);LOC105047071(TATC);LOC105047183(TATC);LOC105048447(At3g05230);LOC105048567(BIP4);LOC105051786(SECA2);LOC105052988(ALB4);LOC105053092(At2g39960);LOC105054613(CPF…	K03109+K03107+K03100+K10956+K03106+K10956+K09648+K12272+K03217+K03217+K09481+K03116+K03118+K03118+K12948+K09490+K03070+K03217+K12947+K03110+K09490+K13280+K13280+K03217+K07342+K10956+K03104+K09540
Genetic Information Processing	Replication and repair	Nucleotide excision repair	33	86	0.957558	1	ko03420	LOC105033029(Os08g0175300);LOC105033574(Mnat1);LOC105033758(Pole3);LOC105035014(RPA2B);LOC105036598(RFC3);LOC105037514(RFC3);LOC105039800(XPD);LOC105039914(RPA3);LOC105041903(DPB2);LOC105042470(CYCH1-1);LOC105043197(GTF2H2);LOC105043570(EFR);LOC105043789(UVH1);LOC105044402(RPA1E);LOC105046232(DDB2);LOC105046296(Os02g0805200);LOC105047098(LIG6);LOC105047264(At4g28440);LOC105051804(POLD1);LOC105051…	K02335+K10842+K02326+K10739+K10756+K10756+K10844+K10740+K02325+K06634+K03142+K10839+K10848+K07466+K10140+K04802+K10747+K07466+K02327+K10755+K10740+K03142+K07466+K10747+K10756+K03505+K10747+K10756+K10839+K10845+K10839+K10756+K10756
Environmental Information Processing	Signal transduction	Plant hormone signal transduction	137	325	0.967296	1	ko04075	IAA1(IAA1);LOC105031973(ERF1B);LOC105032028(PIL13);LOC105032167(GID1C);LOC105032583(COI1A);LOC105032700(GH3.10);LOC105033019(TGAL6);LOC105033286(HK4);LOC105033493(SAUR36);LOC105033626(PIL13);LOC105033823(HK5);LOC105033853(LG2);LOC105033979(EBF2);LOC105034229(LG2);LOC105034242(TIFY9);LOC105034251(COI1B);LOC105034345(RR26);LOC105034449(SAUR32);LOC105034688(TIFY9);LOC105034942(NPR2);LOC105035319(COI…	K14484+K14516+K16189+K14493+K13463+K14487+K14431+K14489+K14488+K16189+K14489+K14431+K14515+K14431+K13464+K13463+K14491+K14488+K13464+K14508+K13463+K14498+K14506+K14496+K14504+K14498+K14486+K14431+K14498+K14496+K14431+K13413+K14487+K14497+K12126+K14484+K14508+K14512+K14484+K14486+K14494+K14494+K13464+K14491+K14484+K14488+K14492+K14497+K14484+K14486+K14488+K13946+K14513+K14497+K14509+K14496+K14488+…
Metabolism	Carbohydrate metabolism	Inositol phosphate metabolism	31	83	0.970428	1	ko00562	LOC105032996(INPS1);LOC105034839(ITPK6);LOC105036034(IMP3);LOC105040492(Os06g0561000);LOC105041643(INPS1);LOC105042656(SAC7);LOC105043910(NPC4);LOC105044400(TPIP1);LOC105044614(PLC4);LOC105045658(TPIP1);LOC105045828(PLC6);LOC105047303(Os06g0561000);LOC105047406(MIOX1);LOC105048015(Os06g0561000);LOC105048608(INPS1);LOC105049123(NPC2);LOC105049214(IMPL1);LOC105051760(Os12g0183300);LOC105051833(FAB1…	K01858+K01765+K10047+K00469+K01858+K21797+K01114+K01803+K05857+K01803+K05857+K00469+K00469+K00469+K01858+K01114+K01092+K15422+K00921+K00921+K01803+K20279+K01803+K05857+K01114+K00913+K18649+K00889+K01803+K00913+K00889
Metabolism	Energy metabolism	Photosynthesis - antenna proteins	6	21	0.974084	1	ko00196	LOC105032174(CAB40);LOC105032321(CAB13);LOC105046981(LHCB4.2);LOC105047188(CAB21);LOC105058244(LHCA5);LOC105058558(LHCA4)	K08912+K08914+K08915+K08912+K08911+K08910
Genetic Information Processing	Replication and repair	Base excision repair	18	52	0.97424	1	ko03410	LOC105033029(Os08g0175300);LOC105033758(Pole3);LOC105035777(MBD4L);LOC105037057(MBD4L);LOC105040125(FEN1-A);LOC105041903(DPB2);LOC105043061(PARP1);LOC105046296(Os02g0805200);LOC105047098(LIG6);LOC105050126(FPG1);LOC105051804(POLD1);LOC105055388(UNG);LOC105057784(LIG1);LOC105059462(POLD4);LOC105059737(FEN1A);LOC105060180(guaA);LOC105060442(LIG1);MSTRG.15268(guaA)	K02335+K02326+K10801+K10801+K04799+K02325+K10798+K04802+K10747+K10563+K02327+K03648+K10747+K03505+K04799+K01246+K10747+K01246
Genetic Information Processing	Transcription	Spliceosome	108	262	0.975511	1	ko03040	LOC105032307(HSP70);LOC105032340(U2AF65B);LOC105032691(LSM6B);LOC105033017(UBA2B);LOC105033087(UBA2A);LOC105033127(MED35C);LOC105033453(PRP8A);LOC105033949(VIT_07s0104g01170);LOC105034078(Y14A);LOC105035050(At1g09760);LOC105035690(RS2Z33);LOC105035857(SNRPB);LOC105037606(SNRPB);LOC105037992(RZ1A);LOC105038012(LSM3B);LOC105038176(SMD1B);LOC105038196(CYP21-4);LOC105038339(LSM3B);LOC105038674(HSP70)…	K03283+K12837+K12625+K12741+K12741+K12824+K12856+K11095+K12876+K11092+K12896+K11086+K11086+K12885+K12622+K11087+K12733+K12622+K03283+K12625+K12741+K12847+K11097+K12854+K11091+K12860+K12823+K12823+K12858+K12874+K12828+K12818+K12859+K12877+K10599+K11096+K03283+K11094+K12862+K12882+K12662+K09567+K12849+K03283+K12896+K12823+K12823+K12885+K12837+K12857+K12627+K12741+K12812+K12869+K12818+K12624+K11087+…
Metabolism	Biosynthesis of other secondary metabolites	Glucosinolate biosynthesis	1	6	0.977786	1	ko00966	LOC105058186(BCAT2)	K00826
Metabolism	Carbohydrate metabolism	Pentose and glucuronate interconversions	34	93	0.983965	1	ko00040	LOC105034107(S6PDH);LOC105034274(SDH);LOC105034928(At2g43860);LOC105036139(PECS-2.1);LOC105036763(plaa2);LOC105036793(PECS-1.1);LOC105039487(G9);LOC105039831(XK2);LOC105041978(PME32);LOC105041982(MPE3);LOC105043158(At3g07010);LOC105044507(LAT56);LOC105045622(PME21);LOC105046353(AKR4C9);LOC105046902(PME2.1);LOC105047925(At5g15110);LOC105049301(USP);LOC105049672(Os09g0505700);LOC105049847(At2g43860…	K00011+K00008+K01184+K01051+K01213+K01051+K01213+K00854+K01051+K01051+K01728+K01728+K01051+K00002+K01051+K01728+K12447+K01783+K01184+K01728+K00963+K00012+K01051+K01213+K00002+K01051+K01805+K01051+K01213+K01728+K00008+K00854+K01051+K01184
Metabolism	Lipid metabolism	Glycerophospholipid metabolism	55	143	0.984407	1	ko00564	GPAT(ATS1);LOC105033675(pldZ);LOC105034279(GDPD2);LOC105037555(CCT2);LOC105037875(PLDZETA1);LOC105037890(PLDDELTA);LOC105038135(LCAT3);LOC105039236(DGK4);LOC105039421(At1g78690);LOC105039595(DGK7);LOC105041274(LPP2);LOC105041275(LPP2);LOC105041372(PAH2);LOC105043400(LPLAT1);LOC105043910(NPC4);LOC105043979(CCT2);LOC105044829(NMT1);LOC105044847(NMT1);LOC105045290(TAZ);LOC105045331(Os01g0939600);LOC…	K00630+K16860+K18696+K00968+K01115+K01115+K22389+K00901+K13511+K00901+K18693+K18693+K15728+K13519+K01114+K00968+K05929+K05929+K13511+K00006+K00901+K14674+K13508+K00981+K00901+K01115+K15728+K18696+K01114+K22389+K14156+K00967+K01094+K00901+K18696+K01613+K00981+K01115+K00993+K06129+K13510+K13511+K01115+K01114+K14674+K00006+K00901+K13508+K00993+K00550+K00968+K01115+K00995+K14156+K00995
Genetic Information Processing	Translation	mRNA surveillance pathway	65	167	0.986005	1	ko03015	LOC105031982(ERF1-3);LOC105033439(PAB2);LOC105034078(Y14A);LOC105034978(RNP1);LOC105035102(PAB7);LOC105035188(Os02g0780600);LOC105035271(CLPS3);LOC105035877(PSRP2);LOC105036143(UPF3);LOC105036746(B'GAMMA);LOC105038400(CSTF64);LOC105039096(B'KAPPA);LOC105039861(TOPP8);LOC105040475(PP2AB2);LOC105040517(PAPS4);LOC105041328(ERF1-3);LOC105041813(GSPT2);LOC105041936(PABN2);LOC105042580(CPSF160);LOC1050…	K03265+K13126+K12876+K14411+K13126+K00565+K14399+K13126+K14328+K11584+K14407+K11584+K06269+K04354+K14376+K03265+K03267+K14396+K14401+K04354+K14416+K12877+K14411+K06100+K12882+K06269+K13126+K14406+K12812+K14397+K11584+K14399+K04354+K14411+K14294+K14404+K11584+K14409+K13126+K14325+K14407+K15544+K14404+K11584+K12881+K13126+K14396+K12877+K14397+K14402+K11584+K14416+K06269+K14396+K14376+K15542+K13025+…
Metabolism	Energy metabolism	Oxidative phosphorylation	78	204	0.99564	1	ko00190	ElguCp108(ndhD);LOC105032917(At2g33220);LOC105033049(AVP1);LOC105033210(MTACP2);LOC105033300(IPP);LOC105033784(VHA-G1);LOC105034637(AVP1);LOC105034875(At3g18410);LOC105038066(VMAC1);LOC105038450(--);LOC105039565(COX6B-3);LOC105039663(Os04g0656100);LOC105039851(At3g62790);LOC105040299(At3g52300);LOC105041117(EMB1467);LOC105041149(ATPB);LOC105041435(COX6B-1);LOC105041750(PPA1);LOC105042727(At2g0205…	K05575+K11353+K01507+K03955+K01507+K02152+K01507+K03966+K02155+K00416+K02267+K01535+K03938+K02138+K03934+K02133+K02267+K01507+K03963+K02140+K02265+K03949+K02152+K03955+K02154+K01535+K02136+K00236+K02133+K02133+K02140+K02147+K02265+K02138+K02133+K03934+K02267+K01507+K02109+K00235+K01507+K02135+K01535+K01535+K02115+K01507+K03955+K03938+K03950+K11352+K03966+K02134+K11353+K03953+K02266+K02137+K03952+…
Environmental Information Processing	Signal transduction	Phosphatidylinositol signaling system	32	95	0.996972	1	ko04070	LOC105035282(CAM-1);LOC105035523(dfr1);LOC105036034(IMP3);LOC105039236(DGK4);LOC105039595(DGK7);LOC105042656(SAC7);LOC105044614(PLC4);LOC105045440(DGK5);LOC105045828(PLC6);LOC105046454(CDS1);LOC105046983(DGK5);LOC105048683(--);LOC105048808(CML46);LOC105049214(IMPL1);LOC105050778(DGK7);LOC105051760(Os12g0183300);LOC105051833(FAB1B);LOC105052364(CML46);LOC105053208(FAB1B);LOC105054063(VIP2);LOC1050…	K02183+K02183+K10047+K00901+K00901+K21797+K05857+K00901+K05857+K00981+K00901+K02183+K02183+K01092+K00901+K15422+K00921+K02183+K00921+K13024+K00981+K20279+K02183+K05857+K02183+K00901+K00913+K18649+K02183+K00889+K00913+K00889
Metabolism	Amino acid metabolism	Tryptophan metabolism	19	63	0.997866	1	ko00380	LOC105033511(CYP81E1);LOC105033846(CAT1);LOC105036465(At4g34880);LOC105036496(At4g34880);LOC105037554(At4g34880);LOC105039198(ALDH2B7);LOC105039648(ALDH2B7);LOC105042655(CAT1);LOC105043195(TDC2);LOC105044087(At4g34880);LOC105044468(ogdh);LOC105050327(ALDH2B7);LOC105050328(ALDH2B7);LOC105052686(TDC1);LOC105054396(At4g34880);LOC105054906(CAT2);LOC105057785(AMI1);LOC105060540(AAT1);LOC109504744(SNAT…	K07409+K03781+K01426+K01426+K01426+K00128+K00128+K03781+K01593+K01426+K00164+K00128+K00128+K01593+K01426+K03781+K01426+K00626+K22450
Genetic Information Processing	Folding, sorting and degradation	Protein processing in endoplasmic reticulum	114	298	0.99921	1	ko04141	LOC105032307(HSP70);LOC105032467(HSP90-6);LOC105033115(Os03g0216600);LOC105033620(RPN2);LOC105034094(AERO1);LOC105034534(OST1A);LOC105034860(Os03g0216600);LOC105035928(CRT3);LOC105036056(UBC9);LOC105036582(HSP81-1);LOC105037559(sec61a);LOC105038577(CHIP);LOC105038626(GCN2);LOC105038674(HSP70);LOC105038721(sec61a);LOC105038834(--);LOC105038974(HSP81-1);LOC105038975(HSP81-1);LOC105039912(SEC13B);LO…	K03283+K09487+K05546+K12667+K10950+K12666+K05546+K08057+K06689+K04079+K10956+K09561+K16196+K03283+K10956+K14009+K04079+K04079+K14004+K09584+K09517+K08057+K13993+K13993+K13993+K13993+K03237+K03094+K13993+K13993+K08852+K10666+K10839+K13989+K13249+K11718+K09562+K03283+K09481+K13984+K08288+K07953+K09584+K07953+K03347+K03283+K13993+K12670+K01456+K12669+K14007+K08288+K07151+K07765+K14007+K14026+K14009+…
Genetic Information Processing	Transcription	Basal transcription factors	17	61	0.999302	1	ko03022	LOC105032517(TAF4B);LOC105033574(Mnat1);LOC105033669(TAF5);LOC105036417(--);LOC105037527(TAF10);LOC105039498(TAF6);LOC105039800(XPD);LOC105042470(CYCH1-1);LOC105043197(GTF2H2);LOC105052582(TAF13);LOC105053666(GTF2H2);LOC105054291(--);LOC105055048(TFIIB);LOC105056419(TAF9);LOC105056929(TAF8);LOC105058040(TAF4B);MSTRG.19036(TFB5)	K03129+K10842+K03130+K03136+K03134+K03131+K10844+K06634+K03142+K03127+K03142+K03139+K03124+K03133+K14649+K03129+K10845
Cellular Processes	Transport and catabolism	Phagosome	45	136	0.999666	1	ko04145	LOC105033235(TUBB5);LOC105033784(VHA-G1);LOC105034593(TUBB2);LOC105035258(TUBB1);LOC105035914(TUBB4);LOC105035928(CRT3);LOC105037559(sec61a);LOC105038066(VMAC1);LOC105038582(OsI_14861);LOC105038721(sec61a);LOC105039178(RAC3);LOC105039926(Os07g0246200);LOC105041299(TUBB1);LOC105044436(RAC2);LOC105044621(At2g45070);LOC105045334(VATG);LOC105045457(TUBB5);LOC105045810(VHA-a1);LOC105046761(TUBB1);LOC1…	K07375+K02152+K07375+K07375+K07375+K08057+K10956+K02155+K01365+K10956+K04392+K08057+K07375+K04392+K09481+K02152+K07375+K02154+K07375+K02147+K04392+K07375+K07375+K07889+K00921+K07889+K00921+K07374+K07375+K07897+K07374+K02148+K07374+K07374+K08057+K07375+K08492+K07375+K07374+K07374+K02147+K02147+K07342+K10956+K08057
Cellular Processes	Transport and catabolism	Endocytosis	73	224	0.999997	1	ko04144	LOC105032021(VPS2.2);LOC105032307(HSP70);LOC105032610(RAB11C);LOC105032740(VPS28-1);LOC105033539(VPS2.2);LOC105034085(Os11g0104900);LOC105034223(spg21);LOC105034523(RABA2A);LOC105034565(AGD2);LOC105034722(BIG2);LOC105035469(RABA5E);LOC105037875(PLDZETA1);LOC105037890(PLDDELTA);LOC105038554(RABA2A);LOC105038674(HSP70);LOC105039047(CHMP1);LOC105039101(EHD1);LOC105039470(RGP1);LOC105040905(ELCL);LOC…	K12191+K03283+K07904+K12184+K12191+K04646+K19367+K07904+K12489+K18442+K07904+K01115+K01115+K07904+K03283+K12197+K12483+K07904+K12183+K01528+K10365+K07904+K12194+K03283+K07901+K19476+K10364+K12471+K03283+K12492+K04646+K12194+K07937+K07904+K12183+K12189+K01115+K07904+K12183+K01528+K19476+K07904+K07904+K07904+K07889+K19476+K18442+K03283+K18464+K03283+K07904+K07889+K03283+K11827+K10396+K18465+K07897+…
Metabolism	Energy metabolism	Photosynthesis	21	90	0.999999	1	ko00195	ElguCp053(petA);LOC105033044(FDX3);LOC105033414(PSBR);LOC105034183(FD2);LOC105034502(FDC2);LOC105035741(FDC2);LOC105043122(PSAE);LOC105044241(PSAH);LOC105044486(PPL1);LOC105046935(PSBQ1);LOC105047004(PSB27-1);LOC105047072(PSBO);LOC105049540(ATPG);LOC105049872(petC);LOC105050039(PSAG);LOC105051242(ATPC1);LOC105053650(PSAE2);LOC105055013(psaD);LOC105056630(PNSL2);LOC105056996(PNSL1);LOC105059446(--)	K02634+K02639+K03541+K02639+K02639+K02639+K02693+K02695+K02717+K08901+K08902+K02716+K02109+K02636+K08905+K02115+K02693+K02692+K08901+K02717+K02113
Genetic Information Processing	Folding, sorting and degradation	Ubiquitin mediated proteolysis	57	189	0.999999	1	ko04120	LOC105032609(elc1);LOC105034033(LUL4);LOC105034409(UBA1);LOC105036056(UBC9);LOC105036503(ube2c);LOC105038577(CHIP);LOC105038728(APC2);LOC105039316(UBC22);LOC105040099(APC4);LOC105040874(--);LOC105040875(--);LOC105041516(UBC26);LOC105042389(UBC24);LOC105042540(CDC20-1);LOC105042622(SKP1A);LOC105043096(UBC4);LOC105043171(RZPF34);LOC105043447(APC8);LOC105044183(PRP19);LOC105044695(APC1);LOC105045214…	K03872+K10604+K03178+K06689+K06688+K09561+K03349+K10583+K03351+K10581+K10581+K10581+K10581+K03363+K03094+K10576+K10144+K03355+K10599+K03348+K03875+K03347+K06688+K03178+K10140+K20217+K03357+K10581+K10581+K03873+K06689+K10592+K10573+K03354+K03354+K10573+K10688+K10144+K03094+K10599+K10143+K03094+K10573+K10575+K03178+K10578+K04506+K06688+K10144+K10606+K03352+K10686+K10592+K03358+K20217+K03363+K12456
Cellular Processes	Transport and catabolism	Autophagy - other eukaryotes	7	47	0.999999	1	ko04136	LOC105033519(ATG11);LOC105043066(ATG9);LOC105043620(ATG8F);LOC105052015(ATG13B);LOC105054049(ATG13A);LOC105054595(ATG6);LOC105056880(ATG1C)	K08330+K17907+K08341+K08331+K08331+K08334+K08269
Genetic Information Processing	Folding, sorting and degradation	SNARE interactions in vesicular transport	9	55	1	1	ko04130	LOC105035351(--);LOC105035484(SYP132);LOC105038337(YKT61);LOC105038360(SYP61);LOC105041904(SYP112);LOC105047636(VTI13);LOC105051984(SYP61);LOC105052011(YKT61);LOC105059830(SYP81)	K08497+K08486+K08516+K08498+K08486+K08493+K08498+K08516+K08492
Organismal Systems	Environmental adaptation	Plant-pathogen interaction	169	482	1	1	ko04626	LOC105032236(CNGC4);LOC105032467(HSP90-6);LOC105033130(SMH6);LOC105033230(TT2);LOC105033243(MYB4);LOC105033428(MYB30);LOC105033635(RPS2);LOC105033743(TUFB1);LOC105033753(CML48);LOC105034079(CPK3);LOC105034436(PTI1);LOC105034876(MYB93);LOC105035282(CAM-1);LOC105035404(TUFA);LOC105035523(dfr1);LOC105035724(RAX3);LOC105036582(HSP81-1);LOC105037270(NOA1);LOC105037388(MYB4);LOC105037623(MYB52);LOC1050…	K05391+K09487+K09422+K09422+K09422+K09422+K13459+K02358+K13448+K13412+K13436+K09422+K02183+K02358+K02183+K09422+K04079+K13427+K09422+K09422+K00864+K09422+K02358+K04079+K04079+K13448+K13457+K13457+K00864+K05391+K05391+K09422+K05391+K13413+K13436+K09422+K04368+K15397+K09422+K14512+K13425+K15397+K13414+K12795+K09422+K09422+K13412+K09422+K13447+K15397+K13457+K15397+K15397+K09422+K09422+K09422+K13412+…

## Sheet: TST-vs-SST
KEGG_A_class	KEGG_B_class	Pathway	TST-vs-SST (3283)	All (6501)	Pvalue	Qvalue	Pathway ID	Genes	K_IDs
Genetic Information Processing	Translation	Ribosome	321	426	1.69472e-27	2.23702e-25	ko03010	ElguCp079(rpl16);LOC105032092(RPL30);LOC105032282(RPS11);LOC105032412(RPS8);LOC105032416(RPL32A);LOC105032703(rplX);LOC105032797(RPS10);LOC105032842(RPS15A);LOC105032925(RPL14A);LOC105033041(RPL10A);LOC105033079(RPS15);LOC105033103(RPP1A);LOC105033140(RPS2D);LOC105033266(rplY);LOC105033446(RPS16);LOC105033541(RPL13B);LOC105033615(RPL14B);LOC105033698(RPS17);LOC105033883(RPP2B);LOC105033932(--);LO…	K02878+K02908+K02949+K02995+K02912+K02895+K02946+K02957+K02875+K02865+K02958+K02942+K02981+K02897+K02960+K02873+K02875+K02962+K02943+K02946+K02995+K02966+K02966+K02915+K02987+K02893+K02933+K02865+K02914+K02889+K02978+K02895+K02926+K02969+K02953+K02906+K02908+K02900+K02912+K02989+K02867+K02993+K02917+K02951+K02903+K02876+K02925+K02947+K02943+K02975+K02955+K02925+K02947+K02932+K02896+K02995+K02910+…
Metabolism	Global and overview maps	Biosynthesis of amino acids	212	308	1.88914e-11	1.24683e-09	ko01230	LOC105032541(AG118);LOC105032796(SAT1);LOC105033000(AAT);LOC105033392(RCS1);LOC105033486(tal);LOC105033631(THA1);LOC105033632(THA1);LOC105033902(AGD2);LOC105033933(SAT1);LOC105034336(GAPC);LOC105034448(ENO2);LOC105034683(OsI_35105);LOC105034921(SHM4);LOC105035031(Os12g0623900);LOC105035292(OsI_35105);LOC105035375(Os12g0623900);LOC105035433(tal);LOC105035493(GS1-2);LOC105035622(PROC1);LOC105036035…	K00818+K00640+K15849+K01738+K00616+K01620+K01620+K10206+K00640+K00134+K01689+K00873+K00600+K00549+K00873+K00549+K00616+K01915+K00286+K05359+K00134+K00134+K00891+K01689+K05359+K01760+K01653+K01733+K00030+K00134+K01817+K01653+K00134+K15849+K00789+K00873+K05359+K01586+K01940+K01652+K00600+K00053+K00031+K00264+K01689+K01647+K12524+K13832+K00789+K00850+K05359+K01738+K00850+K00031+K00873+K00815+K01623+…
Metabolism	Global and overview maps	Biosynthesis of secondary metabolites	797	1386	2.33659e-09	1.0281e-07	ko01110	LOC105032183(GPAT1);LOC105032269(CHLP);LOC105032435(At1g64190);LOC105032438(N4OMT);LOC105032472(GGR);LOC105032483(4CLL4);LOC105032523(PER35);LOC105032541(AG118);LOC105032553(MAO1B);LOC105032597(UGT709C2);LOC105032796(SAT1);LOC105032877(PER11);LOC105033000(AAT);LOC105033106(At1g32780);LOC105033254(PER51);LOC105033295(DFR);LOC105033308(GSVIVT00037159001);LOC105033318(GSVIVT00037159001);LOC105033349…	K13508+K10960+K00033+K21311+K13789+K10526+K00430+K00818+K05933+K21373+K00640+K00430+K15849+K00001+K00430+K13082+K00430+K00430+K09754+K01738+K10775+K00616+K07409+K14423+K01620+K01620+K16860+K00869+K05350+K01597+K10206+K00640+K01115+K00975+K01641+K11778+K22013+K00660+K09837+K00276+K03787+K00134+K00940+K13065+K01068+K11752+K01689+K01081+K05349+K02492+K00430+K00318+K00660+K00660+K00430+K00873+K00162+…
Metabolism	Carbohydrate metabolism	Glycolysis / Gluconeogenesis	114	173	2.44251e-05	0.00080603	ko00010	LOC105033106(At1g32780);LOC105034336(GAPC);LOC105034448(ENO2);LOC105034683(OsI_35105);LOC105034723(E1-BETA-2);LOC105034969(Os08g0536000);LOC105035292(OsI_35105);LOC105035588(LTA2);LOC105036324(GAPC);LOC105036331(GAPC);LOC105036547(AKR4C9);LOC105036589(ENO1);LOC105037221(GAPC);LOC105037800(ADH2);LOC105037818(GAPC2);LOC105038009(FBPban1);LOC105038179(OsI_35105);LOC105038502(ADH3);LOC105038504(ADH3)…	K00001+K00134+K01689+K00873+K00162+K00162+K00873+K00627+K00134+K00134+K00002+K01689+K00134+K18857+K00134+K03841+K00873+K18857+K18857+K18857+K00895+K00161+K01689+K01792+K00895+K00128+K00382+K00382+K00850+K00850+K00844+K00873+K01623+K00850+K00121+K01785+K00873+K01785+K00128+K01623+K00844+K01803+K01568+K15633+K01913+K00844+K01803+K01568+K15633+K00002+K00927+K00873+K00844+K00850+K00873+K01792+K01568+…
Metabolism	Global and overview maps	Carbon metabolism	216	355	3.59757e-05	0.000949759	ko01200	LOC105032435(At1g64190);LOC105032796(SAT1);LOC105033392(RCS1);LOC105033486(tal);LOC105033933(SAT1);LOC105034073(fmdA);LOC105034314(At3g24360);LOC105034336(GAPC);LOC105034448(ENO2);LOC105034683(OsI_35105);LOC105034723(E1-BETA-2);LOC105034921(SHM4);LOC105034969(Os08g0536000);LOC105034975(GDH1);LOC105035292(OsI_35105);LOC105035354(AGT1);LOC105035433(tal);LOC105035588(LTA2);LOC105035926(GDCST);LOC105…	K00033+K00640+K01738+K00616+K00640+K01455+K05605+K00134+K01689+K00873+K00162+K00600+K00162+K00261+K00873+K00830+K00616+K00627+K00605+K00134+K00134+K01689+K11517+K00030+K00134+K00134+K03841+K01006+K00873+K00026+K00036+K00600+K00161+K00031+K01689+K01647+K01602+K00382+K00382+K00850+K01738+K00850+K00029+K00844+K01595+K01595+K00026+K00031+K00873+K15919+K01623+K01602+K00850+K00121+K00026+K00033+K01738+…
Metabolism	Amino acid metabolism	Phenylalanine, tyrosine and tryptophan biosynthesis	45	62	0.00031254	0.00687589	ko00400	LOC105033000(AAT);LOC105036035(ADT6);LOC105036454(SKL1);LOC105036609(ADT6);LOC105037252(PAI1);LOC105037948(AAT);LOC105038203(ADT6);LOC105039821(EMB3004);LOC105040155(ADT6);LOC105040940(naat-A);LOC105041687(SK3);LOC105041937(DHAPS-1);LOC105043788(SHKA);LOC105044252(Os01g0760600);LOC105044276(CS2);LOC105044663(ADT2);LOC105046246(ASA1);LOC105046562(TSA1);LOC105046827(ADT6);LOC105048637(DAHPS2);LOC10…	K15849+K05359+K00891+K05359+K01817+K15849+K05359+K13832+K05359+K00815+K00891+K01626+K01626+K14454+K01736+K05359+K01657+K01695+K05359+K01626+K00891+K05359+K01696+K05359+K01736+K00800+K01735+K01695+K01658+K00891+K01626+K01695+K15227+K01850+K00891+K01626+K00766+K00800+K01735+K01850+K00811+K06001+K01609+K01609+K15227
Metabolism	Biosynthesis of other secondary metabolites	Flavonoid biosynthesis	39	54	0.000918448	0.0173193	ko00941	LOC105033295(DFR);LOC105033349(CYP98A2);LOC105034198(CHS3);LOC105034344(SALAT);LOC105034617(CHS3);LOC105034618(CHS3);LOC105035639(ANR);LOC105035716(CHS3);LOC105035842(ANS);LOC105035984(CHI);LOC105036364(CHS3);LOC105036921(CHS1);LOC105037184(HST);LOC105040783(UGT88B1);LOC105041005(CHS2);LOC105041053(LAR);LOC105041610(UGT88F3);LOC105041619(UGT88F3);LOC105044830(CYP73A16);LOC105045978(CHI3);LOC10504…	K13082+K09754+K00660+K13065+K00660+K00660+K08695+K00660+K05277+K01859+K00660+K00660+K13065+K22845+K00660+K13081+K22845+K22845+K00487+K01859+K00487+K13082+K13081+K00487+K00487+K00660+K01859+K00487+K09754+K13065+K05277+K00475+K05280+K00487+K05280+K00475+K13065+K13065+K00660
Genetic Information Processing	Translation	Ribosome biogenesis in eukaryotes	68	108	0.00574887	0.0948564	ko03008	LOC105032038(wdr75);LOC105032124(NOP5-2);LOC105033527(--);LOC105034535(At1g50920);LOC105034729(XPO1);LOC105035930(At5g18180);LOC105036830(At5g08180);LOC105037954(At1g10490);LOC105037975(SPCC1672.07);LOC105038029(At5g14050);LOC105038031(RPP25);LOC105038586(Tbl3);LOC105039942(--);LOC105040028(Imp3);LOC105040095(At5g22100);LOC105040203(RAN2);LOC105040766(FCF1);LOC105042460(NSN1);LOC105042918(At1g509…	K14552+K14565+K14546+K06943+K14290+K11128+K11129+K14521+K14554+K14553+K14525+K14555+K01164+K14560+K11108+K07936+K14566+K14538+K06943+K14556+K07936+K07936+K14550+K14567+K14564+K14561+K14546+K03538+K14549+K14558+K07936+K14566+K07178+K14570+K11129+K14557+K14290+K07562+K14573+K14290+K14570+K14563+K14572+K11131+K14569+K11883+K14548+K06943+K18532+K12845+K14544+K14568+K14564+K14565+K03097+K03264+K12845+…
Metabolism	Metabolism of other amino acids	Glutathione metabolism	80	131	0.00904274	0.128206	ko00480	GST(GSTF1);LOC105032151(GSTF1);LOC105032431(TSO2);LOC105032435(At1g64190);LOC105033021(GGT1);LOC105033983(APX1);LOC105034165(APX1);LOC105034284(GPX2);LOC105035281(GSTT1);LOC105035755(GPXMC1);LOC105037245(DHAR1);LOC105037578(GSTZ5);LOC105037647(GSTU20);LOC105037855(GSTU17);LOC105038036(RNR1);LOC105038429(APX8);LOC105038680(G6PDH);LOC105039135(IDH1);LOC105039242(SPMS);LOC105039351(GGCT2;2);LOC10504…	K00799+K00799+K10808+K00033+K18592+K00434+K00434+K00432+K00799+K00432+K21888+K00799+K00799+K00799+K10807+K00434+K00036+K00031+K00797+K22596+K00031+K00799+K10807+K10808+K00033+K00383+K00799+K00432+K00799+K00799+K18592+K21888+K01919+K00434+K00799+K00799+K00036+K21456+K00434+K00799+K00799+K00799+K00031+K10807+K00799+K00799+K00036+K00797+K01255+K22596+K00036+K00036+K00432+K00434+K21888+K21888+K00383+…
Metabolism	Biosynthesis of other secondary metabolites	Phenylpropanoid biosynthesis	106	179	0.01086	0.128206	ko00940	LOC105032523(PER35);LOC105032877(PER11);LOC105033254(PER51);LOC105033308(GSVIVT00037159001);LOC105033318(GSVIVT00037159001);LOC105033349(CYP98A2);LOC105033424(PAL);LOC105033762(BGLU1);LOC105034344(SALAT);LOC105034542(BACOVA_02659);LOC105034583(PER47);LOC105034682(PER3);LOC105035046(BGLU4);LOC105035781(PAL);LOC105036001(BGLU25);LOC105036005(CCR1);LOC105037109(BGLU13);LOC105037184(HST);LOC105037657…	K00430+K00430+K00430+K00430+K00430+K09754+K10775+K05350+K13065+K05349+K00430+K00430+K01188+K10775+K01188+K09753+K01188+K13065+K00083+K00083+K00430+K00430+K00430+K01904+K01904+K22395+K22395+K00430+K00430+K00430+K00430+K05350+K10775+K05349+K05349+K00430+K00430+K00083+K09755+K09755+K00083+K05350+K05350+K05350+K00430+K00430+K00430+K00487+K11188+K00430+K00430+K01188+K00430+K00487+K05349+K18368+K00430+…
Genetic Information Processing	Replication and repair	Non-homologous end-joining	9	10	0.0116023	0.128206	ko03450	LOC105033323(MRE11);LOC105039319(LIG4);LOC105040125(FEN1-A);LOC105046549(KU70);LOC105049145(RAD50);LOC105052694(MRE11);LOC105053440(XRCC4);LOC105054786(KU80);LOC105059737(FEN1A)	K10865+K10777+K04799+K10884+K10866+K10865+K10886+K10885+K04799
Metabolism	Nucleotide metabolism	Purine metabolism	121	207	0.0119093	0.128206	ko00230	LOC105032431(TSO2);LOC105032853(At2g26230);LOC105032868(NRPC2);LOC105033029(Os08g0175300);LOC105033435(POLR3E);LOC105033758(Pole3);LOC105034292(surE);LOC105034341(NDPK2);LOC105034366(At2g26230);LOC105034397(NRPC1);LOC105034493(Nt5c3b-a);LOC105034683(OsI_35105);LOC105034717(PURA);LOC105034736(At1g74260);LOC105034991(V2);LOC105035219(PNP1);LOC105035252(GK1);LOC105035292(OsI_35105);LOC105035651(ASE2…	K10808+K00365+K03021+K02335+K14721+K02326+K03787+K00940+K00365+K03018+K01081+K00873+K01939+K01952+K00942+K00962+K00942+K00873+K00764+K01945+K03787+K00939+K00759+K10807+K02320+K00873+K02083+K03026+K01933+K11808+K03504+K00873+K10807+K01510+K02325+K10808+K02685+K03022+K00873+K06928+K03009+K03002+K03023+K00940+K01519+K03014+K00940+K00948+K13484+K00088+K00856+K01490+K01756+K03017+K03025+K02999+K14641+…
Metabolism	Global and overview maps	Metabolic pathways	1346	2577	0.0126264	0.128206	ko01100	ElguCp067(psbB);GPAT(ATS1);LOC105031979(Os06g0652400);LOC105031981(SAMDC);LOC105032043(PSBP);LOC105032082(SBH1);LOC105032174(CAB40);LOC105032183(GPAT1);LOC105032200(--);LOC105032269(CHLP);LOC105032321(CAB13);LOC105032337(SPHK1);LOC105032394(SAHH);LOC105032401(GAE6);LOC105032402(GCH1);LOC105032403(AAE16);LOC105032431(TSO2);LOC105032435(At1g64190);LOC105032445(rsgA);LOC105032472(GGR);LOC105032483(4…	K02704+K00630+K02377+K01611+K02717+K04713+K08912+K13508+K00451+K10960+K08914+K04718+K01251+K08679+K01495+K01897+K10808+K00033+K06949+K13789+K10526+K00430+K00818+K05933+K04712+K00640+K00365+K03021+K00430+K10536+K01897+K11353+K15849+K18592+K02335+K07964+K00001+K08679+K03955+K00472+K00430+K13421+K13082+K00430+K00430+K09754+K01179+K01738+K10775+K00737+K00616+K07409+K14423+K12667+K06041+K01620+K01620+…
Metabolism	Carbohydrate metabolism	Galactose metabolism	38	58	0.0146622	0.129028	ko00052	LOC105033561(RFS6);LOC105034107(S6PDH);LOC105035858(AGAL2);LOC105035979(AGAL1);LOC105036631(GOLS2);LOC105037153(IVR1);LOC105038174(RFS1);LOC105038175(RFS1);LOC105040103(PFK3);LOC105040501(PFK3);LOC105040520(HXK2);LOC105041408(PFK5);LOC105041702(Galm);LOC105042723(GALM);LOC105044145(HXK4);LOC105044969(GOLS2);LOC105045358(HXK3);LOC105047281(HXK2);LOC105047293(PFK3);LOC105047327(UGE-1);LOC105047685(…	K06617+K00011+K07407+K07407+K18819+K01193+K06617+K06617+K00850+K00850+K00844+K00850+K01785+K01785+K00844+K18819+K00844+K00844+K00850+K01784+K12309+K01190+K12447+K06617+K00850+K01785+K01193+K01835+K00963+K01785+K07407+K18819+K00844+K00850+K01784+K01187+K00844+K00850
Genetic Information Processing	Translation	Aminoacyl-tRNA biosynthesis	38	58	0.0146622	0.129028	ko00970	LOC105032335(EMB2247);LOC105032792(Os06g0508700);LOC105033119(At1g72550);LOC105033934(Os06g0508700);LOC105034218(Os03g0586800);LOC105034351(OVA6);LOC105034513(At1g09620);LOC105035754(At1g29880);LOC105037449(TWN2);LOC105037749(Os03g0586800);LOC105039073(THRRS);LOC105039120(Sb10g008780);LOC105040133(At5g26710);LOC105041146(EMB2369);LOC105041394(OVA7);LOC105041858(OVA2);LOC105042074(At3g62120);LOC10…	K01873+K01874+K01890+K01874+K04567+K01881+K01869+K01880+K01873+K04567+K01868+K01872+K01885+K01869+K01875+K01870+K01881+K01866+K01893+K01870+K00604+K01867+K22503+K01893+K01866+K01880+K22503+K01893+K01866+K01893+K01892+K02434+K02433+K01887+K01875+K01874+K01889+K01870
Metabolism	Carbohydrate metabolism	Pentose phosphate pathway	52	83	0.016731	0.138031	ko00030	LOC105032435(At1g64190);LOC105033486(tal);LOC105035433(tal);LOC105038009(FBPban1);LOC105038680(G6PDH);LOC105039111(PFP-BETA);LOC105039431(PFP-ALPHA);LOC105040103(PFK3);LOC105040501(PFK3);LOC105041129(FBA3);LOC105041408(PFK5);LOC105042133(At5g41670);LOC105043516(FBA2);LOC105043596(tal);LOC105043840(PRS1);LOC105044954(At1g09420);LOC105046592(RPI3);LOC105046826(RPI2);LOC105047057(RPI2);LOC105047293(…	K00033+K00616+K00616+K03841+K00036+K00895+K00895+K00850+K00850+K01623+K00850+K00033+K01623+K00616+K00948+K00036+K01807+K01807+K01807+K00850+K01623+K01783+K00852+K00895+K01623+K01783+K00036+K00850+K00895+K01623+K00131+K00036+K00036+K01623+K01057+K01835+K00615+K01807+K01057+K00036+K00850+K01623+K01057+K00615+K00616+K00948+K03841+K00616+K01810+K00850+K00851+K00616
Metabolism	Amino acid metabolism	Glycine, serine and threonine metabolism	53	85	0.017908	0.13905	ko00260	LOC105033631(THA1);LOC105033632(THA1);LOC105034269(maoII);LOC105034594(OsI_16936);LOC105034921(SHM4);LOC105035354(AGT1);LOC105035926(GDCST);LOC105036983(TS1);LOC105038874(SHM4);LOC105039123(BADH2);LOC105039134(ALDH10A9);LOC105039512(AKHSDH1);LOC105039925(LPD2);LOC105040020(LPD1);LOC105040827(HPPR);LOC105042733(SHM1);LOC105044036(HPR-A);LOC105044125(At1g62810);LOC105044879(PGM1);LOC105046041(PGM1)…	K01620+K01620+K00276+K12235+K00600+K00830+K00605+K01733+K00600+K00130+K00130+K12524+K00382+K00382+K15919+K00600+K15893+K00276+K15633+K15633+K01695+K15919+K00281+K00827+K00928+K02437+K00499+K00058+K00058+K14272+K15633+K01696+K00831+K15893+K01754+K15919+K00872+K00276+K01695+K01079+K01695+K01834+K00830+K00133+K01079+K01834+K00872+K02437+K06001+K00281+K00058+K00133+K00872
Metabolism	Metabolism of other amino acids	Taurine and hypotaurine metabolism	13	17	0.0268233	0.194048	ko00430	LOC105033021(GGT1);LOC105037619(--);LOC105040364(PCO2);LOC105041902(GAD);LOC105044445(GGT3);LOC105047705(PCO2);LOC105047825(PCO2);LOC105047929(PCO2);LOC105050670(PCO3);LOC105054306(PCO2);LOC105056494(GAD1);LOC105056776(PCO1);LOC105058446(PCO1)	K18592+K10712+K10712+K01580+K18592+K10712+K10712+K10712+K10712+K10712+K01580+K10712+K10712
Metabolism	Carbohydrate metabolism	Pyruvate metabolism	72	121	0.0279311	0.194048	ko00620	LOC105034683(OsI_35105);LOC105034723(E1-BETA-2);LOC105034969(Os08g0536000);LOC105035196(GLX2-4);LOC105035292(OsI_35105);LOC105035496(DJ1D);LOC105035588(LTA2);LOC105037620(GLX2-2);LOC105038099(PPDK1);LOC105038179(OsI_35105);LOC105038457(MMDH);LOC105039117(Os02g0739600);LOC105039648(ALDH2B7);LOC105039925(LPD2);LOC105040020(LPD1);LOC105040502(MODA);LOC105040614(Os01g0208600);LOC105040616(PPC);LOC105…	K00873+K00162+K00162+K01069+K00873+K18881+K00627+K01069+K01006+K00873+K00026+K00161+K00128+K00382+K00382+K00029+K01595+K01595+K00026+K00873+K11262+K00026+K01759+K00873+K00028+K00128+K00025+K01913+K00873+K01595+K00873+K00873+K01759+K01961+K00161+K00128+K01962+K00161+K01961+K01638+K00627+K00128+K01759+K01649+K00873+K00028+K00627+K00016+K00873+K18881+K00873+K00051+K00025+K00873+K02160+K00873+K01679+…
Metabolism	Amino acid metabolism	Cysteine and methionine metabolism	74	127	0.0463761	0.306082	ko00270	LOC105031981(SAMDC);LOC105032394(SAHH);LOC105032553(MAO1B);LOC105032796(SAT1);LOC105033392(RCS1);LOC105033910(MTN1);LOC105033933(SAT1);LOC105034775(CMT2);LOC105034922(SAHH);LOC105035031(Os12g0623900);LOC105035107(MAO1B);LOC105035375(Os12g0623900);LOC105035494(CpNIFS3);LOC105036687(At3g57050);LOC105038010(METK1);LOC105038457(MMDH);LOC105038875(SAHH);LOC105039242(SPMS);LOC105039512(AKHSDH1);LOC1050…	K01611+K01251+K05933+K00640+K01738+K01244+K00640+K00558+K01251+K00549+K05933+K00549+K22207+K01760+K00789+K00026+K01251+K00797+K12524+K01611+K00789+K05933+K01738+K00026+K00815+K00026+K01738+K00547+K01244+K01244+K00549+K00640+K13034+K20772+K01761+K20772+K00025+K14454+K01919+K21456+K22846+K01011+K00640+K05933+K01762+K00547+K00827+K00928+K01011+K00797+K01611+K01738+K17398+K05396+K00549+K00016+K00025+…
Metabolism	Biosynthesis of other secondary metabolites	Stilbenoid, diarylheptanoid and gingerol biosynthesis	21	32	0.0612277	0.34966	ko00945	LOC105033349(CYP98A2);LOC105034344(SALAT);LOC105037184(HST);LOC105040963(ROMT);LOC105040966(ROMT);LOC105040967(ROMT);LOC105044072(ROMT);LOC105044074(ROMT);LOC105044075(ROMT);LOC105044117(ROMT);LOC105044830(CYP73A16);LOC105045995(CYP73A13);LOC105049276(CYP73A12);LOC105050451(CYP73A11);LOC105052309(CYP73A13);LOC105052441(CYP98A2);LOC105053765(ACT-2);LOC105057212(CYP73A13);LOC105057906(ROMT);LOC1050…	K09754+K13065+K13065+K16040+K16040+K16040+K16040+K16040+K16040+K16040+K00487+K00487+K00487+K00487+K00487+K09754+K13065+K00487+K16040+K13065+K13065
Metabolism	Amino acid metabolism	Lysine biosynthesis	11	15	0.063736	0.34966	ko00300	LOC105033902(AGD2);LOC105038619(LYSA);LOC105039512(AKHSDH1);LOC105043353(DHPS1);LOC105045726(DAPF);LOC105049020(AK1);LOC105051470(LYSA);LOC105054181(DHDPS2);LOC105055075(DAPB1);LOC105058024(asd);LOC105061169(asd)	K10206+K01586+K12524+K01714+K01778+K00928+K01586+K01714+K00215+K00133+K00133
Metabolism	Metabolism of terpenoids and polyketides	Terpenoid backbone biosynthesis	41	68	0.066194	0.34966	ko00900	LOC105032269(CHLP);LOC105032472(GGR);LOC105033684(At5g27450);LOC105033863(MVD2);LOC105033869(FACE2);LOC105034095(HMGS);LOC105034120(At2g17570);LOC105035100(TKT2);LOC105035983(--);LOC105036025(Os01g0832000);LOC105036358(At5g58770);LOC105036717(DXR);LOC105036971(HMGR);LOC105037230(FLCY);LOC105038234(FACE2);LOC105039425(HMG1);LOC105039673(At2g17570);LOC105041045(GGPPS1);LOC105043318(ISPF);LOC1050433…	K10960+K13789+K00869+K01597+K08658+K01641+K11778+K01662+K11778+K15892+K11778+K00099+K00021+K05906+K08658+K00021+K11778+K13789+K01770+K06013+K01641+K00919+K00787+K15892+K15889+K05954+K15891+K05356+K00021+K00919+K00021+K01662+K06013+K01770+K00099+K15889+K01662+K10960+K00626+K11778+K01770
Metabolism	Carbohydrate metabolism	Fructose and mannose metabolism	53	90	0.0669553	0.34966	ko00051	LOC105031979(Os06g0652400);LOC105034107(S6PDH);LOC105034274(SDH);LOC105034592(FRK2);LOC105035371(FRK1);LOC105037597(MAN1);LOC105038009(FBPban1);LOC105039111(PFP-BETA);LOC105039431(PFP-ALPHA);LOC105040103(PFK3);LOC105040138(MAN1);LOC105040501(PFK3);LOC105040520(HXK2);LOC105041129(FBA3);LOC105041408(PFK5);LOC105043516(FBA2);LOC105043531(At5g51830);LOC105044145(HXK4);LOC105044400(TPIP1);LOC105045358…	K02377+K00011+K00008+K00847+K00847+K19355+K03841+K00895+K00895+K00850+K19355+K00850+K00844+K01623+K00850+K01623+K00847+K00844+K01803+K00844+K01803+K19355+K00966+K19355+K00844+K00850+K01623+K19355+K00895+K01623+K02377+K00850+K00895+K01623+K01623+K00966+K00847+K18447+K01803+K00966+K01803+K00844+K01805+K00850+K00863+K01623+K00008+K01711+K00966+K01803+K03841+K00844+K00850
Metabolism	Amino acid metabolism	Arginine biosynthesis	27	43	0.0710357	0.34966	ko00220	LOC105032541(AG118);LOC105034975(GDH1);LOC105035493(GS1-2);LOC105037128(NOA1);LOC105037270(NOA1);LOC105037577(NOA1);LOC105038658(At4g24830);LOC105043264(ARG1);LOC105044252(Os01g0760600);LOC105046297(NAGS1);LOC105050532(GGAT2);LOC105051399(At4g24830);LOC105053181(GLN1-1);LOC105053917(GDH2);LOC105055426(GS1-2);LOC105056975(POPTRDRAFT_746969);LOC105057105(AG118);LOC105057393(At5g10920);LOC105057684(…	K00818+K00261+K01915+K13427+K13427+K13427+K01940+K01476+K14454+K14682+K14272+K01940+K01915+K00261+K01915+K00620+K00818+K01755+K00930+K01915+K00814+K00611+K01915+K13427+K00145+K00811+K14677
Metabolism	Metabolism of other amino acids	beta-Alanine metabolism	27	43	0.0710357	0.34966	ko00410	LOC105034269(maoII);LOC105034314(At3g24360);LOC105035468(PANC);LOC105035498(PAO4);LOC105035697(PAO2);LOC105039107(MLYCD);LOC105039242(SPMS);LOC105039648(ALDH2B7);LOC105041902(GAD);LOC105042108(PYD1);LOC105043499(ALDH3F1);LOC105043600(At4g31810);LOC105044125(At1g62810);LOC105045148(IBR3);LOC105047243(At1g06550);LOC105047741(At4g13360);LOC105050327(ALDH2B7);LOC105050680(SPDSYN1);LOC105051810(ALDH3H…	K00276+K05605+K01918+K17839+K17839+K01578+K00797+K00128+K01580+K00207+K00128+K05605+K00276+K00249+K05605+K05605+K00128+K00797+K00128+K00140+K05605+K00276+K01580+K17839+K17839+K00797+K05605
Metabolism	Amino acid metabolism	Phenylalanine metabolism	32	52	0.0718216	0.34966	ko00360	LOC105033000(AAT);LOC105033424(PAL);LOC105034269(maoII);LOC105035707(HPD);LOC105035781(PAL);LOC105036465(At4g34880);LOC105036496(At4g34880);LOC105037554(At4g34880);LOC105037948(AAT);LOC105039259(4CL2);LOC105039619(4CL2);LOC105040940(naat-A);LOC105041875(PAL);LOC105043195(TDC2);LOC105044087(At4g34880);LOC105044125(At1g62810);LOC105044252(Os01g0760600);LOC105044830(CYP73A16);LOC105045995(CYP73A13);…	K15849+K10775+K00276+K00457+K10775+K01426+K01426+K01426+K15849+K01904+K01904+K00815+K10775+K01593+K01426+K00276+K14454+K00487+K00487+K00487+K01904+K00487+K00487+K01593+K01904+K01426+K10775+K00276+K10775+K00487+K01426+K00811
Metabolism	Energy metabolism	Carbon fixation in photosynthetic organisms	56	96	0.0741704	0.34966	ko00710	LOC105034336(GAPC);LOC105036324(GAPC);LOC105036331(GAPC);LOC105037221(GAPC);LOC105037818(GAPC2);LOC105038009(FBPban1);LOC105038099(PPDK1);LOC105038457(MMDH);LOC105039639(RBCS);LOC105040502(MODA);LOC105040614(Os01g0208600);LOC105040616(PPC);LOC105040661(MMDH);LOC105041129(FBA3);LOC105041203(RBCS1);LOC105041737(At3g47520);LOC105042873(NAD-ME2);LOC105043516(FBA2);LOC105043662(MD1);LOC105043976(At1g3…	K00134+K00134+K00134+K00134+K00134+K03841+K01006+K00026+K01602+K00029+K01595+K01595+K00026+K01623+K01602+K00026+K00028+K01623+K00025+K00855+K14454+K01803+K01803+K00927+K01807+K01807+K01807+K01595+K01623+K01783+K01623+K01783+K14272+K01100+K01623+K00134+K01623+K00855+K00028+K00615+K01803+K00051+K00025+K00927+K01803+K01807+K00814+K01595+K01623+K00615+K01803+K00927+K00134+K03841+K05298+K00026
Metabolism	Biosynthesis of other secondary metabolites	Indole alkaloid biosynthesis	16	24	0.0826645	0.376003	ko00901	LOC105037808(At1g28610);LOC105038476(At1g31550);LOC105038486(At1g28570);LOC105038495(At1g28570);LOC105038503(At1g28650);LOC105038522(At1g28650);LOC105040663(At5g45910);LOC105040665(At5g45910);LOC105042878(AAE);LOC105043195(TDC2);LOC105048177(At5g45910);LOC105048178(At5g45910);LOC105051133(AAE);LOC105052686(TDC1);LOC109505856(At1g28570);LOC114914022(At1g28580)	K21026+K21026+K21026+K21026+K21026+K21026+K21026+K21026+K21026+K01593+K21026+K21026+K21026+K01593+K21026+K21026
Genetic Information Processing	Translation	RNA transport	130	236	0.0854552	0.376003	ko03013	LOC105032308(Os02g0611500);LOC105033020(RAE1);LOC105033439(PAB2);LOC105033450(Os01g0970400);LOC105034078(Y14A);LOC105034147(NUP43);LOC105034729(XPO1);LOC105035083(NUP133);LOC105035102(PAB7);LOC105035233(At5g62290);LOC105035763(--);LOC105035877(PSRP2);LOC105035892(THO6);LOC105036143(UPF3);LOC105036186(Os01g0970400);LOC105036434(REFA1);LOC105037047(PRORP1);LOC105038031(RPP25);LOC105038071(GIP);LOC1…	K03260+K14298+K13126+K03259+K12876+K14305+K14290+K14300+K13126+K05019+K14315+K13126+K13175+K14328+K03259+K03231+K18213+K14525+K14288+K18213+K12160+K03247+K14291+K14299+K03252+K03248+K14301+K14004+K01164+K07936+K14312+K14294+K13114+K03231+K12875+K03237+K07936+K07936+K05749+K12877+K03253+K14311+K03231+K14293+K14309+K12882+K03254+K14320+K12881+K03231+K14293+K03538+K14292+K03238+K14306+K03249+K03262+…
Metabolism	Amino acid metabolism	Arginine and proline metabolism	41	70	0.10771	0.436032	ko00330	LOC105031981(SAMDC);LOC105032878(AIH);LOC105033249(P4H9);LOC105034598(POX1);LOC105035498(PAO4);LOC105035622(PROC1);LOC105035697(PAO2);LOC105036465(At4g34880);LOC105036496(At4g34880);LOC105037128(NOA1);LOC105037270(NOA1);LOC105037554(At4g34880);LOC105037577(NOA1);LOC105039242(SPMS);LOC105039560(SAMDC);LOC105039648(ALDH2B7);LOC105043264(ARG1);LOC105043339(ADC1);LOC105043499(ALDH3F1);LOC105044087(At…	K01611+K10536+K00472+K00318+K17839+K00286+K17839+K01426+K01426+K13427+K13427+K01426+K13427+K00797+K01611+K00128+K01476+K01583+K00128+K01426+K14454+K12657+K01259+K00128+K00797+K01611+K00128+K00472+K00472+K01426+K00472+K00286+K01426+K00472+K17839+K17839+K00819+K13427+K00811+K00797+K12251
Metabolism	Lipid metabolism	Steroid biosynthesis	29	48	0.108283	0.436032	ko00100	LOC105033591(SMO1-1);LOC105035203(3BETAHSD/D3);LOC105035969(FK);LOC105036860(--);LOC105037247(Os01g0103600);LOC105040643(CYP710A11);LOC105041251(STE1);LOC105042568(Smt2-1);LOC105044346(SMO2-1);LOC105045555(SDP1);LOC105046366(SMO2-1);LOC105046511(Smt1-1);LOC105048406(STE1);LOC105048927(LIP2);LOC105049265(GgCAS1);LOC105049267(Os02g0139700);LOC105049359(DWF5);LOC105050866(DWF5);LOC105050974(Os01g010…	K14423+K07748+K00222+K00801+K01824+K09832+K00227+K08242+K14424+K14674+K14424+K00559+K00227+K01052+K01853+K01853+K00213+K00213+K01824+K05917+K08246+K00801+K00559+K09828+K07748+K14424+K14674+K05917+K01052
Metabolism	Carbohydrate metabolism	Ascorbate and aldarate metabolism	35	59	0.109008	0.436032	ko00053	LOC105033983(APX1);LOC105034165(APX1);LOC105036034(IMP3);LOC105037245(DHAR1);LOC105038429(APX8);LOC105038499(VTC2);LOC105039648(ALDH2B7);LOC105040492(Os06g0561000);LOC105043499(ALDH3F1);LOC105044500(DHAR1);LOC105044666(APX1);LOC105045546(GLDH2);LOC105045793(APX1);LOC105046055(Bp10);LOC105047303(Os06g0561000);LOC105047406(MIOX1);LOC105047975(AAO);LOC105048015(Os06g0561000);LOC105048537(VTC2);LOC10…	K00434+K00434+K10047+K21888+K00434+K14190+K00128+K00469+K00128+K21888+K00434+K00225+K00434+K00423+K00469+K00469+K00423+K00469+K14190+K12447+K00128+K00434+K00128+K21888+K21888+K10046+K00434+K00434+K10046+K00012+K21888+K00012+K00012+K18649+K08232
Metabolism	Energy metabolism	Sulfur metabolism	25	41	0.116959	0.454077	ko00920	LOC105032796(SAT1);LOC105033392(RCS1);LOC105033933(SAT1);LOC105034206(SOX);LOC105036141(APR1);LOC105040461(OASB);LOC105042287(RCS3);LOC105042908(SAT1);LOC105043037(CYSC);LOC105043164(GLY3);LOC105045410(AHL);LOC105046766(STR1);LOC105047309(SAT1);LOC105048915(SOX);LOC105049051(STR1);LOC105050935(APR1);LOC105051492(OASB);LOC105051760(Os12g0183300);LOC105053406(APS1);LOC105056640(CGS1);LOC105058131(c…	K00640+K01738+K00640+K00387+K05907+K01738+K01738+K00640+K13034+K17725+K01082+K01011+K00640+K00387+K01011+K05907+K01738+K15422+K13811+K01739+K01738+K01739+K00860+K13811+K17725
Metabolism	Glycan biosynthesis and metabolism	Other glycan degradation	13	20	0.141064	0.500678	ko00511	LOC105034893(HEXO3);LOC105036407(Gba2);LOC105043704(At5g61540);LOC105044052(At5g66150);LOC105045078(ENGASE1);LOC105047685(Os05g0539400);LOC105049109(lacZ);LOC105051667(Gba2);LOC105054693(FUC1);LOC105055403(HEXO2);LOC105057049(HEXO1);LOC105060392(At3g26720);LOC105061112(FUC1)	K12373+K17108+K01444+K01191+K01227+K12309+K01190+K17108+K01206+K12373+K12373+K01191+K01206
Metabolism	Metabolism of cofactors and vitamins	Riboflavin metabolism	13	20	0.141064	0.500678	ko00740	LOC105034441(PYRR);LOC105047598(rib5);LOC105047967(ENPP3);LOC105051526(At2g44050);LOC105053663(FHY);LOC105055262(NUDT23);LOC105056384(PAP3);LOC105058676(PAP17);LOC105058872(NUDT23);LOC105060084(PYRD);LOC105060728(ENPP3);MSTRG.28828(PAP17);MSTRG.460(rib5)	K11752+K00793+K01513+K00794+K20884+K18453+K14379+K14379+K18453+K11752+K01513+K14379+K00793
Metabolism	Biosynthesis of other secondary metabolites	Monobactam biosynthesis	9	13	0.14119	0.500678	ko00261	LOC105039512(AKHSDH1);LOC105043353(DHPS1);LOC105049020(AK1);LOC105053406(APS1);LOC105054181(DHDPS2);LOC105055075(DAPB1);LOC105058024(asd);LOC105061169(asd);MSTRG.18669(APS2)	K12524+K01714+K00928+K13811+K01714+K00215+K00133+K00133+K13811
Metabolism	Lipid metabolism	alpha-Linolenic acid metabolism	37	64	0.146767	0.500678	ko00592	LOC105032483(4CLL4);LOC105036431(CYP74A1);LOC105037800(ADH2);LOC105038135(LCAT3);LOC105038502(ADH3);LOC105038504(ADH3);LOC105038505(ADH1);LOC105038560(OPR1);LOC105039328(CYP74A2);LOC105039460(LOX2.1);LOC105040402(CYP74A2);LOC105040837(MFP);LOC105041304(PLA2-III);LOC105041633(ACX2);LOC105041807(LOX3.1);LOC105043155(PED1);LOC105045176(MFP2);LOC105045555(SDP1);LOC105047523(AOC);LOC105048738(PLA2-III…	K10526+K01723+K18857+K22389+K18857+K18857+K18857+K05894+K01723+K00454+K01723+K10527+K01047+K00232+K00454+K07513+K10527+K14674+K10525+K01047+K22389+K00454+K05894+K05894+K10527+K07513+K00232+K10529+K10529+K22389+K14674+K10526+K01723+K00454+K00454+K10526+K05894
Metabolism	Global and overview maps	Fatty acid metabolism	53	94	0.147928	0.500678	ko01212	LOC105032403(AAE16);LOC105032905(LACS6);LOC105034507(At3g03980);LOC105035642(LACS2);LOC105037839(OsI_04666);LOC105038379(fabZ);LOC105038382(LACS9);LOC105038672(CLKR27);LOC105038734(KCR1);LOC105039221(LACS4);LOC105040700(LACS4);LOC105040837(MFP);LOC105040922(KAS1);LOC105041633(ACX2);LOC105041644(ACC1);LOC105042029(KAS12);LOC105042279(At3g03980);LOC105043155(PED1);LOC105044431(PAS2A);LOC105044732(f…	K01897+K01897+K00059+K01897+K03921+K02372+K01897+K00059+K10251+K01897+K01897+K10527+K09458+K00232+K11262+K09458+K00059+K07513+K10703+K00645+K01897+K00249+K10527+K10258+K10703+K07512+K10781+K01897+K03921+K10781+K01961+K03921+K00208+K01962+K01961+K03921+K00059+K02372+K10258+K10527+K03921+K07513+K00232+K02160+K07512+K00648+K02160+K09458+K00059+K00626+K00208+K07512+K10258
Metabolism	Lipid metabolism	Ether lipid metabolism	23	39	0.183914	0.575312	ko00565	LOC105033675(pldZ);LOC105033970(PLD1);LOC105035830(NPC6);LOC105037793(LPEAT1);LOC105037875(PLDZETA1);LOC105037890(PLDDELTA);LOC105041304(PLA2-III);LOC105043400(LPLAT1);LOC105043910(NPC4);LOC105045139(PLDZETA1);LOC105045555(SDP1);LOC105047820(PLD1);LOC105048738(PLA2-III);LOC105049123(NPC2);LOC105050158(Os06g0687900);LOC105055144(PLDDELTA);LOC105055169(AAPT1);LOC105057542(PLDZETA1);LOC105057602(NPC…	K16860+K01115+K01114+K13510+K01115+K01115+K01047+K13519+K01114+K01115+K14674+K01115+K01047+K01114+K01115+K01115+K00993+K01115+K01114+K14674+K00993+K01115+K01115
Metabolism	Lipid metabolism	Arachidonic acid metabolism	17	28	0.18588	0.575312	ko00590	LOC105033021(GGT1);LOC105033771(wos2);LOC105034284(GPX2);LOC105035755(GPXMC1);LOC105041286(CYP71A26);LOC105041304(PLA2-III);LOC105042890(CSA);LOC105044026(ptges2);LOC105044445(GGT3);LOC105045555(SDP1);LOC105045682(SBA1);LOC105048738(PLA2-III);LOC105048992(CYP72A15);LOC105049023(CYP72A15);LOC105051432(GPX3);LOC105057653(SDP1);LOC105057765(GPX5)	K18592+K15730+K00432+K00432+K07418+K01047+K00432+K05309+K18592+K14674+K15730+K01047+K07425+K07425+K00432+K14674+K00432
Metabolism	Carbohydrate metabolism	Propanoate metabolism	24	41	0.190723	0.575312	ko00640	LOC105034314(At3g24360);LOC105039107(MLYCD);LOC105039925(LPD2);LOC105040020(LPD1);LOC105041644(ACC1);LOC105043600(At4g31810);LOC105045148(IBR3);LOC105047243(At1g06550);LOC105047741(At4g13360);LOC105049274(POPTRDRAFT_831870);LOC105050555(CAC3);LOC105050891(POPTR_0018s14250g);LOC105051761(At5g09300);LOC105053889(ALDH6B2);LOC105054032(At4g31810);LOC105054469(Os02g0621700);LOC105054989(ldhc);LOC10505…	K05605+K01578+K00382+K00382+K11262+K05605+K00249+K05605+K05605+K01961+K01962+K01961+K00166+K00140+K05605+K01900+K00016+K02160+K02160+K00016+K01895+K00626+K05605+K00167
Metabolism	Glycan biosynthesis and metabolism	Glycosphingolipid biosynthesis - ganglio series	4	5	0.193715	0.575312	ko00604	LOC105034893(HEXO3);LOC105047685(Os05g0539400);LOC105055403(HEXO2);LOC105057049(HEXO1)	K12373+K12309+K12373+K12373
Metabolism	Lipid metabolism	Fatty acid elongation	26	45	0.203383	0.575312	ko00062	LOC105034433(Acot8);LOC105038734(KCR1);LOC105041077(CUT1);LOC105042530(KCS11);LOC105044215(KCS12);LOC105044431(PAS2A);LOC105045679(ECR);LOC105045727(hacd3);LOC105045788(At3g45770);LOC105047165(KCS4);LOC105047716(KCS17);LOC105047720(KCS11);LOC105048404(ABHD17B);LOC105048508(CUT1);LOC105051291(abhd17b);LOC105052214(ECR);LOC105053207(KCS5);LOC105053416(KCS11);LOC105056182(--);LOC105058603(FDH);LOC10…	K01068+K10251+K15397+K15397+K15397+K10703+K10258+K10703+K07512+K15397+K15397+K15397+K01076+K15397+K01076+K10258+K15397+K15397+K07512+K15397+K01076+K01076+K01076+K01076+K07512+K10258
Metabolism	Amino acid metabolism	Valine, leucine and isoleucine biosynthesis	13	21	0.204135	0.575312	ko00290	LOC105036769(At2g31810);LOC105037762(At2g31810);LOC105038802(ALS1);LOC105038981(Os05g0573700);LOC105043728(At2g43090);LOC105047589(Os05g0573700);LOC105048182(At3g58610);LOC105052750(IPMSB);LOC105053794(OMR1);LOC105057764(IMDH2);LOC105058186(BCAT2);LOC105059042(DHAD);MSTRG.16005(At2g31810)	K01653+K01653+K01652+K00053+K01704+K00053+K00053+K01649+K01754+K00052+K00826+K01687+K01653
Metabolism	Carbohydrate metabolism	Glyoxylate and dicarboxylate metabolism	53	96	0.204282	0.575312	ko00630	LOC105034073(fmdA);LOC105034921(SHM4);LOC105035354(AGT1);LOC105035493(GS1-2);LOC105035926(GDCST);LOC105036923(GLO4);LOC105038457(MMDH);LOC105038874(SHM4);LOC105039446(CIT);LOC105039639(RBCS);LOC105039925(LPD2);LOC105040020(LPD1);LOC105040661(MMDH);LOC105040827(HPPR);LOC105041203(RBCS1);LOC105041737(At3g47520);LOC105042560(ACO3);LOC105042655(CAT1);LOC105042733(SHM1);LOC105043662(MD1);LOC105044036(…	K01455+K00600+K00830+K01915+K00605+K11517+K00026+K00600+K01647+K01602+K00382+K00382+K00026+K15919+K01602+K00026+K01681+K03781+K00600+K00025+K15893+K01913+K15919+K18121+K00281+K01647+K00284+K02437+K14272+K01638+K19269+K18121+K01637+K01915+K15893+K15919+K22133+K03781+K01915+K00025+K00122+K00830+K01915+K11517+K01915+K11517+K02437+K01895+K00626+K00281+K00026+K00122+K18121
Metabolism	Metabolism of other amino acids	Cyanoamino acid metabolism	27	47	0.209282	0.575312	ko00460	LOC105033021(GGT1);LOC105033762(BGLU1);LOC105034073(fmdA);LOC105034542(BACOVA_02659);LOC105034921(SHM4);LOC105035046(BGLU4);LOC105036001(BGLU25);LOC105037109(BGLU13);LOC105038874(SHM4);LOC105041182(BGLU1);LOC105042390(BACOVA_02659);LOC105042425(BACOVA_02659);LOC105042733(SHM1);LOC105042779(NIT4B);LOC105043037(CYSC);LOC105044226(BGLU18);LOC105044229(BGLU18);LOC105044265(BGLU18);LOC105044445(GGT3);…	K18592+K05350+K01455+K05349+K00600+K01188+K01188+K01188+K00600+K05350+K05349+K05349+K00600+K13035+K13034+K05350+K05350+K05350+K18592+K01188+K05349+K01188+K01188+K01188+K01188+K01188+K01188
Metabolism	Metabolism of cofactors and vitamins	Thiamine metabolism	14	23	0.215931	0.575312	ko00730	LOC105032445(rsgA);LOC105035100(TKT2);LOC105036375(TENA2);LOC105037896(Os08g0109300);LOC105042666(NTPCR);LOC105046270(THIC);LOC105046898(THI1);LOC105051393(ADK-B);LOC105051726(Os12g0192500);LOC105053930(Os07g0190000);LOC105055802(THIM);LOC105057845(TKT2);LOC105060079(NIFS1);LOC105061105(NIFS1)	K06949+K01662+K20896+K00939+K06928+K03147+K03146+K00939+K14153+K01662+K00878+K01662+K04487+K04487
Metabolism	Amino acid metabolism	Valine, leucine and isoleucine degradation	29	51	0.220321	0.575312	ko00280	LOC105034095(HMGS);LOC105034314(At3g24360);LOC105035226(HMGCL);LOC105039648(ALDH2B7);LOC105039925(LPD2);LOC105040020(LPD1);LOC105043155(PED1);LOC105043374(HMGS);LOC105043499(ALDH3F1);LOC105043600(At4g31810);LOC105043746(At4g16800);LOC105044446(AAE13);LOC105045148(IBR3);LOC105047243(At1g06550);LOC105047362(AAE13);LOC105047741(At4g13360);LOC105048590(AGT2);LOC105048694(MCCB);LOC105050327(ALDH2B7);L…	K01641+K05605+K01640+K00128+K00382+K00382+K07513+K01641+K00128+K05605+K05607+K18660+K00249+K05605+K18660+K05605+K00827+K01969+K00128+K00166+K00128+K07513+K00140+K05605+K00253+K00826+K00626+K05605+K00167
Genetic Information Processing	Replication and repair	DNA replication	38	68	0.220666	0.575312	ko03030	LOC105032874(ROA2);LOC105033029(Os08g0175300);LOC105033758(Pole3);LOC105036598(RFC3);LOC105037514(RFC3);LOC105038038(Os01g0868300);LOC105039914(RPA3);LOC105039933(MCM7);LOC105040125(FEN1-A);LOC105040593(--);LOC105040883(Os05g0235800);LOC105041903(DPB2);LOC105042143(At1g67320);LOC105044402(RPA1E);LOC105046296(Os02g0805200);LOC105047096(At4g11060);LOC105047098(LIG6);LOC105047127(MCM4);LOC105047264(…	K02541+K02335+K02326+K10756+K10756+K02320+K10740+K02210+K04799+K03504+K02542+K02325+K02685+K07466+K04802+K03111+K10747+K02212+K07466+K03111+K02540+K10744+K02327+K10755+K10743+K10740+K02210+K03505+K07466+K10747+K10756+K03505+K04799+K10745+K02209+K10747+K10756+K10756
Genetic Information Processing	Folding, sorting and degradation	Sulfur relay system	9	14	0.222885	0.575312	ko04122	LOC105033260(CTU2);LOC105039447(CNX2);LOC105046766(STR1);LOC105048348(CNX3);LOC105049051(STR1);LOC105051388(URM1-2);LOC105054158(URM1-2);LOC105060079(NIFS1);LOC105061105(NIFS1)	K14169+K03639+K01011+K03637+K01011+K12161+K12161+K04487+K04487
Metabolism	Metabolism of other amino acids	Selenocompound metabolism	15	25	0.226638	0.575312	ko00450	LOC105032792(Os06g0508700);LOC105033934(Os06g0508700);LOC105035031(Os12g0623900);LOC105035375(Os12g0623900);LOC105036687(At3g57050);LOC105042372(Os12g0623900);LOC105043483(MGL);LOC105049482(Os06g0327300);LOC105052872(Os06g0327300);LOC105053250(Os12g0624000);LOC105053406(APS1);LOC105056640(CGS1);LOC105058010(OVA1);LOC105058567(CGS1);MSTRG.18669(APS2)	K01874+K01874+K00549+K00549+K01760+K00549+K01761+K00384+K00384+K00549+K13811+K01739+K01874+K01739+K13811
Metabolism	Metabolism of cofactors and vitamins	Porphyrin and chlorophyll metabolism	32	57	0.235237	0.577906	ko00860	LOC105032269(CHLP);LOC105034133(SGR);LOC105034558(HEMA1);LOC105036097(CRD1);LOC105038882(Os09g0297000);LOC105039768(CPX);LOC105040133(At5g26710);LOC105040158(HO1);LOC105040768(Os01g0622300);LOC105040808(NYC1);LOC105040911(SIRB);LOC105041385(HO2);LOC105042811(PORA);LOC105043024(PAO);LOC105045229(DVR);LOC105046968(FH);LOC105047124(HY2);LOC105047824(HO1);LOC105048171(CHLI);LOC105048781(UROS);LOC1050…	K10960+K22013+K02492+K04035+K01772+K00228+K01885+K21480+K01599+K13606+K03794+K21480+K00218+K13071+K19073+K19054+K08101+K21480+K03405+K01719+K19054+K01845+K00231+K01772+K08099+K08099+K18010+K01599+K03403+K10960+K01698+K01749
Metabolism	Lipid metabolism	Linoleic acid metabolism	16	27	0.236416	0.577906	ko00591	LOC105032459(Os03g0700700);LOC105033511(CYP81E1);LOC105037565(CYP81D11);LOC105039460(LOX2.1);LOC105041286(CYP71A26);LOC105041304(PLA2-III);LOC105041807(LOX3.1);LOC105042131(CYP78A4);LOC105045555(SDP1);LOC105048738(PLA2-III);LOC105051386(LOX6);LOC105054692(LOX1.5);LOC105055039(LOX1.5);LOC105057653(SDP1);LOC105061262(CM-LOX2);LOC105061263(CM-LOX2)	K15718+K07409+K07409+K00454+K07418+K01047+K00454+K07409+K14674+K01047+K00454+K15718+K15718+K14674+K00454+K00454
Metabolism	Biosynthesis of other secondary metabolites	Anthocyanin biosynthesis	2	2	0.254986	0.611966	ko00942	LOC105039250(UFGT);LOC105039612(BZ1)	K12930+K12930
Metabolism	Lipid metabolism	Fatty acid degradation	33	60	0.284378	0.67032	ko00071	LOC105032403(AAE16);LOC105032905(LACS6);LOC105033106(At1g32780);LOC105035642(LACS2);LOC105037800(ADH2);LOC105038382(LACS9);LOC105038502(ADH3);LOC105038504(ADH3);LOC105038505(ADH1);LOC105039221(LACS4);LOC105039648(ALDH2B7);LOC105040700(LACS4);LOC105040837(MFP);LOC105041436(At5g42250);LOC105041633(ACX2);LOC105043155(PED1);LOC105043499(ALDH3F1);LOC105044978(LACS1);LOC105045148(IBR3);LOC105045176(MFP…	K01897+K01897+K00001+K01897+K18857+K01897+K18857+K18857+K18857+K01897+K00128+K01897+K10527+K00121+K00232+K07513+K00128+K01897+K00249+K10527+K15401+K01897+K07425+K07425+K00128+K00128+K10527+K07513+K00001+K00232+K00121+K00121+K00626
Metabolism	Global and overview maps	2-Oxocarboxylic acid metabolism	36	66	0.295906	0.67792	ko01210	LOC105032541(AG118);LOC105036769(At2g31810);LOC105037000(IDH1);LOC105037762(At2g31810);LOC105038802(ALS1);LOC105038981(Os05g0573700);LOC105039135(IDH1);LOC105039446(CIT);LOC105040690(ICDH-1);LOC105042560(ACO3);LOC105043728(At2g43090);LOC105044252(Os01g0760600);LOC105046297(NAGS1);LOC105047582(IDH1);LOC105047589(Os05g0573700);LOC105048090(CSY3);LOC105048182(At3g58610);LOC105049020(AK1);LOC10505053…	K00818+K01653+K00030+K01653+K01652+K00053+K00031+K01647+K00031+K01681+K01704+K14454+K14682+K00031+K00053+K01647+K00053+K00928+K14272+K01649+K00030+K00620+K00818+K00930+K00052+K00133+K00826+K00814+K01687+K00145+K00811+K14677+K00133+K01653+K00031+K00031
Metabolism	Metabolism of cofactors and vitamins	Ubiquinone and other terpenoid-quinone biosynthesis	25	45	0.298058	0.67792	ko00130	LOC105035064(MENG);LOC105035611(FQR1);LOC105035707(HPD);LOC105039259(4CL2);LOC105039619(4CL2);LOC105040940(naat-A);LOC105041933(ABC4);LOC105044830(CYP73A16);LOC105045995(CYP73A13);LOC105046456(HPT2);LOC105046963(At4g27270);LOC105047162(MENB);LOC105049276(CYP73A12);LOC105050370(4CL2);LOC105050389(At4g27270);LOC105050451(CYP73A11);LOC105052309(CYP73A13);LOC105053266(At4g36750);LOC105053482(ICS2);LO…	K03183+K03809+K00457+K01904+K01904+K00815+K02548+K00487+K00487+K12501+K03809+K01661+K00487+K01904+K03809+K00487+K00487+K03809+K02552+K01904+K06125+K12502+K00487+K12502+K09834
Metabolism	Amino acid metabolism	Tyrosine metabolism	26	47	0.30301	0.67792	ko00350	LOC105032200(--);LOC105033000(AAT);LOC105033106(At1g32780);LOC105034269(maoII);LOC105035707(HPD);LOC105037800(ADH2);LOC105037948(AAT);LOC105038502(ADH3);LOC105038504(ADH3);LOC105038505(ADH1);LOC105039501(FAH);LOC105040940(naat-A);LOC105040979(HGO);LOC105041436(At5g42250);LOC105043195(TDC2);LOC105044125(At1g62810);LOC105044252(Os01g0760600);LOC105045129(PPO);LOC105051555(GSTZ1);LOC105052542(FAHD1)…	K00451+K15849+K00001+K00276+K00457+K18857+K15849+K18857+K18857+K18857+K01555+K00815+K00451+K00121+K01593+K00276+K14454+K00422+K01800+K01557+K01593+K00001+K00276+K00121+K00121+K00811
Metabolism	Carbohydrate metabolism	Amino sugar and nucleotide sugar metabolism	87	166	0.337415	0.724839	ko00520	LOC105031979(Os06g0652400);LOC105032074(ASD1);LOC105032401(GAE6);LOC105033187(GAE6);LOC105033832(UXS5);LOC105033866(UEL-1);LOC105034020(ADG2);LOC105034144(SQD1);LOC105034592(FRK2);LOC105034893(HEXO3);LOC105035085(GAUT8);LOC105035296(AXS2);LOC105035371(FRK1);LOC105036169(CHIT3);LOC105036436(CHIT3);LOC105036578(GAUT4);LOC105036993(CHIT3);LOC105037237(Os07g0195400);LOC105037638(CHIT3);LOC105038864(G…	K02377+K01209+K08679+K08679+K08678+K12448+K00975+K06118+K00847+K12373+K13648+K12449+K00847+K01183+K01183+K13648+K01183+K01836+K01183+K13648+K18677+K12446+K00326+K00844+K12450+K15920+K13648+K00847+K00844+K08678+K00844+K01209+K08678+K13648+K00966+K13379+K00844+K01784+K01183+K01183+K12448+K12447+K02377+K00975+K08679+K12446+K01183+K00966+K13648+K08678+K00770+K00847+K10046+K13648+K12451+K12451+K01835+…
Metabolism	Lipid metabolism	Fatty acid biosynthesis	35	65	0.338391	0.724839	ko00061	LOC105032403(AAE16);LOC105032905(LACS6);LOC105034507(At3g03980);LOC105035642(LACS2);LOC105037839(OsI_04666);LOC105038379(fabZ);LOC105038382(LACS9);LOC105038672(CLKR27);LOC105039221(LACS4);LOC105040700(LACS4);LOC105040922(KAS1);LOC105041644(ACC1);LOC105042029(KAS12);LOC105042279(At3g03980);LOC105044732(fabD);LOC105044978(LACS1);LOC105047747(FATB1);LOC105048199(LACS4);LOC105048931(SSI2);LOC10504901…	K01897+K01897+K00059+K01897+K03921+K02372+K01897+K00059+K01897+K01897+K09458+K11262+K09458+K00059+K00645+K01897+K10781+K01897+K03921+K10781+K01961+K03921+K00208+K01962+K01961+K03921+K00059+K02372+K03921+K02160+K00648+K02160+K09458+K00059+K00208
Metabolism	Energy metabolism	Nitrogen metabolism	22	40	0.340455	0.724839	ko00910	LOC105031978(ACA7);LOC105034073(fmdA);LOC105034975(GDH1);LOC105035493(GS1-2);LOC105039187(GLT1);LOC105041350(ACA7);LOC105041351(ACA7);LOC105043115(ACA7);LOC105046035(NRT2.3);LOC105047151(BCA2);LOC105048068(BCA2);LOC105049124(GLU);LOC105052122(ACA1);LOC105053181(GLN1-1);LOC105053917(GDH2);LOC105055426(GS1-2);LOC105057795(GS2);LOC105058500(BCA5);LOC105058949(GS1-2);LOC105060591(BCA5);LOC105060899(N…	K01674+K01455+K00261+K01915+K00264+K01674+K01674+K01674+K02575+K01673+K01673+K00284+K01674+K01915+K00261+K01915+K01915+K01673+K01915+K01673+K00366+K01674
Metabolism	Carbohydrate metabolism	Butanoate metabolism	15	27	0.3699	0.773307	ko00650	LOC105034095(HMGS);LOC105035226(HMGCL);LOC105036769(At2g31810);LOC105037762(At2g31810);LOC105038802(ALS1);LOC105039716(ALDH5F1);LOC105041902(GAD);LOC105043374(HMGS);LOC105047663(GLYR2);LOC105051539(GLYR1);LOC105056494(GAD1);LOC105060540(AAT1);MSTRG.16005(At2g31810);MSTRG.28099(ALDH5F1);MSTRG.365(GLYR2)	K01641+K01640+K01653+K01653+K01652+K17761+K01580+K01641+K18121+K18121+K01580+K00626+K01653+K17761+K18121
Metabolism	Metabolism of cofactors and vitamins	Biotin metabolism	16	29	0.375678	0.773307	ko00780	LOC105034507(At3g03980);LOC105038379(fabZ);LOC105038672(CLKR27);LOC105039255(BIO3-BIO1);LOC105040922(KAS1);LOC105042029(KAS12);LOC105042279(At3g03980);LOC105043686(BIOF);LOC105049052(HCS1);LOC105050202(Os08g0327400);LOC105051367(CLKR27);LOC105051431(BIO2);LOC105051936(fabZ);LOC105058598(KAS2);LOC105058779(At3g03980);LOC105061231(Os08g0327400)	K00059+K02372+K00059+K19562+K09458+K09458+K00059+K00652+K01942+K00208+K00059+K01012+K02372+K09458+K00059+K00208
Genetic Information Processing	Folding, sorting and degradation	RNA degradation	74	142	0.380795	0.773307	ko03018	LOC105032887(CPN60B4);LOC105033439(PAB2);LOC105033482(MTR4);LOC105033549(CNOT3);LOC105033564(CNOT10);LOC105034266(EXOSC8);LOC105034448(ENO2);LOC105034472(EXOSC7);LOC105035102(PAB7);LOC105035219(PNP1);LOC105035532(CPN60B2);LOC105035877(PSRP2);LOC105036589(ENO1);LOC105038012(LSM3B);LOC105038293(CAF1-11);LOC105038339(LSM3B);LOC105038789(CNOT3);LOC105039046(CNOT10);LOC105039219(ENO1);LOC105039677(RRP…	K04077+K13126+K12598+K12580+K12607+K12586+K01689+K12589+K13126+K00962+K04077+K13126+K01689+K12622+K12581+K12622+K12580+K12607+K01689+K11600+K12602+K00850+K00850+K10643+K00850+K12587+K04077+K12585+K04043+K04077+K03679+K12593+K12605+K03654+K12606+K12617+K00850+K12627+K04077+K14442+K12617+K12624+K12598+K04043+K12616+K00850+K13126+K12599+K10643+K12621+K04043+K12600+K14442+K12591+K12603+K01689+K12606+…
Metabolism	Metabolism of terpenoids and polyketides	Carotenoid biosynthesis	19	35	0.390306	0.777142	ko00906	LOC105033850(CYP707A5);LOC105034264(CYP97C1);LOC105035937(AO1);LOC105037046(NCED);LOC105043314(CA2);LOC105045553(ZSD1);LOC105045554(ZSD1);LOC105046802(NCED);LOC105053408(D27);LOC105053512(CYP707A5);LOC105056650(PDS1);LOC105057721(LCY-E);LOC105058237(ZEP);LOC105058241(CYP707A7);LOC105058894(PSY);LOC105059126(CYP97A3);LOC105060468(PSY);LOC105060532(LCY1);LOC105060896(CYP707A7)	K09843+K09837+K09842+K09840+K15746+K09841+K09841+K09840+K17911+K09843+K02293+K06444+K09838+K09843+K02291+K15747+K02291+K06443+K09843
Cellular Processes	Transport and catabolism	Peroxisome	60	115	0.394458	0.777142	ko04146	LOC105032080(Mpv17l2);LOC105032403(AAE16);LOC105032518(--);LOC105032582(PXN);LOC105032905(LACS6);LOC105033684(At5g27450);LOC105033814(PEX6);LOC105035226(HMGCL);LOC105035354(AGT1);LOC105035642(LACS2);LOC105036923(GLO4);LOC105036933(SOD1);LOC105037251(SODCC.3);LOC105038382(LACS9);LOC105039107(MLYCD);LOC105039135(IDH1);LOC105039221(LACS4);LOC105040250(FSD3);LOC105040480(PMP22);LOC105040690(ICDH-1);L…	K13347+K01897+K13348+K13354+K01897+K00869+K13339+K01640+K00830+K01897+K11517+K04565+K04565+K01897+K01578+K00031+K01897+K04564+K13347+K00031+K01897+K00232+K03781+K07513+K13348+K04564+K01897+K04565+K13336+K13336+K12261+K13343+K12261+K13348+K00031+K03426+K01897+K13348+K13354+K07513+K00232+K03781+K13346+K04564+K00830+K04565+K11517+K13347+K13344+K11517+K13338+K13237+K04565+K04564+K11147+K13356+K12663+…
Metabolism	Nucleotide metabolism	Pyrimidine metabolism	79	153	0.420053	0.815397	ko00240	LOC105032431(TSO2);LOC105032868(NRPC2);LOC105033029(Os08g0175300);LOC105033278(UMPS1);LOC105033435(POLR3E);LOC105033758(Pole3);LOC105034292(surE);LOC105034341(NDPK2);LOC105034397(NRPC1);LOC105034493(Nt5c3b-a);LOC105034855(TK);LOC105035219(PNP1);LOC105035729(ZEU1);LOC105035805(URH1);LOC105037217(--);LOC105038036(RNR1);LOC105038038(Os01g0868300);LOC105038325(pyrH);LOC105039606(PYRB);LOC105039834(--…	K10808+K03021+K02335+K13421+K14721+K02326+K03787+K00940+K03018+K01081+K00857+K00962+K00943+K01240+K03787+K10807+K02320+K09903+K00609+K03026+K03504+K01937+K10807+K01510+K02325+K00207+K10808+K02685+K03022+K03009+K03002+K03023+K00940+K03014+K00940+K03017+K03025+K02999+K14641+K14641+K01510+K00761+K03023+K01465+K03787+K01489+K01513+K10807+K13998+K00876+K00876+K03013+K00609+K03013+K02327+K00761+K01937+…
Metabolism	Metabolism of cofactors and vitamins	Nicotinate and nicotinamide metabolism	17	32	0.452394	0.851578	ko00760	LOC105034292(surE);LOC105034493(Nt5c3b-a);LOC105035805(URH1);LOC105037217(--);LOC105037279(--);LOC105038039(NAPRT2);LOC105038762(Os12g0290150);LOC105038768(CSK);LOC105047467(Os09g0345700);LOC105047656(surE);LOC105047838(NUDT19);LOC105047967(ENPP3);LOC105051795(Os11g0191400);LOC105054982(surE);LOC105056921(--);LOC105057592(Os01g0957000);LOC105060728(ENPP3)	K03787+K01081+K01240+K03787+K18551+K00763+K03517+K03517+K00858+K03787+K03426+K01513+K00858+K03787+K18551+K00858+K01513
Metabolism	Carbohydrate metabolism	Starch and sucrose metabolism	82	160	0.455497	0.851578	ko00500	LOC105033388(CEL1);LOC105033762(BGLU1);LOC105034020(ADG2);LOC105034542(BACOVA_02659);LOC105034592(FRK2);LOC105034870(TPS5);LOC105035046(BGLU4);LOC105035228(GLU2);LOC105035295(SS3);LOC105035371(FRK1);LOC105036001(BGLU25);LOC105037109(BGLU13);LOC105037153(IVR1);LOC105039053(SPS1);LOC105039584(TPS9);LOC105040520(HXK2);LOC105041182(BGLU1);LOC105041389(TPS7);LOC105041671(--);LOC105041676(DPE1);LOC1050…	K01179+K05350+K00975+K05349+K00847+K16055+K01188+K01179+K00703+K00847+K01188+K01188+K01193+K00696+K16055+K00844+K05350+K16055+K01179+K00705+K00695+K05349+K05349+K01194+K00847+K00688+K01087+K00844+K05350+K05350+K05350+K01179+K00695+K01188+K00844+K05349+K00688+K00844+K16055+K01513+K16055+K00700+K00696+K00696+K16055+K19893+K00975+K16055+K19893+K00695+K00847+K01087+K01193+K01835+K18447+K00700+K00963+…
Metabolism	Lipid metabolism	Biosynthesis of unsaturated fatty acids	21	40	0.462375	0.851578	ko01040	LOC105034433(Acot8);LOC105034507(At3g03980);LOC105037839(OsI_04666);LOC105038672(CLKR27);LOC105038734(KCR1);LOC105041633(ACX2);LOC105042279(At3g03980);LOC105043155(PED1);LOC105044431(PAS2A);LOC105045679(ECR);LOC105045727(hacd3);LOC105048931(SSI2);LOC105049670(SSI2);LOC105051176(Os04g0379900);LOC105051367(CLKR27);LOC105052214(ECR);LOC105053527(SAD3);LOC105053607(PED1);LOC105054765(ACX1);LOC1050587…	K01068+K00059+K03921+K00059+K10251+K00232+K00059+K07513+K10703+K10258+K10703+K03921+K03921+K03921+K00059+K10258+K03921+K07513+K00232+K00059+K10258
Metabolism	Lipid metabolism	Sphingolipid metabolism	22	42	0.464497	0.851578	ko00600	LOC105032082(SBH1);LOC105032337(SPHK1);LOC105032706(Os02g0639600);LOC105034240(Os11g0516000);LOC105034907(Os03g0264000);LOC105035858(AGAL2);LOC105035979(AGAL1);LOC105036407(Gba2);LOC105039671(SBH2);LOC105041694(SBH1);LOC105041725(SBH1);LOC105045180(ACER);LOC105047518(Os01g0624000);LOC105047685(Os05g0539400);LOC105049109(lacZ);LOC105051667(Gba2);LOC105054635(LPPD);LOC105056572(SBH2);LOC105056574(S…	K04713+K04718+K04712+K00654+K04710+K07407+K07407+K17108+K04713+K04713+K04713+K04711+K12349+K12309+K01190+K17108+K04716+K04713+K04713+K07407+K04711+K04708
Organismal Systems	Environmental adaptation	Circadian rhythm - plant	35	68	0.484614	0.856951	ko04712	LOC105033216(PHYC);LOC105034198(CHS3);LOC105034617(CHS3);LOC105034618(CHS3);LOC105035716(CHS3);LOC105035907(PRR95);LOC105036364(CHS3);LOC105036921(CHS1);LOC105039099(COP1);LOC105040114(PIL15);LOC105040116(HYH);LOC105040132(PHYA);LOC105040182(HY5);LOC105040685(HD3A);LOC105041005(CHS2);LOC105041113(Os11g0547000);LOC105042785(TCP7);LOC105044317(CRY2);LOC105045005(PHYB);LOC105047837(HY5);LOC105047908…	K12120+K00660+K00660+K00660+K00660+K12130+K00660+K00660+K10143+K12126+K16241+K12120+K16241+K16223+K00660+K12116+K16221+K12119+K12121+K16241+K12124+K12115+K00660+K16223+K16221+K10143+K12133+K16221+K12118+K03097+K12118+K03097+K12126+K00660+K16241
Metabolism	Metabolism of terpenoids and polyketides	Monoterpenoid biosynthesis	4	7	0.51094	0.856951	ko00902	LOC105034750(TPS11);LOC105036292(SALR);LOC105042875(SALR);LOC105061362(SDR1)	K20979+K15095+K15095+K15095
Metabolism	Glycan biosynthesis and metabolism	Glycosphingolipid biosynthesis - globo and isoglobo series	6	11	0.513541	0.856951	ko00603	LOC105034893(HEXO3);LOC105035858(AGAL2);LOC105035979(AGAL1);LOC105055403(HEXO2);LOC105057049(HEXO1);LOC105057194(AGAL3)	K12373+K07407+K07407+K12373+K12373+K07407
Metabolism	Carbohydrate metabolism	C5-Branched dibasic acid metabolism	6	11	0.513541	0.856951	ko00660	LOC105036769(At2g31810);LOC105037762(At2g31810);LOC105038802(ALS1);LOC105043728(At2g43090);LOC105057764(IMDH2);MSTRG.16005(At2g31810)	K01653+K01653+K01652+K01704+K00052+K01653
Metabolism	Glycan biosynthesis and metabolism	Mannose type O-glycan biosyntheis	7	13	0.514671	0.856951	ko00515	LOC105041034(pomgnt2);LOC105041135(--);LOC105041137(eogt);LOC105041138(--);LOC105041139(--);LOC105041140(--);LOC105041145(EOGT)	K18207+K18207+K18207+K18207+K18207+K18207+K18207
Metabolism	Amino acid metabolism	Histidine metabolism	10	19	0.517636	0.856951	ko00340	LOC105033202(Carnmt1);LOC105039648(ALDH2B7);LOC105041964(HISN3);LOC105043499(ALDH3F1);LOC105046721(HDH);LOC105050327(ALDH2B7);LOC105051810(ALDH3H1);LOC105052018(SDC1);LOC105054294(Os03g0134300);LOC105058778(HISN7)	K19787+K00128+K01814+K00128+K00013+K00128+K00128+K01590+K00765+K18649
Metabolism	Glycan biosynthesis and metabolism	Glycosaminoglycan degradation	11	21	0.51852	0.856951	ko00531	LOC105033054(At5g34940);LOC105034893(HEXO3);LOC105046630(At5g61250);LOC105047685(Os05g0539400);LOC105051000(Hgsnat);LOC105052569(HGSNAT);LOC105055115(--);LOC105055403(HEXO2);LOC105055993(At5g07830);LOC105057049(HEXO1);MSTRG.16044(--)	K07964+K12373+K07964+K12309+K10532+K10532+K10532+K12373+K07964+K12373+K10532
Metabolism	Metabolism of terpenoids and polyketides	Zeatin biosynthesis	12	23	0.519364	0.856951	ko00908	LOC105034257(CKX3);LOC105034323(CKX5);LOC105036092(CISZOG1);LOC105040417(CKX6);LOC105041828(CKX11);LOC105043134(GLT3);LOC105045337(CKX4);LOC105053099(CKX11);LOC105053404(CKX5);LOC105058969(IPT2);LOC105059463(CKX6);LOC105059645(IPT9)	K00279+K00279+K13495+K00279+K00279+K13495+K00279+K00279+K00279+K00791+K00279+K00791
Metabolism	Amino acid metabolism	Alanine, aspartate and glutamate metabolism	31	61	0.531395	0.865977	ko00250	LOC105034717(PURA);LOC105034975(GDH1);LOC105035354(AGT1);LOC105035493(GS1-2);LOC105035651(ASE2);LOC105038658(At4g24830);LOC105039187(GLT1);LOC105039606(PYRB);LOC105039716(ALDH5F1);LOC105041902(GAD);LOC105044252(Os01g0760600);LOC105044982(purB);LOC105045849(AS);LOC105048590(AGT2);LOC105050360(PYRB);LOC105050532(GGAT2);LOC105051399(At4g24830);LOC105053181(GLN1-1);LOC105053917(GDH2);LOC105055426(GS1…	K01939+K00261+K00830+K01915+K00764+K01940+K00264+K00609+K17761+K01580+K14454+K01756+K01953+K00827+K00609+K14272+K01940+K01915+K00261+K01915+K13566+K01580+K01755+K00830+K01915+K00814+K13566+K01915+K00811+K17761+K01953
Genetic Information Processing	Replication and repair	Base excision repair	26	52	0.583847	0.922437	ko03410	LOC105031940(ARP);LOC105033029(Os08g0175300);LOC105033758(Pole3);LOC105035777(MBD4L);LOC105037057(MBD4L);LOC105040125(FEN1-A);LOC105040593(--);LOC105041903(DPB2);LOC105043061(PARP1);LOC105046296(Os02g0805200);LOC105047098(LIG6);LOC105050126(FPG1);LOC105051527(MYH);LOC105051804(POLD1);LOC105053523(POLD4);LOC105053578(PARP1);LOC105055388(UNG);LOC105057784(LIG1);LOC105059462(POLD4);LOC105059737(FEN1…	K01142+K02335+K02326+K10801+K10801+K04799+K03504+K02325+K10798+K04802+K10747+K10563+K03575+K02327+K03505+K10798+K03648+K10747+K03505+K04799+K01246+K10747+K01246+K01247+K01246+K10801
Metabolism	Metabolism of cofactors and vitamins	Pantothenate and CoA biosynthesis	18	36	0.58991	0.922437	ko00770	LOC105035468(PANC);LOC105035737(Os01g0360600);LOC105036769(At2g31810);LOC105037762(At2g31810);LOC105038802(ALS1);LOC105038981(Os05g0573700);LOC105042108(PYD1);LOC105047589(Os05g0573700);LOC105047967(ENPP3);LOC105048182(At3g58610);LOC105048263(KPHMT1);LOC105051327(HAL3);LOC105053124(Os06g0207000);LOC105055736(Os07g0179400);LOC105058186(BCAT2);LOC105059042(DHAD);LOC105060728(ENPP3);MSTRG.16005(At2g…	K01918+K00859+K01653+K01653+K01652+K00053+K00207+K00053+K01513+K00053+K00606+K01598+K09680+K02201+K00826+K01687+K01513+K01653
Metabolism	Metabolism of cofactors and vitamins	Folate biosynthesis	17	34	0.591112	0.922437	ko00790	LOC105032402(GCH1);LOC105034107(S6PDH);LOC105039447(CNX2);LOC105040732(DHFS);LOC105040943(DAAT);LOC105047185(PDL2);LOC105047475(GGH2);LOC105047545(--);LOC105048348(CNX3);LOC105048636(DRTS);LOC105049360(ADCS);LOC105056881(FPGS1);LOC105057666(FPGS2);LOC105059902(FOLB2);MSTRG.12919(DHFS);MSTRG.6211(--);MSTRG.658(--)	K01495+K00011+K03639+K20457+K18482+K01724+K01307+K15631+K03637+K13998+K13950+K01930+K01930+K01633+K20457+K01724+K01307
Metabolism	Biosynthesis of other secondary metabolites	Isoquinoline alkaloid biosynthesis	15	30	0.593993	0.922437	ko00950	LOC105032438(N4OMT);LOC105033000(AAT);LOC105034269(maoII);LOC105037948(AAT);LOC105040940(naat-A);LOC105043195(TDC2);LOC105044125(At1g62810);LOC105044252(Os01g0760600);LOC105045129(PPO);LOC105051169(N4OMT);LOC105051171(N4OMT);LOC105051182(N4OMT);LOC105052686(TDC1);LOC105055420(At1g31672);LOC105060235(ASP5)	K21311+K15849+K00276+K15849+K00815+K01593+K00276+K14454+K00422+K21311+K21311+K21311+K01593+K00276+K00811
Metabolism	Metabolism of cofactors and vitamins	One carbon pool by folate	10	20	0.605782	0.929805	ko00670	LOC105034921(SHM4);LOC105035926(GDCST);LOC105038874(SHM4);LOC105042733(SHM1);LOC105045796(fmt);LOC105046056(Os03g0815200);LOC105047511(MTHFR2);LOC105048636(DRTS);LOC105053130(THFS);LOC105054478(5FCL)	K00600+K00605+K00600+K00600+K00604+K00297+K00297+K13998+K01938+K01934
Genetic Information Processing	Replication and repair	Mismatch repair	28	57	0.63377	0.953083	ko03430	LOC105036598(RFC3);LOC105037514(RFC3);LOC105038513(MLH1);LOC105039914(RPA3);LOC105040593(--);LOC105041044(MUS1);LOC105044402(RPA1E);LOC105046296(Os02g0805200);LOC105047096(At4g11060);LOC105047098(LIG6);LOC105047264(At4g28440);LOC105047680(At4g11060);LOC105051715(MLH1);LOC105051804(POLD1);LOC105051821(RFC2);LOC105052578(RPA3);LOC105053216(MSH6);LOC105053523(POLD4);LOC105054914(ALN);LOC105055235(ML…	K10756+K10756+K08734+K10740+K03504+K08735+K07466+K04802+K03111+K10747+K07466+K03111+K08734+K02327+K10755+K10740+K08737+K03505+K07456+K08739+K08739+K07466+K10747+K10756+K03505+K10747+K10756+K10756
Metabolism	Biosynthesis of other secondary metabolites	Caffeine metabolism	5	10	0.635389	0.953083	ko00232	LOC105032853(At2g26230);LOC105033511(CYP81E1);LOC105034366(At2g26230);LOC105037565(CYP81D11);LOC105042131(CYP78A4)	K00365+K07409+K00365+K07409+K07409
Metabolism	Biosynthesis of other secondary metabolites	Flavone and flavonol biosynthesis	4	8	0.647688	0.960181	ko00944	LOC105035325(RT);LOC105035689(UGT73C3);LOC105055971(CYP75B2);LOC105058071(CYP75B3)	K22772+K22771+K05280+K05280
Metabolism	Metabolism of terpenoids and polyketides	Diterpenoid biosynthesis	17	35	0.654669	0.960181	ko00904	LOC105032920(LIS);LOC105039985(GA2OX2);LOC105040629(GA2OX3);LOC105042778(CPS1);LOC105043827(GA2OX3);LOC105044974(GA2OX2);LOC105046893(GA2OX8);LOC105047970(CYP701A6);LOC105048141(GA2OX1);LOC105048520(KAO2);LOC105052066(GA2OX8);LOC105053968(KAO1);LOC105057308(GA2OX2);LOC105059578(KAO);LOC105059899(KS1);LOC105059986(KS1);LOC114914423(GES)	K17982+K04125+K04125+K04120+K04125+K04125+K04125+K04122+K04125+K04123+K04125+K04123+K04125+K04123+K04121+K04121+K17982
Genetic Information Processing	Transcription	Spliceosome	129	262	0.684595	0.993039	ko03040	LOC105032046(At5g12190);LOC105032307(HSP70);LOC105033017(UBA2B);LOC105033087(UBA2A);LOC105033127(MED35C);LOC105033453(PRP8A);LOC105033949(VIT_07s0104g01170);LOC105034078(Y14A);LOC105035050(At1g09760);LOC105035690(RS2Z33);LOC105035857(SNRPB);LOC105037546(--);LOC105037606(SNRPB);LOC105037992(RZ1A);LOC105038012(LSM3B);LOC105038176(SMD1B);LOC105038196(CYP21-4);LOC105038221(Os05g0446300);LOC105038339(…	K12833+K03283+K12741+K12741+K12824+K12856+K11095+K12876+K11092+K12896+K11086+K12893+K11086+K12885+K12622+K11087+K12733+K12873+K12622+K03283+K12741+K12847+K12844+K11097+K12854+K12844+K11091+K12860+K12820+K12823+K12858+K12874+K12875+K12828+K12818+K12855+K12821+K12877+K10599+K11096+K03283+K11094+K12862+K12882+K12662+K09567+K12849+K03283+K12881+K12896+K12823+K12823+K12837+K12865+K12857+K12627+K12827+…
Metabolism	Carbohydrate metabolism	Citrate cycle (TCA cycle)	38	80	0.742904	1	ko00020	LOC105034723(E1-BETA-2);LOC105034969(Os08g0536000);LOC105035588(LTA2);LOC105037000(IDH1);LOC105038457(MMDH);LOC105039117(Os02g0739600);LOC105039135(IDH1);LOC105039446(CIT);LOC105039925(LPD2);LOC105040020(LPD1);LOC105040030(ACLA-2);LOC105040661(MMDH);LOC105040690(ICDH-1);LOC105041737(At3g47520);LOC105042560(ACO3);LOC105043662(MD1);LOC105045006(ACLB-1);LOC105046915(SDH3-2);LOC105047582(IDH1);LOC105…	K00162+K00162+K00627+K00030+K00026+K00161+K00031+K01647+K00382+K00382+K01648+K00026+K00031+K00026+K01681+K00025+K01648+K00236+K00031+K01647+K00235+K00161+K00161+K00627+K00030+K01900+K00627+K00025+K01679+K00161+K00627+K01648+K00234+K00658+K00026+K00031+K00031+K00161
Environmental Information Processing	Membrane transport	ABC transporters	20	43	0.750915	1	ko02010	LOC105032304(ABCB11);LOC105033381(ABCB2);LOC105039842(ABCC14);LOC105040552(ABCB15);LOC105040747(ABCC10);LOC105041030(ABCB11);LOC105041500(ABCC10);LOC105045538(ABCA1);LOC105052514(ABCC14);LOC105054153(ABCB28);LOC105055560(ABCB1);LOC105055891(ABCB11);LOC105056548(ABCB19);LOC105057822(ABCB11);LOC105057824(ABCB11);LOC105058347(ABCB19);LOC105059124(ABCB1);LOC105060172(ABCC13);LOC105060251(ABCB15);LOC1…	K05658+K05658+K05665+K05658+K05666+K05658+K05666+K05643+K05665+K05657+K05658+K05658+K05658+K05658+K05658+K05658+K05658+K05674+K05658+K05666
Metabolism	Lipid metabolism	Synthesis and degradation of ketone bodies	4	9	0.755991	1	ko00072	LOC105034095(HMGS);LOC105035226(HMGCL);LOC105043374(HMGS);LOC105060540(AAT1)	K01641+K01640+K01641+K00626
Metabolism	Glycan biosynthesis and metabolism	N-Glycan biosynthesis	29	62	0.763287	1	ko00510	LOC105033461(--);LOC105033620(RPN2);LOC105034534(OST1A);LOC105034860(Os03g0216600);LOC105036421(At5g38460);LOC105038644(DPMS3);LOC105038775(--);LOC105039124(GMII);LOC105039313(MNS1);LOC105040462(ALG10);LOC105040617(ALG9);LOC105040813(STT3A);LOC105043810(At2g44660);LOC105046530(OST48);LOC105046901(OST3);LOC105047433(STT3A);LOC105049269(Alg13);LOC105050069(GMII);LOC105051156(GCS1);LOC105051251(--);…	K00737+K12667+K12666+K05546+K03848+K09659+K00737+K01231+K01230+K03850+K03846+K07151+K03849+K12670+K12669+K07151+K07432+K01231+K01228+K00737+K00737+K12667+K07151+K00902+K07252+K03848+K07151+K12668+K12667
Metabolism	Biosynthesis of other secondary metabolites	Betalain biosynthesis	3	7	0.781685	1	ko00965	LOC105043195(TDC2);LOC105052686(TDC1);LOC105060762(LIGB)	K01593+K01593+K15777
Metabolism	Glycan biosynthesis and metabolism	Other types of O-glycan biosynthesis	10	23	0.811352	1	ko00514	LOC105041136(Eogt);LOC105041557(EOGT);LOC105045568(HPAT3);LOC105046393(--);LOC105048468(Eogt);LOC105052747(HPAT3);LOC105052997(SERGT1);LOC105054882(--);LOC105054968(OFUT36);LOC105061459(SPY)	K18134+K18134+K20782+K13667+K18134+K20782+K20781+K13667+K03691+K09667
Metabolism	Lipid metabolism	Glycerolipid metabolism	50	107	0.811673	1	ko00561	GPAT(ATS1);LOC105032183(GPAT1);LOC105033793(MGD3);LOC105034107(S6PDH);LOC105034144(SQD1);LOC105034148(CSE);LOC105034149(MGLL);LOC105035034(GPAT9);LOC105035858(AGAL2);LOC105035979(AGAL1);LOC105036547(AKR4C9);LOC105036557(--);LOC105036961(--);LOC105037686(GLPK);LOC105039061(GLPK);LOC105039544(MGD1);LOC105039595(DGK7);LOC105039648(ALDH2B7);LOC105040102(DGAT3);LOC105040465(DGAT1-2);LOC105040708(MGLL)…	K00630+K13508+K03715+K00011+K06118+K01054+K01054+K13506+K07407+K07407+K00002+K01054+K01054+K00864+K00864+K03715+K00901+K00128+K22849+K11155+K01054+K01054+K18693+K15728+K00679+K00655+K13519+K00128+K00901+K09480+K14674+K01054+K13508+K00002+K00901+K11155+K15728+K18693+K00128+K00901+K00128+K01054+K00002+K07407+K14674+K00901+K00863+K13508+K01054+K00901
Metabolism	Metabolism of cofactors and vitamins	Lipoic acid metabolism	2	5	0.818783	1	ko00785	LOC105035680(LIP2);LOC105060029(LIP2P2)	K03801+K03801
Metabolism	Energy metabolism	Photosynthesis - antenna proteins	9	21	0.821096	1	ko00196	LOC105032174(CAB40);LOC105032321(CAB13);LOC105036918(LHCB5);LOC105046981(LHCB4.2);LOC105047188(CAB21);LOC105056620(lhcA-P4);LOC105058244(LHCA5);LOC105058393(CAP10A);LOC105058558(LHCA4)	K08912+K08914+K08916+K08915+K08912+K08910+K08911+K08917+K08910
Genetic Information Processing	Folding, sorting and degradation	Proteasome	39	85	0.833037	1	ko03050	LOC105032608(RPN11);LOC105033297(PAF1);LOC105033701(PAC1);LOC105035667(RPN5A);LOC105037359(RPN1A);LOC105039012(PA200);LOC105039252(TBP2);LOC105039349(RPN2A);LOC105039763(RPN12A);LOC105043967(RPN9B);LOC105044019(21D7);LOC105045512(PAG1);LOC105046266(RPN8A);LOC105046341(RPN11);LOC105046875(PBB2);LOC105047024(RPT4B);LOC105047644(RPN5A);LOC105049427(PAC1);LOC105049914(PA200);LOC105050318(At3g53970);L…	K03030+K02725+K02728+K03035+K03028+K06699+K03062+K03032+K03031+K03039+K03033+K02727+K03038+K03030+K02739+K03064+K03035+K02728+K06699+K06700+K02735+K03030+K03065+K03036+K03028+K02732+K03033+K02726+K02729+K02730+K10881+K02726+K02731+K02735+K03039+K02729+K03039+K03033+K02738
Metabolism	Lipid metabolism	Cutin, suberine and wax biosynthesis	13	30	0.833898	1	ko00073	LOC105032702(CYP86B1);LOC105033928(CYP86A2);LOC105038125(PHT1);LOC105042104(PXG4);LOC105042106(PXG4);LOC105042911(CYP86A2);LOC105044187(SOP1);LOC105046261(CYP86A1);LOC105049012(HHT1);LOC105051025(HHT1);LOC105053190(PXG4);LOC105053723(CYP86B1);LOC105061386(FAR4)	K15402+K15398+K15400+K17991+K17991+K15398+K17991+K15401+K15400+K15400+K17991+K15402+K13356
Metabolism	Metabolism of other amino acids	Phosphonate and phosphinate metabolism	4	10	0.836393	1	ko00440	LOC105050448(PECT1);LOC105055169(AAPT1);LOC105059682(AAPT1);LOC105061179(CCT1)	K00967+K00993+K00993+K00968
Environmental Information Processing	Signal transduction	MAPK signaling pathway - plant	91	193	0.845652	1	ko04016	LOC105032060(CAM-1);LOC105033930(YDA);LOC105034341(NDPK2);LOC105034596(HMA5);LOC105034770(CTR1);LOC105035282(CAM-1);LOC105035523(dfr1);LOC105035966(SAPK10);LOC105036356(HMA5);LOC105037142(PYL10);LOC105037936(SAPK7);LOC105038003(RF2b);LOC105038081(NSRB);LOC105038391(SAPK7);LOC105038651(OXI1);LOC105039162(NPK1);LOC105039360(PYL3);LOC105039605(MKK5);LOC105039916(Os01g0656200);LOC105040625(MPK1);LOC1…	K02183+K20717+K00940+K17686+K14510+K02183+K02183+K14498+K17686+K14496+K14498+K20557+K20725+K14498+K20714+K20606+K14496+K13413+K14497+K14512+K13414+K20718+K13447+K03781+K20717+K00940+K14497+K20772+K20772+K00940+K14498+K20553+K14513+K14497+K14509+K14496+K20729+K14509+K20535+K14513+K20535+K13425+K13447+K14496+K14497+K20725+K14496+K20716+K14498+K02183+K13420+K20606+K13447+K20714+K14496+K02183+K14514+…
Genetic Information Processing	Folding, sorting and degradation	Protein export	33	73	0.847935	1	ko03060	LOC105033726(SRP9);LOC105034674(SRP68);LOC105036472(At2g45070);LOC105037322(PLSP1);LOC105037559(sec61a);LOC105038252(FFC);LOC105038721(sec61a);LOC105042857(BIP4);LOC105043031(immp2l);LOC105043063(--);LOC105043425(OXA1L);LOC105044057(Sec11c);LOC105044437(ALB3);LOC105044621(At2g45070);LOC105046561(TATA);LOC105047071(TATC);LOC105047183(TATC);LOC105048447(At3g05230);LOC105051354(sec61a);LOC105051786(…	K03109+K03107+K09481+K03100+K10956+K03106+K10956+K09490+K09648+K12272+K03217+K13280+K03217+K09481+K03116+K03118+K03118+K12948+K10956+K03070+K03217+K03110+K09490+K09490+K13280+K13280+K03100+K03217+K07342+K10956+K03104+K09540+K09481
Metabolism	Biosynthesis of other secondary metabolites	Tropane, piperidine and pyridine alkaloid biosynthesis	9	22	0.867673	1	ko00960	LOC105033000(AAT);LOC105034269(maoII);LOC105036843(At5g06060);LOC105037948(AAT);LOC105040940(naat-A);LOC105044125(At1g62810);LOC105044252(Os01g0760600);LOC105055420(At1g31672);LOC105060235(ASP5)	K15849+K00276+K08081+K15849+K00815+K00276+K14454+K00276+K00811
Metabolism	Metabolism of terpenoids and polyketides	Sesquiterpenoid and triterpenoid biosynthesis	5	13	0.874514	1	ko00909	LOC105035625(VIT_19s0014g04930);LOC105035696(ZSS1);LOC105036860(--);LOC105048681(ytcB);LOC105054520(SQS1)	K15803+K14184+K00801+K15891+K00801
Metabolism	Glycan biosynthesis and metabolism	Glycosylphosphatidylinositol(GPI)-anchor biosynthesis	12	29	0.879314	1	ko00563	LOC105034940(GPAA1);LOC105039157(mcd4);LOC105040418(Pigk);LOC105051188(PIGT);LOC105053901(Pigu);LOC105055680(PIGB);LOC105056469(PIGV);LOC105057571(--);LOC105058502(PIGG);MSTRG.18998(PIGC);MSTRG.19654(--);MSTRG.29361(pigb)	K05289+K05285+K05290+K05292+K05293+K05286+K07542+K05291+K05310+K03859+K03434+K05286
Genetic Information Processing	Replication and repair	Homologous recombination	30	68	0.881096	1	ko03440	LOC105032022(RECA);LOC105033029(Os08g0175300);LOC105033323(MRE11);LOC105035722(At2g19490);LOC105039914(RPA3);LOC105040593(--);LOC105042242(DRD1);LOC105044402(RPA1E);LOC105045740(RAD51D);LOC105047096(At4g11060);LOC105047264(At4g28440);LOC105047680(At4g11060);LOC105048885(TOP3B);LOC105049145(RAD50);LOC105051794(--);LOC105051804(POLD1);LOC105052578(RPA3);LOC105052694(MRE11);LOC105052818(EME1B);LOC10…	K03553+K02335+K10865+K03553+K10740+K03504+K10875+K07466+K10871+K03111+K07466+K03111+K03165+K10866+K10728+K02327+K10740+K10865+K10882+K10875+K03505+K07466+K04728+K03655+K04482+K10875+K10881+K04482+K03505+K12173
Genetic Information Processing	Transcription	RNA polymerase	24	56	0.900428	1	ko03020	LOC105032868(NRPC2);LOC105033435(POLR3E);LOC105034397(NRPC1);LOC105039834(--);LOC105042463(rpc25);LOC105042794(NRPB12);LOC105042819(NRPA2);LOC105043005(--);LOC105043406(NRPB6A);LOC105045041(NRPB9A);LOC105045446(--);LOC105045571(NRPA1);LOC105047342(--);LOC105050256(NRPB5A);LOC105051377(NRPB5A);LOC105058035(rpa12);LOC105058909(NRPB4);LOC105059413(NRPB6A);LOC105060524(polr1c);LOC105060651(NRPB8B);LO…	K03021+K14721+K03018+K03026+K03022+K03009+K03002+K03023+K03014+K03017+K03025+K02999+K03023+K03013+K03013+K03000+K03012+K03014+K03027+K03016+K03012+K03011+K03007+K03007
Metabolism	Metabolism of terpenoids and polyketides	Brassinosteroid biosynthesis	11	28	0.916486	1	ko00905	LOC105036848(CYP709B3);LOC105042084(CYP75B2);LOC105044217(CYP709B2);LOC105044218(CYP709B1);LOC105046291(DET2);LOC105046675(CYP85A1);LOC105047955(CYP90D2);LOC105055939(CYP90B2);LOC105057148(CYP85A1);LOC105058149(CYP90B2);LOC105059996(CYP90D2)	K15639+K20623+K15639+K15639+K09591+K09590+K09589+K09587+K09590+K09587+K12638
Metabolism	Lipid metabolism	Glycerophospholipid metabolism	64	143	0.929836	1	ko00564	GPAT(ATS1);LOC105032183(GPAT1);LOC105033675(pldZ);LOC105033970(PLD1);LOC105034279(GDPD2);LOC105035034(GPAT9);LOC105035830(NPC6);LOC105037793(LPEAT1);LOC105037875(PLDZETA1);LOC105037890(PLDDELTA);LOC105038135(LCAT3);LOC105039421(At1g78690);LOC105039595(DGK7);LOC105040196(FGRAMPH1_01T20223);LOC105041275(LPP2);LOC105041304(PLA2-III);LOC105041372(PAH2);LOC105042021(EMB1187);LOC105043243(LPAT1);LOC105…	K00630+K13508+K16860+K01115+K18696+K13506+K01114+K13510+K01115+K01115+K22389+K13511+K00901+K06130+K18693+K01047+K15728+K00894+K00655+K13519+K01114+K05929+K05929+K01115+K13511+K00006+K00901+K14674+K13508+K00981+K00901+K01115+K15728+K01047+K18693+K18696+K01114+K22389+K01115+K00967+K01094+K00901+K18696+K01613+K01115+K00993+K06129+K22389+K13511+K01115+K01114+K14674+K00006+K00901+K13508+K00993+K01115+…
Metabolism	Amino acid metabolism	Lysine degradation	17	43	0.945184	1	ko00310	LOC105034894(SUVH4);LOC105038665(--);LOC105039648(ALDH2B7);LOC105041974(LKR/SDH);LOC105043130(SUVH2);LOC105043499(ALDH3F1);LOC105043774(SUVH6);LOC105044522(SDG40);LOC105045520(SUVH1);LOC105049476(EZ1);LOC105049737(SUVH4);LOC105050327(ALDH2B7);LOC105051380(--);LOC105051810(ALDH3H1);LOC105057553(SUVH6);LOC105060540(AAT1);LOC105061406(At4g26910)	K11420+K19199+K00128+K14157+K11420+K00128+K11420+K19199+K11420+K11430+K11420+K00128+K19199+K00128+K11420+K00626+K00658
Metabolism	Carbohydrate metabolism	Inositol phosphate metabolism	35	83	0.949545	1	ko00562	LOC105034839(ITPK6);LOC105035830(NPC6);LOC105036034(IMP3);LOC105040492(Os06g0561000);LOC105041983(FAB1B);LOC105042656(SAC7);LOC105043910(NPC4);LOC105044400(TPIP1);LOC105044614(PLC4);LOC105045658(TPIP1);LOC105045828(PLC6);LOC105047303(Os06g0561000);LOC105047406(MIOX1);LOC105048015(Os06g0561000);LOC105048608(INPS1);LOC105049123(NPC2);LOC105049214(IMPL1);LOC105051760(Os12g0183300);LOC105051833(FAB1B…	K01765+K01114+K10047+K00469+K00921+K21797+K01114+K01803+K05857+K01803+K05857+K00469+K00469+K00469+K01858+K01114+K01092+K15422+K00921+K00921+K00140+K01803+K20279+K00921+K01803+K05857+K01114+K00913+K00921+K18649+K00889+K01803+K00913+K00889+K00889
Metabolism	Carbohydrate metabolism	Pentose and glucuronate interconversions	39	93	0.961711	1	ko00040	LOC105034107(S6PDH);LOC105034274(SDH);LOC105034928(At2g43860);LOC105035836(At2g43860);LOC105036139(PECS-2.1);LOC105036547(AKR4C9);LOC105036763(plaa2);LOC105036793(PECS-1.1);LOC105036866(PME41);LOC105037649(PGA3);LOC105039487(G9);LOC105039831(XK2);LOC105041978(PME32);LOC105041982(MPE3);LOC105043158(At3g07010);LOC105044507(LAT56);LOC105045622(PME21);LOC105046353(AKR4C9);LOC105046902(PME2.1);LOC1050…	K00011+K00008+K01184+K01184+K01051+K00002+K01213+K01051+K01051+K01184+K01213+K00854+K01051+K01051+K01728+K01728+K01051+K00002+K01051+K01783+K12447+K01783+K01184+K01728+K01184+K00963+K00012+K01051+K01213+K00002+K01051+K01805+K00012+K00012+K01051+K01728+K00008+K00854+K01051
Environmental Information Processing	Signal transduction	Plant hormone signal transduction	149	325	0.962384	1	ko04075	IAA1(IAA1);LOC105032028(PIL13);LOC105032167(GID1C);LOC105032583(COI1A);LOC105032594(BSK5);LOC105032700(GH3.10);LOC105032733(TIR1);LOC105033019(TGAL6);LOC105033286(HK4);LOC105033493(SAUR36);LOC105033626(PIL13);LOC105033853(LG2);LOC105033925(BZR1);LOC105034242(TIFY9);LOC105034251(COI1B);LOC105034345(RR26);LOC105034449(SAUR32);LOC105034491(RR1);LOC105034688(TIFY9);LOC105034770(CTR1);LOC105034942(NPR…	K14484+K16189+K14493+K13463+K14500+K14487+K14485+K14431+K14489+K14488+K16189+K14431+K14503+K13464+K13463+K14491+K14488+K14492+K13464+K14510+K14508+K13463+K13946+K14498+K14506+K14496+K14504+K14484+K14498+K14432+K14486+K14431+K14498+K14496+K14431+K13413+K14497+K12126+K14484+K14508+K14512+K14484+K14486+K14494+K13464+K14491+K14484+K14488+K14492+K14500+K14497+K14484+K14486+K14488+K14498+K13946+K14513+…
Metabolism	Metabolism of cofactors and vitamins	Vitamin B6 metabolism	5	16	0.964982	1	ko00750	LOC105036983(TS1);LOC105040479(At1g17710);LOC105048657(PPOX1);LOC105050909(PDX2);LOC105053256(PSAT1)	K01733+K13248+K00275+K08681+K00831
Genetic Information Processing	Translation	mRNA surveillance pathway	71	167	0.98508	1	ko03015	LOC105031982(ERF1-3);LOC105033439(PAB2);LOC105034078(Y14A);LOC105034978(RNP1);LOC105035102(PAB7);LOC105035188(Os02g0780600);LOC105035271(CLPS3);LOC105035877(PSRP2);LOC105036143(UPF3);LOC105036286(PCFS4);LOC105036746(B'GAMMA);LOC105038400(CSTF64);LOC105039096(B'KAPPA);LOC105039861(TOPP8);LOC105040786(PP1);LOC105041323(PYM);LOC105041328(ERF1-3);LOC105041333(--);LOC105041650(Acin1);LOC105041813(GSPT…	K03265+K13126+K12876+K14411+K13126+K00565+K14399+K13126+K14328+K14400+K11584+K14407+K11584+K06269+K06269+K14294+K03265+K13114+K12875+K03267+K14396+K14401+K14416+K12877+K14411+K06100+K12882+K12881+K06269+K14406+K06269+K12812+K14397+K11584+K14399+K04354+K14411+K03265+K14294+K14404+K11584+K14409+K13126+K14398+K14325+K14407+K15544+K14404+K11583+K11584+K03267+K12881+K13126+K14396+K14397+K14402+K11584+…
Metabolism	Biosynthesis of other secondary metabolites	Glucosinolate biosynthesis	1	6	0.985324	1	ko00966	LOC105058186(BCAT2)	K00826
Genetic Information Processing	Replication and repair	Nucleotide excision repair	33	86	0.99139	1	ko03420	LOC105033029(Os08g0175300);LOC105033574(Mnat1);LOC105033758(Pole3);LOC105036598(RFC3);LOC105037514(RFC3);LOC105039800(XPD);LOC105039914(RPA3);LOC105040593(--);LOC105041903(DPB2);LOC105042470(CYCH1-1);LOC105043197(GTF2H2);LOC105043570(EFR);LOC105043789(UVH1);LOC105044402(RPA1E);LOC105046232(DDB2);LOC105046296(Os02g0805200);LOC105047098(LIG6);LOC105047264(At4g28440);LOC105051804(POLD1);LOC105051821…	K02335+K10842+K02326+K10756+K10756+K10844+K10740+K03504+K02325+K06634+K03142+K10839+K10848+K07466+K10140+K04802+K10747+K07466+K02327+K10755+K10740+K03505+K03142+K07466+K10747+K10756+K03505+K10609+K10747+K10756+K10845+K10839+K10756
Genetic Information Processing	Transcription	Basal transcription factors	21	61	0.996219	1	ko03022	LOC105032267(TAF1);LOC105032517(TAF4B);LOC105032799(PBRP1);LOC105033574(Mnat1);LOC105033669(TAF5);LOC105034549(PBRP1);LOC105036417(--);LOC105037527(TAF10);LOC105039498(TAF6);LOC105039800(XPD);LOC105042470(CYCH1-1);LOC105043197(GTF2H2);LOC105044010(--);LOC105052582(TAF13);LOC105053666(GTF2H2);LOC105055048(TFIIB);LOC105056419(TAF9);LOC105058040(TAF4B);LOC105058624(TAF4B);LOC105059610(TFIIB);MSTRG.1…	K03125+K03129+K03124+K10842+K03130+K03124+K03136+K03134+K03131+K10844+K06634+K03142+K14649+K03127+K03142+K03124+K03133+K03129+K03129+K03124+K10845
Environmental Information Processing	Signal transduction	Phosphatidylinositol signaling system	35	95	0.997443	1	ko04070	LOC105032060(CAM-1);LOC105035282(CAM-1);LOC105035523(dfr1);LOC105036034(IMP3);LOC105039595(DGK7);LOC105041983(FAB1B);LOC105042656(SAC7);LOC105044614(PLC4);LOC105045440(DGK5);LOC105045828(PLC6);LOC105046454(CDS1);LOC105046983(DGK5);LOC105048683(--);LOC105049214(IMPL1);LOC105050778(DGK7);LOC105051760(Os12g0183300);LOC105051833(FAB1B);LOC105052364(CML46);LOC105053208(FAB1B);LOC105054063(VIP2);LOC105…	K02183+K02183+K02183+K10047+K00901+K00921+K21797+K05857+K00901+K05857+K00981+K00901+K02183+K01092+K00901+K15422+K00921+K02183+K00921+K13024+K20279+K02183+K00921+K05857+K02183+K00901+K00913+K00921+K18649+K02183+K00889+K00913+K00889+K00889+K00901
Cellular Processes	Transport and catabolism	Phagosome	53	136	0.997554	1	ko04145	LOC105032591(TUBB2);LOC105033235(TUBB5);LOC105033784(VHA-G1);LOC105034593(TUBB2);LOC105035258(TUBB1);LOC105035914(TUBB4);LOC105035928(CRT3);LOC105036472(At2g45070);LOC105037397(CVA69.24);LOC105037559(sec61a);LOC105038066(VMAC1);LOC105038582(OsI_14861);LOC105038721(sec61a);LOC105039178(RAC3);LOC105039332(CVA69.24);LOC105039926(Os07g0246200);LOC105041299(TUBB1);LOC105041983(FAB1B);LOC105042885(TUBB…	K07375+K07375+K02152+K07375+K07375+K07375+K08057+K09481+K02145+K10956+K02155+K01365+K10956+K04392+K02145+K08057+K07375+K00921+K07375+K04392+K09481+K02152+K07375+K02154+K07375+K02147+K04392+K07375+K07375+K07889+K10956+K00921+K07889+K00921+K07375+K07897+K07374+K00921+K02149+K07374+K00921+K08057+K07375+K08492+K07375+K07374+K07374+K02147+K02147+K07342+K10956+K08057+K09481
Metabolism	Amino acid metabolism	Tryptophan metabolism	21	63	0.998074	1	ko00380	LOC105033511(CYP81E1);LOC105035471(YUC11);LOC105036465(At4g34880);LOC105036496(At4g34880);LOC105037554(At4g34880);LOC105037565(CYP81D11);LOC105039648(ALDH2B7);LOC105042131(CYP78A4);LOC105042655(CAT1);LOC105043195(TDC2);LOC105043499(ALDH3F1);LOC105044087(At4g34880);LOC105046017(SNAT1);LOC105050327(ALDH2B7);LOC105051810(ALDH3H1);LOC105052686(TDC1);LOC105054396(At4g34880);LOC105054906(CAT2);LOC10505…	K07409+K11816+K01426+K01426+K01426+K07409+K00128+K07409+K03781+K01593+K00128+K01426+K22450+K00128+K00128+K01593+K01426+K03781+K01426+K00626+K22450
Genetic Information Processing	Folding, sorting and degradation	Protein processing in endoplasmic reticulum	125	298	0.998992	1	ko04141	LOC105032307(HSP70);LOC105032467(HSP90-6);LOC105033620(RPN2);LOC105034094(AERO1);LOC105034534(OST1A);LOC105034860(Os03g0216600);LOC105035463(--);LOC105035928(CRT3);LOC105036056(UBC9);LOC105036134(UBC9);LOC105036472(At2g45070);LOC105036582(HSP81-1);LOC105037559(sec61a);LOC105038475(PDI);LOC105038577(CHIP);LOC105038626(GCN2);LOC105038674(HSP70);LOC105038721(sec61a);LOC105038834(--);LOC105038974(HSP…	K03283+K09487+K12667+K10950+K12666+K05546+K13250+K08057+K06689+K06689+K09481+K04079+K10956+K09580+K09561+K16196+K03283+K10956+K14009+K04079+K04079+K01230+K14004+K09584+K09517+K07953+K08057+K13993+K06689+K07151+K09580+K13993+K13993+K14003+K13993+K03237+K13993+K08852+K10666+K09490+K10839+K13989+K03094+K13249+K03283+K09481+K13984+K08288+K07953+K09584+K07953+K03347+K03283+K13993+K12670+K01456+K12669+…
Metabolism	Energy metabolism	Oxidative phosphorylation	81	204	0.999345	1	ko00190	LOC105032917(At2g33220);LOC105033049(AVP1);LOC105033210(MTACP2);LOC105033300(IPP);LOC105033784(VHA-G1);LOC105034637(AVP1);LOC105034875(At3g18410);LOC105036125(At5g47890);LOC105037397(CVA69.24);LOC105038066(VMAC1);LOC105038450(--);LOC105039235(At1g51650);LOC105039332(CVA69.24);LOC105039565(COX6B-3);LOC105039663(Os04g0656100);LOC105041117(EMB1467);LOC105041149(ATPB);LOC105041435(COX6B-1);LOC1050417…	K11353+K01507+K03955+K01507+K02152+K01507+K03966+K03946+K02145+K02155+K00416+K02135+K02145+K02267+K01535+K03934+K02133+K02267+K01507+K02140+K11352+K03949+K02152+K03955+K02154+K02113+K01535+K02136+K00236+K02133+K02133+K02147+K02265+K02138+K02133+K03934+K02267+K01507+K00235+K01507+K02135+K01535+K01535+K02115+K01507+K03955+K03938+K01507+K01535+K03950+K11352+K02134+K01535+K11353+K03953+K02137+K01535+…
Cellular Processes	Transport and catabolism	Endocytosis	87	224	0.99986	1	ko04144	LOC105032021(VPS2.2);LOC105032307(HSP70);LOC105032379(AGD5);LOC105032610(RAB11C);LOC105032740(VPS28-1);LOC105033539(VPS2.2);LOC105033970(PLD1);LOC105034005(GN);LOC105034085(Os11g0104900);LOC105034223(spg21);LOC105034523(RABA2A);LOC105034722(BIG2);LOC105035469(RABA5E);LOC105037875(PLDZETA1);LOC105037890(PLDDELTA);LOC105038554(RABA2A);LOC105038674(HSP70);LOC105039013(AGD12);LOC105039047(CHMP1);LOC1…	K12191+K03283+K12486+K07904+K12184+K12191+K01115+K18443+K04646+K19367+K07904+K18442+K07904+K01115+K01115+K07904+K03283+K12486+K12197+K12483+K07937+K12471+K12183+K01528+K10365+K07904+K12193+K03283+K07901+K19476+K01115+K10364+K12471+K03283+K04646+K12194+K07904+K12189+K01115+K07904+K07904+K12183+K01528+K19476+K07904+K07904+K07904+K07889+K19476+K05755+K01115+K18442+K18464+K03283+K07904+K12194+K12486+…
Cellular Processes	Transport and catabolism	Autophagy - other eukaryotes	12	47	0.999873	1	ko04136	LOC105033519(ATG11);LOC105034200(ATG101);LOC105034788(ATG101);LOC105043066(ATG9);LOC105043620(ATG8F);LOC105051292(ATG16);LOC105052015(ATG13B);LOC105054049(ATG13A);LOC105054241(ATG1A);LOC105055257(ATG5);LOC105056261(TOR);LOC105056880(ATG1C)	K08330+K19730+K19730+K17907+K08341+K17890+K08331+K08331+K08269+K08339+K07203+K08269
Genetic Information Processing	Folding, sorting and degradation	Ubiquitin mediated proteolysis	68	189	0.999983	1	ko04120	LOC105032451(UPL1);LOC105032609(elc1);LOC105034033(LUL4);LOC105034409(UBA1);LOC105036056(UBC9);LOC105036134(UBC9);LOC105037028(APC1);LOC105038577(CHIP);LOC105038728(APC2);LOC105039099(COP1);LOC105039316(UBC22);LOC105040099(APC4);LOC105040742(UBC10);LOC105040874(--);LOC105040875(--);LOC105041516(UBC26);LOC105041892(SINAT2);LOC105042389(UBC24);LOC105042540(CDC20-1);LOC105043171(RZPF34);LOC105043996…	K10592+K03872+K10604+K03178+K06689+K06689+K03348+K09561+K03349+K10143+K10583+K03351+K06689+K10581+K10581+K10581+K04506+K10581+K03363+K10144+K03094+K10599+K03364+K03348+K10573+K03875+K03347+K06688+K03178+K10140+K20217+K03357+K10581+K03873+K06689+K10583+K10592+K10573+K03354+K03354+K04554+K10573+K10688+K03094+K03355+K10599+K10571+K10143+K10573+K10575+K03178+K10578+K04506+K06688+K10144+K10598+K10606+…
Genetic Information Processing	Folding, sorting and degradation	SNARE interactions in vesicular transport	12	55	0.999997	1	ko04130	LOC105035484(SYP132);LOC105038337(YKT61);LOC105038360(SYP61);LOC105041904(SYP112);LOC105047636(VTI13);LOC105048970(--);LOC105051984(SYP61);LOC105052011(YKT61);LOC105059094(BET11);LOC105059502(GOS12);LOC105059830(SYP81);LOC105060223(GOS11)	K08486+K08516+K08498+K08486+K08493+K08507+K08498+K08516+K08504+K08495+K08492+K08495
Metabolism	Energy metabolism	Photosynthesis	23	90	1	1	ko00195	ElguCp067(psbB);LOC105032043(PSBP);LOC105033044(FDX3);LOC105034183(FD2);LOC105035741(FDC2);LOC105038844(PSAL);LOC105043122(PSAE);LOC105044241(PSAH);LOC105046198(ATPD);LOC105046700(PSAK);LOC105046752(PSAF);LOC105046935(PSBQ1);LOC105047072(PSBO);LOC105049872(petC);LOC105050039(PSAG);LOC105051242(ATPC1);LOC105053650(PSAE2);LOC105053658(PSB28);LOC105054056(PSBY);LOC105055013(psaD);LOC105056630(PNSL2)…	K02704+K02717+K02639+K02639+K02639+K02699+K02693+K02695+K02113+K02698+K02694+K08901+K02716+K02636+K08905+K02115+K02693+K08903+K02723+K02692+K08901+K02717+K02113
Organismal Systems	Environmental adaptation	Plant-pathogen interaction	190	482	1	1	ko04626	LOC105032060(CAM-1);LOC105032236(CNGC4);LOC105032244(CNGC4);LOC105032467(HSP90-6);LOC105033130(SMH6);LOC105033230(TT2);LOC105033428(MYB30);LOC105033635(RPS2);LOC105033743(TUFB1);LOC105033753(CML48);LOC105034079(CPK3);LOC105034135(MYB93);LOC105034278(PBS1);LOC105034436(PTI1);LOC105034876(MYB93);LOC105035282(CAM-1);LOC105035404(TUFA);LOC105035523(dfr1);LOC105035724(RAX3);LOC105036259(SGT1);LOC10503…	K02183+K05391+K05391+K09487+K09422+K09422+K09422+K13459+K02358+K13448+K13412+K09422+K13430+K13436+K09422+K02183+K02358+K02183+K09422+K12795+K04079+K09422+K12795+K13427+K13427+K09422+K13427+K09422+K00864+K09422+K09422+K02358+K09422+K04079+K04079+K13448+K13457+K00864+K05391+K05391+K09422+K18835+K05391+K13413+K09422+K13436+K09422+K04368+K14512+K15397+K13414+K12795+K09422+K09422+K13412+K09422+K09422+…

## Sheet: TO-vs-SO
KEGG_A_class	KEGG_B_class	Pathway	TO-vs-SO (1724)	All (6501)	Pvalue	Qvalue	Pathway ID	Genes	K_IDs
Metabolism	Global and overview maps	Biosynthesis of secondary metabolites	497	1386	2.52e-18	3.33e-16	ko01110	LOC105032269(CHLP);LOC105032523(PER35);LOC105032541(AG118);LOC105032553(MAO1B);LOC105032597(UGT709C2);LOC105032877(PER11);LOC105033000(AAT);LOC105033254(PER51);LOC105033284(ASB1);LOC105033295(DFR);LOC105033308(GSVIVT00037159001);LOC105033318(GSVIVT00037159001);LOC105033349(CYP98A2);LOC105033424(PAL);LOC105033467(GPAT5);LOC105033486(tal);LOC105033510(CYP81E8);LOC105033511(CYP81E1);LOC105033632(THA…	K10960+K00430+K00818+K05933+K21373+K00430+K15849+K00430+K01658+K13082+K00430+K00430+K09754+K10775+K13508+K00616+K07409+K07409+K01620+K16860+K05350+K03781+K01597+K01641+K22013+K10760+K05359+K00660+K09837+K00940+K01081+K05349+K01610+K02492+K00430+K00318+K00001+K00660+K00660+K00430+K00162+K00600+K00549+K01188+K03183+K01662+K05933+K03841+K22772+K00549+K00616+K01918+K00627+K08695+K14184+K00660+K01114+…
Metabolism	Global and overview maps	Metabolic pathways	822	2577	1.52e-15	1e-13	ko01100	ElguCp001(psbA);ElguCp042(ndhK);ElguCp048(rbcL);LOC105031981(SAMDC);LOC105032043(PSBP);LOC105032082(SBH1);LOC105032174(CAB40);LOC105032253(At5g07830);LOC105032269(CHLP);LOC105032321(CAB13);LOC105032394(SAHH);LOC105032403(AAE16);LOC105032431(TSO2);LOC105032523(PER35);LOC105032541(AG118);LOC105032553(MAO1B);LOC105032706(Os02g0639600);LOC105032738(SPHK2);LOC105032812(LPEAT1);LOC105032877(PER11);LOC1…	K02703+K05582+K01601+K01611+K02717+K04713+K08912+K07964+K10960+K08914+K01251+K01897+K10808+K00430+K00818+K05933+K04712+K04718+K13510+K00430+K02350+K01897+K11353+K15849+K07964+K08679+K03955+K00430+K01658+K13082+K00430+K00430+K09754+K01179+K10775+K13508+K00616+K07409+K07409+K16904+K12667+K06041+K01620+K16860+K02326+K05350+K02563+K15730+K03715+K08678+K01597+K12448+K03955+K01641+K10760+K05359+K00660+…
Metabolism	Biosynthesis of other secondary metabolites	Phenylpropanoid biosynthesis	94	179	6.12e-14	2.69e-12	ko00940	LOC105032523(PER35);LOC105032877(PER11);LOC105033254(PER51);LOC105033308(GSVIVT00037159001);LOC105033318(GSVIVT00037159001);LOC105033349(CYP98A2);LOC105033424(PAL);LOC105033762(BGLU1);LOC105034542(BACOVA_02659);LOC105034583(PER47);LOC105034682(PER3);LOC105035046(BGLU4);LOC105036001(BGLU25);LOC105036005(CCR1);LOC105036974(PER12);LOC105037109(BGLU13);LOC105037184(HST);LOC105037657(CAD3);LOC10503803…	K00430+K00430+K00430+K00430+K00430+K09754+K10775+K05350+K05349+K00430+K00430+K01188+K01188+K09753+K00430+K01188+K13065+K00083+K00430+K00430+K01904+K01904+K00430+K00430+K00430+K22395+K22395+K00430+K00430+K00430+K00430+K05350+K05349+K01904+K00430+K09755+K09755+K00083+K05350+K05350+K05350+K00430+K00430+K00430+K00487+K11188+K00430+K00430+K00430+K00487+K05349+K05349+K00430+K18368+K22395+K00487+K00430+…
Metabolism	Biosynthesis of other secondary metabolites	Flavonoid biosynthesis	35	54	3.66e-09	1.21e-07	ko00941	LOC105033295(DFR);LOC105033349(CYP98A2);LOC105034198(CHS3);LOC105034617(CHS3);LOC105034618(CHS3);LOC105035639(ANR);LOC105035716(CHS3);LOC105035842(ANS);LOC105035984(CHI);LOC105036364(CHS3);LOC105036921(CHS1);LOC105037184(HST);LOC105041005(CHS2);LOC105041053(LAR);LOC105041605(UGT88F3);LOC105041610(UGT88F3);LOC105044830(CYP73A16);LOC105045978(CHI3);LOC105045995(CYP73A13);LOC105048473(ANT18);LOC1050…	K13082+K09754+K00660+K00660+K00660+K08695+K00660+K05277+K01859+K00660+K00660+K13065+K00660+K13081+K22845+K22845+K00487+K01859+K00487+K13082+K00487+K00660+K01859+K00487+K09754+K13065+K05277+K00475+K05280+K00487+K05280+K00475+K13065+K13065+K00660
Metabolism	Carbohydrate metabolism	Starch and sucrose metabolism	71	160	6.23e-07	1.64e-05	ko00500	LOC105033388(CEL1);LOC105033762(BGLU1);LOC105034299(FRK1);LOC105034542(BACOVA_02659);LOC105034592(FRK2);LOC105035046(BGLU4);LOC105035228(GLU2);LOC105035544(GLU12);LOC105036001(BGLU25);LOC105037109(BGLU13);LOC105037153(IVR1);LOC105038262(CIN3);LOC105039195(TPS9);LOC105039584(TPS9);LOC105040139(AGPL4);LOC105040520(HXK2);LOC105040918(Os06g0160700);LOC105041086(At2g01630);LOC105041182(BGLU1);LOC10504…	K01179+K05350+K00847+K05349+K00847+K01188+K01179+K01179+K01188+K01188+K01193+K01193+K16055+K16055+K00975+K00844+K00703+K19891+K05350+K16055+K01087+K01179+K00695+K01835+K16055+K05349+K13679+K01194+K01194+K00847+K01193+K01087+K05350+K05350+K05350+K01179+K05349+K05349+K16055+K00975+K00847+K16055+K00975+K00695+K16055+K00847+K01193+K19892+K01188+K01087+K00695+K01188+K01188+K00705+K01176+K00703+K19893+…
Genetic Information Processing	Replication and repair	DNA replication	34	68	2.77e-05	0.00061	ko03030	LOC105032874(ROA2);LOC105033758(Pole3);LOC105035014(RPA2B);LOC105035197(POL2A);LOC105036598(RFC3);LOC105037415(RFC4);LOC105038038(Os01g0868300);LOC105039914(RPA3);LOC105039933(MCM7);LOC105040593(--);LOC105040883(Os05g0235800);LOC105041903(DPB2);LOC105042143(At1g67320);LOC105046296(Os02g0805200);LOC105047096(At4g11060);LOC105047127(MCM4);LOC105050563(Os02g0805200);LOC105050977(OsI_36121);LOC105051…	K02541+K02326+K10739+K02324+K10756+K10755+K02320+K10740+K02210+K03504+K02542+K02325+K02685+K04802+K03111+K02212+K04802+K02540+K02321+K02684+K02327+K10755+K10740+K02210+K10756+K10742+K10739+K07466+K10756+K10745+K02209+K10756+K10756+K04802
Metabolism	Metabolism of cofactors and vitamins	Ubiquinone and other terpenoid-quinone biosynthesis	25	45	3.32e-05	0.000626	ko00130	LOC105035064(MENG);LOC105035707(HPD);LOC105039259(4CL2);LOC105039619(4CL2);LOC105040573(COQ3);LOC105040851(VTE1);LOC105040940(naat-A);LOC105041933(ABC4);LOC105042958(4CLL1);LOC105044830(CYP73A16);LOC105045995(CYP73A13);LOC105046963(At4g27270);LOC105047162(MENB);LOC105049276(CYP73A12);LOC105050370(4CL2);LOC105050389(At4g27270);LOC105052309(CYP73A13);LOC105052675(At4g27270);LOC105052944(HGGT);LOC10…	K03183+K00457+K01904+K01904+K00591+K09834+K00815+K02548+K01904+K00487+K00487+K03809+K01661+K00487+K01904+K03809+K00487+K03809+K09833+K02552+K01904+K00487+K00815+K14759+K09834
Metabolism	Metabolism of other amino acids	Cyanoamino acid metabolism	25	47	8.75e-05	0.00128	ko00460	LOC105033762(BGLU1);LOC105034073(fmdA);LOC105034542(BACOVA_02659);LOC105034921(SHM4);LOC105035046(BGLU4);LOC105036001(BGLU25);LOC105037109(BGLU13);LOC105038874(SHM4);LOC105041182(BGLU1);LOC105042391(BACOVA_02659);LOC105043037(CYSC);LOC105044226(BGLU18);LOC105044229(BGLU18);LOC105044265(BGLU18);LOC105044445(GGT3);LOC105046271(BACOVA_02659);LOC105046272(BACOVA_02659);LOC105055978(BGLU6);LOC10505747…	K05350+K01455+K05349+K00600+K01188+K01188+K01188+K00600+K05350+K05349+K13034+K05350+K05350+K05350+K18592+K05349+K05349+K01188+K01188+K01188+K01188+K01188+K01188+K01188+K05349
Metabolism	Biosynthesis of other secondary metabolites	Stilbenoid, diarylheptanoid and gingerol biosynthesis	19	32	8.75e-05	0.00128	ko00945	LOC105033349(CYP98A2);LOC105037184(HST);LOC105040963(ROMT);LOC105040965(ROMT);LOC105040966(ROMT);LOC105040967(ROMT);LOC105044072(ROMT);LOC105044074(ROMT);LOC105044075(ROMT);LOC105044117(ROMT);LOC105044830(CYP73A16);LOC105045995(CYP73A13);LOC105049276(CYP73A12);LOC105052309(CYP73A13);LOC105052441(CYP98A2);LOC105053765(ACT-2);LOC105057212(CYP73A13);LOC105060153(PHT1);LOC105060154(HCT1)	K09754+K13065+K16040+K16040+K16040+K16040+K16040+K16040+K16040+K16040+K00487+K00487+K00487+K00487+K09754+K13065+K00487+K13065+K13065
Metabolism	Energy metabolism	Photosynthesis - antenna proteins	14	21	0.000133064	0.00176	ko00196	LOC105032174(CAB40);LOC105032321(CAB13);LOC105032432(CAB7);LOC105033408(LHCA1);LOC105035084(CAB-151);LOC105036918(LHCB5);LOC105037272(LHCB5);LOC105039517(CAB8);LOC105041013(CAB40);LOC105046981(LHCB4.2);LOC105047188(CAB21);LOC105048687(CAB40);LOC105056620(lhcA-P4);LOC105058393(CAP10A)	K08912+K08914+K08908+K08907+K08913+K08916+K08916+K08909+K08912+K08915+K08912+K08912+K08910+K08917
Genetic Information Processing	Replication and repair	Mismatch repair	27	57	0.000558258	0.0067	ko03430	LOC105035014(RPA2B);LOC105036598(RFC3);LOC105037415(RFC4);LOC105038513(MLH1);LOC105039914(RPA3);LOC105040286(MSH7);LOC105040593(--);LOC105041179(EXO1);LOC105046296(Os02g0805200);LOC105047096(At4g11060);LOC105050563(Os02g0805200);LOC105051715(MLH1);LOC105051804(POLD1);LOC105051821(RFC2);LOC105052578(RPA3);LOC105053122(RFC3);LOC105053216(MSH6);LOC105053866(EXO1);LOC105054823(MSH3);LOC105055235(MLH3…	K10739+K10756+K10755+K08734+K10740+K08737+K03504+K10746+K04802+K03111+K04802+K08734+K02327+K10755+K10740+K10756+K08737+K10746+K08736+K08739+K08739+K10739+K07466+K10756+K10756+K10756+K04802
Metabolism	Biosynthesis of other secondary metabolites	Indole alkaloid biosynthesis	14	24	0.000973419	0.0107	ko00901	LOC105037808(At1g28610);LOC105038476(At1g31550);LOC105038486(At1g28570);LOC105038495(At1g28570);LOC105038503(At1g28650);LOC105038522(At1g28650);LOC105038530(At1g31550);LOC105040662(At5g45910);LOC105040666(At5g45910);LOC105048177(At5g45910);LOC105049782(TYDC1);LOC105052686(TDC1);LOC109505856(At1g28570);LOC114914022(At1g28580)	K21026+K21026+K21026+K21026+K21026+K21026+K21026+K21026+K21026+K21026+K01593+K01593+K21026+K21026
Metabolism	Lipid metabolism	Fatty acid degradation	27	60	0.0014833	0.0151	ko00071	LOC105032403(AAE16);LOC105032905(LACS6);LOC105034612(At1g32780);LOC105035642(LACS2);LOC105036492(ADH1);LOC105038502(ADH3);LOC105038505(ADH1);LOC105039221(LACS4);LOC105040700(LACS4);LOC105040837(MFP);LOC105041436(At5g42250);LOC105041633(ACX2);LOC105043155(PED1);LOC105043499(ALDH3F1);LOC105044588(ACX4);LOC105044978(LACS1);LOC105045176(MFP2);LOC105048300(MFP);LOC105048564(CYP86A1);LOC105048992(CYP72…	K01897+K01897+K00001+K01897+K18857+K18857+K18857+K01897+K01897+K10527+K00121+K00232+K07513+K00128+K00232+K01897+K10527+K10527+K15401+K07425+K07425+K00128+K01897+K07513+K00001+K00232+K07513
Metabolism	Amino acid metabolism	Phenylalanine metabolism	24	52	0.00175046	0.0165	ko00360	LOC105033000(AAT);LOC105033424(PAL);LOC105035707(HPD);LOC105037554(At4g34880);LOC105039259(4CL2);LOC105039619(4CL2);LOC105040940(naat-A);LOC105042958(4CLL1);LOC105044087(At4g34880);LOC105044252(Os01g0760600);LOC105044830(CYP73A16);LOC105045995(CYP73A13);LOC105046503(AO1);LOC105049276(CYP73A12);LOC105049782(TYDC1);LOC105050370(4CL2);LOC105052309(CYP73A13);LOC105052686(TDC1);LOC105053813(4CL2);LOC1…	K15849+K10775+K00457+K01426+K01904+K01904+K00815+K01904+K01426+K14454+K00487+K00487+K00276+K00487+K01593+K01904+K00487+K01593+K01904+K10775+K10775+K00487+K01426+K00815
Metabolism	Metabolism of terpenoids and polyketides	Brassinosteroid biosynthesis	15	28	0.0020896	0.0179	ko00905	LOC105036848(CYP709B3);LOC105040406(CYP90D2);LOC105042083(CYP750A1);LOC105042084(CYP75B2);LOC105044217(CYP709B2);LOC105044218(CYP709B1);LOC105046233(CYP90A3);LOC105046291(DET2);LOC105055939(CYP90B2);LOC105057148(CYP85A1);LOC105058109(CYP85A1);LOC105058149(CYP90B2);LOC105058282(CYP90B2);LOC105059996(CYP90D2);LOC105060809(CYP724B1)	K15639+K09589+K20623+K20623+K15639+K15639+K09588+K09591+K09587+K09590+K09590+K09587+K09587+K12638+K12639
Metabolism	Carbohydrate metabolism	Amino sugar and nucleotide sugar metabolism	61	166	0.00216929	0.0179	ko00520	LOC105033187(GAE6);LOC105033832(UXS5);LOC105033866(UEL-1);LOC105034144(SQD1);LOC105034299(FRK1);LOC105034592(FRK2);LOC105034893(HEXO3);LOC105036169(CHIT3);LOC105036181(AXS2);LOC105036993(CHIT3);LOC105037638(CHIT3);LOC105039344(GALAK);LOC105040139(AGPL4);LOC105040520(HXK2);LOC105040562(RHM1);LOC105041054(RHM1);LOC105042097(PGM1);LOC105042660(GAUT3);LOC105043430(UGE1);LOC105043531(At5g51830);LOC105…	K08679+K08678+K12448+K06118+K00847+K00847+K12373+K01183+K12449+K01183+K01183+K18677+K00975+K00844+K12450+K12450+K01835+K13648+K01784+K00847+K08678+K08678+K10046+K13379+K01183+K01183+K01809+K00975+K12448+K12447+K00847+K00975+K12446+K01183+K00966+K13648+K00770+K13648+K00847+K10046+K12451+K12451+K00012+K15920+K00966+K08678+K08678+K12373+K08678+K13648+K01784+K20547+K00844+K01810+K00326+K20547+K01183+…
Metabolism	Lipid metabolism	alpha-Linolenic acid metabolism	27	64	0.00455765	0.0354	ko00592	LOC105036492(ADH1);LOC105038135(LCAT3);LOC105038502(ADH3);LOC105038505(ADH1);LOC105039328(CYP74A2);LOC105039460(LOX2.1);LOC105040402(CYP74A2);LOC105040837(MFP);LOC105041633(ACX2);LOC105043155(PED1);LOC105044588(ACX4);LOC105045176(MFP2);LOC105045555(SDP1);LOC105047523(AOC);LOC105048300(MFP);LOC105048738(PLA2-III);LOC105051386(LOX6);LOC105051591(OPR2);LOC105053112(Os03g0179900);LOC105053607(PED1);L…	K18857+K22389+K18857+K18857+K01723+K00454+K01723+K10527+K00232+K07513+K00232+K10527+K14674+K10525+K10527+K01047+K00454+K05894+K00454+K07513+K00232+K10529+K22389+K07513+K10526+K10526+K05894
Metabolism	Metabolism of terpenoids and polyketides	Carotenoid biosynthesis	16	35	0.0110445	0.081	ko00906	LOC105033850(CYP707A5);LOC105034264(CYP97C1);LOC105035937(AO1);LOC105038832(VDE1);LOC105042411(CRTISO1);LOC105043314(CA2);LOC105045554(ZSD1);LOC105046802(NCED);LOC105053408(D27);LOC105053512(CYP707A5);LOC105054212(CA2);LOC105057721(LCY-E);LOC105058241(CYP707A7);LOC105058894(PSY);LOC105059614(NCED);LOC105060468(PSY)	K09843+K09837+K09842+K09839+K09835+K15746+K09841+K09840+K17911+K09843+K15746+K06444+K09843+K02291+K09840+K02291
Metabolism	Lipid metabolism	Cutin, suberine and wax biosynthesis	14	30	0.0138119	0.096	ko00073	LOC105032702(CYP86B1);LOC105033629(HTH);LOC105042104(PXG4);LOC105042106(PXG4);LOC105042911(CYP86A2);LOC105044187(SOP1);LOC105044200(CER1);LOC105048564(CYP86A1);LOC105049012(HHT1);LOC105051025(HHT1);LOC105053723(CYP86B1);LOC105055747(CER1);LOC105058127(HHT1);LOC105061386(FAR4)	K15402+K15403+K17991+K17991+K15398+K17991+K15404+K15401+K15400+K15400+K15402+K15404+K15400+K13356
Metabolism	Amino acid metabolism	Cysteine and methionine metabolism	44	127	0.0252767	0.167	ko00270	LOC105031981(SAMDC);LOC105032394(SAHH);LOC105032553(MAO1B);LOC105034775(CMT2);LOC105034922(SAHH);LOC105035031(Os12g0623900);LOC105035107(MAO1B);LOC105035375(Os12g0623900);LOC105038457(MMDH);LOC105038875(SAHH);LOC105040082(SAMS);LOC105040940(naat-A);LOC105041737(At3g47520);LOC105042338(MTN1);LOC105042364(MTN1);LOC105042908(SAT1);LOC105043037(CYSC);LOC105043325(ACS2);LOC105043483(MGL);LOC105044252(…	K01611+K01251+K05933+K00558+K01251+K00549+K05933+K00549+K00026+K01251+K00789+K00815+K00026+K01244+K01244+K00640+K13034+K20772+K01761+K14454+K01919+K21456+K01611+K00827+K22846+K01011+K01762+K00547+K00899+K01611+K05933+K00549+K08967+K00549+K00016+K00640+K00558+K00558+K00789+K00547+K00826+K00815+K00026+K05933
Metabolism	Glycan biosynthesis and metabolism	Mannose type O-glycan biosyntheis	7	13	0.0330845	0.208	ko00515	LOC105041135(--);LOC105041137(eogt);LOC105041140(--);LOC105041141(EOGT);LOC105041142(--);LOC105041144(eogt);LOC105041145(EOGT)	K18207+K18207+K18207+K18207+K18207+K18207+K18207
Metabolism	Carbohydrate metabolism	Galactose metabolism	22	58	0.0370932	0.223	ko00052	LOC105033561(RFS6);LOC105035858(AGAL2);LOC105037153(IVR1);LOC105038174(RFS1);LOC105038175(RFS1);LOC105038262(CIN3);LOC105040501(PFK3);LOC105040520(HXK2);LOC105041408(PFK5);LOC105042097(PGM1);LOC105043430(UGE1);LOC105043595(IVR1);LOC105047160(GOLS1);LOC105049301(USP);LOC105054034(IVR1);LOC105056490(RFS2);LOC105056540(GALM);LOC105057305(GOLS2);LOC105059313(UGE1);LOC105060091(HXK1);LOC105060774(PFK2…	K06617+K07407+K01193+K06617+K06617+K01193+K00850+K00844+K00850+K01835+K01784+K01193+K18819+K12447+K01193+K06617+K01785+K18819+K01784+K00844+K00850+K12447
Metabolism	Carbohydrate metabolism	Glycolysis / Gluconeogenesis	56	173	0.0485573	0.279	ko00010	LOC105034557(PCKA);LOC105034612(At1g32780);LOC105034723(E1-BETA-2);LOC105035321(Os03g0267300);LOC105035588(LTA2);LOC105036492(ADH1);LOC105036547(AKR4C9);LOC105036589(ENO1);LOC105038009(FBPban1);LOC105038446(PDC1);LOC105038468(EMB3003);LOC105038502(ADH3);LOC105038505(ADH1);LOC105039219(ENO1);LOC105039282(--);LOC105039685(GAPCP2);LOC105040020(LPD1);LOC105040501(PFK3);LOC105040520(HXK2);LOC105040705…	K01610+K00001+K00162+K03841+K00627+K18857+K00002+K01689+K03841+K01568+K00627+K18857+K18857+K01689+K01792+K00134+K00382+K00850+K00844+K00873+K00850+K00121+K01835+K00873+K00128+K01913+K01803+K15633+K00002+K00873+K01623+K00895+K03841+K00161+K00895+K00128+K00134+K00627+K00001+K00016+K00873+K01803+K01785+K00002+K15633+K01834+K01623+K00161+K00134+K03841+K00873+K00844+K01810+K00850+K01568+K00161
Metabolism	Metabolism of other amino acids	Taurine and hypotaurine metabolism	8	17	0.0552466	0.304	ko00430	LOC105037619(--);LOC105040364(PCO2);LOC105044445(GGT3);LOC105047705(PCO2);LOC105050670(PCO3);LOC105053136(GAD4);LOC105054306(PCO2);LOC105056494(GAD1)	K10712+K10712+K18592+K10712+K10712+K01580+K10712+K01580
Metabolism	Carbohydrate metabolism	Fructose and mannose metabolism	31	90	0.0580712	0.307	ko00051	LOC105034274(SDH);LOC105034299(FRK1);LOC105034592(FRK2);LOC105035321(Os03g0267300);LOC105037597(MAN1);LOC105038009(FBPban1);LOC105038959(MAN6);LOC105040138(MAN1);LOC105040501(PFK3);LOC105040520(HXK2);LOC105041408(PFK5);LOC105043531(At5g51830);LOC105045658(TPIP1);LOC105046004(MAN8);LOC105048424(PMI2);LOC105048474(FBA3);LOC105048497(MAN1);LOC105049380(PFP-ALPHA);LOC105049443(FBPban1);LOC105049809(F…	K00008+K00847+K00847+K03841+K19355+K03841+K19355+K19355+K00850+K00844+K00850+K00847+K01803+K19355+K01809+K01623+K19355+K00895+K03841+K00847+K00895+K00966+K00847+K01803+K00966+K01805+K01623+K00008+K03841+K00844+K00850
Metabolism	Metabolism of other amino acids	Glutathione metabolism	43	131	0.0626016	0.318	ko00480	LOC105032151(GSTF1);LOC105032162(GSTF1);LOC105032431(TSO2);LOC105034284(GPX2);LOC105036869(GSTF11);LOC105037245(DHAR1);LOC105037855(GSTU17);LOC105039351(GGCT2;2);LOC105041246(RNR1);LOC105042120(RNR2B);LOC105042254(GSTU17);LOC105042577(GSTF11);LOC105043364(GSTU17);LOC105043368(GSTU18);LOC105044445(GGT3);LOC105044585(GSH1);LOC105044685(GSTZ5);LOC105044931(HSP26-A);LOC105045274(GST3);LOC105045397(GS…	K00799+K00799+K10808+K00432+K00799+K21888+K00799+K22596+K10807+K10808+K00799+K00799+K00799+K00799+K18592+K01919+K00799+K00799+K00799+K21456+K00799+K00799+K00031+K10807+K00799+K00799+K22596+K01255+K00036+K00036+K21888+K00799+K00799+K00799+K21888+K00799+K00799+K00799+K00432+K00799+K00799+K00799+K00031
Metabolism	Amino acid metabolism	Phenylalanine, tyrosine and tryptophan biosynthesis	22	62	0.074705	0.365	ko00400	LOC105033000(AAT);LOC105033284(ASB1);LOC105034166(ADT2);LOC105036609(ADT6);LOC105037252(PAI1);LOC105038203(ADT6);LOC105039821(EMB3004);LOC105040155(ADT6);LOC105040940(naat-A);LOC105041687(SK3);LOC105041937(DHAPS-1);LOC105044252(Os01g0760600);LOC105046827(ADT6);LOC105048637(DAHPS2);LOC105054522(CS2);LOC105054771(EPSPS-1);LOC105055781(TRPA1);LOC105057876(CM3);LOC105058440(DHAPS-1);LOC105059449(EPSP…	K15849+K01658+K05359+K05359+K01817+K05359+K13832+K05359+K00815+K00891+K01626+K14454+K05359+K01626+K01736+K00800+K01695+K01850+K01626+K00800+K01735+K00815
Metabolism	Amino acid metabolism	Tyrosine metabolism	17	47	0.092998	0.438	ko00350	LOC105033000(AAT);LOC105034612(At1g32780);LOC105035707(HPD);LOC105036105(PPO);LOC105036492(ADH1);LOC105038502(ADH3);LOC105038505(ADH1);LOC105040940(naat-A);LOC105040979(HGO);LOC105041436(At5g42250);LOC105044252(Os01g0760600);LOC105045129(PPO);LOC105046503(AO1);LOC105049782(TYDC1);LOC105052686(TDC1);LOC105053731(At5g24760);LOC105059924(At5g53970)	K15849+K00001+K00457+K00422+K18857+K18857+K18857+K00815+K00451+K00121+K14454+K00422+K00276+K01593+K01593+K00001+K00815
Metabolism	Global and overview maps	Carbon metabolism	105	355	0.101029	0.46	ko01200	ElguCp048(rbcL);LOC105033486(tal);LOC105033846(CAT1);LOC105034073(fmdA);LOC105034557(PCKA);LOC105034723(E1-BETA-2);LOC105034921(SHM4);LOC105035321(Os03g0267300);LOC105035433(tal);LOC105035588(LTA2);LOC105035926(GDCST);LOC105036589(ENO1);LOC105037637(tal);LOC105038009(FBPban1);LOC105038099(PPDK1);LOC105038457(MMDH);LOC105038468(EMB3003);LOC105038874(SHM4);LOC105039219(ENO1);LOC105039446(CIT);LOC10…	K01601+K00616+K03781+K01455+K01610+K00162+K00600+K03841+K00616+K00627+K00605+K01689+K00616+K03841+K01006+K00026+K00627+K00600+K01689+K01647+K00134+K00382+K00850+K00844+K01647+K00873+K01602+K00850+K00121+K00026+K00873+K03781+K05298+K00640+K13034+K00855+K01900+K14454+K01913+K01803+K15633+K00297+K00873+K01807+K01807+K05605+K00297+K00031+K00281+K05605+K01647+K01623+K03841+K00058+K00616+K00161+K01100+…
Metabolism	Amino acid metabolism	Valine, leucine and isoleucine degradation	18	51	0.104862	0.461	ko00280	LOC105034095(HMGS);LOC105035226(HMGCL);LOC105040020(LPD1);LOC105043155(PED1);LOC105043499(ALDH3F1);LOC105045932(At3g08860);LOC105047243(At1g06550);LOC105047741(At4g13360);LOC105048694(MCCB);LOC105050327(ALDH2B7);LOC105051761(At5g09300);LOC105053607(PED1);LOC105057074(Os05g0125500);LOC105057347(MCCA);LOC105058186(BCAT2);LOC105059131(PED1);LOC105059342(HMGS);LOC114913723(--)	K01641+K01640+K00382+K07513+K00128+K00827+K05605+K05605+K01969+K00128+K00166+K07513+K00253+K01968+K00826+K07513+K01641+K05605
Metabolism	Metabolism of terpenoids and polyketides	Diterpenoid biosynthesis	13	35	0.110471	0.47	ko00904	LOC105040246(LE);LOC105040426(CYP701A6);LOC105040629(GA2OX3);LOC105043222(GA20ox1B);LOC105046893(GA2OX8);LOC105047970(CYP701A6);LOC105048141(GA2OX1);LOC105052066(GA2OX8);LOC105053968(KAO1);LOC105054284(GA20ox1B);LOC105059578(KAO);LOC105059898(KS1);LOC105059986(KS1)	K04124+K04122+K04125+K05282+K04125+K04122+K04125+K04125+K04123+K05282+K04123+K04121+K04121
Metabolism	Energy metabolism	Carbon fixation in photosynthetic organisms	31	96	0.121227	0.5	ko00710	ElguCp048(rbcL);LOC105034557(PCKA);LOC105035321(Os03g0267300);LOC105038009(FBPban1);LOC105038099(PPDK1);LOC105038457(MMDH);LOC105039685(GAPCP2);LOC105041203(RBCS1);LOC105041737(At3g47520);LOC105042746(GAPB);LOC105043976(At1g32060);LOC105044252(Os01g0760600);LOC105045658(TPIP1);LOC105046592(RPI3);LOC105046826(RPI2);LOC105048474(FBA3);LOC105049443(FBPban1);LOC105050547(At3g55800);LOC105050991(GAPA1…	K01601+K01610+K03841+K03841+K01006+K00026+K00134+K01602+K00026+K05298+K00855+K14454+K01803+K01807+K01807+K01623+K03841+K01100+K05298+K00134+K00855+K01803+K00051+K00814+K01623+K00134+K03841+K00026+K00855+K00028+K01595
Metabolism	Metabolism of terpenoids and polyketides	Zeatin biosynthesis	9	23	0.129388	0.518	ko00908	LOC105034155(IPT1);LOC105034323(CKX5);LOC105034779(CKX3);LOC105040417(CKX6);LOC105045337(CKX4);LOC105049138(IPT1);LOC105053099(CKX11);LOC105053404(CKX5);LOC105057678(CKX4)	K10760+K00279+K00279+K00279+K00279+K10760+K00279+K00279+K00279
Metabolism	Biosynthesis of other secondary metabolites	Flavone and flavonol biosynthesis	4	8	0.135763	0.527	ko00944	LOC105035325(RT);LOC105035689(UGT73C3);LOC105055971(CYP75B2);LOC105058071(CYP75B3)	K22772+K22771+K05280+K05280
Metabolism	Biosynthesis of other secondary metabolites	Isoquinoline alkaloid biosynthesis	11	30	0.146114	0.535	ko00950	LOC105033000(AAT);LOC105036105(PPO);LOC105040940(naat-A);LOC105044252(Os01g0760600);LOC105045129(PPO);LOC105046503(AO1);LOC105049782(TYDC1);LOC105051169(N4OMT);LOC105051171(N4OMT);LOC105052686(TDC1);LOC105059924(At5g53970)	K15849+K00422+K00815+K14454+K00422+K00276+K01593+K21311+K21311+K01593+K00815
Metabolism	Energy metabolism	Nitrogen metabolism	14	40	0.149527	0.535	ko00910	LOC105031978(ACA7);LOC105034073(fmdA);LOC105038255(ACA1);LOC105041350(ACA7);LOC105041491(GLT1);LOC105048068(BCA2);LOC105053917(GDH2);LOC105054453(CYN);LOC105057795(GS2);LOC105058500(BCA5);LOC105058949(GS1-2);LOC105060591(BCA5);LOC105060899(NIR);LOC114913690(ACA7)	K01674+K01455+K01674+K01674+K00264+K01673+K00261+K01725+K01915+K01673+K01915+K01673+K00366+K01674
Metabolism	Lipid metabolism	Linoleic acid metabolism	10	27	0.153236	0.535	ko00591	LOC105032459(Os03g0700700);LOC105033510(CYP81E8);LOC105033511(CYP81E1);LOC105039460(LOX2.1);LOC105041286(CYP71A26);LOC105045555(SDP1);LOC105048738(PLA2-III);LOC105051386(LOX6);LOC105053112(Os03g0179900);LOC105054692(LOX1.5)	K15718+K07409+K07409+K00454+K07418+K14674+K01047+K00454+K00454+K15718
Metabolism	Metabolism of cofactors and vitamins	Porphyrin and chlorophyll metabolism	19	57	0.153886	0.535	ko00860	LOC105032269(CHLP);LOC105034133(SGR);LOC105034558(HEMA1);LOC105036097(CRD1);LOC105040158(HO1);LOC105040656(CHLI);LOC105040808(NYC1);LOC105041385(HO2);LOC105045579(CHLD);LOC105047124(HY2);LOC105047824(HO1);LOC105048691(RCCR);LOC105048781(UROS);LOC105051924(CAO);LOC105053391(CLH2);LOC105057190(DCUP);LOC105057582(CHLH);LOC105058545(CHLP);LOC105059788(HEMB)	K10960+K22013+K02492+K04035+K21480+K03405+K13606+K21480+K03404+K08101+K21480+K13545+K01719+K13600+K08099+K01599+K03403+K10960+K01698
Genetic Information Processing	Replication and repair	Homologous recombination	22	68	0.168595	0.571	ko03440	LOC105032022(RECA);LOC105033323(MRE11);LOC105035014(RPA2B);LOC105039914(RPA3);LOC105040593(--);LOC105044204(BARD1);LOC105045060(At4g02110);LOC105046724(BRCA1);LOC105047096(At4g11060);LOC105051804(POLD1);LOC105051907(RECQL4A);LOC105052578(RPA3);LOC105052694(MRE11);LOC105055234(Brip1);LOC105055410(RPA2A);LOC105056091(RPA1B);LOC105057159(BRCA2B);LOC105057914(--);LOC105058584(RAD51);LOC105058864(BRCA…	K03553+K10865+K10739+K10740+K03504+K10683+K10728+K10683+K03111+K02327+K10901+K10740+K10865+K15362+K10739+K07466+K08775+K10881+K04482+K10683+K10875+K15362
Metabolism	Lipid metabolism	Steroid biosynthesis	16	48	0.180306	0.595	ko00100	LOC105035969(FK);LOC105042568(Smt2-1);LOC105044346(SMO2-1);LOC105045555(SDP1);LOC105046366(SMO2-1);LOC105049265(GgCAS1);LOC105049267(Os02g0139700);LOC105049359(DWF5);LOC105050866(DWF5);LOC105050974(Os01g0103600);LOC105051400(CPI1);LOC105055409(DIM);LOC105056895(SMO2-1);LOC105058937(DIM);LOC105060394(CYP51);LOC105061253(SQE1)	K00222+K08242+K14424+K14674+K14424+K01853+K01853+K00213+K00213+K01824+K08246+K09828+K14424+K09828+K05917+K00511
Metabolism	Lipid metabolism	Arachidonic acid metabolism	10	28	0.184685	0.595	ko00590	LOC105033771(wos2);LOC105034284(GPX2);LOC105041286(CYP71A26);LOC105044026(ptges2);LOC105044445(GGT3);LOC105045555(SDP1);LOC105048738(PLA2-III);LOC105048992(CYP72A15);LOC105049000(CYP72A1);LOC105057765(GPX5)	K15730+K00432+K07418+K05309+K18592+K14674+K01047+K07425+K07425+K00432
Cellular Processes	Transport and catabolism	Phagosome	41	136	0.191021	0.6	ko04145	LOC105032591(TUBB2);LOC105034593(TUBB2);LOC105035258(TUBB1);LOC105035698(FAB1B);LOC105035914(TUBB4);LOC105035928(CRT3);LOC105038066(VMAC1);LOC105038582(OsI_14861);LOC105039926(Os07g0246200);LOC105040844(RAC2);LOC105041299(TUBB1);LOC105041825(VHA-c''2);LOC105042885(TUBB6);LOC105044436(RAC2);LOC105045334(VATG);LOC105045457(TUBB5);LOC105045810(VHA-a1);LOC105046462(TUBA3);LOC105046761(TUBB1);LOC10504…	K07375+K07375+K07375+K00921+K07375+K08057+K02155+K01365+K08057+K04392+K07375+K03661+K07375+K04392+K02152+K07375+K02154+K07374+K07375+K02146+K07375+K07375+K04392+K08054+K08057+K07375+K07375+K07374+K01365+K07374+K00921+K07375+K08492+K07374+K07374+K02146+K02147+K10956+K08057+K07342+K09481
Metabolism	Lipid metabolism	Ether lipid metabolism	13	39	0.213089	0.65	ko00565	LOC105032812(LPEAT1);LOC105033675(pldZ);LOC105035830(NPC6);LOC105037875(PLDZETA1);LOC105037890(PLDDELTA);LOC105045555(SDP1);LOC105048738(PLA2-III);LOC105052918(Os06g0687900);LOC105054597(LPLAT1);LOC105055144(PLDDELTA);LOC105057542(PLDZETA1);LOC105057602(NPC2);LOC105060163(PLD1)	K13510+K16860+K01114+K01115+K01115+K14674+K01047+K01115+K13519+K01115+K01115+K01114+K01115
Metabolism	Global and overview maps	Biosynthesis of amino acids	88	308	0.219561	0.65	ko01230	LOC105032541(AG118);LOC105033000(AAT);LOC105033284(ASB1);LOC105033486(tal);LOC105033632(THA1);LOC105034166(ADT2);LOC105034921(SHM4);LOC105035031(Os12g0623900);LOC105035375(Os12g0623900);LOC105035433(tal);LOC105036589(ENO1);LOC105036609(ADT6);LOC105037252(PAI1);LOC105037637(tal);LOC105038203(ADT6);LOC105038874(SHM4);LOC105039219(ENO1);LOC105039446(CIT);LOC105039685(GAPCP2);LOC105039821(EMB3004);LO…	K00818+K15849+K01658+K00616+K01620+K05359+K00600+K00549+K00549+K00616+K01689+K05359+K01817+K00616+K05359+K00600+K01689+K01647+K00134+K13832+K00789+K05359+K00850+K01647+K00873+K00815+K00850+K00264+K00891+K01626+K01814+K00873+K01703+K00640+K13034+K14454+K01803+K15633+K00873+K01807+K01733+K01807+K05359+K00031+K01647+K00053+K01623+K01626+K00058+K00616+K11755+K00134+K01940+K01586+K00030+K00549+K01438+…
Metabolism	Carbohydrate metabolism	Glyoxylate and dicarboxylate metabolism	29	96	0.236633	0.65	ko00630	ElguCp048(rbcL);LOC105033846(CAT1);LOC105034073(fmdA);LOC105034921(SHM4);LOC105035926(GDCST);LOC105038457(MMDH);LOC105038874(SHM4);LOC105039446(CIT);LOC105040020(LPD1);LOC105040575(CSY3);LOC105041203(RBCS1);LOC105041737(At3g47520);LOC105042655(CAT1);LOC105045056(AAE7);LOC105047677(GDCSP);LOC105048090(CSY3);LOC105050643(PGLP2);LOC105051373(MLS);LOC105051428(PGLP1B);LOC105051958(ICL);LOC105054285(H…	K01601+K03781+K01455+K00600+K00605+K00026+K00600+K01647+K00382+K01647+K01602+K00026+K03781+K01913+K00281+K01647+K19269+K01638+K19269+K01637+K15919+K02437+K00830+K01915+K01915+K02437+K00026+K01681+K00122
Metabolism	Amino acid metabolism	Alanine, aspartate and glutamate metabolism	19	61	0.245436	0.65	ko00250	LOC105035054(CARB);LOC105036591(ASE2);LOC105041491(GLT1);LOC105044252(Os01g0760600);LOC105045849(AS);LOC105045932(At3g08860);LOC105051399(At4g24830);LOC105053136(GAD4);LOC105053917(GDH2);LOC105056289(Os02g0134400);LOC105056494(GAD1);LOC105056662(ALAAT2);LOC105057393(At5g10920);LOC105057640(AGT1);LOC105057795(GS2);LOC105058949(GS1-2);LOC105059874(OsI_28220);MSTRG.28099(ALDH5F1);MSTRG.9526(AND1)	K01955+K00764+K00264+K14454+K01953+K00827+K01940+K01580+K00261+K00278+K01580+K00814+K01755+K00830+K01915+K01915+K16871+K17761+K01953
Metabolism	Glycan biosynthesis and metabolism	Other types of O-glycan biosynthesis	8	23	0.247381	0.65	ko00514	LOC105041136(Eogt);LOC105041557(EOGT);LOC105046499(OFUT36);LOC105048468(Eogt);LOC105049121(HPAT3);LOC105054882(--);LOC105054968(OFUT36);LOC105057566(--)	K18134+K18134+K03691+K18134+K20782+K13667+K03691+K18134
Metabolism	Carbohydrate metabolism	Pentose and glucuronate interconversions	28	93	0.247936	0.65	ko00040	LOC105034274(SDH);LOC105034928(At2g43860);LOC105036139(PECS-2.1);LOC105036547(AKR4C9);LOC105036793(PECS-1.1);LOC105040297(PME53);LOC105041978(PME32);LOC105041982(MPE3);LOC105043158(At3g07010);LOC105043162(At3g53190);LOC105045174(PECS-2.1);LOC105045322(At1g80170);LOC105046353(AKR4C9);LOC105049301(USP);LOC105049847(At2g43860);LOC105051305(At5g63180);LOC105053033(PME47);LOC105053623(At3g07010);LOC10…	K00008+K01184+K01051+K00002+K01051+K01051+K01051+K01051+K01728+K01728+K01051+K01213+K00002+K12447+K01184+K01728+K01051+K01728+K01051+K01728+K00012+K01051+K01213+K00002+K01805+K01051+K00008+K12447
Metabolism	Energy metabolism	Photosynthesis	27	90	0.259845	0.65	ko00195	ElguCp001(psbA);LOC105032043(PSBP);LOC105034502(FDC2);LOC105035741(FDC2);LOC105037794(PSBW);LOC105037935(PSBS);LOC105038285(PSAO);LOC105038844(PSAL);LOC105043122(PSAE);LOC105044080(PETH);LOC105044241(PSAH);LOC105046198(ATPD);LOC105046700(PSAK);LOC105047072(PSBO);LOC105047376(PSAH);LOC105049872(petC);LOC105050039(PSAG);LOC105051242(ATPC1);LOC105052408(PSBQ2);LOC105053650(PSAE2);LOC105053658(PSB28)…	K02703+K02717+K02639+K02639+K02721+K03542+K14332+K02699+K02693+K02641+K02695+K02113+K02698+K02716+K02695+K02636+K08905+K02115+K08901+K02693+K08903+K02723+K02692+K08901+K08901+K02113+K08901
Metabolism	Metabolism of other amino acids	Phosphonate and phosphinate metabolism	4	10	0.26051	0.65	ko00440	LOC105037555(CCT2);LOC105039347(PECT1);LOC105043979(CCT2);LOC105061179(CCT1)	K00968+K00967+K00968+K00968
Genetic Information Processing	Replication and repair	Non-homologous end-joining	4	10	0.26051	0.65	ko03450	LOC105033323(MRE11);LOC105039319(LIG4);LOC105052694(MRE11);LOC105054786(KU80)	K10865+K10777+K10865+K10885
Metabolism	Metabolism of cofactors and vitamins	One carbon pool by folate	7	20	0.264046	0.65	ko00670	LOC105034921(SHM4);LOC105035926(GDCST);LOC105038874(SHM4);LOC105046056(Os03g0815200);LOC105047511(MTHFR2);LOC105053130(THFS);LOC105054478(5FCL)	K00600+K00605+K00600+K00297+K00297+K01938+K01934
Metabolism	Global and overview maps	Fatty acid metabolism	28	94	0.268796	0.65	ko01212	LOC105032403(AAE16);LOC105032905(LACS6);LOC105035642(LACS2);LOC105038379(fabZ);LOC105038672(CLKR27);LOC105039221(LACS4);LOC105040700(LACS4);LOC105040837(MFP);LOC105041633(ACX2);LOC105041644(ACC1);LOC105042027(KAS12);LOC105043155(PED1);LOC105044588(ACX4);LOC105044978(LACS1);LOC105045176(MFP2);LOC105045727(hacd3);LOC105047747(FATB1);LOC105048300(MFP);LOC105050555(CAC3);LOC105051318(KCR1);LOC1050513…	K01897+K01897+K01897+K02372+K00059+K01897+K01897+K10527+K00232+K11262+K09458+K07513+K00232+K01897+K10527+K10703+K10781+K10527+K01962+K10251+K00059+K01897+K07513+K00232+K00648+K02160+K09458+K07513
Genetic Information Processing	Folding, sorting and degradation	SNARE interactions in vesicular transport	17	55	0.273469	0.65	ko04130	LOC105033224(SYP43);LOC105035351(--);LOC105035484(SYP132);LOC105035723(SYP71);LOC105036155(KN);LOC105038337(YKT61);LOC105038360(SYP61);LOC105039809(SYP132);LOC105041904(SYP112);LOC105048970(--);LOC105050706(GOS11);LOC105052011(YKT61);LOC105053580(BET11);LOC105059830(SYP81);LOC105059939(SYP132);MSTRG.12727(SYP72);MSTRG.5627(SYP72)	K08489+K08497+K08486+K08506+K08486+K08516+K08498+K08486+K08486+K08507+K08495+K08516+K08504+K08492+K08486+K08506+K08506
Metabolism	Metabolism of cofactors and vitamins	Folate biosynthesis	11	34	0.275137	0.65	ko00790	LOC105040831(DAAT);LOC105040941(DAAT);LOC105040943(DAAT);LOC105045732(RIBA3);LOC105047185(PDL2);LOC105047475(GGH2);LOC105049235(MCSU3);LOC105056881(FPGS1);LOC105057666(FPGS2);MSTRG.12919(DHFS);MSTRG.6211(--)	K18482+K18482+K18482+K14652+K01724+K01307+K15631+K01930+K01930+K20457+K01724
Metabolism	Metabolism of terpenoids and polyketides	Monoterpenoid biosynthesis	3	7	0.275664	0.65	ko00902	LOC105036292(SALR);LOC105042875(SALR);LOC105042877(SALR)	K15095+K15095+K15095
Metabolism	Metabolism of cofactors and vitamins	Nicotinate and nicotinamide metabolism	10	32	0.332737	0.771	ko00760	LOC105034493(Nt5c3b-a);LOC105038039(NAPRT2);LOC105038768(CSK);LOC105040129(--);LOC105051275(Os12g0290150);LOC105051795(Os11g0191400);LOC105052204(--);LOC105056289(Os02g0134400);LOC105056921(--);LOC105060728(ENPP3)	K01081+K00763+K03517+K18551+K03517+K00858+K18551+K00278+K18551+K01513
Metabolism	Metabolism of other amino acids	beta-Alanine metabolism	13	43	0.343622	0.778	ko00410	LOC105035468(PANC);LOC105035697(PAO2);LOC105043499(ALDH3F1);LOC105045489(PYD2);LOC105046503(AO1);LOC105047243(At1g06550);LOC105047741(At4g13360);LOC105050327(ALDH2B7);LOC105053136(GAD4);LOC105056494(GAD1);LOC105058904(PAO4);LOC114913723(--);LOC114914774(PAO5)	K01918+K17839+K00128+K01464+K00276+K05605+K05605+K00128+K01580+K01580+K17839+K05605+K12259
Metabolism	Carbohydrate metabolism	Pentose phosphate pathway	24	83	0.348695	0.778	ko00030	LOC105033486(tal);LOC105035321(Os03g0267300);LOC105035433(tal);LOC105037637(tal);LOC105038009(FBPban1);LOC105040501(PFK3);LOC105041408(PFK5);LOC105042097(PGM1);LOC105046592(RPI3);LOC105046826(RPI2);LOC105048474(FBA3);LOC105049380(PFP-ALPHA);LOC105049443(FBPban1);LOC105049749(--);LOC105050075(PFP-BETA);LOC105051009(At1g24280);LOC105051357(G6PDH);LOC105058106(Os07g0604000);LOC105059022(FBA1);LOC105…	K00616+K03841+K00616+K00616+K03841+K00850+K00850+K01835+K01807+K01807+K01623+K00895+K03841+K00616+K00895+K00036+K00036+K01057+K01623+K03841+K01810+K00850+K00851+K00616
Metabolism	Lipid metabolism	Fatty acid biosynthesis	19	65	0.353776	0.778	ko00061	LOC105032403(AAE16);LOC105032905(LACS6);LOC105035642(LACS2);LOC105038379(fabZ);LOC105038672(CLKR27);LOC105039221(LACS4);LOC105040700(LACS4);LOC105041644(ACC1);LOC105042027(KAS12);LOC105044978(LACS1);LOC105047747(FATB1);LOC105049664(FATA);LOC105050555(CAC3);LOC105051367(CLKR27);LOC105052739(LACS6);LOC105056570(At1g62640);LOC105058068(BCCP1);LOC105058598(KAS2);LOC109505499(FATA)	K01897+K01897+K01897+K02372+K00059+K01897+K01897+K11262+K09458+K01897+K10781+K10782+K01962+K00059+K01897+K00648+K02160+K09458+K10782
Metabolism	Biosynthesis of other secondary metabolites	Tropane, piperidine and pyridine alkaloid biosynthesis	7	22	0.361207	0.778	ko00960	LOC105033000(AAT);LOC105036843(At5g06060);LOC105040940(naat-A);LOC105044252(Os01g0760600);LOC105046503(AO1);LOC105052187(At5g06060);LOC105059924(At5g53970)	K15849+K08081+K00815+K14454+K00276+K08081+K00815
Metabolism	Carbohydrate metabolism	Citrate cycle (TCA cycle)	23	80	0.36522	0.778	ko00020	LOC105034557(PCKA);LOC105034723(E1-BETA-2);LOC105035588(LTA2);LOC105038457(MMDH);LOC105038468(EMB3003);LOC105039446(CIT);LOC105039947(ACLB-1);LOC105040020(LPD1);LOC105040575(CSY3);LOC105041737(At3g47520);LOC105044231(Os02g0621700);LOC105045006(ACLB-1);LOC105047582(IDH1);LOC105048090(CSY3);LOC105050071(Os02g0739600);LOC105051780(EMB3003);LOC105052961(IDH1);LOC105059287(Os04g0119400);LOC105059758(A…	K01610+K00162+K00627+K00026+K00627+K01647+K01648+K00382+K01647+K00026+K01900+K01648+K00031+K01647+K00161+K00627+K00030+K00161+K01648+K00026+K01681+K00031+K00161
Metabolism	Carbohydrate metabolism	Ascorbate and aldarate metabolism	17	59	0.39203	0.811	ko00053	LOC105036432(VTC2);LOC105037245(DHAR1);LOC105040492(Os06g0561000);LOC105043499(ALDH3F1);LOC105046055(Bp10);LOC105046574(GME-1);LOC105047406(MIOX1);LOC105047975(AAO);LOC105048015(Os06g0561000);LOC105049301(USP);LOC105050327(ALDH2B7);LOC105053239(DHAR2);LOC105053413(GME-1);LOC105055983(UGD4);LOC105057001(DHAR1);LOC105059480(MDAR5);MSTRG.21005(--)	K14190+K21888+K00469+K00128+K00423+K10046+K00469+K00423+K00469+K12447+K00128+K21888+K10046+K00012+K21888+K08232+K12447
Metabolism	Glycan biosynthesis and metabolism	Glycosphingolipid biosynthesis - ganglio series	2	5	0.399213	0.811	ko00604	LOC105034893(HEXO3);LOC105057049(HEXO1)	K12373+K12373
Metabolism	Metabolism of cofactors and vitamins	Lipoic acid metabolism	2	5	0.399213	0.811	ko00785	LOC105035680(LIP2);LOC105060029(LIP2P2)	K03801+K03801
Metabolism	Metabolism of cofactors and vitamins	Vitamin B6 metabolism	5	16	0.424923	0.85	ko00750	LOC105040479(At1g17710);LOC105043485(PLR1);LOC105046819(TS1);LOC105048450(PK);LOC105048657(PPOX1)	K13248+K05275+K01733+K00868+K00275
Metabolism	Lipid metabolism	Synthesis and degradation of ketone bodies	3	9	0.44186	0.851	ko00072	LOC105034095(HMGS);LOC105035226(HMGCL);LOC105059342(HMGS)	K01641+K01640+K01641
Metabolism	Glycan biosynthesis and metabolism	Other glycan degradation	6	20	0.444688	0.851	ko00511	LOC105034893(HEXO3);LOC105036407(Gba2);LOC105051667(Gba2);LOC105054693(FUC1);LOC105056149(FUC95A);LOC105057049(HEXO1)	K12373+K17108+K17108+K01206+K15923+K12373
Metabolism	Metabolism of cofactors and vitamins	Riboflavin metabolism	6	20	0.444688	0.851	ko00740	LOC105045732(RIBA3);LOC105051526(At2g44050);LOC105053663(FHY);LOC105060728(ENPP3);MSTRG.28828(PAP17);MSTRG.460(rib5)	K14652+K00794+K20884+K01513+K14379+K00793
Metabolism	Carbohydrate metabolism	Pyruvate metabolism	33	121	0.459697	0.855	ko00620	LOC105034557(PCKA);LOC105034723(E1-BETA-2);LOC105035196(GLX2-4);LOC105035496(DJ1D);LOC105035588(LTA2);LOC105038099(PPDK1);LOC105038457(MMDH);LOC105038468(EMB3003);LOC105040020(LPD1);LOC105040705(PKP4);LOC105041644(ACC1);LOC105041737(At3g47520);LOC105042244(At1g67280);LOC105042489(At4g26390);LOC105043499(ALDH3F1);LOC105045056(AAE7);LOC105046576(PKP1);LOC105050071(Os02g0739600);LOC105050327(ALDH2B7…	K01610+K00162+K01069+K18881+K00627+K01006+K00026+K00627+K00382+K00873+K11262+K00026+K01759+K00873+K00128+K01913+K00873+K00161+K00128+K01962+K01638+K00627+K00016+K00873+K00051+K02160+K00161+K00873+K00026+K18881+K00028+K00161+K01595
Metabolism	Biosynthesis of other secondary metabolites	Anthocyanin biosynthesis	1	2	0.460084	0.855	ko00942	LOC105039250(UFGT)	K12930
Metabolism	Metabolism of terpenoids and polyketides	Sesquiterpenoid and triterpenoid biosynthesis	4	13	0.466639	0.856	ko00909	LOC105035625(VIT_19s0014g04930);LOC105035696(ZSS1);LOC105036497(ZSS1);LOC105061253(SQE1)	K15803+K14184+K15803+K00511
Metabolism	Biosynthesis of other secondary metabolites	Glucosinolate biosynthesis	2	6	0.501776	0.907	ko00966	LOC105042511(IIL1);LOC105058186(BCAT2)	K01703+K00826
Metabolism	Metabolism of other amino acids	Selenocompound metabolism	7	25	0.509043	0.908	ko00450	LOC105035031(Os12g0623900);LOC105035375(Os12g0623900);LOC105043483(MGL);LOC105044163(APS2);LOC105051560(MMT1);LOC105053250(Os12g0624000);LOC105054007(Os12g0623900)	K00549+K00549+K01761+K13811+K08247+K00549+K00549
Genetic Information Processing	Replication and repair	Base excision repair	14	52	0.526655	0.922	ko03410	LOC105033758(Pole3);LOC105035197(POL2A);LOC105039152(ZFP5);LOC105040593(--);LOC105041903(DPB2);LOC105043061(PARP1);LOC105046296(Os02g0805200);LOC105050563(Os02g0805200);LOC105051804(POLD1);LOC105058927(UNG);LOC105060180(guaA);LOC105061078(--);MSTRG.13656(--);MSTRG.8888(PCNA)	K02326+K02324+K10773+K03504+K02325+K10798+K04802+K04802+K02327+K03648+K01246+K01246+K01247+K04802
Metabolism	Lipid metabolism	Fatty acid elongation	12	45	0.547998	0.922	ko00062	LOC105036065(CUT1);LOC105040213(KCS11);LOC105044215(KCS12);LOC105045727(hacd3);LOC105048508(CUT1);LOC105051291(abhd17b);LOC105051318(KCR1);LOC105053416(KCS11);LOC105060217(abhd17c);LOC105061086(abhd17c);LOC105061163(abhd17c);MSTRG.17332(ABHD17B)	K15397+K15397+K15397+K10703+K15397+K01076+K10251+K15397+K01076+K01076+K01076+K01076
Organismal Systems	Environmental adaptation	Circadian rhythm - plant	18	68	0.550149	0.922	ko04712	LOC105034198(CHS3);LOC105034617(CHS3);LOC105034618(CHS3);LOC105035716(CHS3);LOC105036364(CHS3);LOC105036921(CHS1);LOC105040132(PHYA);LOC105040182(HY5);LOC105041005(CHS2);LOC105043254(LHY);LOC105047908(GI);LOC105048191(HD3A);LOC105050962(CHS2);LOC105054949(LHY);LOC105057334(PHYB);LOC105058418(CRY1);LOC105059546(LHY);LOC105060373(CHS1)	K00660+K00660+K00660+K00660+K00660+K00660+K12120+K16241+K00660+K12133+K12124+K16223+K00660+K12133+K12121+K12118+K12133+K00660
Metabolism	Lipid metabolism	Glycerolipid metabolism	28	107	0.570211	0.922	ko00561	LOC105033467(GPAT5);LOC105033793(MGD3);LOC105034144(SQD1);LOC105035858(AGAL2);LOC105036547(AKR4C9);LOC105036557(--);LOC105036961(--);LOC105037025(DGK1);LOC105037686(GLPK);LOC105039061(GLPK);LOC105040102(DGAT3);LOC105040465(DGAT1-2);LOC105041212(MGLL);LOC105043499(ALDH3F1);LOC105045187(CSE);LOC105045555(SDP1);LOC105046257(GPAT6);LOC105046353(AKR4C9);LOC105048682(PAH2);LOC105048758(LPP2);LOC1050503…	K13508+K03715+K06118+K07407+K00002+K01054+K01054+K00901+K00864+K00864+K22849+K11155+K01054+K00128+K01054+K14674+K13508+K00002+K15728+K18693+K00128+K01054+K13519+K00901+K01054+K00002+K13508+K00901
Metabolism	Nucleotide metabolism	Pyrimidine metabolism	40	153	0.573618	0.922	ko00240	LOC105032431(TSO2);LOC105033616(Dctpp1);LOC105033758(Pole3);LOC105034341(NDPK2);LOC105034493(Nt5c3b-a);LOC105034711(Dctpp1);LOC105034855(TK);LOC105035054(CARB);LOC105035197(POL2A);LOC105035955(POLR1D);LOC105038038(Os01g0868300);LOC105039067(Ctps1);LOC105040593(--);LOC105041246(RNR1);LOC105041851(URA6);LOC105041903(DPB2);LOC105042120(RNR2B);LOC105042143(At1g67320);LOC105042463(rpc25);LOC105042794(…	K10808+K16904+K02326+K00940+K01081+K16904+K00857+K01955+K02324+K03020+K02320+K01937+K03504+K10807+K13800+K02325+K10808+K02685+K03022+K03009+K00940+K00940+K03013+K01464+K14641+K00761+K01937+K03004+K10807+K02321+K03013+K02684+K02327+K13800+K03016+K01513+K01489+K01520+K01520+K01510
Metabolism	Lipid metabolism	Sphingolipid metabolism	11	42	0.57809	0.922	ko00600	LOC105032082(SBH1);LOC105032706(Os02g0639600);LOC105032738(SPHK2);LOC105035858(AGAL2);LOC105036407(Gba2);LOC105039671(SBH2);LOC105051667(Gba2);LOC105056572(SBH2);LOC105056574(SBH2);LOC105059001(Os02g0639600);MSTRG.29302(Os03g0252800)	K04713+K04712+K04718+K07407+K17108+K04713+K17108+K04713+K04713+K04712+K00654
Environmental Information Processing	Signal transduction	Plant hormone signal transduction	85	325	0.582667	0.922	ko04075	LOC105031973(ERF1B);LOC105032107(Os05g0150500);LOC105032276(IAA20);LOC105032700(GH3.10);LOC105033286(HK4);LOC105033626(PIL13);LOC105033853(LG2);LOC105034225(ABI5);LOC105034242(TIFY9);LOC105034345(RR26);LOC105034491(RR1);LOC105034504(ABI5);LOC105034688(TIFY9);LOC105035543(IAA4);LOC105035966(SAPK10);LOC105037455(XTH22);LOC105037936(SAPK7);LOC105038157(ARF1);LOC105038245(LG2);LOC105038536(RR2);LOC10…	K14516+K14485+K14484+K14487+K14489+K16189+K14431+K14432+K13464+K14491+K14492+K14432+K13464+K14484+K14498+K14504+K14498+K14486+K14431+K14492+K14431+K14484+K14484+K14484+K14488+K14488+K14497+K14509+K14516+K14486+K14488+K14497+K14496+K14508+K14432+K14488+K14514+K14486+K14484+K14508+K14497+K14494+K13415+K14484+K14491+K14489+K14492+K14504+K14504+K13415+K14431+K14491+K14504+K14504+K13464+K14487+K14508+…
Metabolism	Glycan biosynthesis and metabolism	Glycosphingolipid biosynthesis - globo and isoglobo series	3	11	0.590975	0.922	ko00603	LOC105034893(HEXO3);LOC105035858(AGAL2);LOC105057049(HEXO1)	K12373+K07407+K12373
Metabolism	Biosynthesis of other secondary metabolites	Betalain biosynthesis	2	7	0.59222	0.922	ko00965	LOC105049782(TYDC1);LOC105052686(TDC1)	K01593+K01593
Metabolism	Amino acid metabolism	Glycine, serine and threonine metabolism	22	85	0.594623	0.922	ko00260	LOC105033632(THA1);LOC105034921(SHM4);LOC105035926(GDCST);LOC105037094(At2g24580);LOC105038874(SHM4);LOC105040020(LPD1);LOC105045932(At3g08860);LOC105046041(PGM1);LOC105046503(AO1);LOC105046819(TS1);LOC105047677(GDCSP);LOC105049537(PGDH1);LOC105054285(HPR3);LOC105055010(GDH3);LOC105055781(TRPA1);LOC105056098(PSP);LOC105057242(PGM1);LOC105057640(AGT1);LOC105058395(gpmA);LOC105059867(GDH2);LOC10506…	K01620+K00600+K00605+K00306+K00600+K00382+K00827+K15633+K00276+K01733+K00281+K00058+K15919+K02437+K01695+K01079+K15633+K00830+K01834+K02437+K00058+K00872
Metabolism	Metabolism of cofactors and vitamins	Thiamine metabolism	6	23	0.597718	0.922	ko00730	LOC105035100(TKT2);LOC105051393(ADK-B);LOC105051965(THI1-1);LOC105053930(Os07g0190000);LOC105057845(TKT2);LOC105060079(NIFS1)	K01662+K00939+K03146+K01662+K01662+K04487
Metabolism	Carbohydrate metabolism	Butanoate metabolism	7	27	0.600777	0.922	ko00650	LOC105034095(HMGS);LOC105035226(HMGCL);LOC105053136(GAD4);LOC105056494(GAD1);LOC105059342(HMGS);LOC105059874(OsI_28220);MSTRG.28099(ALDH5F1)	K01641+K01640+K01580+K01580+K01641+K16871+K17761
Genetic Information Processing	Replication and repair	Nucleotide excision repair	22	86	0.61941	0.94	ko03420	LOC105033574(Mnat1);LOC105033758(Pole3);LOC105035014(RPA2B);LOC105035197(POL2A);LOC105036598(RFC3);LOC105037415(RFC4);LOC105039914(RPA3);LOC105040593(--);LOC105041903(DPB2);LOC105043570(EFR);LOC105046296(Os02g0805200);LOC105050563(Os02g0805200);LOC105051804(POLD1);LOC105051821(RFC2);LOC105052578(RPA3);LOC105053122(RFC3);LOC105055410(RPA2A);LOC105056091(RPA1B);LOC105058758(RFC3);LOC109504734(RFC5)…	K10842+K02326+K10739+K02324+K10756+K10755+K10740+K03504+K02325+K10839+K04802+K04802+K02327+K10755+K10740+K10756+K10739+K07466+K10756+K10756+K10756+K04802
Metabolism	Lipid metabolism	Biosynthesis of unsaturated fatty acids	10	40	0.645495	0.968	ko01040	LOC105038672(CLKR27);LOC105041633(ACX2);LOC105043155(PED1);LOC105044588(ACX4);LOC105045727(hacd3);LOC105051318(KCR1);LOC105051367(CLKR27);LOC105053607(PED1);LOC105054765(ACX1);LOC105059131(PED1)	K00059+K00232+K07513+K00232+K10703+K10251+K00059+K07513+K00232+K07513
Metabolism	Carbohydrate metabolism	Propanoate metabolism	10	41	0.678994	1	ko00640	LOC105040020(LPD1);LOC105041644(ACC1);LOC105044231(Os02g0621700);LOC105047243(At1g06550);LOC105047741(At4g13360);LOC105050555(CAC3);LOC105051761(At5g09300);LOC105054989(ldhc);LOC105058068(BCCP1);LOC114913723(--)	K00382+K11262+K01900+K05605+K05605+K01962+K00166+K00016+K02160+K05605
Metabolism	Glycan biosynthesis and metabolism	Glycosaminoglycan degradation	5	21	0.690868	1	ko00531	LOC105032253(At5g07830);LOC105033054(At5g34940);LOC105034893(HEXO3);LOC105055993(At5g07830);LOC105057049(HEXO1)	K07964+K07964+K12373+K07964+K12373
Metabolism	Amino acid metabolism	Arginine and proline metabolism	17	70	0.707705	1	ko00330	LOC105031981(SAMDC);LOC105034598(POX1);LOC105035697(PAO2);LOC105037554(At4g34880);LOC105043499(ALDH3F1);LOC105044087(At4g34880);LOC105044252(Os01g0760600);LOC105045398(SAMDC4);LOC105050327(ALDH2B7);LOC105050758(SAMDC);LOC105054318(P4H7);LOC105055491(P4H3);LOC105057808(AMI1);LOC105058904(PAO4);LOC105061473(CPA);LOC114914774(PAO5);MSTRG.922(PIP)	K01611+K00318+K17839+K01426+K00128+K01426+K14454+K01611+K00128+K01611+K00472+K00472+K01426+K17839+K12251+K12259+K01259
Organismal Systems	Environmental adaptation	Plant-pathogen interaction	123	482	0.714222	1	ko04626	LOC105032049(CPK34);LOC105032078(GAM1);LOC105032087(At1g15890);LOC105032141(MYB102);LOC105032366(MYB17);LOC105032891(RPM1);LOC105033110(MYB83);LOC105033635(RPS2);LOC105033753(CML48);LOC105034278(PBS1);LOC105034665(CML15);LOC105035282(CAM-1);LOC105035329(MYB83);LOC105035454(CML22);LOC105035523(dfr1);LOC105035724(RAX3);LOC105036065(CUT1);LOC105036545(MYB20);LOC105036764(MYB308);LOC105036882(MYB61);…	K13412+K09422+K13459+K09422+K09422+K13457+K09422+K13459+K13448+K13430+K13448+K02183+K09422+K13448+K02183+K09422+K15397+K09422+K09422+K09422+K09422+K09422+K00864+K09422+K13448+K00864+K05391+K05391+K09422+K09422+K09422+K04368+K15397+K09422+K09422+K09422+K13412+K09422+K13447+K13447+K13457+K09422+K09422+K09422+K09422+K15397+K09422+K09422+K13448+K09422+K13412+K09422+K09422+K09422+K09422+K13425+K13448+…
Metabolism	Amino acid metabolism	Arginine biosynthesis	10	43	0.740009	1	ko00220	LOC105032541(AG118);LOC105044252(Os01g0760600);LOC105051399(At4g24830);LOC105053869(At4g17830);LOC105053917(GDH2);LOC105056662(ALAAT2);LOC105057393(At5g10920);LOC105057795(GS2);LOC105058949(GS1-2);LOC105060929(ACY1)	K00818+K14454+K01940+K01438+K00261+K00814+K01755+K01915+K01915+K14677
Metabolism	Amino acid metabolism	Lysine degradation	10	43	0.740009	1	ko00310	LOC105034894(SUVH4);LOC105037094(At2g24580);LOC105039554(ASHR3);LOC105041974(LKR/SDH);LOC105043499(ALDH3F1);LOC105046564(ASHH3);LOC105049476(EZ1);LOC105049737(SUVH4);LOC105050327(ALDH2B7);LOC105050754(ASHR3)	K11420+K00306+K11423+K14157+K00128+K11423+K11430+K11420+K00128+K11423
Environmental Information Processing	Membrane transport	ABC transporters	10	43	0.740009	1	ko02010	LOC105032304(ABCB11);LOC105041500(ABCC10);LOC105044487(ABCB20);LOC105044866(ABCB25);LOC105045538(ABCA1);LOC105052514(ABCC14);LOC105054153(ABCB28);LOC105054801(ABCB19);LOC105057824(ABCB11);LOC105059124(ABCB1)	K05658+K05666+K05658+K05663+K05643+K05665+K05657+K05658+K05658+K05658
Metabolism	Lipid metabolism	Glycerophospholipid metabolism	35	143	0.741213	1	ko00564	LOC105032812(LPEAT1);LOC105033467(GPAT5);LOC105033675(pldZ);LOC105035830(NPC6);LOC105037025(DGK1);LOC105037555(CCT2);LOC105037875(PLDZETA1);LOC105037890(PLDDELTA);LOC105038135(LCAT3);LOC105039347(PECT1);LOC105041133(PSS1);LOC105043979(CCT2);LOC105045555(SDP1);LOC105046257(GPAT6);LOC105048682(PAH2);LOC105048738(PLA2-III);LOC105048758(LPP2);LOC105051040(GDPD1);LOC105052918(Os06g0687900);LOC10505459…	K13510+K13508+K16860+K01114+K00901+K00968+K01115+K01115+K22389+K00967+K08730+K00968+K14674+K13508+K15728+K01047+K18693+K18696+K01115+K13519+K01115+K06129+K00901+K22389+K01115+K01114+K00006+K13508+K01115+K00550+K00968+K00995+K08730+K00901+K00995
Genetic Information Processing	Folding, sorting and degradation	Sulfur relay system	3	14	0.760724	1	ko04122	LOC105046766(STR1);LOC105051388(URM1-2);LOC105060079(NIFS1)	K01011+K12161+K04487
Environmental Information Processing	Signal transduction	MAPK signaling pathway - plant	47	193	0.779355	1	ko04016	LOC105031973(ERF1B);LOC105033846(CAT1);LOC105034341(NDPK2);LOC105034595(HMA5);LOC105035282(CAM-1);LOC105035523(dfr1);LOC105035966(SAPK10);LOC105037936(SAPK7);LOC105038081(NSRB);LOC105039162(NPK1);LOC105041542(MAPKKK18);LOC105042006(RBOHE);LOC105042040(RBOHA);LOC105042655(CAT1);LOC105043039(NDK4);LOC105043050(AHG1);LOC105043053(ETR2);LOC105043078(ERF1B);LOC105043325(ACS2);LOC105043765(NDPK1);LOC10…	K14516+K03781+K00940+K17686+K02183+K02183+K14498+K14498+K20725+K20606+K20716+K13447+K13447+K03781+K00940+K14497+K14509+K14516+K20772+K00940+K14497+K14496+K20535+K20538+K14514+K14497+K20725+K13425+K20714+K13424+K02183+K13447+K14509+K14497+K14496+K02183+K13447+K20729+K20600+K20547+K13449+K13449+K13449+K14514+K20547+K20726+K20547
Metabolism	Amino acid metabolism	Histidine metabolism	4	19	0.783473	1	ko00340	LOC105041964(HISN3);LOC105043499(ALDH3F1);LOC105050327(ALDH2B7);LOC105050963(HISN2)	K01814+K00128+K00128+K11755
Metabolism	Biosynthesis of other secondary metabolites	Caffeine metabolism	2	10	0.788695	1	ko00232	LOC105033510(CYP81E8);LOC105033511(CYP81E1)	K07409+K07409
Metabolism	Global and overview maps	2-Oxocarboxylic acid metabolism	15	66	0.798152	1	ko01210	LOC105032541(AG118);LOC105039446(CIT);LOC105040575(CSY3);LOC105042511(IIL1);LOC105044252(Os01g0760600);LOC105047582(IDH1);LOC105048090(CSY3);LOC105048182(At3g58610);LOC105052961(IDH1);LOC105053869(At4g17830);LOC105056662(ALAAT2);LOC105058186(BCAT2);LOC105060929(ACY1);MSTRG.15895(ACO1);MSTRG.25131(ICDH-1)	K00818+K01647+K01647+K01703+K14454+K00031+K01647+K00053+K00030+K01438+K00814+K00826+K14677+K01681+K00031
Metabolism	Metabolism of terpenoids and polyketides	Terpenoid backbone biosynthesis	15	68	0.835234	1	ko00900	LOC105032269(CHLP);LOC105033863(MVD2);LOC105034095(HMGS);LOC105035100(TKT2);LOC105036025(Os01g0832000);LOC105039673(At2g17570);LOC105043318(ISPF);LOC105046147(FPS);LOC105047202(SPS3);LOC105048867(SPS3);LOC105053930(Os07g0190000);LOC105056323(IMCEL1);LOC105057845(TKT2);LOC105058545(CHLP);LOC105059342(HMGS)	K10960+K01597+K01641+K01662+K15892+K11778+K01770+K00787+K05356+K05356+K01662+K15889+K01662+K10960+K01641
Cellular Processes	Transport and catabolism	Peroxisome	26	115	0.857187	1	ko04146	LOC105032403(AAE16);LOC105032905(LACS6);LOC105033846(CAT1);LOC105035226(HMGCL);LOC105035642(LACS2);LOC105036048(PEX13);LOC105037094(At2g24580);LOC105039221(LACS4);LOC105040700(LACS4);LOC105041633(ACX2);LOC105042655(CAT1);LOC105043155(PED1);LOC105044588(ACX4);LOC105044978(LACS1);LOC105047481(--);LOC105047582(IDH1);LOC105052739(LACS6);LOC105053607(PED1);LOC105054765(ACX1);LOC105056287(PEX14);LOC105…	K01897+K01897+K03781+K01640+K01897+K13344+K00306+K01897+K01897+K00232+K03781+K07513+K00232+K01897+K13348+K00031+K01897+K07513+K00232+K13343+K00830+K07513+K13347+K13356+K00031+K13346
Metabolism	Metabolism of cofactors and vitamins	Pantothenate and CoA biosynthesis	7	36	0.878299	1	ko00770	LOC105035468(PANC);LOC105039270(gsp);LOC105045489(PYD2);LOC105048182(At3g58610);LOC105048263(KPHMT1);LOC105058186(BCAT2);LOC105060728(ENPP3)	K01918+K06133+K01464+K00053+K00606+K00826+K01513
Metabolism	Nucleotide metabolism	Purine metabolism	48	207	0.882691	1	ko00230	LOC105032431(TSO2);LOC105033758(Pole3);LOC105034341(NDPK2);LOC105034493(Nt5c3b-a);LOC105034991(V2);LOC105035197(POL2A);LOC105035955(POLR1D);LOC105036591(ASE2);LOC105038038(Os01g0868300);LOC105039699(AAH2);LOC105040593(--);LOC105040705(PKP4);LOC105041246(RNR1);LOC105041903(DPB2);LOC105042097(PGM1);LOC105042120(RNR2B);LOC105042143(At1g67320);LOC105042463(rpc25);LOC105042489(At4g26390);LOC105042794(…	K10808+K02326+K00940+K01081+K00942+K02324+K03020+K00764+K02320+K02083+K03504+K00873+K10807+K02325+K01835+K10808+K02685+K03022+K00873+K03009+K00940+K00759+K00940+K13811+K00856+K03013+K14641+K00873+K03004+K10807+K02321+K03013+K02684+K00939+K02327+K01522+K18151+K00759+K00856+K00873+K01490+K00860+K01951+K00873+K03016+K00860+K01513+K01510
Metabolism	Energy metabolism	Sulfur metabolism	8	41	0.887342	1	ko00920	LOC105042908(SAT1);LOC105043037(CYSC);LOC105044163(APS2);LOC105046522(SIR1);LOC105046766(STR1);LOC105055209(SAT2);LOC105057941(APK3);LOC105060687(APK3)	K00640+K13034+K13811+K00392+K01011+K00640+K00860+K00860
Metabolism	Amino acid metabolism	Tryptophan metabolism	13	63	0.888579	1	ko00380	LOC105033510(CYP81E8);LOC105033511(CYP81E1);LOC105033846(CAT1);LOC105036277(--);LOC105037554(At4g34880);LOC105042655(CAT1);LOC105043499(ALDH3F1);LOC105044087(At4g34880);LOC105046729(YUC4);LOC105049782(TYDC1);LOC105050327(ALDH2B7);LOC105052686(TDC1);LOC105057808(AMI1)	K07409+K07409+K03781+K16903+K01426+K03781+K00128+K01426+K11816+K01593+K00128+K01593+K01426
Genetic Information Processing	Folding, sorting and degradation	Proteasome	18	85	0.896057	1	ko03050	LOC105032608(RPN11);LOC105033297(PAF1);LOC105039763(RPN12A);LOC105046341(RPN11);LOC105047851(RPT6A);LOC105049278(PBA1);LOC105050696(PBC1);LOC105050708(--);LOC105050709(TBP1);LOC105053109(RPN6);LOC105054787(PBF1);LOC105057914(--);LOC105058614(PAA1);LOC105058761(PAF1);LOC105059397(PBF1);LOC105059489(PBG1);LOC105059634(PAD1);MSTRG.23540(21D7)	K03030+K02725+K03031+K03030+K03066+K02738+K02735+K03030+K03065+K03036+K02732+K10881+K02730+K02725+K02732+K02736+K02731+K03033
Genetic Information Processing	Folding, sorting and degradation	Protein export	15	73	0.905308	1	ko03060	LOC105033726(SRP9);LOC105034674(SRP68);LOC105034853(TPP2);LOC105042230(TATA);LOC105046561(TATA);LOC105047183(TATC);LOC105048359(SRP19);LOC105050132(At5g27430);LOC105055078(Sec11a);LOC109506629(PPF-1);MSTRG.20159(sec61a);MSTRG.2931(SRP14);MSTRG.4426(Os02g0178400);MSTRG.5612(ERDJ2);MSTRG.9632(--)	K03109+K03107+K03100+K03116+K03116+K03118+K03105+K12948+K13280+K03217+K10956+K03104+K07342+K09540+K09481
Metabolism	Metabolism of cofactors and vitamins	Biotin metabolism	5	29	0.916416	1	ko00780	LOC105038379(fabZ);LOC105038672(CLKR27);LOC105042027(KAS12);LOC105051367(CLKR27);LOC105058598(KAS2)	K02372+K00059+K09458+K00059+K09458
Metabolism	Energy metabolism	Oxidative phosphorylation	46	204	0.918934	1	ko00190	ElguCp042(ndhK);LOC105032917(At2g33220);LOC105033049(AVP1);LOC105033210(MTACP2);LOC105033871(MTACP2);LOC105034637(AVP1);LOC105036125(At5g47890);LOC105037412(AHA11);LOC105038066(VMAC1);LOC105038450(--);LOC105039277(Os04g0656100);LOC105039565(COX6B-3);LOC105039662(Os04g0656100);LOC105039851(At3g62790);LOC105041117(EMB1467);LOC105041825(VHA-c''2);LOC105042727(At2g02050);LOC105042763(--);LOC105042782…	K05582+K11353+K01507+K03955+K03955+K01507+K03946+K01535+K02155+K00416+K01535+K02267+K01535+K03938+K03934+K03661+K03963+K02140+K03940+K01535+K03945+K03949+K02152+K02154+K02113+K01535+K02146+K02138+K02267+K01507+K02135+K01535+K02115+K01507+K01507+K03966+K11353+K03952+K02113+K01507+K02266+K03939+K02133+K02146+K02147+K05577
Metabolism	Glycan biosynthesis and metabolism	N-Glycan biosynthesis	12	62	0.927484	1	ko00510	LOC105033620(RPN2);LOC105034860(Os03g0216600);LOC105036421(At5g38460);LOC105038644(DPMS3);LOC105038775(--);LOC105039124(GMII);LOC105051156(GCS1);LOC105052730(OST3);LOC105055568(EVN);LOC105059942(DAD1);LOC105061165(DAD1);MSTRG.8702(ALG12)	K12667+K05546+K03848+K09659+K00737+K01231+K01228+K12669+K00902+K12668+K12668+K03847
Metabolism	Amino acid metabolism	Valine, leucine and isoleucine biosynthesis	3	21	0.94467	1	ko00290	LOC105042511(IIL1);LOC105048182(At3g58610);LOC105058186(BCAT2)	K01703+K00053+K00826
Genetic Information Processing	Translation	Ribosome biogenesis in eukaryotes	22	108	0.945033	1	ko03008	LOC105036830(At5g08180);LOC105037116(At5g08180);LOC105037954(At1g10490);LOC105038490(SDN5);LOC105042078(--);LOC105042460(NSN1);LOC105044095(NMD3);LOC105045298(--);LOC105050668(At5g08180);LOC105051419(XPO1);LOC105051981(Rpp25l);LOC105053596(MED36A);LOC105055906(snu13);LOC105056316(CG3527);LOC105057707(--);LOC105057716(NOP5-2);LOC105058749(At5g18180);LOC105061517(CBF5);LOC109504759(At1g50920);MSTRG…	K11129+K11129+K14521+K14570+K14545+K14538+K07562+K14567+K11129+K14290+K14525+K14563+K12845+K14568+K14567+K14565+K11128+K11131+K06943+K11130+K14544+K14537
Metabolism	Carbohydrate metabolism	C5-Branched dibasic acid metabolism	1	11	0.96638	1	ko00660	LOC105042511(IIL1)	K01703
Metabolism	Carbohydrate metabolism	Inositol phosphate metabolism	15	83	0.973828	1	ko00562	LOC105035125(PTEN2A);LOC105035698(FAB1B);LOC105035830(NPC6);LOC105040492(Os06g0561000);LOC105041643(INPS1);LOC105042439(MIK);LOC105045658(TPIP1);LOC105047406(MIOX1);LOC105048015(Os06g0561000);LOC105048244(PIP5K2);LOC105055051(TPIP1);LOC105057602(NPC2);LOC105058175(ITPK1);LOC105058586(FAB1B);MSTRG.13714(PIP5K4)	K01110+K00921+K01114+K00469+K01858+K19517+K01803+K00469+K00469+K00889+K01803+K01114+K00913+K00921+K00889
Metabolism	Biosynthesis of other secondary metabolites	Monobactam biosynthesis	1	13	0.98187	1	ko00261	LOC105044163(APS2)	K13811
Genetic Information Processing	Folding, sorting and degradation	Protein processing in endoplasmic reticulum	64	298	0.983085	1	ko04141	LOC105032307(HSP70);LOC105033620(RPN2);LOC105033976(HSP26.5);LOC105034860(Os03g0216600);LOC105035463(--);LOC105035928(CRT3);LOC105036056(UBC9);LOC105038569(HSP22.0);LOC105038577(CHIP);LOC105039095(PDIL2-3);LOC105039520(UBC8);LOC105039926(Os07g0246200);LOC105041257(HSP16.9B);LOC105041260(HSP18.1);LOC105041935(HSP23);LOC105042707(HSP26.7);LOC105042708(HSP26.7);LOC105043570(EFR);LOC105043699(DER1);L…	K03283+K12667+K13993+K05546+K13250+K08057+K06689+K13993+K09561+K09584+K06689+K08057+K13993+K13993+K13993+K13993+K13993+K10839+K13989+K04374+K03094+K09580+K09584+K07953+K03347+K03347+K13993+K14009+K06689+K10661+K03283+K03347+K08054+K01228+K03283+K09580+K03283+K09584+K08057+K12669+K14005+K03283+K04079+K04079+K10666+K09487+K06689+K09486+K13993+K08288+K10666+K12668+K06689+K12668+K14012+K14026+K10956+…
Genetic Information Processing	Translation	Ribosome	95	426	0.983258	1	ko03010	LOC105032092(RPL30);LOC105032282(RPS11);LOC105032412(RPS8);LOC105032842(RPS15A);LOC105033041(RPL10A);LOC105033103(RPP1A);LOC105033932(--);LOC105035298(rplX);LOC105035607(RPS20A);LOC105035792(RPL3B);LOC105036305(RPL32A);LOC105036340(RPS5);LOC105036871(RPS7);LOC105037880(RPS12);LOC105038030(RPL3);LOC105038041(RPS10-1);LOC105038265(RPS14C);LOC105038886(RPS8);LOC105038913(RPL31);LOC105039853(RPL22B);…	K02908+K02949+K02995+K02957+K02865+K02942+K02946+K02895+K02969+K02906+K02912+K02989+K02993+K02951+K02925+K02947+K02955+K02995+K02910+K02891+K02974+K02871+K02997+K02968+K02942+K02907+K02988+K02913+K02976+K02864+K02993+K02971+K02920+K02918+K02896+K02908+K02979+K02929+K02902+K02917+K02943+K02903+K02868+K02990+K02901+K02876+K02935+K02951+K02942+K02894+K02932+K02871+K02929+K02971+K02879+K02915+K02935+…
Metabolism	Amino acid metabolism	Lysine biosynthesis	1	15	0.990226	1	ko00300	LOC105051470(LYSA)	K01586
Cellular Processes	Transport and catabolism	Endocytosis	43	224	0.996331	1	ko04144	LOC105032021(VPS2.2);LOC105032307(HSP70);LOC105032740(VPS28-1);LOC105033539(VPS2.2);LOC105033827(AGD7);LOC105034085(Os11g0104900);LOC105034223(spg21);LOC105034523(RABA2A);LOC105037875(PLDZETA1);LOC105037890(PLDDELTA);LOC105039013(AGD12);LOC105040006(ARF);LOC105040073(EPSIN1);LOC105041112(DRP1C);LOC105041934(RAB11D);LOC105043732(VPS32.2);LOC105044203(ARPC2B);LOC105044466(RABE1C);LOC105048083(AMSH2…	K12191+K03283+K12184+K12191+K12492+K04646+K19367+K07904+K01115+K01115+K12486+K07937+K12471+K01528+K07904+K12194+K05758+K07901+K11866+K00889+K12183+K01528+K19476+K07904+K07904+K05756+K07904+K03283+K03283+K07904+K03283+K01115+K03283+K11826+K01115+K19476+K05747+K01115+K19476+K01115+K10396+K00889+K18442
Genetic Information Processing	Transcription	RNA polymerase	7	56	0.996805	1	ko03020	LOC105035955(POLR1D);LOC105042463(rpc25);LOC105042794(NRPB12);LOC105045456(NRPB5A);LOC105047912(--);LOC105051377(NRPB5A);LOC105060651(NRPB8B)	K03020+K03022+K03009+K03013+K03004+K03013+K03016
Genetic Information Processing	Folding, sorting and degradation	Ubiquitin mediated proteolysis	34	189	0.998022	1	ko04120	LOC105032609(elc1);LOC105034033(LUL4);LOC105036056(UBC9);LOC105036503(ube2c);LOC105038577(CHIP);LOC105039316(UBC22);LOC105039520(UBC8);LOC105040875(--);LOC105041586(RZFP34);LOC105043171(RZPF34);LOC105043996(ASK3);LOC105045214(SKP2A);LOC105045253(CUL1);LOC105045255(CUL1);LOC105045362(UBC20);LOC105045544(DIS1);LOC105045824(ube2c);LOC105047177(APC10);LOC105047517(PIAL2);LOC105050038(UBC5A);LOC105050…	K03872+K10604+K06689+K06688+K09561+K10583+K06689+K10581+K10144+K10144+K03094+K03875+K03347+K03347+K06688+K04506+K06688+K03357+K04706+K06689+K03347+K03354+K04506+K10144+K06689+K10573+K04506+K06688+K10576+K10686+K06689+K20217+K12456+K10601
Cellular Processes	Transport and catabolism	Autophagy - other eukaryotes	5	47	0.998032	1	ko04136	LOC105034019(PP2A2);LOC105035757(ATG2);LOC105043253(ATG1A);LOC105047612(TAP46);LOC105054988(ATG8F)	K04382+K17906+K08269+K17606+K08341
Metabolism	Glycan biosynthesis and metabolism	Glycosylphosphatidylinositol(GPI)-anchor biosynthesis	2	29	0.998517	1	ko00563	LOC105051188(PIGT);MSTRG.29361(pigb)	K05292+K05286
Environmental Information Processing	Signal transduction	Phosphatidylinositol signaling system	13	95	0.99923	1	ko04070	LOC105035125(PTEN2A);LOC105035282(CAM-1);LOC105035523(dfr1);LOC105035698(FAB1B);LOC105037025(DGK1);LOC105048244(PIP5K2);LOC105052364(CML46);LOC105055982(DGK1);LOC105056615(CML46);LOC105058175(ITPK1);LOC105058586(FAB1B);MSTRG.13714(PIP5K4);MSTRG.22063(DGK1)	K01110+K02183+K02183+K00921+K00901+K00889+K02183+K00901+K02183+K00913+K00921+K00889+K00901
Genetic Information Processing	Folding, sorting and degradation	RNA degradation	20	142	0.999897	1	ko03018	LOC105032887(CPN60B4);LOC105035102(PAB7);LOC105036589(ENO1);LOC105037064(RRP44A);LOC105038339(LSM3B);LOC105038763(PAB7);LOC105039219(ENO1);LOC105040501(PFK3);LOC105040626(Cnot4);LOC105041408(PFK5);LOC105042745(RRP44A);LOC105043119(CPN60-2);LOC105043987(CPN60B2);LOC105046401(PAB7);LOC105049381(HSP70-9);LOC105050488(PSRP2);LOC105053735(PAB7);LOC105055716(ABCI19);LOC105057450(LSM8);LOC105060774(PFK2)	K04077+K13126+K01689+K12585+K12622+K13126+K01689+K00850+K10643+K00850+K12585+K04077+K04077+K13126+K04043+K13126+K13126+K12608+K12627+K00850
Genetic Information Processing	Translation	mRNA surveillance pathway	23	167	0.999981	1	ko03015	LOC105034019(PP2A2);LOC105035102(PAB7);LOC105038752(UPF2);LOC105038763(PAB7);LOC105041578(RBP1);LOC105044983(PAPS3);LOC105046347(Os03g0268000);LOC105046401(PAB7);LOC105047695(CFIS1);LOC105049964(--);LOC105050127(SMG7);LOC105050488(PSRP2);LOC105051972(ssu72);LOC105052535(TOPP9);LOC105053735(PAB7);LOC105055140(B'BETA);LOC105055377(EIF4A3A);LOC105056186(OsI_006296);LOC105056782(PABN2);LOC105059102(O…	K04382+K13126+K14327+K13126+K14411+K14376+K06269+K13126+K14397+K14398+K14409+K13126+K15544+K06269+K13126+K11584+K13025+K04354+K14396+K06269+K12882+K14400+K14376
Genetic Information Processing	Transcription	Basal transcription factors	4	61	0.999988	1	ko03022	LOC105033574(Mnat1);LOC105050927(TAF10);LOC105058624(TAF4B);LOC105058835(TAF9)	K10842+K03134+K03129+K03133
Genetic Information Processing	Translation	Aminoacyl-tRNA biosynthesis	3	58	0.999996	1	ko00970	LOC105055562(At3g46100);MSTRG.16896(At4g10320);MSTRG.17915(Os05g0150900)	K01892+K01870+K01892
Genetic Information Processing	Translation	RNA transport	31	236	1	1	ko03013	LOC105033020(RAE1);LOC105034147(NUP43);LOC105035102(PAB7);LOC105035788(TIF);LOC105036186(Os01g0970400);LOC105036434(REFA1);LOC105038752(UPF2);LOC105038763(PAB7);LOC105039390(NUA);LOC105039494(SEH1);LOC105043829(TIF3B1);LOC105044095(NMD3);LOC105044845(EIF2B);LOC105045866(KPNB1);LOC105046401(PAB7);LOC105047926(TRZ1);LOC105048948(SUMO2);LOC105050004(TRZ2);LOC105050488(PSRP2);LOC105051190(SUMO2);LOC1…	K14298+K14305+K13126+K03113+K03259+K03231+K14327+K13126+K09291+K14299+K03253+K07562+K03238+K14293+K13126+K00784+K12160+K00784+K13126+K12160+K14290+K13130+K14525+K14312+K13126+K13025+K03231+K03231+K12880+K12882+K03260
Genetic Information Processing	Transcription	Spliceosome	33	262	1	1	ko03040	LOC105032307(HSP70);LOC105037606(SNRPB);LOC105038093(At1g14650);LOC105038176(SMD1B);LOC105038339(LSM3B);LOC105039641(snrnp27);LOC105039865(OsI_18512);LOC105040068(RH40);LOC105045262(syf2);LOC105046536(U2AF65B);LOC105046674(PPIE);LOC105048773(--);LOC105050376(At4g30220);LOC105050739(HSP70);LOC105050794(At4g30220);LOC105051365(HSP70);LOC105052208(HSP70);LOC105052536(OsI_18512);LOC105053008(HSP70);L…	K03283+K11086+K12825+K11087+K12622+K12846+K11091+K12823+K12868+K12837+K09564+K12874+K11098+K03283+K11098+K03283+K03283+K11091+K03283+K12819+K13025+K12845+K12741+K11099+K09564+K12627+K11099+K11088+K12880+K12823+K12882+K12827+K12867

## Sheet: PS-vs-SS
KEGG_A_class	KEGG_B_class	Pathway	PS-vs-SS (2634)	All (6501)	Pvalue	Qvalue	Pathway ID	Genes	K_IDs
Metabolism	Global and overview maps	Biosynthesis of secondary metabolites	693	1386	5.04203e-16	6.65549e-14	ko01110	LOC105032183(GPAT1);LOC105032269(CHLP);LOC105032438(N4OMT);LOC105032483(4CLL4);LOC105032523(PER35);LOC105032541(AG118);LOC105032553(MAO1B);LOC105032597(UGT709C2);LOC105032793(SAT1);LOC105032877(PER11);LOC105033000(AAT);LOC105033050(TYRAAT2);LOC105033106(At1g32780);LOC105033111(Os02g0139700);LOC105033254(PER51);LOC105033295(DFR);LOC105033308(GSVIVT00037159001);LOC105033318(GSVIVT00037159001);LOC10…	K13508+K10960+K21311+K10526+K00430+K00818+K05933+K21373+K00640+K00430+K15849+K15227+K00001+K01853+K00430+K13082+K00430+K00430+K09754+K01738+K01738+K03526+K10775+K13508+K00616+K07409+K14423+K13523+K01620+K00869+K00030+K05350+K00927+K10206+K00640+K11517+K00975+K22013+K10760+K05359+K00660+K00276+K00134+K13065+K01068+K05349+K02492+K00430+K00318+K00001+K00660+K00660+K00430+K00873+K00162+K01952+K20979+…
Metabolism	Global and overview maps	Metabolic pathways	1188	2577	7.1309e-14	4.7064e-12	ko01100	ElguCp001(psbA);ElguCp011(atpA);ElguCp012(atpF);ElguCp016(rpoC2);ElguCp017(rpoC1);ElguCp047(atpB);ElguCp048(rbcL);ElguCp053(petA);ElguCp073(rpoA);ElguCp113(ndhA);GPAT(ATS1);LOC105031979(Os06g0652400);LOC105031981(SAMDC);LOC105032043(PSBP);LOC105032045(PYD2);LOC105032072(GFPT2);LOC105032082(SBH1);LOC105032174(CAB40);LOC105032183(GPAT1);LOC105032200(--);LOC105032253(At5g07830);LOC105032269(CHLP);LO…	K02703+K02111+K02109+K03046+K03046+K02112+K01601+K02634+K03040+K05572+K00630+K02377+K01611+K02717+K01464+K00820+K04713+K08912+K13508+K00451+K07964+K10960+K08914+K04718+K08679+K01897+K06949+K10526+K00430+K00818+K05933+K04712+K01099+K00640+K13510+K00430+K10536+K01897+K01858+K15849+K02113+K02335+K15227+K07964+K00001+K01853+K08679+K01495+K00430+K13421+K13082+K00430+K00430+K09754+K01179+K01738+K01738+…
Metabolism	Biosynthesis of other secondary metabolites	Phenylpropanoid biosynthesis	107	179	1.07536e-07	4.7316e-06	ko00940	LOC105032523(PER35);LOC105032877(PER11);LOC105033254(PER51);LOC105033308(GSVIVT00037159001);LOC105033318(GSVIVT00037159001);LOC105033349(CYP98A2);LOC105033424(PAL);LOC105033762(BGLU1);LOC105034344(SALAT);LOC105034542(BACOVA_02659);LOC105034583(PER47);LOC105034682(PER3);LOC105035687(CSE);LOC105035781(PAL);LOC105036001(BGLU25);LOC105036005(CCR1);LOC105036974(PER12);LOC105037109(BGLU13);LOC105037184…	K00430+K00430+K00430+K00430+K00430+K09754+K10775+K05350+K13065+K05349+K00430+K00430+K18368+K10775+K01188+K09753+K00430+K01188+K13065+K00083+K00083+K00430+K00430+K00430+K01904+K00430+K00430+K00430+K22395+K22395+K00430+K00430+K00430+K05350+K22395+K10775+K05349+K01904+K00430+K00430+K09755+K09755+K00083+K05350+K00430+K00430+K00430+K00487+K00430+K00430+K01188+K00430+K00487+K05349+K05349+K00430+K00430+…
Metabolism	Carbohydrate metabolism	Starch and sucrose metabolism	94	160	1.89387e-06	6.24979e-05	ko00500	LOC105033388(CEL1);LOC105033762(BGLU1);LOC105034020(ADG2);LOC105034299(FRK1);LOC105034542(BACOVA_02659);LOC105034592(FRK2);LOC105034870(TPS5);LOC105035228(GLU2);LOC105035295(SS3);LOC105035371(FRK1);LOC105035544(GLU12);LOC105035847(PGMP);LOC105035933(SS4);LOC105036001(BGLU25);LOC105036668(SPS4);LOC105037109(BGLU13);LOC105037153(IVR1);LOC105037411(WAXY);LOC105037731(--);LOC105038216(SBEI);LOC105038…	K01179+K05350+K00975+K00847+K05349+K00847+K16055+K01179+K00703+K00847+K01179+K01835+K00703+K01188+K00696+K01188+K01193+K13679+K13679+K00700+K01193+K00696+K19893+K00975+K00844+K00703+K19891+K16055+K05350+K01087+K01179+K00705+K00695+K05349+K13679+K01194+K01194+K00847+K00688+K01193+K01087+K05350+K00695+K01188+K00844+K05349+K05349+K00688+K19891+K00975+K01513+K16055+K19891+K00975+K01214+K00696+K00696+…
Metabolism	Energy metabolism	Photosynthesis - antenna proteins	18	21	2.62974e-05	0.000694251	ko00196	LOC105032174(CAB40);LOC105032321(CAB13);LOC105032432(CAB7);LOC105033408(LHCA1);LOC105035084(CAB-151);LOC105036918(LHCB5);LOC105037272(LHCB5);LOC105039517(CAB8);LOC105041013(CAB40);LOC105042121(CAB7);LOC105046981(LHCB4.2);LOC105047188(CAB21);LOC105051572(LHCB5);LOC105053065(LHCA6);LOC105056620(lhcA-P4);LOC105058244(LHCA5);LOC105058393(CAP10A);LOC105058558(LHCA4)	K08912+K08914+K08908+K08907+K08913+K08916+K08916+K08909+K08912+K08908+K08915+K08912+K08916+K08908+K08910+K08911+K08917+K08910
Metabolism	Lipid metabolism	Linoleic acid metabolism	21	27	8.90556e-05	0.00195922	ko00591	LOC105032459(Os03g0700700);LOC105033511(CYP81E1);LOC105037565(CYP81D11);LOC105038631(LOX1.5);LOC105039460(LOX2.1);LOC105041286(CYP71A26);LOC105041304(PLA2-III);LOC105045555(SDP1);LOC105048738(PLA2-III);LOC105051386(LOX6);LOC105052632(CYP77A3);LOC105053112(Os03g0179900);LOC105054692(LOX1.5);LOC105055039(LOX1.5);LOC105056718(Os03g0179900);LOC105057118(CYP81D11);LOC105057653(SDP1);LOC105058885(PLA2-…	K15718+K07409+K07409+K00454+K00454+K07418+K01047+K14674+K01047+K00454+K07409+K00454+K15718+K15718+K00454+K07409+K14674+K01047+K00454+K00454+K01047
Metabolism	Carbohydrate metabolism	Amino sugar and nucleotide sugar metabolism	90	166	0.000210312	0.00396587	ko00520	LOC105031979(Os06g0652400);LOC105032072(GFPT2);LOC105032074(ASD1);LOC105032401(GAE6);LOC105033187(GAE6);LOC105033832(UXS5);LOC105034020(ADG2);LOC105034299(FRK1);LOC105034592(FRK2);LOC105034893(HEXO3);LOC105035296(AXS2);LOC105035371(FRK1);LOC105035847(PGMP);LOC105036169(CHIT3);LOC105036436(CHIT3);LOC105036993(CHIT3);LOC105037638(CHIT3);LOC105038864(GAUT8);LOC105039344(GALAK);LOC105039562(GAE1);LOC…	K02377+K00820+K01209+K08679+K08679+K08678+K00975+K00847+K00847+K12373+K12449+K00847+K01835+K01183+K01183+K01183+K01183+K13648+K18677+K08679+K00972+K00975+K00844+K12450+K12450+K01809+K00326+K01784+K13648+K13648+K13648+K00847+K13648+K08678+K00844+K08678+K13648+K10046+K00975+K01183+K01183+K01809+K00975+K12448+K00621+K08679+K00847+K01183+K01183+K00966+K00326+K08678+K00770+K13648+K13648+K12451+K01835+…
Metabolism	Energy metabolism	Nitrogen metabolism	27	40	0.000494509	0.0081594	ko00910	LOC105031978(ACA7);LOC105033813(NRT2.4);LOC105034975(GDH1);LOC105035363(NIA1);LOC105035493(GS1-2);LOC105038255(ACA1);LOC105039187(GLT1);LOC105041350(ACA7);LOC105041351(ACA7);LOC105043115(ACA7);LOC105046035(NRT2.3);LOC105046269(NRT2.3);LOC105047151(BCA2);LOC105048068(BCA2);LOC105048492(GS1-2);LOC105053917(GDH2);LOC105054453(CYN);LOC105055426(GS1-2);LOC105057601(GLU);LOC105057795(GS2);LOC105058500(…	K01674+K02575+K00261+K10534+K01915+K01674+K00264+K01674+K01674+K01674+K02575+K02575+K01673+K01673+K01915+K00261+K01725+K01915+K00284+K01915+K01673+K01455+K00261+K01915+K01673+K00366+K01674
Metabolism	Biosynthesis of other secondary metabolites	Indole alkaloid biosynthesis	18	24	0.000635406	0.00879415	ko00901	LOC105037808(At1g28610);LOC105038476(At1g31550);LOC105038486(At1g28570);LOC105038495(At1g28570);LOC105038522(At1g28650);LOC105038530(At1g31550);LOC105040662(At5g45910);LOC105040663(At5g45910);LOC105040664(At5g45910);LOC105040665(At5g45910);LOC105043195(TDC2);LOC105048177(At5g45910);LOC105048178(At5g45910);LOC105049782(TYDC1);LOC105051133(AAE);LOC105052686(TDC1);LOC109505856(At1g28570);LOC11491402…	K21026+K21026+K21026+K21026+K21026+K21026+K21026+K21026+K21026+K21026+K01593+K21026+K21026+K01593+K21026+K01593+K21026+K21026
Metabolism	Biosynthesis of other secondary metabolites	Flavonoid biosynthesis	34	54	0.00068679	0.00879415	ko00941	LOC105033295(DFR);LOC105033349(CYP98A2);LOC105034198(CHS3);LOC105034344(SALAT);LOC105034617(CHS3);LOC105034618(CHS3);LOC105035639(ANR);LOC105035716(CHS3);LOC105035842(ANS);LOC105036921(CHS1);LOC105037184(HST);LOC105040783(UGT88B1);LOC105041005(CHS2);LOC105041605(UGT88F3);LOC105041610(UGT88F3);LOC105041619(UGT88F3);LOC105041627(UGT88F3);LOC105044830(CYP73A16);LOC105045995(CYP73A13);LOC105048473(AN…	K13082+K09754+K00660+K13065+K00660+K00660+K08695+K00660+K05277+K00660+K13065+K22845+K00660+K22845+K22845+K22845+K22845+K00487+K00487+K13082+K13081+K00487+K00487+K01859+K00487+K09754+K13065+K05277+K00475+K05280+K05278+K00475+K13065+K00660
Metabolism	Lipid metabolism	alpha-Linolenic acid metabolism	39	64	0.000732846	0.00879415	ko00592	LOC105032483(4CLL4);LOC105036492(ADH1);LOC105037800(ADH2);LOC105038135(LCAT3);LOC105038504(ADH3);LOC105038505(ADH1);LOC105038559(OPR2);LOC105038631(LOX1.5);LOC105039328(CYP74A2);LOC105039460(LOX2.1);LOC105040402(CYP74A2);LOC105040837(MFP);LOC105041304(PLA2-III);LOC105041662(AOC);LOC105043155(PED1);LOC105045176(MFP2);LOC105045555(SDP1);LOC105048300(MFP);LOC105048738(PLA2-III);LOC105051386(LOX6);LO…	K10526+K18857+K18857+K22389+K18857+K18857+K05894+K00454+K01723+K00454+K01723+K10527+K01047+K10525+K07513+K10527+K14674+K10527+K01047+K00454+K05894+K05894+K05894+K05894+K00454+K10529+K22389+K00454+K00232+K14674+K01047+K10526+K10526+K01723+K00454+K00454+K10526+K05894+K01047
Metabolism	Amino acid metabolism	Phenylalanine metabolism	32	52	0.00171131	0.0188244	ko00360	LOC105033000(AAT);LOC105033424(PAL);LOC105034269(maoII);LOC105035707(HPD);LOC105035781(PAL);LOC105036465(At4g34880);LOC105037348(ASP1);LOC105037554(At4g34880);LOC105037948(AAT);LOC105039259(4CL2);LOC105041875(PAL);LOC105042958(4CLL1);LOC105043195(TDC2);LOC105044087(At4g34880);LOC105044125(At1g62810);LOC105044830(CYP73A16);LOC105045995(CYP73A13);LOC105046503(AO1);LOC105049276(CYP73A12);LOC10504978…	K15849+K10775+K00276+K00457+K10775+K01426+K14455+K01426+K15849+K01904+K10775+K01904+K01593+K01426+K00276+K00487+K00487+K00276+K00487+K01593+K01904+K00487+K00487+K01593+K01426+K10775+K00276+K10775+K01426+K01426+K00815+K00811
Metabolism	Glycan biosynthesis and metabolism	Mannose type O-glycan biosyntheis	10	13	0.00861247	0.0874497	ko00515	LOC105041135(--);LOC105041137(eogt);LOC105041138(--);LOC105041139(--);LOC105041140(--);LOC105041141(EOGT);LOC105041142(--);LOC105041144(eogt);LOC105041145(EOGT);LOC105041147(--)	K18207+K18207+K18207+K18207+K18207+K18207+K18207+K18207+K18207+K18207
Metabolism	Biosynthesis of other secondary metabolites	Isoquinoline alkaloid biosynthesis	19	30	0.0095925	0.0904435	ko00950	LOC105032438(N4OMT);LOC105033000(AAT);LOC105034269(maoII);LOC105036105(PPO);LOC105036904(AS1);LOC105037348(ASP1);LOC105037948(AAT);LOC105043195(TDC2);LOC105044125(At1g62810);LOC105045129(PPO);LOC105046503(AO1);LOC105049782(TYDC1);LOC105051169(N4OMT);LOC105051171(N4OMT);LOC105051182(N4OMT);LOC105052686(TDC1);LOC105055420(At1g31672);LOC105059924(At5g53970);LOC105060235(ASP5)	K21311+K15849+K00276+K00422+K00422+K14455+K15849+K01593+K00276+K00422+K00276+K01593+K21311+K21311+K21311+K01593+K00276+K00815+K00811
Metabolism	Metabolism of other amino acids	Glutathione metabolism	66	131	0.0132907	0.112105	ko00480	LOC105032315(GPX1);LOC105032941(GRC2);LOC105033983(APX1);LOC105034165(APX1);LOC105034177(GSTU7);LOC105034284(GPX2);LOC105036869(GSTF11);LOC105037017(GSTU22);LOC105037647(GSTU20);LOC105037855(GSTU17);LOC105038429(APX8);LOC105038680(G6PDH);LOC105039242(SPMS);LOC105039351(GGCT2;2);LOC105040703(SPMS);LOC105041057(Mgst3);LOC105041246(RNR1);LOC105042120(RNR2B);LOC105042254(GSTU17);LOC105042576(GSTF11);…	K00432+K00383+K00434+K00434+K00799+K00432+K00799+K00799+K00799+K00799+K00434+K00036+K00797+K22596+K00797+K00799+K10807+K10808+K00799+K00799+K00799+K00799+K00799+K00799+K00033+K00434+K18592+K21888+K00799+K00799+K00799+K00799+K00799+K00031+K00799+K22596+K00036+K00036+K00434+K00033+K00799+K01256+K00383+K00799+K00799+K00799+K00799+K00799+K00799+K00799+K00036+K00799+K00799+K00799+K00799+K00799+K01255+…
Metabolism	Glycan biosynthesis and metabolism	Glycosaminoglycan degradation	14	21	0.0138313	0.112105	ko00531	LOC105032253(At5g07830);LOC105033054(At5g34940);LOC105034893(HEXO3);LOC105038580(HGSNAT);LOC105046630(At5g61250);LOC105049420(At5g34940);LOC105050058(NAGLU);LOC105051000(Hgsnat);LOC105055403(HEXO2);LOC105055993(At5g07830);LOC105057049(HEXO1);LOC105060335(Hgsnat);MSTRG.16044(--);MSTRG.5055(--)	K07964+K07964+K12373+K10532+K07964+K07964+K01205+K10532+K12373+K07964+K12373+K10532+K10532+K10532
Environmental Information Processing	Membrane transport	ABC transporters	25	43	0.0144377	0.112105	ko02010	LOC105032304(ABCB11);LOC105032306(ABCB11);LOC105033381(ABCB2);LOC105037536(ABCG5);LOC105039765(ABCC10);LOC105039842(ABCC14);LOC105040178(ABCC3);LOC105040179(ABCC3);LOC105040552(ABCB15);LOC105040747(ABCC10);LOC105040749(ABCC10);LOC105041030(ABCB11);LOC105041500(ABCC10);LOC105052514(ABCC14);LOC105054803(ABCB19);LOC105055560(ABCB1);LOC105055891(ABCB11);LOC105056548(ABCB19);LOC105057235(ABCB25);LOC10…	K05658+K05658+K05658+K05681+K05666+K05665+K05666+K05666+K05658+K05666+K05666+K05658+K05666+K05665+K05658+K05658+K05658+K05658+K05663+K05658+K05658+K05658+K05658+K05658+K05666
Metabolism	Energy metabolism	Photosynthesis	47	90	0.015669	0.114246	ko00195	ElguCp001(psbA);ElguCp011(atpA);ElguCp012(atpF);ElguCp047(atpB);ElguCp053(petA);LOC105032043(PSBP);LOC105033023(ATPD);LOC105033414(PSBR);LOC105033747(PSBP);LOC105034012(Os03g0784700);LOC105034183(FD2);LOC105034393(PNSL3);LOC105034502(FDC2);LOC105035238(FDX3);LOC105035425(FDC1);LOC105037794(PSBW);LOC105037935(PSBS);LOC105038285(PSAO);LOC105038844(PSAL);LOC105043122(PSAE);LOC105043521(PSBY);LOC1050…	K02703+K02111+K02109+K02112+K02634+K02717+K02113+K03541+K02717+K02641+K02639+K08901+K02639+K02639+K02639+K02721+K03542+K14332+K02699+K02693+K02723+K02641+K02695+K02717+K02113+K02698+K02694+K08901+K08902+K02716+K02695+K02109+K02636+K02115+K08901+K08903+K02723+K02692+K02638+K08901+K02721+K02639+K02717+K02113+K08901+K08901+K02638
Organismal Systems	Environmental adaptation	Plant-pathogen interaction	218	482	0.0164445	0.114246	ko04626	LOC105032049(CPK34);LOC105032078(GAM1);LOC105032087(At1g15890);LOC105032141(MYB102);LOC105032236(CNGC4);LOC105032247(CNGC2);LOC105032366(MYB17);LOC105033230(TT2);LOC105033243(MYB4);LOC105033428(MYB30);LOC105033602(RPS2);LOC105033635(RPS2);LOC105033743(TUFB1);LOC105033796(GLPK);LOC105034079(CPK3);LOC105034135(MYB93);LOC105034436(PTI1);LOC105034876(MYB93);LOC105035240(CPK6);LOC105035404(TUFA);LOC10…	K13412+K09422+K13459+K09422+K05391+K05391+K09422+K09422+K09422+K09422+K13459+K13459+K02358+K00864+K13412+K09422+K13436+K09422+K13412+K02358+K09422+K09422+K15397+K01373+K09422+K09422+K13427+K09422+K09422+K13448+K09422+K13412+K09422+K13448+K02358+K04079+K18835+K13448+K13457+K13457+K13457+K05391+K05391+K05391+K13413+K13413+K09422+K15397+K09422+K09422+K04368+K15397+K09422+K09422+K15397+K09422+K09422+…
Metabolism	Carbohydrate metabolism	Glyoxylate and dicarboxylate metabolism	49	96	0.0228869	0.151053	ko00630	ElguCp048(rbcL);LOC105033990(GLO5);LOC105034921(SHM4);LOC105035354(AGT1);LOC105035493(GS1-2);LOC105038457(MMDH);LOC105038874(SHM4);LOC105039298(GLYK);LOC105039639(RBCS);LOC105039925(LPD2);LOC105040575(CSY3);LOC105040827(HPPR);LOC105041203(RBCS1);LOC105041280(CSY2);LOC105041737(At3g47520);LOC105042560(ACO3);LOC105043662(MD1);LOC105047380(HPPR);LOC105047677(GDCSP);LOC105048437(RBCS1);LOC105048492(G…	K01601+K11517+K00600+K00830+K01915+K00026+K00600+K15918+K01602+K00382+K01647+K15919+K01602+K01647+K00026+K01681+K00025+K15919+K00281+K01602+K01915+K01647+K19269+K01638+K01637+K15893+K15919+K03781+K02437+K01915+K00026+K00122+K00026+K00284+K00830+K01915+K00026+K01455+K01915+K01433+K11517+K02437+K00382+K02437+K00626+K00281+K00026+K01681+K00122
Metabolism	Lipid metabolism	Fatty acid degradation	32	60	0.0296942	0.18665	ko00071	LOC105032403(AAE16);LOC105032905(LACS6);LOC105033106(At1g32780);LOC105034612(At1g32780);LOC105035642(LACS2);LOC105036492(ADH1);LOC105037409(ECI1);LOC105037800(ADH2);LOC105038504(ADH3);LOC105038505(ADH1);LOC105039648(ALDH2B7);LOC105040700(LACS4);LOC105040837(MFP);LOC105041437(At5g42250);LOC105043155(PED1);LOC105043499(ALDH3F1);LOC105044978(LACS1);LOC105045148(IBR3);LOC105045176(MFP2);LOC105046261(…	K01897+K01897+K00001+K00001+K01897+K18857+K07517+K18857+K18857+K18857+K00128+K01897+K10527+K00121+K07513+K00128+K01897+K00249+K10527+K15401+K07517+K01897+K10527+K15401+K07425+K00128+K00128+K00128+K01897+K00121+K00232+K00626
Metabolism	Metabolism of other amino acids	Selenocompound metabolism	15	25	0.0384164	0.230498	ko00450	LOC105032792(Os06g0508700);LOC105035031(Os12g0623900);LOC105035375(Os12g0623900);LOC105042372(Os12g0623900);LOC105043483(MGL);LOC105044163(APS2);LOC105049482(Os06g0327300);LOC105051560(MMT1);LOC105052872(Os06g0327300);LOC105053250(Os12g0624000);LOC105053406(APS1);LOC105054007(Os12g0623900);LOC105057591(Os07g0657900);LOC105058567(CGS1);MSTRG.18669(APS2)	K01874+K00549+K00549+K00549+K01761+K13811+K00384+K08247+K00384+K00549+K13811+K00549+K00384+K01739+K13811
Metabolism	Amino acid metabolism	Phenylalanine, tyrosine and tryptophan biosynthesis	32	62	0.0496441	0.261161	ko00400	LOC105033000(AAT);LOC105033050(TYRAAT2);LOC105034166(ADT2);LOC105036032(ADT6);LOC105036035(ADT6);LOC105036454(SKL1);LOC105036609(ADT6);LOC105037348(ASP1);LOC105037948(AAT);LOC105038203(ADT6);LOC105039821(EMB3004);LOC105040155(ADT6);LOC105041937(DHAPS-1);LOC105046246(ASA1);LOC105046684(CM3);LOC105051050(SKL1);LOC105051097(ADT6);LOC105054522(CS2);LOC105055093(DHQS);LOC105056533(SK3);LOC105056784(DH…	K15849+K15227+K05359+K05359+K05359+K00891+K05359+K14455+K15849+K05359+K13832+K05359+K01626+K01657+K01850+K00891+K05359+K01736+K01735+K00891+K01626+K01695+K01850+K00891+K01626+K00800+K01735+K00815+K01850+K00811+K06001+K01609
Metabolism	Biosynthesis of other secondary metabolites	Stilbenoid, diarylheptanoid and gingerol biosynthesis	18	32	0.0520418	0.261161	ko00945	LOC105033349(CYP98A2);LOC105034344(SALAT);LOC105037184(HST);LOC105040963(ROMT);LOC105040965(ROMT);LOC105040966(ROMT);LOC105040967(ROMT);LOC105044072(ROMT);LOC105044073(ROMT);LOC105044830(CYP73A16);LOC105045995(CYP73A13);LOC105049276(CYP73A12);LOC105050451(CYP73A11);LOC105052309(CYP73A13);LOC105052441(CYP98A2);LOC105053765(ACT-2);LOC105057906(ROMT);LOC105060154(HCT1)	K09754+K13065+K13065+K16040+K16040+K16040+K16040+K16040+K16040+K00487+K00487+K00487+K00487+K00487+K09754+K13065+K16040+K13065
Metabolism	Amino acid metabolism	Tyrosine metabolism	25	47	0.0529367	0.261161	ko00350	LOC105032200(--);LOC105033000(AAT);LOC105033106(At1g32780);LOC105034269(maoII);LOC105034612(At1g32780);LOC105035707(HPD);LOC105036105(PPO);LOC105036492(ADH1);LOC105036904(AS1);LOC105037348(ASP1);LOC105037800(ADH2);LOC105037948(AAT);LOC105038504(ADH3);LOC105038505(ADH1);LOC105041437(At5g42250);LOC105043195(TDC2);LOC105044125(At1g62810);LOC105045129(PPO);LOC105046503(AO1);LOC105049782(TYDC1);LOC105…	K00451+K15849+K00001+K00276+K00001+K00457+K00422+K18857+K00422+K14455+K18857+K15849+K18857+K18857+K00121+K01593+K00276+K00422+K00276+K01593+K01593+K00276+K00121+K00815+K00811
Metabolism	Lipid metabolism	Cutin, suberine and wax biosynthesis	17	30	0.0538893	0.261161	ko00073	LOC105032702(CYP86B1);LOC105033629(HTH);LOC105033928(CYP86A2);LOC105035647(PXG5);LOC105038125(PHT1);LOC105042106(PXG4);LOC105042911(CYP86A2);LOC105046261(CYP86A1);LOC105047658(HTH);LOC105048564(CYP86A1);LOC105049012(HHT1);LOC105051025(HHT1);LOC105053190(PXG4);LOC105053723(CYP86B1);LOC105055747(CER1);LOC105058127(HHT1);LOC105061386(FAR4)	K15402+K15403+K15398+K17991+K15400+K17991+K15398+K15401+K15403+K15401+K15400+K15400+K17991+K15402+K15404+K15400+K13356
Metabolism	Nucleotide metabolism	Pyrimidine metabolism	72	153	0.0572212	0.261161	ko00240	ElguCp016(rpoC2);ElguCp017(rpoC1);ElguCp073(rpoA);LOC105032045(PYD2);LOC105033029(Os08g0175300);LOC105033278(UMPS1);LOC105033616(Dctpp1);LOC105034711(Dctpp1);LOC105034816(PNP1);LOC105035054(CARB);LOC105035197(POL2A);LOC105035219(PNP1);LOC105035729(ZEU1);LOC105035805(URH1);LOC105036665(--);LOC105037217(--);LOC105038038(Os01g0868300);LOC105038325(pyrH);LOC105039067(Ctps1);LOC105039606(PYRB);LOC1050…	K03046+K03046+K03040+K01464+K02335+K13421+K16904+K16904+K00962+K01955+K02324+K00962+K00943+K01240+K03006+K03787+K02320+K09903+K01937+K00609+K03006+K10807+K13800+K00207+K10808+K03022+K03009+K03023+K00940+K03025+K03013+K03013+K14641+K14641+K00940+K01937+K01489+K01513+K13998+K01493+K00876+K03013+K16904+K02321+K03020+K03008+K00207+K00940+K01431+K03017+K16904+K03015+K13800+K00876+K03017+K03006+K03000+…
Metabolism	Metabolism of other amino acids	beta-Alanine metabolism	23	43	0.05788	0.261161	ko00410	LOC105032045(PYD2);LOC105034269(maoII);LOC105034314(At3g24360);LOC105035468(PANC);LOC105035498(PAO4);LOC105035697(PAO2);LOC105039242(SPMS);LOC105039648(ALDH2B7);LOC105040703(SPMS);LOC105042108(PYD1);LOC105043499(ALDH3F1);LOC105044125(At1g62810);LOC105045148(IBR3);LOC105046503(AO1);LOC105050327(ALDH2B7);LOC105050328(ALDH2B7);LOC105051810(ALDH3H1);LOC105053171(PYD1);LOC105054031(PYD3);LOC105055420(…	K01464+K00276+K05605+K01918+K17839+K17839+K00797+K00128+K00797+K00207+K00128+K00276+K00249+K00276+K00128+K00128+K00128+K00207+K01431+K00276+K01580+K17839+K05605
Metabolism	Lipid metabolism	Fatty acid biosynthesis	33	65	0.0597435	0.261161	ko00061	LOC105032403(AAE16);LOC105032448(Os04g0379900);LOC105032905(LACS6);LOC105034507(At3g03980);LOC105035520(At3g03980);LOC105035642(LACS2);LOC105037839(OsI_04666);LOC105038379(fabZ);LOC105038672(CLKR27);LOC105040700(LACS4);LOC105041644(ACC1);LOC105042027(KAS12);LOC105042279(At3g03980);LOC105042280(At3g03980);LOC105044978(LACS1);LOC105047747(FATB1);LOC105048199(LACS4);LOC105048931(SSI2);LOC105048939(F…	K01897+K03921+K01897+K00059+K00059+K01897+K03921+K02372+K00059+K01897+K11262+K09458+K00059+K00059+K01897+K10781+K01897+K03921+K10782+K10781+K03921+K09458+K03921+K01897+K03921+K03921+K00648+K09458+K00059+K02160+K00648+K09458+K00208
Metabolism	Energy metabolism	Sulfur metabolism	22	41	0.0605151	0.261161	ko00920	LOC105032793(SAT1);LOC105033392(RCS1);LOC105033394(RCS1);LOC105033933(SAT1);LOC105034206(SOX);LOC105040460(OASB);LOC105040461(OASB);LOC105042651(SAT2);LOC105042908(SAT1);LOC105043037(CYSC);LOC105043164(GLY3);LOC105044163(APS2);LOC105045410(AHL);LOC105046522(SIR1);LOC105046766(STR1);LOC105050935(APR1);LOC105053406(APS1);LOC105054891(APK3);LOC105058567(CGS1);MSTRG.18669(APS2);MSTRG.6170(GLY3);MSTRG…	K00640+K01738+K01738+K00640+K00387+K01738+K01738+K00640+K00640+K13034+K17725+K13811+K01082+K00392+K01011+K05907+K13811+K00860+K01739+K13811+K17725+K17725
Metabolism	Lipid metabolism	Ether lipid metabolism	21	39	0.0632627	0.261161	ko00565	LOC105032812(LPEAT1);LOC105035802(PLDALPHA4);LOC105035830(NPC6);LOC105037875(PLDZETA1);LOC105037890(PLDDELTA);LOC105041304(PLA2-III);LOC105043910(NPC4);LOC105045555(SDP1);LOC105047820(PLD1);LOC105048738(PLA2-III);LOC105049123(NPC2);LOC105052918(Os06g0687900);LOC105054139(LPLAT1);LOC105054164(PLDBETA1);LOC105057542(PLDZETA1);LOC105057602(NPC2);LOC105057653(SDP1);LOC105058885(PLA2-I);LOC105059671(P…	K13510+K01115+K01114+K01115+K01115+K01047+K01114+K14674+K01115+K01047+K01114+K01115+K13519+K01115+K01115+K01114+K14674+K01047+K01115+K01115+K01047
Metabolism	Metabolism of cofactors and vitamins	Vitamin B6 metabolism	10	16	0.0633117	0.261161	ko00750	LOC105035898(PDX11);LOC105036983(TS1);LOC105040479(At1g17710);LOC105041189(PK);LOC105041416(PPOX1);LOC105042868(At1g17710);LOC105043485(PLR1);LOC105047311(At1g17710);LOC105053256(PSAT1);MSTRG.12038(At1g17710)	K06215+K01733+K13248+K00868+K00275+K13248+K05275+K13248+K00831+K13248
Metabolism	Lipid metabolism	Glycerolipid metabolism	51	107	0.0786523	0.314609	ko00561	GPAT(ATS1);LOC105032183(GPAT1);LOC105033467(GPAT5);LOC105033594(PLS1);LOC105033796(GLPK);LOC105034107(S6PDH);LOC105034149(MGLL);LOC105034918(AKR4C9);LOC105035148(DGAT3);LOC105035850(PLS1);LOC105036547(AKR4C9);LOC105036557(--);LOC105036961(--);LOC105038590(DGK2);LOC105039298(GLYK);LOC105039595(DGK7);LOC105039648(ALDH2B7);LOC105040465(DGAT1-2);LOC105040542(MGLL);LOC105040708(MGLL);LOC105041212(MGLL…	K00630+K13508+K13508+K13523+K00864+K00011+K01054+K00002+K22849+K13523+K00002+K01054+K01054+K00901+K15918+K00901+K00128+K11155+K01054+K01054+K01054+K15728+K00679+K00128+K13508+K01054+K14674+K13508+K13508+K00002+K01054+K00901+K18693+K13508+K11155+K15728+K18693+K03715+K00128+K00128+K00128+K09480+K01054+K13519+K01054+K14674+K13508+K18693+K00901+K00901+K00901
Environmental Information Processing	Signal transduction	Plant hormone signal transduction	144	325	0.0857023	0.332727	ko04075	LOC105031973(ERF1B);LOC105032028(PIL13);LOC105032107(Os05g0150500);LOC105032163(AHP1);LOC105032167(GID1C);LOC105032583(COI1A);LOC105032700(GH3.10);LOC105032803(ARR1);LOC105033286(HK4);LOC105033493(SAUR36);LOC105033823(HK5);LOC105033853(LG2);LOC105033925(BZR1);LOC105034225(ABI5);LOC105034242(TIFY9);LOC105034345(RR26);LOC105034491(RR1);LOC105034504(ABI5);LOC105034688(TIFY9);LOC105034770(CTR1);LOC10…	K14516+K16189+K14485+K14490+K14493+K13463+K14487+K14491+K14489+K14488+K14489+K14431+K14503+K14432+K13464+K14491+K14492+K14432+K13464+K14510+K14508+K13464+K13946+K14508+K12126+K14498+K14488+K14506+K14504+K14504+K14484+K14498+K14432+K14486+K14431+K14492+K14486+K13413+K14431+K13413+K12126+K14484+K14508+K14490+K14496+K14484+K14486+K14491+K14494+K14494+K13464+K13464+K14484+K14488+K14488+K14488+K14497+…
Metabolism	Metabolism of terpenoids and polyketides	Zeatin biosynthesis	13	23	0.0890318	0.335777	ko00908	LOC105034155(IPT1);LOC105034257(CKX3);LOC105034323(CKX5);LOC105034779(CKX3);LOC105036092(CISZOG1);LOC105040417(CKX6);LOC105043134(GLT3);LOC105045337(CKX4);LOC105049138(IPT1);LOC105053404(CKX5);LOC105057678(CKX4);LOC105059463(CKX6);LOC105060472(IPT5)	K10760+K00279+K00279+K00279+K13495+K00279+K13495+K00279+K10760+K00279+K00279+K00279+K10760
Metabolism	Metabolism of cofactors and vitamins	Ubiquinone and other terpenoid-quinone biosynthesis	23	45	0.0975536	0.344696	ko00130	LOC105035064(MENG);LOC105035707(HPD);LOC105039259(4CL2);LOC105041933(ABC4);LOC105042958(4CLL1);LOC105044830(CYP73A16);LOC105045995(CYP73A13);LOC105046456(HPT2);LOC105047162(MENB);LOC105049276(CYP73A12);LOC105050370(4CL2);LOC105050383(HPT1);LOC105050389(At4g27270);LOC105050451(CYP73A11);LOC105052309(CYP73A13);LOC105052675(At4g27270);LOC105052944(HGGT);LOC105053482(ICS2);LOC105059924(At5g53970);LOC…	K03183+K00457+K01904+K02548+K01904+K00487+K00487+K12501+K01661+K00487+K01904+K09833+K03809+K00487+K00487+K03809+K09833+K02552+K00815+K14760+K14759+K12502+K09834
Metabolism	Metabolism of terpenoids and polyketides	Monoterpenoid biosynthesis	5	7	0.101223	0.344696	ko00902	LOC105034750(TPS11);LOC105036292(SALR);LOC105042875(SALR);LOC105042877(SALR);LOC105061362(SDR1)	K20979+K15095+K15095+K15095+K15095
Metabolism	Biosynthesis of other secondary metabolites	Betalain biosynthesis	5	7	0.101223	0.344696	ko00965	LOC105037895(LIGB);LOC105043195(TDC2);LOC105049782(TYDC1);LOC105052686(TDC1);LOC105060762(LIGB)	K15777+K01593+K01593+K01593+K15777
Metabolism	Metabolism of cofactors and vitamins	Nicotinate and nicotinamide metabolism	17	32	0.101842	0.344696	ko00760	LOC105035805(URH1);LOC105037217(--);LOC105038039(NAPRT2);LOC105038761(SUFE2);LOC105038768(CSK);LOC105040129(--);LOC105044382(--);LOC105047967(ENPP3);LOC105051275(Os12g0290150);LOC105051795(Os11g0191400);LOC105051953(NAPRT2);LOC105052204(--);LOC105055263(Os09g0553600);LOC105056289(Os02g0134400);LOC105056921(--);LOC105057592(Os01g0957000);LOC105060728(ENPP3)	K01240+K03787+K00763+K03517+K03517+K18551+K18551+K01513+K03517+K00858+K00763+K18551+K00767+K00278+K18551+K00858+K01513
Metabolism	Amino acid metabolism	Arginine and proline metabolism	34	70	0.104856	0.346025	ko00330	LOC105031981(SAMDC);LOC105032878(AIH);LOC105034598(POX1);LOC105035164(P4H1);LOC105035498(PAO4);LOC105035622(PROC1);LOC105035697(PAO2);LOC105036465(At4g34880);LOC105037128(NOA1);LOC105037348(ASP1);LOC105037554(At4g34880);LOC105039242(SPMS);LOC105039648(ALDH2B7);LOC105040703(SPMS);LOC105043499(ALDH3F1);LOC105044087(At4g34880);LOC105045398(SAMDC4);LOC105047374(PIP);LOC105050327(ALDH2B7);LOC105050328…	K01611+K10536+K00318+K00472+K17839+K00286+K17839+K01426+K13427+K14455+K01426+K00797+K00128+K00797+K00128+K01426+K01611+K01259+K00128+K00128+K01611+K00128+K00472+K00472+K01426+K00472+K00286+K01426+K01426+K17839+K13427+K00811+K01581+K01259
Metabolism	Metabolism of cofactors and vitamins	Porphyrin and chlorophyll metabolism	28	57	0.116799	0.376037	ko00860	LOC105032269(CHLP);LOC105034133(SGR);LOC105034558(HEMA1);LOC105034966(Os04g0692600);LOC105035938(CHLM);LOC105036097(CRD1);LOC105037930(CAO);LOC105038123(Os09g0297000);LOC105040133(At5g26710);LOC105040158(HO1);LOC105040656(CHLI);LOC105040808(NYC1);LOC105042811(PORA);LOC105043024(PAO);LOC105044579(CHLG);LOC105045229(DVR);LOC105045579(CHLD);LOC105047124(HY2);LOC105047195(cysG);LOC105047824(HO1);LOC1…	K10960+K22013+K02492+K22013+K03428+K04035+K13600+K01772+K01885+K21480+K03405+K13606+K00218+K13071+K04040+K19073+K03404+K08101+K02303+K21480+K03405+K13545+K00231+K13600+K08099+K08099+K18010+K10960
Metabolism	Energy metabolism	Carbon fixation in photosynthetic organisms	45	96	0.120646	0.379172	ko00710	ElguCp048(rbcL);LOC105033802(pgk);LOC105034336(GAPC);LOC105035321(Os03g0267300);LOC105037348(ASP1);LOC105037462(FBPban1);LOC105037856(PPC);LOC105038393(ALDP);LOC105038457(MMDH);LOC105039639(RBCS);LOC105039685(GAPCP2);LOC105040530(MODA);LOC105040616(PPC);LOC105041129(FBA3);LOC105041203(RBCS1);LOC105041737(At3g47520);LOC105042746(GAPB);LOC105043662(MD1);LOC105043976(At1g32060);LOC105046280(At3g5580…	K01601+K00927+K00134+K03841+K14455+K03841+K01595+K01623+K00026+K01602+K00134+K00029+K01595+K01623+K01602+K00026+K05298+K00025+K00855+K01100+K00927+K01807+K01602+K01623+K03841+K01100+K01623+K01623+K01623+K00855+K00028+K01610+K00051+K00026+K00026+K00814+K00026+K01623+K00615+K00927+K05298+K00855+K00026+K00028+K01595
Metabolism	Amino acid metabolism	Cysteine and methionine metabolism	58	127	0.13518	0.412527	ko00270	LOC105031981(SAMDC);LOC105032553(MAO1B);LOC105032793(SAT1);LOC105033392(RCS1);LOC105033394(RCS1);LOC105033933(SAT1);LOC105034775(CMT2);LOC105034922(SAHH);LOC105035031(Os12g0623900);LOC105035107(MAO1B);LOC105035375(Os12g0623900);LOC105035661(At3g26115);LOC105035746(Sb01g021500);LOC105037348(ASP1);LOC105038457(MMDH);LOC105038875(SAHH);LOC105039092(ACO3);LOC105039242(SPMS);LOC105040082(SAMS);LOC1050…	K01611+K05933+K00640+K01738+K01738+K00640+K00558+K01251+K00549+K05933+K00549+K05396+K08967+K14455+K00026+K01251+K05933+K00797+K00789+K05933+K01738+K01738+K00797+K00026+K00547+K01244+K00549+K00640+K00640+K13034+K20772+K01761+K20772+K00025+K00827+K01611+K22846+K01011+K05933+K05933+K01762+K00899+K01611+K00549+K00549+K00016+K00026+K00026+K00789+K00547+K00826+K00026+K01739+K00016+K00815+K00811+K05933+…
Metabolism	Glycan biosynthesis and metabolism	Other glycan degradation	11	20	0.137509	0.412527	ko00511	LOC105034893(HEXO3);LOC105036407(Gba2);LOC105044051(At5g66150);LOC105044052(At5g66150);LOC105049109(lacZ);LOC105054693(FUC1);LOC105055403(HEXO2);LOC105056147(FUC95A);LOC105056149(FUC95A);LOC105057049(HEXO1);LOC105060392(At3g26720)	K12373+K17108+K01191+K01191+K01190+K01206+K12373+K15923+K15923+K12373+K01191
Metabolism	Metabolism of cofactors and vitamins	Biotin metabolism	15	29	0.148712	0.434371	ko00780	LOC105034507(At3g03980);LOC105035520(At3g03980);LOC105038379(fabZ);LOC105038672(CLKR27);LOC105039255(BIO3-BIO1);LOC105042027(KAS12);LOC105042279(At3g03980);LOC105042280(At3g03980);LOC105043686(BIOF);LOC105050521(KAS);LOC105051431(BIO2);LOC105056688(KAS2);LOC105057927(At3g03980);LOC105058598(KAS2);LOC105061231(Os08g0327400)	K00059+K00059+K02372+K00059+K19562+K09458+K00059+K00059+K00652+K09458+K01012+K09458+K00059+K09458+K00208
Metabolism	Metabolism of other amino acids	Cyanoamino acid metabolism	23	47	0.151372	0.434371	ko00460	LOC105033762(BGLU1);LOC105034542(BACOVA_02659);LOC105034921(SHM4);LOC105036001(BGLU25);LOC105037109(BGLU13);LOC105038874(SHM4);LOC105041182(BGLU1);LOC105042390(BACOVA_02659);LOC105043037(CYSC);LOC105044229(BGLU18);LOC105044445(GGT3);LOC105045203(BGLU22);LOC105046271(BACOVA_02659);LOC105046272(BACOVA_02659);LOC105055978(BGLU6);LOC105057476(BGLU22);LOC105057477(BGLU22);LOC105058674(fmdA);LOC1050612…	K05350+K05349+K00600+K01188+K01188+K00600+K05350+K05349+K13034+K05350+K18592+K01188+K05349+K05349+K01188+K01188+K01188+K01455+K01188+K01188+K01188+K05349+K01188
Metabolism	Biosynthesis of other secondary metabolites	Anthocyanin biosynthesis	2	2	0.164124	0.452691	ko00942	LOC105039250(UFGT);LOC105039612(BZ1)	K12930+K12930
Metabolism	Lipid metabolism	Glycerophospholipid metabolism	64	143	0.168965	0.452691	ko00564	GPAT(ATS1);LOC105032183(GPAT1);LOC105032812(LPEAT1);LOC105033467(GPAT5);LOC105033594(PLS1);LOC105034279(GDPD2);LOC105035802(PLDALPHA4);LOC105035830(NPC6);LOC105035850(PLS1);LOC105037875(PLDZETA1);LOC105037890(PLDDELTA);LOC105038135(LCAT3);LOC105038590(DGK2);LOC105039347(PECT1);LOC105039595(DGK7);LOC105040302(At1g74320);LOC105041304(PLA2-III);LOC105041372(PAH2);LOC105043910(NPC4);LOC105044829(NMT1…	K00630+K13508+K13510+K13508+K13523+K18696+K01115+K01114+K13523+K01115+K01115+K22389+K00901+K00967+K00901+K14156+K01047+K15728+K01114+K05929+K05929+K13508+K14674+K00006+K13508+K13508+K00901+K18693+K13508+K08730+K01115+K14156+K00999+K15728+K01047+K18693+K18696+K01114+K14156+K13511+K01613+K00006+K01115+K13519+K01115+K06129+K22389+K01115+K01114+K14674+K00006+K01047+K13508+K00981+K01115+K00550+K01115+…
Metabolism	Nucleotide metabolism	Purine metabolism	91	207	0.169946	0.452691	ko00230	ElguCp016(rpoC2);ElguCp017(rpoC1);ElguCp073(rpoA);LOC105033029(Os08g0175300);LOC105033598(PURA);LOC105034366(At2g26230);LOC105034683(OsI_35105);LOC105034736(At1g74260);LOC105034816(PNP1);LOC105035021(Os08g0118900);LOC105035197(POL2A);LOC105035219(PNP1);LOC105035252(GK1);LOC105035292(OsI_35105);LOC105035499(Os03g0130400);LOC105035847(PGMP);LOC105036230(RSH2);LOC105036665(--);LOC105037042(AMPD);LOC…	K03046+K03046+K03040+K02335+K01939+K00365+K00873+K01952+K00962+K00939+K02324+K00962+K00942+K00873+K00939+K01835+K00951+K03006+K01490+K03787+K00759+K02320+K02083+K03006+K10807+K00951+K10808+K03022+K06928+K03009+K03023+K00759+K00940+K00948+K00873+K00088+K13811+K00856+K01490+K00873+K00951+K03025+K03013+K03013+K14641+K14641+K00940+K00873+K01513+K00939+K03013+K02321+K03020+K01945+K01522+K00951+K03008+…
Metabolism	Biosynthesis of other secondary metabolites	Caffeine metabolism	6	10	0.174832	0.452691	ko00232	LOC105033511(CYP81E1);LOC105034366(At2g26230);LOC105037565(CYP81D11);LOC105052632(CYP77A3);LOC105056188(XDH);LOC105057118(CYP81D11)	K07409+K00365+K07409+K07409+K00106+K07409
Metabolism	Global and overview maps	Fatty acid metabolism	43	94	0.174903	0.452691	ko01212	LOC105032403(AAE16);LOC105032448(Os04g0379900);LOC105032905(LACS6);LOC105034507(At3g03980);LOC105035520(At3g03980);LOC105035642(LACS2);LOC105037839(OsI_04666);LOC105038379(fabZ);LOC105038672(CLKR27);LOC105040700(LACS4);LOC105040837(MFP);LOC105041644(ACC1);LOC105042027(KAS12);LOC105042279(At3g03980);LOC105042280(At3g03980);LOC105043155(PED1);LOC105044978(LACS1);LOC105045148(IBR3);LOC105045176(MFP2…	K01897+K03921+K01897+K00059+K00059+K01897+K03921+K02372+K00059+K01897+K10527+K11262+K09458+K00059+K00059+K07513+K01897+K00249+K10527+K10781+K01897+K10527+K03921+K10781+K03921+K10256+K09458+K03921+K01897+K10251+K03921+K03921+K00648+K09458+K00232+K00059+K02160+K00648+K09458+K00626+K10256+K00208+K07512
Metabolism	Global and overview maps	Carbon metabolism	152	355	0.196799	0.493726	ko01200	ElguCp048(rbcL);LOC105032793(SAT1);LOC105033392(RCS1);LOC105033394(RCS1);LOC105033486(tal);LOC105033741(IDH1);LOC105033802(pgk);LOC105033933(SAT1);LOC105033990(GLO5);LOC105034314(At3g24360);LOC105034336(GAPC);LOC105034683(OsI_35105);LOC105034723(E1-BETA-2);LOC105034921(SHM4);LOC105034968(At4g26910);LOC105034975(GDH1);LOC105035292(OsI_35105);LOC105035321(Os03g0267300);LOC105035354(AGT1);LOC1050354…	K01601+K00640+K01738+K01738+K00616+K00030+K00927+K00640+K11517+K05605+K00134+K00873+K00162+K00600+K00658+K00261+K00873+K03841+K00830+K00616+K14455+K03841+K00616+K01595+K01623+K00026+K00036+K00600+K01689+K15918+K01602+K00134+K00382+K01738+K01738+K00844+K00029+K01647+K01595+K15919+K01623+K01602+K01647+K00850+K00121+K00850+K00026+K01681+K00640+K05298+K00640+K13034+K00025+K00948+K00873+K00033+K00855+…
Metabolism	Amino acid metabolism	Histidine metabolism	10	19	0.198615	0.493726	ko00340	LOC105039648(ALDH2B7);LOC105043499(ALDH3F1);LOC105050327(ALDH2B7);LOC105050328(ALDH2B7);LOC105050963(HISN2);LOC105051810(ALDH3H1);LOC105052018(SDC1);LOC105054294(Os03g0134300);LOC105058778(HISN7);LOC105060331(HISN4)	K00128+K00128+K00128+K00128+K11755+K00128+K01590+K00765+K18649+K01663
Metabolism	Metabolism of terpenoids and polyketides	Brassinosteroid biosynthesis	14	28	0.201979	0.493726	ko00905	LOC105037389(CYP750A1);LOC105040201(CYP734A6);LOC105040409(CYP90B2);LOC105042084(CYP75B2);LOC105046233(CYP90A3);LOC105046291(DET2);LOC105047847(CYP734A6);LOC105047955(CYP90D2);LOC105055939(CYP90B2);LOC105057148(CYP85A1);LOC105058109(CYP85A1);LOC105058149(CYP90B2);LOC105058282(CYP90B2);LOC105060809(CYP724B1)	K20623+K15639+K09587+K20623+K09588+K09591+K15639+K09589+K09587+K09590+K09590+K09587+K09587+K12639
Metabolism	Global and overview maps	Biosynthesis of amino acids	132	308	0.212176	0.509222	ko01230	LOC105032541(AG118);LOC105032793(SAT1);LOC105033000(AAT);LOC105033050(TYRAAT2);LOC105033392(RCS1);LOC105033394(RCS1);LOC105033486(tal);LOC105033632(THA1);LOC105033741(IDH1);LOC105033802(pgk);LOC105033902(AGD2);LOC105033933(SAT1);LOC105034166(ADT2);LOC105034336(GAPC);LOC105034683(OsI_35105);LOC105034921(SHM4);LOC105035031(Os12g0623900);LOC105035292(OsI_35105);LOC105035375(Os12g0623900);LOC10503543…	K00818+K00640+K15849+K15227+K01738+K01738+K00616+K01620+K00030+K00927+K10206+K00640+K05359+K00134+K00873+K00600+K00549+K00873+K00549+K00616+K01915+K00286+K05359+K05359+K00891+K05359+K01733+K14455+K00616+K15849+K05359+K01623+K01940+K01652+K00600+K00053+K00264+K01689+K00134+K13832+K00789+K05359+K01738+K01738+K01647+K01623+K01647+K00850+K00850+K01626+K00549+K01703+K01681+K00640+K00640+K13034+K00948+…
Genetic Information Processing	Transcription	RNA polymerase	26	56	0.220224	0.519099	ko03020	ElguCp016(rpoC2);ElguCp017(rpoC1);ElguCp073(rpoA);LOC105036665(--);LOC105040559(PDF1);LOC105042463(rpc25);LOC105042794(NRPB12);LOC105043005(--);LOC105045446(--);LOC105045456(NRPB5A);LOC105045542(NRPE5A);LOC105050256(NRPB5A);LOC105051577(RPC19);LOC105053143(NRPB11);LOC105054337(NRPB9A);LOC105054705(NRPB7);LOC105056699(NRPB9A);LOC105057227(--);LOC105058035(rpa12);LOC105059347(NRPB7);LOC105060524(po…	K03046+K03046+K03040+K03006+K03006+K03022+K03009+K03023+K03025+K03013+K03013+K03013+K03020+K03008+K03017+K03015+K03017+K03006+K03000+K03015+K03027+K03012+K03011+K03007+K02999+K02999
Metabolism	Lipid metabolism	Biosynthesis of unsaturated fatty acids	19	40	0.228188	0.528436	ko01040	LOC105032448(Os04g0379900);LOC105034433(Acot8);LOC105034507(At3g03980);LOC105035520(At3g03980);LOC105037839(OsI_04666);LOC105038672(CLKR27);LOC105042279(At3g03980);LOC105042280(At3g03980);LOC105043155(PED1);LOC105048931(SSI2);LOC105049670(SSI2);LOC105050201(FAD12);LOC105051176(Os04g0379900);LOC105052984(KCR1);LOC105053527(SAD3);LOC105053553(S-ACP-DES5);LOC105057357(ACX4);LOC105057927(At3g03980);L…	K03921+K01068+K00059+K00059+K03921+K00059+K00059+K00059+K07513+K03921+K03921+K10256+K03921+K10251+K03921+K03921+K00232+K00059+K10256
Metabolism	Biosynthesis of other secondary metabolites	Tropane, piperidine and pyridine alkaloid biosynthesis	11	22	0.243216	0.544704	ko00960	LOC105033000(AAT);LOC105034269(maoII);LOC105037348(ASP1);LOC105037948(AAT);LOC105044125(At1g62810);LOC105044348(At5g06060);LOC105046503(AO1);LOC105052189(At5g06060);LOC105055420(At1g31672);LOC105059924(At5g53970);LOC105060235(ASP5)	K15849+K00276+K14455+K15849+K00276+K08081+K00276+K08081+K00276+K00815+K00811
Metabolism	Carbohydrate metabolism	Ascorbate and aldarate metabolism	27	59	0.243466	0.544704	ko00053	LOC105033983(APX1);LOC105034165(APX1);LOC105035923(Os06g0561000);LOC105036432(VTC2);LOC105038429(APX8);LOC105038499(VTC2);LOC105039648(ALDH2B7);LOC105040492(Os06g0561000);LOC105043499(ALDH3F1);LOC105044047(APX4);LOC105044500(DHAR1);LOC105046055(Bp10);LOC105046574(GME-1);LOC105047303(Os06g0561000);LOC105047406(MIOX1);LOC105048015(Os06g0561000);LOC105050327(ALDH2B7);LOC105050328(ALDH2B7);LOC1050518…	K00434+K00434+K00469+K14190+K00434+K14190+K00128+K00469+K00128+K00434+K21888+K00423+K10046+K00469+K00469+K00469+K00128+K00128+K00128+K00434+K10046+K17744+K00012+K00012+K18649+K12447+K21888
Metabolism	Metabolism of cofactors and vitamins	Pantothenate and CoA biosynthesis	17	36	0.255615	0.556173	ko00770	LOC105032045(PYD2);LOC105035468(PANC);LOC105038731(HAL3);LOC105038802(ALS1);LOC105038981(Os05g0573700);LOC105039270(gsp);LOC105042108(PYD1);LOC105047589(Os05g0573700);LOC105047967(ENPP3);LOC105048263(KPHMT1);LOC105053171(PYD1);LOC105054031(PYD3);LOC105055736(Os07g0179400);LOC105056269(Os09g0533100);LOC105058186(BCAT2);LOC105060728(ENPP3);LOC105060911(Os08g0176100)	K01464+K01918+K01598+K01652+K00053+K06133+K00207+K00053+K01513+K00606+K00207+K01431+K02201+K09680+K00826+K01513+K01922
Metabolism	Amino acid metabolism	Arginine biosynthesis	20	43	0.25702	0.556173	ko00220	LOC105032541(AG118);LOC105034975(GDH1);LOC105035493(GS1-2);LOC105037128(NOA1);LOC105037348(ASP1);LOC105038658(At4g24830);LOC105048492(GS1-2);LOC105051399(At4g24830);LOC105053917(GDH2);LOC105054524(NAGK);LOC105055426(GS1-2);LOC105056662(ALAAT2);LOC105056975(POPTRDRAFT_746969);LOC105057393(At5g10920);LOC105057795(GS2);LOC105058731(GDH1);LOC105058949(GS1-2);LOC105059520(NOA1);LOC105060235(ASP5);LOC1…	K00818+K00261+K01915+K13427+K14455+K01940+K01915+K01940+K00261+K00930+K01915+K00814+K00620+K01755+K01915+K00261+K01915+K13427+K00811+K14682
Metabolism	Metabolism of cofactors and vitamins	Folate biosynthesis	16	34	0.270915	0.572614	ko00790	LOC105033188(GCH1);LOC105034107(S6PDH);LOC105039447(CNX2);LOC105039713(FOLB2);LOC105045732(RIBA3);LOC105047185(PDL2);LOC105047475(GGH2);LOC105047545(--);LOC105048636(DRTS);LOC105048838(CNX1);LOC105049235(MCSU3);LOC105049360(ADCS);LOC105051634(SDR1);LOC105057666(FPGS2);LOC105059902(FOLB2);MSTRG.658(--)	K01495+K00011+K03639+K01633+K14652+K01724+K01307+K15631+K13998+K15376+K15631+K13950+K00079+K01930+K01633+K01307
Cellular Processes	Transport and catabolism	Phagosome	59	136	0.273293	0.572614	ko04145	LOC105032591(TUBB2);LOC105033214(sec61a);LOC105033784(VHA-G1);LOC105034125(--);LOC105034564(SYP23);LOC105035121(At2g45070);LOC105035698(FAB1B);LOC105035914(TUBB4);LOC105035928(CRT3);LOC105037747(VHA-c5);LOC105038582(OsI_14861);LOC105039178(RAC3);LOC105039585(Os02g0178400);LOC105040429(VHA-B2);LOC105041299(TUBB1);LOC105041488(RAB7);LOC105041825(VHA-c''2);LOC105042885(TUBB6);LOC105044854(VATE);LOC1…	K07375+K10956+K02152+K02153+K08488+K09481+K00921+K07375+K08057+K02155+K01365+K04392+K07342+K02147+K07375+K07897+K03661+K07375+K02150+K08057+K02152+K02154+K07374+K07889+K07375+K07897+K02147+K02148+K02146+K02151+K07897+K04392+K07375+K02155+K08517+K04392+K10956+K02145+K08054+K02144+K08057+K02155+K07374+K02151+K07375+K00921+K02148+K07374+K07374+K00914+K08517+K07375+K07375+K07889+K02153+K02146+K10956+…
Metabolism	Carbohydrate metabolism	Galactose metabolism	26	58	0.293623	0.605597	ko00052	LOC105034107(S6PDH);LOC105035847(PGMP);LOC105036631(GOLS2);LOC105037153(IVR1);LOC105038175(RFS1);LOC105038262(CIN3);LOC105040520(HXK2);LOC105041408(PFK5);LOC105041702(Galm);LOC105041727(PFK5);LOC105042572(UGE-1);LOC105042723(GALM);LOC105043595(IVR1);LOC105044969(GOLS2);LOC105045358(HXK3);LOC105048019(PFK3);LOC105048264(GOLS1);LOC105049109(lacZ);LOC105049926(RFS1);LOC105051600(GALM);LOC105052110(C…	K00011+K01835+K18819+K01193+K06617+K01193+K00844+K00850+K01785+K00850+K01784+K01785+K01193+K18819+K00844+K00850+K18819+K01190+K06617+K01785+K01193+K01193+K01835+K01785+K01784+K12447
Metabolism	Metabolism of cofactors and vitamins	Thiamine metabolism	11	23	0.304565	0.610082	ko00730	LOC105032445(rsgA);LOC105035021(Os08g0118900);LOC105035100(TKT2);LOC105035499(Os03g0130400);LOC105042666(NTPCR);LOC105050085(Os08g0288200);LOC105051965(THI1-1);LOC105053930(Os07g0190000);LOC105057485(TPK1);LOC105057845(TKT2);LOC105061105(NIFS1)	K06949+K00939+K01662+K00939+K06928+K00939+K03146+K01662+K00949+K01662+K04487
Metabolism	Metabolism of terpenoids and polyketides	Terpenoid backbone biosynthesis	30	68	0.312302	0.610082	ko00900	LOC105032269(CHLP);LOC105033410(ISPG);LOC105033684(At5g27450);LOC105035100(TKT2);LOC105035427(ISPH);LOC105036103(At5g58770);LOC105036358(At5g58770);LOC105036971(HMGR);LOC105037230(FLCY);LOC105038234(FACE2);LOC105039425(HMG1);LOC105043320(FACE1);LOC105046147(FPS);LOC105046178(Os01g0832000);LOC105047029(FPS);LOC105047140(FTB);LOC105047991(FTB);LOC105048867(SPS3);LOC105052446(ISPE);LOC105052870(HMGR…	K10960+K03526+K00869+K01662+K03527+K11778+K11778+K00021+K05906+K08658+K00021+K06013+K00787+K15892+K00787+K05954+K05954+K05356+K00919+K00021+K01662+K01770+K01662+K10960+K00099+K14066+K01641+K00626+K01823+K01770
Metabolism	Carbohydrate metabolism	Citrate cycle (TCA cycle)	35	80	0.314464	0.610082	ko00020	LOC105033741(IDH1);LOC105034723(E1-BETA-2);LOC105034968(At4g26910);LOC105038457(MMDH);LOC105039925(LPD2);LOC105040575(CSY3);LOC105041280(CSY2);LOC105041737(At3g47520);LOC105042560(ACO3);LOC105043662(MD1);LOC105046063(LTA3);LOC105046449(SCOA);LOC105046915(SDH3-2);LOC105047582(IDH1);LOC105049571(SDH2-2);LOC105050071(Os02g0739600);LOC105050474(CIT);LOC105050691(E1);LOC105051324(SDH2-1);LOC105051780(…	K00030+K00162+K00658+K00026+K00382+K01647+K01647+K00026+K01681+K00025+K00627+K01899+K00236+K00031+K00235+K00161+K01647+K00161+K00235+K00627+K00030+K01610+K01899+K00026+K00026+K00164+K01648+K00026+K01648+K00382+K00026+K01681+K00236+K00031+K00031
Metabolism	Amino acid metabolism	Alanine, aspartate and glutamate metabolism	27	61	0.317905	0.610082	ko00250	LOC105032072(GFPT2);LOC105033598(PURA);LOC105034975(GDH1);LOC105035054(CARB);LOC105035354(AGT1);LOC105035493(GS1-2);LOC105037348(ASP1);LOC105038658(At4g24830);LOC105039187(GLT1);LOC105039606(PYRB);LOC105044778(At3g08860);LOC105045849(AS);LOC105048492(GS1-2);LOC105051399(At4g24830);LOC105053917(GDH2);LOC105055426(GS1-2);LOC105056289(Os02g0134400);LOC105056494(GAD1);LOC105056662(ALAAT2);LOC10505739…	K00820+K01939+K00261+K01955+K00830+K01915+K14455+K01940+K00264+K00609+K00827+K01953+K01915+K01940+K00261+K01915+K00278+K01580+K00814+K01755+K00830+K01915+K00261+K01915+K00811+K17761+K01953
Metabolism	Metabolism of terpenoids and polyketides	Carotenoid biosynthesis	16	35	0.321613	0.610082	ko00906	LOC105035937(AO1);LOC105036797(PSY);LOC105038832(VDE1);LOC105042411(CRTISO1);LOC105043314(CA2);LOC105045553(ZSD1);LOC105046802(NCED);LOC105053408(D27);LOC105053512(CYP707A5);LOC105054212(CA2);LOC105057721(LCY-E);LOC105058237(ZEP);LOC105058241(CYP707A7);LOC105059126(CYP97A3);LOC105059614(NCED);LOC105060468(PSY)	K09842+K02291+K09839+K09835+K15746+K09841+K09840+K17911+K09843+K15746+K06444+K09838+K09843+K15747+K09840+K02291
Metabolism	Glycan biosynthesis and metabolism	Glycosphingolipid biosynthesis - ganglio series	3	5	0.326358	0.610082	ko00604	LOC105034893(HEXO3);LOC105055403(HEXO2);LOC105057049(HEXO1)	K12373+K12373+K12373
Metabolism	Carbohydrate metabolism	Fructose and mannose metabolism	39	90	0.32815	0.610082	ko00051	LOC105031979(Os06g0652400);LOC105034107(S6PDH);LOC105034274(SDH);LOC105034299(FRK1);LOC105034592(FRK2);LOC105035321(Os03g0267300);LOC105035371(FRK1);LOC105037462(FBPban1);LOC105037597(MAN1);LOC105038393(ALDP);LOC105040138(MAN1);LOC105040520(HXK2);LOC105041129(FBA3);LOC105041232(PMI2);LOC105041408(PFK5);LOC105041727(PFK5);LOC105043531(At5g51830);LOC105044844(MAN6);LOC105045358(HXK3);LOC105046004(M…	K02377+K00011+K00008+K00847+K00847+K03841+K00847+K03841+K19355+K01623+K19355+K00844+K01623+K01809+K00850+K00850+K00847+K19355+K00844+K19355+K19355+K00850+K01809+K01623+K19355+K03841+K19355+K00895+K01623+K00847+K01623+K00966+K01623+K17497+K00895+K01805+K01623+K01711+K00966
Metabolism	Carbohydrate metabolism	Inositol phosphate metabolism	36	83	0.334902	0.613987	ko00562	LOC105032767(IP5P9);LOC105032996(INPS1);LOC105034839(ITPK6);LOC105034864(ITPK5);LOC105035698(FAB1B);LOC105035830(NPC6);LOC105035923(Os06g0561000);LOC105038500(PI4KB1);LOC105040492(Os06g0561000);LOC105040758(PIP5K9);LOC105041315(PIP5K2);LOC105041643(INPS1);LOC105042439(MIK);LOC105042656(SAC7);LOC105043910(NPC4);LOC105044613(PLC2);LOC105044614(PLC4);LOC105045600(PIP5K6);LOC105045827(PLC4);LOC105045…	K01099+K01858+K01765+K00913+K00921+K01114+K00469+K19801+K00469+K00889+K00889+K01858+K19517+K21797+K01114+K05857+K05857+K00889+K05857+K05857+K00469+K00469+K00469+K00999+K00889+K01114+K00913+K20279+K01110+K00921+K01114+K00913+K00914+K18649+K00889+K00889
Genetic Information Processing	Replication and repair	Base excision repair	23	52	0.339877	0.614573	ko03410	LOC105033029(Os08g0175300);LOC105033868(PARP3);LOC105034696(guaA);LOC105034716(guaA);LOC105035197(POL2A);LOC105035777(MBD4L);LOC105039164(POLL);LOC105046296(Os02g0805200);LOC105047098(LIG6);LOC105047171(--);LOC105050470(guaA);LOC105051527(MYH);LOC105051819(OGG1);LOC105052529(PARP2);LOC105053127(MAG);LOC105053578(PARP1);LOC105054821(PCNA);LOC105055388(UNG);LOC105059462(POLD4);LOC105059737(FEN1A);L…	K02335+K10798+K01246+K01246+K02324+K10801+K03512+K04802+K10747+K01247+K01246+K03575+K03660+K10798+K03652+K10798+K04802+K03648+K03505+K04799+K01246+K01247+K04802
Metabolism	Lipid metabolism	Fatty acid elongation	20	45	0.346889	0.618775	ko00062	LOC105034433(Acot8);LOC105036065(CUT1);LOC105039895(KCS11);LOC105040213(KCS11);LOC105041077(CUT1);LOC105042530(KCS11);LOC105042699(KCS1);LOC105044215(KCS12);LOC105047716(KCS17);LOC105047720(KCS11);LOC105051291(abhd17b);LOC105052984(KCR1);LOC105053207(KCS5);LOC105053416(KCS11);LOC105055737(KCS12);LOC105056695(FDH);LOC105058603(FDH);LOC105060217(abhd17c);LOC105060298(abhd17c);MSTRG.22760(--)	K01068+K15397+K15397+K15397+K15397+K15397+K15397+K15397+K15397+K15397+K01076+K10251+K15397+K15397+K15397+K15397+K15397+K01076+K01076+K07512
Metabolism	Lipid metabolism	Steroid biosynthesis	21	48	0.375128	0.651163	ko00100	LOC105033111(Os02g0139700);LOC105033591(SMO1-1);LOC105035969(FK);LOC105037247(Os01g0103600);LOC105042945(SMO1-1);LOC105044346(SMO2-1);LOC105045555(SDP1);LOC105046511(Smt1-1);LOC105048927(LIP2);LOC105049265(GgCAS1);LOC105049359(DWF5);LOC105050974(Os01g0103600);LOC105052184(SMO2-1);LOC105055167(Smt1-1);LOC105055409(DIM);LOC105055883(SQE1);LOC105056895(SMO2-1);LOC105057653(SDP1);LOC105060394(CYP51);…	K01853+K14423+K00222+K01824+K14423+K14424+K14674+K00559+K01052+K01853+K00213+K01824+K14424+K00559+K09828+K00511+K14424+K14674+K05917+K01052+K08242
Metabolism	Metabolism of other amino acids	Taurine and hypotaurine metabolism	8	17	0.376062	0.651163	ko00430	LOC105040364(PCO2);LOC105044445(GGT3);LOC105047705(PCO2);LOC105047825(PCO2);LOC105050670(PCO3);LOC105054306(PCO2);LOC105056494(GAD1);LOC105056776(PCO1)	K10712+K18592+K10712+K10712+K10712+K10712+K01580+K10712
Genetic Information Processing	Replication and repair	Non-homologous end-joining	5	10	0.379845	0.651163	ko03450	LOC105033323(MRE11);LOC105039164(POLL);LOC105039319(LIG4);LOC105052694(MRE11);LOC105059737(FEN1A)	K10865+K03512+K10777+K10865+K04799
Metabolism	Amino acid metabolism	Tryptophan metabolism	27	63	0.398009	0.673553	ko00380	LOC105033511(CYP81E1);LOC105035471(YUC11);LOC105036212(TAR2);LOC105036277(--);LOC105036465(At4g34880);LOC105037554(At4g34880);LOC105037565(CYP81D11);LOC105039648(ALDH2B7);LOC105043195(TDC2);LOC105043499(ALDH3F1);LOC105044087(At4g34880);LOC105045221(YUC10);LOC105046017(SNAT1);LOC105049782(TYDC1);LOC105050327(ALDH2B7);LOC105050328(ALDH2B7);LOC105051810(ALDH3H1);LOC105052632(CYP77A3);LOC105052686(TD…	K07409+K11816+K16903+K16903+K01426+K01426+K07409+K00128+K01593+K00128+K01426+K11816+K22450+K01593+K00128+K00128+K00128+K07409+K01593+K01426+K03781+K00164+K07409+K01426+K01426+K16903+K00626
Metabolism	Amino acid metabolism	Glycine, serine and threonine metabolism	36	85	0.404323	0.675578	ko00260	LOC105033632(THA1);LOC105034269(maoII);LOC105034921(SHM4);LOC105035354(AGT1);LOC105036939(OsI_16936);LOC105036983(TS1);LOC105038874(SHM4);LOC105039123(BADH2);LOC105039298(GLYK);LOC105039925(LPD2);LOC105040827(HPPR);LOC105044125(At1g62810);LOC105044778(At3g08860);LOC105044879(PGM1);LOC105046503(AO1);LOC105047380(HPPR);LOC105047677(GDCSP);LOC105050949(At2g24580);LOC105052340(PGM1);LOC105053256(PSAT…	K01620+K00276+K00600+K00830+K12235+K01733+K00600+K00130+K15918+K00382+K15919+K00276+K00827+K15633+K00276+K15919+K00281+K00306+K15633+K00831+K15893+K15919+K02437+K00276+K01079+K01695+K15633+K00830+K01834+K02437+K00382+K02437+K06001+K00281+K00058+K00872
Metabolism	Biosynthesis of other secondary metabolites	Flavone and flavonol biosynthesis	4	8	0.417912	0.684051	ko00944	LOC105035325(RT);LOC105035688(UGT73D1);LOC105035689(UGT73C3);LOC105058071(CYP75B3)	K22772+K22771+K22771+K05280
Metabolism	Carbohydrate metabolism	Pentose phosphate pathway	35	83	0.419758	0.684051	ko00030	LOC105033486(tal);LOC105035321(Os03g0267300);LOC105035433(tal);LOC105035847(PGMP);LOC105037462(FBPban1);LOC105037637(tal);LOC105038393(ALDP);LOC105038680(G6PDH);LOC105041129(FBA3);LOC105041408(PFK5);LOC105041727(PFK5);LOC105043840(PRS1);LOC105043966(At3g02360);LOC105046592(RPI3);LOC105048019(PFK3);LOC105048474(FBA3);LOC105049443(FBPban1);LOC105049749(--);LOC105050075(PFP-BETA);LOC105050625(FBA5);…	K00616+K03841+K00616+K01835+K03841+K00616+K01623+K00036+K01623+K00850+K00850+K00948+K00033+K01807+K00850+K01623+K03841+K00616+K00895+K01623+K00036+K00036+K01623+K01623+K00033+K01835+K00895+K01057+K01057+K00036+K01623+K00615+K00948+K00948+K00851
Metabolism	Metabolism of terpenoids and polyketides	Diterpenoid biosynthesis	15	35	0.451966	0.727556	ko00904	LOC105040426(CYP701A6);LOC105040629(GA2OX3);LOC105042778(CPS1);LOC105043827(GA2OX3);LOC105044974(GA2OX2);LOC105046893(GA2OX8);LOC105047970(CYP701A6);LOC105048141(GA2OX1);LOC105052066(GA2OX8);LOC105053968(KAO1);LOC105055009(KAO);LOC105057308(GA2OX2);LOC105059578(KAO);LOC105059898(KS1);LOC105059899(KS1)	K04122+K04125+K04120+K04125+K04125+K04125+K04122+K04125+K04125+K04123+K04123+K04125+K04123+K04121+K04121
Metabolism	Carbohydrate metabolism	Pyruvate metabolism	50	121	0.462426	0.734147	ko00620	LOC105034407(acyP);LOC105034683(OsI_35105);LOC105034723(E1-BETA-2);LOC105035196(GLX2-4);LOC105035292(OsI_35105);LOC105035496(DJ1D);LOC105035502(DJ1D);LOC105037856(PPC);LOC105038457(MMDH);LOC105039648(ALDH2B7);LOC105039925(LPD2);LOC105040530(MODA);LOC105040616(PPC);LOC105041644(ACC1);LOC105041737(At3g47520);LOC105042244(At1g67280);LOC105043499(ALDH3F1);LOC105043662(MD1);LOC105043843(PKP3);LOC10504…	K01512+K00873+K00162+K01069+K00873+K18881+K18881+K01595+K00026+K00128+K00382+K00029+K01595+K11262+K00026+K01759+K00128+K00025+K00873+K00873+K00627+K00873+K01069+K00161+K00128+K00128+K00161+K01638+K00627+K00128+K00028+K01610+K00016+K18881+K00051+K00873+K00026+K00026+K02160+K00026+K18881+K00873+K00873+K00016+K00382+K00626+K00026+K18881+K00028+K01595
Metabolism	Lipid metabolism	Arachidonic acid metabolism	12	28	0.471319	0.734147	ko00590	LOC105032315(GPX1);LOC105034284(GPX2);LOC105041286(CYP71A26);LOC105041304(PLA2-III);LOC105044445(GGT3);LOC105045555(SDP1);LOC105048738(PLA2-III);LOC105049000(CYP72A1);LOC105051634(SDR1);LOC105057653(SDP1);LOC105058885(PLA2-I);MSTRG.19492(PLA2-I)	K00432+K00432+K07418+K01047+K18592+K14674+K01047+K07425+K00079+K14674+K01047+K01047
Metabolism	Carbohydrate metabolism	Glycolysis / Gluconeogenesis	71	173	0.472746	0.734147	ko00010	LOC105033106(At1g32780);LOC105033802(pgk);LOC105034336(GAPC);LOC105034612(At1g32780);LOC105034683(OsI_35105);LOC105034723(E1-BETA-2);LOC105034918(AKR4C9);LOC105035292(OsI_35105);LOC105035321(Os03g0267300);LOC105035847(PGMP);LOC105036492(ADH1);LOC105036547(AKR4C9);LOC105037462(FBPban1);LOC105037800(ADH2);LOC105038393(ALDP);LOC105038446(PDC1);LOC105038504(ADH3);LOC105038505(ADH1);LOC105039219(ENO1)…	K00001+K00927+K00134+K00001+K00873+K00162+K00002+K00873+K03841+K01835+K18857+K00002+K03841+K18857+K01623+K01568+K18857+K18857+K01689+K00128+K01792+K00134+K00382+K00844+K01623+K00850+K00121+K01785+K00850+K01785+K00128+K00873+K15633+K00873+K00844+K00627+K00002+K00927+K00873+K01792+K00850+K01623+K03841+K00161+K00895+K00128+K00128+K01623+K00161+K01785+K00627+K00128+K01623+K15633+K01623+K01835+K01610+…
Environmental Information Processing	Signal transduction	MAPK signaling pathway - plant	79	193	0.480287	0.737184	ko04016	LOC105031973(ERF1B);LOC105034770(CTR1);LOC105035966(SAPK10);LOC105036145(XRN4);LOC105037936(SAPK7);LOC105038003(RF2b);LOC105038081(NSRB);LOC105038651(OXI1);LOC105039162(NPK1);LOC105039248(MKK5);LOC105039605(MKK5);LOC105040388(MKK2);LOC105040709(PYL3);LOC105041120(MKK9);LOC105041542(MAPKKK18);LOC105041842(ERECTA);LOC105042006(RBOHE);LOC105042040(RBOHA);LOC105043050(AHG1);LOC105043053(ETR2);LOC1050…	K14516+K14510+K14498+K20553+K14498+K20557+K20725+K20714+K20606+K13413+K13413+K20603+K14496+K20604+K20716+K20718+K13447+K13447+K14497+K14509+K20600+K20772+K20772+K00940+K14498+K20553+K14496+K14496+K13424+K14509+K14514+K14514+K00940+K13425+K13447+K14496+K20725+K14497+K14496+K13425+K20553+K14498+K02183+K02183+K13447+K20725+K14514+K13447+K14509+K20606+K14509+K13422+K00940+K03781+K13422+K02183+K14496+…
Cellular Processes	Transport and catabolism	Peroxisome	47	115	0.50487	0.766009	ko04146	LOC105032403(AAE16);LOC105032518(--);LOC105032582(PXN);LOC105032905(LACS6);LOC105033684(At5g27450);LOC105033990(GLO5);LOC105034098(PEX16);LOC105035226(HMGCL);LOC105035354(AGT1);LOC105035642(LACS2);LOC105036048(PEX13);LOC105036933(SOD1);LOC105037251(SODCC.3);LOC105040250(FSD3);LOC105040480(PMP22);LOC105040700(LACS4);LOC105043155(PED1);LOC105044978(LACS1);LOC105045220(SOD1);LOC105046999(--);LOC1050…	K01897+K13348+K13354+K01897+K00869+K11517+K13335+K01640+K00830+K01897+K13344+K04565+K04565+K04564+K13347+K01897+K07513+K01897+K04565+K13348+K13336+K00031+K01897+K13348+K00306+K01640+K01897+K13354+K03781+K13347+K00106+K13343+K00232+K00830+K04565+K13343+K13347+K11517+K13237+K04564+K11147+K13356+K12663+K00031+K04565+K00031+K13346
Metabolism	Lipid metabolism	Synthesis and degradation of ketone bodies	4	9	0.530371	0.795556	ko00072	LOC105035226(HMGCL);LOC105052428(HMGCL);LOC105059342(HMGS);LOC105060540(AAT1)	K01640+K01640+K01641+K00626
Metabolism	Amino acid metabolism	Lysine degradation	17	43	0.609439	0.903887	ko00310	LOC105034748(SUVR3);LOC105034968(At4g26910);LOC105038665(--);LOC105039648(ALDH2B7);LOC105041974(LKR/SDH);LOC105043130(SUVH2);LOC105043499(ALDH3F1);LOC105044522(SDG40);LOC105049737(SUVH4);LOC105050327(ALDH2B7);LOC105050328(ALDH2B7);LOC105050754(ASHR3);LOC105050949(At2g24580);LOC105051810(ALDH3H1);LOC105053701(ASHH3);LOC105056984(ogdh);LOC105060540(AAT1)	K11433+K00658+K19199+K00128+K14157+K11420+K00128+K19199+K11420+K00128+K00128+K11423+K00306+K00128+K11423+K00164+K00626
Metabolism	Glycan biosynthesis and metabolism	Other types of O-glycan biosynthesis	9	23	0.631252	0.925836	ko00514	LOC105033849(XEG113);LOC105041136(Eogt);LOC105041557(EOGT);LOC105045568(HPAT3);LOC105048468(Eogt);LOC105052747(HPAT3);LOC105054882(--);LOC105057604(HPAT3);LOC109506482(--)	K20784+K18134+K18134+K20782+K18134+K20782+K13667+K20782+K13667
Genetic Information Processing	Folding, sorting and degradation	Protein export	28	73	0.688636	0.9989	ko03060	LOC105031964(--);LOC105033214(sec61a);LOC105034674(SRP68);LOC105035090(Gtp-bp);LOC105035121(At2g45070);LOC105035492(ERDJ2);LOC105036192(srpra);LOC105037322(PLSP1);LOC105038252(FFC);LOC105039585(Os02g0178400);LOC105040105(SECA1);LOC105040926(SRP19);LOC105042230(TATA);LOC105042857(BIP4);LOC105044057(Sec11c);LOC105046561(TATA);LOC105047071(TATC);LOC105048359(SRP19);LOC105050344(SCY1);LOC105051786(SE…	K12272+K10956+K03107+K13431+K09481+K09540+K13431+K03100+K03106+K07342+K03070+K03105+K03116+K09490+K13280+K03116+K03118+K03105+K10956+K03070+K03109+K03110+K09490+K09647+K03217+K10956+K10956+K09540
Metabolism	Glycan biosynthesis and metabolism	Glycosphingolipid biosynthesis - globo and isoglobo series	4	11	0.715993	1	ko00603	LOC105034893(HEXO3);LOC105055403(HEXO2);LOC105055492(A4galt);LOC105057049(HEXO1)	K12373+K12373+K01988+K12373
Genetic Information Processing	Folding, sorting and degradation	Sulfur relay system	5	14	0.734162	1	ko04122	LOC105039447(CNX2);LOC105040013(VP15);LOC105046766(STR1);LOC105051388(URM1-2);LOC105061105(NIFS1)	K03639+K21232+K01011+K12161+K04487
Metabolism	Biosynthesis of other secondary metabolites	Glucosinolate biosynthesis	2	6	0.774791	1	ko00966	LOC105042511(IIL1);LOC105058186(BCAT2)	K01703+K00826
Metabolism	Lipid metabolism	Sphingolipid metabolism	15	42	0.785054	1	ko00600	LOC105032082(SBH1);LOC105032337(SPHK1);LOC105032706(Os02g0639600);LOC105036407(Gba2);LOC105038819(SPL);LOC105039671(SBH2);LOC105041599(Os01g0624000);LOC105041725(SBH1);LOC105041726(SBH1);LOC105046453(LPPD);LOC105049109(lacZ);LOC105051063(Os11g0516000);LOC105056572(SBH2);LOC105059001(Os02g0639600);LOC105060816(TSC10B)	K04713+K04718+K04712+K17108+K01634+K04713+K12349+K04713+K04713+K04716+K01190+K00654+K04713+K04712+K04708
Environmental Information Processing	Signal transduction	Phosphatidylinositol signaling system	35	95	0.799017	1	ko04070	LOC105032767(IP5P9);LOC105034864(ITPK5);LOC105035698(FAB1B);LOC105038500(PI4KB1);LOC105038590(DGK2);LOC105039595(DGK7);LOC105040758(PIP5K9);LOC105041315(PIP5K2);LOC105042656(SAC7);LOC105044613(PLC2);LOC105044614(PLC4);LOC105045600(PIP5K6);LOC105045827(PLC4);LOC105045828(PLC6);LOC105046983(DGK5);LOC105048242(PIS1);LOC105048244(PIP5K2);LOC105048683(--);LOC105048808(CML46);LOC105052534(ITPK1);LOC105…	K01099+K00913+K00921+K19801+K00901+K00901+K00889+K00889+K21797+K05857+K05857+K00889+K05857+K05857+K00901+K00999+K00889+K02183+K02183+K00913+K13024+K20279+K01110+K02183+K00921+K00913+K00914+K18649+K00981+K00889+K00901+K00889+K00901+K00901+K02183
Metabolism	Amino acid metabolism	Valine, leucine and isoleucine degradation	18	51	0.817011	1	ko00280	LOC105034314(At3g24360);LOC105035226(HMGCL);LOC105039648(ALDH2B7);LOC105039925(LPD2);LOC105043155(PED1);LOC105043499(ALDH3F1);LOC105044778(At3g08860);LOC105045148(IBR3);LOC105050327(ALDH2B7);LOC105050328(ALDH2B7);LOC105051810(ALDH3H1);LOC105052428(HMGCL);LOC105058186(BCAT2);LOC105059342(HMGS);LOC105059764(LPD);LOC105060540(AAT1);LOC114913723(--);MSTRG.29326(BCDH)	K05605+K01640+K00128+K00382+K07513+K00128+K00827+K00249+K00128+K00128+K00128+K01640+K00826+K01641+K00382+K00626+K05605+K00167
Metabolism	Glycan biosynthesis and metabolism	N-Glycan biosynthesis	22	62	0.826399	1	ko00510	LOC105033620(RPN2);LOC105033909(alg2);LOC105034534(OST1A);LOC105038644(DPMS3);LOC105038775(--);LOC105039124(GMII);LOC105039313(MNS1);LOC105040640(MNS3);LOC105040813(STT3A);LOC105046901(OST3);LOC105048159(MNS3);LOC105050404(MNS1);LOC105052730(OST3);LOC105055568(EVN);LOC105055664(OST1B);LOC105056496(GNTI);LOC105057247(At5g38460);LOC105059113(EVN);LOC105059563(Alg14);LOC105059942(DAD1);LOC105061165(…	K12667+K03843+K12666+K09659+K00737+K01231+K01230+K01230+K07151+K12669+K01230+K01230+K12669+K00902+K12666+K00726+K03848+K00902+K07441+K12668+K12668+K00729
Organismal Systems	Environmental adaptation	Circadian rhythm - plant	24	68	0.842843	1	ko04712	LOC105034198(CHS3);LOC105034617(CHS3);LOC105034618(CHS3);LOC105035562(PIL15);LOC105035716(CHS3);LOC105035907(PRR95);LOC105036921(CHS1);LOC105038131(HD3A);LOC105039099(COP1);LOC105040114(PIL15);LOC105040685(HD3A);LOC105041005(CHS2);LOC105041113(Os11g0547000);LOC105042785(TCP7);LOC105043254(LHY);LOC105044676(PRR73);LOC105045005(PHYB);LOC105051422(HD3A);LOC105053727(TCP7);LOC105054949(LHY);LOC105057…	K00660+K00660+K00660+K12126+K00660+K12130+K00660+K16223+K10143+K12126+K16223+K00660+K12116+K16221+K12133+K12129+K12121+K16223+K16221+K12133+K12129+K12121+K12133+K00660
Metabolism	Carbohydrate metabolism	Pentose and glucuronate interconversions	33	93	0.865178	1	ko00040	LOC105033733(At3g15720);LOC105034107(S6PDH);LOC105034274(SDH);LOC105034918(AKR4C9);LOC105034928(At2g43860);LOC105035836(At2g43860);LOC105036139(PECS-2.1);LOC105036547(AKR4C9);LOC105036763(plaa2);LOC105036793(PECS-1.1);LOC105039992(PME53);LOC105041978(PME32);LOC105041982(MPE3);LOC105043158(At3g07010);LOC105043162(At3g53190);LOC105045173(PME32);LOC105045174(PECS-2.1);LOC105046353(AKR4C9);LOC1050498…	K01184+K00011+K00008+K00002+K01184+K01184+K01051+K00002+K01213+K01051+K01051+K01051+K01051+K01728+K01728+K01051+K01051+K00002+K01184+K01728+K01051+K01051+K01051+K01728+K00012+K01213+K01051+K01805+K00012+K01051+K01728+K01184+K12447
Metabolism	Glycan biosynthesis and metabolism	Glycosphingolipid biosynthesis - lacto and neolacto series	1	4	0.874887	1	ko00601	LOC105055492(A4galt)	K01988
Metabolism	Metabolism of cofactors and vitamins	One carbon pool by folate	6	20	0.884144	1	ko00670	LOC105034921(SHM4);LOC105038874(SHM4);LOC105046056(Os03g0815200);LOC105047511(MTHFR2);LOC105048636(DRTS);LOC105059453(PURU2)	K00600+K00600+K00297+K00297+K13998+K01433
Metabolism	Metabolism of cofactors and vitamins	Riboflavin metabolism	6	20	0.884144	1	ko00740	LOC105043193(FHY);LOC105045732(RIBA3);LOC105047967(ENPP3);LOC105051526(At2g44050);LOC105056384(PAP3);LOC105060728(ENPP3)	K20884+K14652+K01513+K00794+K14379+K01513
Genetic Information Processing	Replication and repair	Mismatch repair	19	57	0.894534	1	ko03430	LOC105038513(MLH1);LOC105040286(MSH7);LOC105041044(MUS1);LOC105043557(RFC2);LOC105046296(Os02g0805200);LOC105047096(At4g11060);LOC105047098(LIG6);LOC105050800(RPA2B);LOC105052578(RPA3);LOC105053122(RFC3);LOC105053866(EXO1);LOC105054821(PCNA);LOC105054914(ALN);LOC105055238(MLH3);LOC105056298(At4g28440);LOC105058720(At4g28440);LOC105059462(POLD4);MSTRG.6933(RFC3);MSTRG.8888(PCNA)	K08734+K08737+K08735+K10755+K04802+K03111+K10747+K10739+K10740+K10756+K10746+K04802+K07456+K08739+K07466+K07466+K03505+K10756+K04802
Genetic Information Processing	Replication and repair	DNA replication	23	68	0.896147	1	ko03030	LOC105032874(ROA2);LOC105033029(Os08g0175300);LOC105035197(POL2A);LOC105038038(Os01g0868300);LOC105043557(RFC2);LOC105046296(Os02g0805200);LOC105047096(At4g11060);LOC105047098(LIG6);LOC105050800(RPA2B);LOC105050977(OsI_36121);LOC105051366(POLA2);LOC105052111(At2g25100);LOC105052578(RPA3);LOC105053122(RFC3);LOC105054821(PCNA);LOC105056298(At4g28440);LOC105058720(At4g28440);LOC105059462(POLD4);LOC1…	K02541+K02335+K02324+K02320+K10755+K04802+K03111+K10747+K10739+K02540+K02321+K10743+K10740+K10756+K04802+K07466+K07466+K03505+K04799+K10745+K02209+K10756+K04802
Metabolism	Carbohydrate metabolism	Propanoate metabolism	13	41	0.906894	1	ko00640	LOC105034314(At3g24360);LOC105039925(LPD2);LOC105041644(ACC1);LOC105045148(IBR3);LOC105046449(SCOA);LOC105054610(Os07g0577700);LOC105054989(ldhc);LOC105058068(BCCP1);LOC105059508(LDHA);LOC105059764(LPD);LOC105060540(AAT1);LOC114913723(--);MSTRG.29326(BCDH)	K05605+K00382+K11262+K00249+K01899+K01899+K00016+K02160+K00016+K00382+K00626+K05605+K00167
Genetic Information Processing	Folding, sorting and degradation	SNARE interactions in vesicular transport	18	55	0.907893	1	ko04130	LOC105034564(SYP23);LOC105035227(SYP52);LOC105035351(--);LOC105035484(SYP132);LOC105036155(KN);LOC105038337(YKT61);LOC105041420(At4g14600);LOC105041904(SYP112);LOC105049466(SEC22);LOC105057924(SYP61);LOC105059025(SEC22);LOC105059094(BET11);LOC105059939(SYP132);LOC105060223(GOS11);LOC105060571(At4g14600);LOC105061457(VAMP714);MSTRG.14688(VAMP712);MSTRG.19818(--)	K08488+K08503+K08497+K08486+K08486+K08516+K08505+K08486+K08517+K08498+K08517+K08504+K08486+K08495+K08505+K08515+K08515+K08497
Metabolism	Global and overview maps	2-Oxocarboxylic acid metabolism	22	66	0.907946	1	ko01210	LOC105032541(AG118);LOC105033741(IDH1);LOC105037348(ASP1);LOC105038802(ALS1);LOC105038981(Os05g0573700);LOC105040575(CSY3);LOC105041280(CSY2);LOC105042511(IIL1);LOC105042560(ACO3);LOC105047582(IDH1);LOC105047589(Os05g0573700);LOC105050474(CIT);LOC105052961(IDH1);LOC105054524(NAGK);LOC105056662(ALAAT2);LOC105056975(POPTRDRAFT_746969);LOC105058186(BCAT2);LOC105060235(ASP5);LOC105060669(NAGS2);MSTRG…	K00818+K00030+K14455+K01652+K00053+K01647+K01647+K01703+K01681+K00031+K00053+K01647+K00030+K00930+K00814+K00620+K00826+K00811+K14682+K01681+K00031+K00031
Metabolism	Energy metabolism	Oxidative phosphorylation	73	204	0.930198	1	ko00190	ElguCp011(atpA);ElguCp012(atpF);ElguCp047(atpB);ElguCp113(ndhA);LOC105033023(ATPD);LOC105033049(AVP1);LOC105033300(IPP);LOC105033784(VHA-G1);LOC105033871(MTACP2);LOC105034125(--);LOC105034637(AVP1);LOC105034875(At3g18410);LOC105037165(At5g08530);LOC105037412(AHA11);LOC105037747(VHA-c5);LOC105038450(--);LOC105039277(Os04g0656100);LOC105039565(COX6B-3);LOC105039662(Os04g0656100);LOC105039663(Os04g0…	K02111+K02109+K02112+K05572+K02113+K01507+K01507+K02152+K03955+K02153+K01507+K03966+K03942+K01535+K02155+K00416+K01535+K02267+K01535+K01535+K03952+K03938+K02147+K02267+K03661+K03940+K01535+K02134+K02150+K02152+K02154+K02113+K01535+K00417+K00236+K02140+K02147+K02148+K02146+K02151+K02155+K02109+K00235+K02145+K01535+K02115+K00235+K02144+K03955+K01507+K03950+K11352+K01535+K02155+K02151+K00417+K00413+…
Metabolism	Biosynthesis of other secondary metabolites	Monobactam biosynthesis	3	13	0.946432	1	ko00261	LOC105044163(APS2);LOC105053406(APS1);MSTRG.18669(APS2)	K13811+K13811+K13811
Metabolism	Metabolism of terpenoids and polyketides	Sesquiterpenoid and triterpenoid biosynthesis	3	13	0.946432	1	ko00909	LOC105035625(VIT_19s0014g04930);LOC105035696(ZSS1);LOC105055883(SQE1)	K15803+K14184+K00511
Genetic Information Processing	Replication and repair	Homologous recombination	21	68	0.96184	1	ko03440	LOC105033029(Os08g0175300);LOC105033323(MRE11);LOC105034089(TOP3A);LOC105042050(RECQL3);LOC105043888(CLSY3);LOC105046724(BRCA1);LOC105047096(At4g11060);LOC105048885(TOP3B);LOC105050800(RPA2B);LOC105051794(--);LOC105051907(RECQL4A);LOC105052578(RPA3);LOC105052694(MRE11);LOC105053240(DRD1);LOC105056298(At4g28440);LOC105056665(RAD51);LOC105057651(--);LOC105058584(RAD51);LOC105058720(At4g28440);LOC10…	K02335+K10865+K03165+K10901+K10875+K10683+K03111+K03165+K10739+K10728+K10901+K10740+K10865+K10875+K07466+K04482+K10881+K04482+K07466+K10870+K03505
Metabolism	Carbohydrate metabolism	Butanoate metabolism	7	27	0.962791	1	ko00650	LOC105035226(HMGCL);LOC105038802(ALS1);LOC105052428(HMGCL);LOC105056494(GAD1);LOC105059342(HMGS);LOC105060540(AAT1);MSTRG.28099(ALDH5F1)	K01640+K01652+K01640+K01580+K01641+K00626+K17761
Metabolism	Amino acid metabolism	Valine, leucine and isoleucine biosynthesis	5	21	0.966895	1	ko00290	LOC105038802(ALS1);LOC105038981(Os05g0573700);LOC105042511(IIL1);LOC105047589(Os05g0573700);LOC105058186(BCAT2)	K01652+K00053+K01703+K00053+K00826
Metabolism	Carbohydrate metabolism	C5-Branched dibasic acid metabolism	2	11	0.972083	1	ko00660	LOC105038802(ALS1);LOC105042511(IIL1)	K01652+K01703
Genetic Information Processing	Translation	RNA transport	81	236	0.980174	1	ko03013	LOC105033829(ALY1);LOC105034852(NUP58);LOC105035788(TIF);LOC105035877(PSRP2);LOC105035949(NCBP);LOC105036186(Os01g0970400);LOC105038077(RH15);LOC105038228(PRORP2);LOC105038324(EIF1AX);LOC105038752(UPF2);LOC105038763(PAB7);LOC105038841(SUMO2);LOC105038858(--);LOC105039390(NUA);LOC105039779(NUP107);LOC105039942(--);LOC105040203(RAN2);LOC105040308(PAB2);LOC105040834(PRORP1);LOC105041323(PYM);LOC1050…	K12881+K14307+K03113+K13126+K03259+K03259+K12812+K18213+K03236+K14327+K13126+K12160+K14291+K09291+K14301+K01164+K07936+K13126+K18213+K14294+K03246+K12875+K05749+K12877+K07562+K03259+K13171+K03231+K14293+K03238+K12881+K03231+K14293+K03538+K03238+K14306+K13126+K14318+K03236+K13137+K13126+K03236+K14294+K02516+K03257+K12160+K03260+K03257+K14303+K12160+K14290+K14525+K03113+K12876+K14314+K03245+K13126+…
Genetic Information Processing	Folding, sorting and degradation	Protein processing in endoplasmic reticulum	104	298	0.981973	1	ko04141	LOC105032307(HSP70);LOC105033214(sec61a);LOC105033620(RPN2);LOC105033806(CDC48);LOC105033976(HSP26.5);LOC105034534(OST1A);LOC105035121(At2g45070);LOC105035492(ERDJ2);LOC105035619(PUX2);LOC105035928(CRT3);LOC105036056(UBC9);LOC105036616(SAR1);LOC105036952(HSP23.6);LOC105038834(--);LOC105038974(HSP81-1);LOC105039005(UBC5A);LOC105039095(PDIL2-3);LOC105039313(MNS1);LOC105039585(Os02g0178400);LOC10504…	K03283+K10956+K12667+K13525+K13993+K12666+K09481+K09540+K14011+K08057+K06689+K07953+K13993+K14009+K04079+K06689+K09584+K01230+K07342+K13993+K01230+K07151+K13993+K13993+K13993+K13993+K13993+K13993+K03283+K09490+K10839+K13989+K03094+K06689+K13249+K09580+K03283+K09523+K08057+K07953+K07953+K03347+K03283+K06689+K13993+K12669+K08288+K13993+K01230+K13993+K14003+K06689+K04079+K10661+K10956+K01230+K06689+…
Genetic Information Processing	Translation	mRNA surveillance pathway	54	167	0.988899	1	ko03015	LOC105032369(CFIS2);LOC105032615(Os03g0268000);LOC105033829(ALY1);LOC105035271(CLPS3);LOC105035556(RNP1);LOC105035877(PSRP2);LOC105036746(B'GAMMA);LOC105038077(RH15);LOC105038752(UPF2);LOC105038763(PAB7);LOC105040308(PAB2);LOC105041323(PYM);LOC105041650(Acin1);LOC105041936(PABN2);LOC105043760(MAGO2);LOC105044354(SRRM1);LOC105044983(PAPS3);LOC105045708(ALY2);LOC105046347(Os03g0268000);LOC105046401…	K14397+K06269+K12881+K14399+K14411+K13126+K11584+K12812+K14327+K13126+K13126+K14294+K12875+K14396+K12877+K13171+K14376+K12881+K06269+K13126+K06269+K11584+K13126+K14411+K03265+K14294+K14398+K14398+K15544+K12876+K06269+K13126+K13126+K04382+K11584+K13025+K06269+K14411+K04354+K12881+K14376+K12882+K03265+K14400+K12876+K14398+K06269+K11583+K12882+K12882+K15542+K14400+K12882+K14376
Genetic Information Processing	Folding, sorting and degradation	Ubiquitin mediated proteolysis	62	189	0.989002	1	ko04120	LOC105032010(--);LOC105034033(LUL4);LOC105036056(UBC9);LOC105036503(ube2c);LOC105037028(APC1);LOC105039005(UBC5A);LOC105039099(COP1);LOC105039186(UBC4);LOC105040099(APC4);LOC105040874(--);LOC105040875(--);LOC105040901(SINAT4);LOC105041178(At5g37930);LOC105041892(SINAT2);LOC105042247(UBC16);LOC105042412(SINAT3);LOC105042734(SINAT4);LOC105043171(RZPF34);LOC105043292(FZR2);LOC105043996(ASK3);LOC1050…	K03873+K10604+K06689+K06688+K03348+K06689+K10143+K10576+K03351+K10581+K10581+K04506+K04506+K04506+K10688+K04506+K04506+K10144+K03364+K03094+K06689+K03348+K10573+K03347+K06688+K10581+K06689+K10140+K20217+K04706+K04506+K03873+K06689+K06689+K03354+K03354+K04506+K10573+K10144+K10577+K03355+K10604+K10571+K10576+K10573+K03868+K03353+K10575+K03178+K06688+K10144+K03353+K03868+K10576+K10144+K03352+K06689+…
Metabolism	Metabolism of other amino acids	Phosphonate and phosphinate metabolism	1	10	0.994481	1	ko00440	LOC105039347(PECT1)	K00967
Metabolism	Amino acid metabolism	Lysine biosynthesis	2	15	0.995403	1	ko00300	LOC105033902(AGD2);MSTRG.27854(LYSA2)	K10206+K01586
Genetic Information Processing	Transcription	Basal transcription factors	15	61	0.997085	1	ko03022	LOC105032517(TAF4B);LOC105033669(TAF5);LOC105036017(TBP);LOC105036417(--);LOC105042173(TBP1);LOC105043217(--);LOC105043501(TAF7);LOC105048708(--);LOC105050927(TAF10);LOC105053782(TAF8);LOC105055048(TFIIB);LOC105058624(TAF4B);LOC105059610(TFIIB);MSTRG.19036(TFB5);MSTRG.519(XPB2)	K03129+K03130+K03120+K03136+K03120+K03139+K03132+K03143+K03134+K14649+K03124+K03129+K03124+K10845+K10843
Genetic Information Processing	Folding, sorting and degradation	RNA degradation	42	142	0.997594	1	ko03018	LOC105032691(LSM6B);LOC105032887(CPN60B4);LOC105034816(PNP1);LOC105034944(HVT1);LOC105035219(PNP1);LOC105035877(PSRP2);LOC105037064(RRP44A);LOC105037628(CAF1-7);LOC105038293(CAF1-11);LOC105038763(PAB7);LOC105039219(ENO1);LOC105039677(RRP41);LOC105040308(PAB2);LOC105040626(Cnot4);LOC105041408(PFK5);LOC105041727(PFK5);LOC105042745(RRP44A);LOC105043168(RRP44A);LOC105043648(Papd5);LOC105044295(RRP4);…	K12625+K04077+K00962+K14442+K00962+K13126+K12585+K12581+K12581+K13126+K01689+K11600+K13126+K10643+K00850+K00850+K12585+K12585+K03514+K03679+K12593+K13126+K13126+K00850+K04043+K12581+K12599+K12581+K12600+K12581+K12603+K12606+K04077+K13126+K12590+K13126+K12604+K12608+K12602+K12606+K12621+K01689
Cellular Processes	Transport and catabolism	Endocytosis	71	224	0.99776	1	ko04144	ADPRF(ARF);LOC105032021(VPS2.2);LOC105032268(ARF);LOC105032307(HSP70);LOC105032610(RAB11C);LOC105032840(RABE1C);LOC105033539(VPS2.2);LOC105034085(Os11g0104900);LOC105034523(RABA2A);LOC105035802(PLDALPHA4);LOC105037875(PLDZETA1);LOC105037890(PLDDELTA);LOC105039013(AGD12);LOC105040073(EPSIN1);LOC105040758(PIP5K9);LOC105040905(ELCL);LOC105041064(--);LOC105041315(PIP5K2);LOC105041488(RAB7);LOC1050427…	K07937+K12191+K07937+K03283+K07904+K07901+K12191+K04646+K07904+K01115+K01115+K01115+K12486+K12471+K00889+K12183+K19476+K00889+K07897+K03283+K05754+K12194+K12493+K19366+K03283+K00889+K12471+K03283+K07889+K07897+K05747+K01115+K00889+K07897+K10365+K07904+K07904+K05756+K18442+K03283+K12198+K07904+K19476+K01115+K11824+K01115+K11827+K10396+K11826+K19476+K12185+K18467+K05747+K03283+K03283+K12492+K07901+…
Genetic Information Processing	Translation	Ribosome biogenesis in eukaryotes	30	108	0.998006	1	ko03008	LOC105034535(At1g50920);LOC105036830(At5g08180);LOC105037116(At5g08180);LOC105038490(SDN5);LOC105039942(--);LOC105040203(RAN2);LOC105042078(--);LOC105042460(NSN1);LOC105044095(NMD3);LOC105045298(--);LOC105045884(--);LOC105046633(EIF6-2);LOC105051419(XPO1);LOC105051981(Rpp25l);LOC105052919(SDN3);LOC105053074(--);LOC105053397(SBDS);LOC105053627(MDN1);LOC105054930(GTPBP4);LOC105055924(nol6);LOC10505…	K06943+K11129+K11129+K14570+K01164+K07936+K14545+K14538+K07562+K14567+K03538+K03264+K14290+K14525+K14570+K14545+K14574+K14572+K06943+K14544+K14571+K14539+K06943+K14565+K11130+K14544+K14537+K11130+K03538+K14558
Genetic Information Processing	Folding, sorting and degradation	Proteasome	22	85	0.998433	1	ko03050	LOC105032647(PBE2);LOC105033297(PAF1);LOC105037790(RPT5A);LOC105038726(RPN7);LOC105039763(RPN12A);LOC105043461(RPN13);LOC105044019(21D7);LOC105045512(PAG1);LOC105046341(RPN11);LOC105046681(PBD1);LOC105049427(PAC1);LOC105050696(PBC1);LOC105052320(RPT3);LOC105053024(RPT1);LOC105054787(PBF1);LOC105055438(PAB1);LOC105057651(--);LOC105058962(PAB1);LOC105059397(PBF1);LOC105059489(PBG1);MSTRG.18561(RPN9…	K02737+K02725+K03065+K03037+K03031+K06691+K03033+K02727+K03030+K02734+K02728+K02735+K03063+K03061+K02732+K02726+K10881+K02726+K02732+K02736+K03039+K03030
Cellular Processes	Transport and catabolism	Autophagy - other eukaryotes	10	47	0.998475	1	ko04136	LOC105033519(ATG11);LOC105043066(ATG9);LOC105045931(RAPTOR1);LOC105047590(ATG7);LOC105054049(ATG13A);LOC105054619(PP2A4);LOC105054901(ATG4B);LOC105054988(ATG8F);LOC105058744(VPS34);MSTRG.562(ATG6)	K08330+K17907+K07204+K08337+K08331+K04382+K08342+K08341+K00914+K08334
Genetic Information Processing	Replication and repair	Nucleotide excision repair	21	86	0.999463	1	ko03420	LOC105033029(Os08g0175300);LOC105035197(POL2A);LOC105043557(RFC2);LOC105043570(EFR);LOC105046232(DDB2);LOC105046296(Os02g0805200);LOC105047098(LIG6);LOC105048708(--);LOC105050800(RPA2B);LOC105052578(RPA3);LOC105053122(RFC3);LOC105054821(PCNA);LOC105056281(RBX1A);LOC105056298(At4g28440);LOC105058720(At4g28440);LOC105058733(RBX1A);LOC105059462(POLD4);MSTRG.19036(TFB5);MSTRG.519(XPB2);MSTRG.6933(RFC…	K02335+K02324+K10755+K10839+K10140+K04802+K10747+K03143+K10739+K10740+K10756+K04802+K03868+K07466+K07466+K03868+K03505+K10845+K10843+K10756+K04802
Genetic Information Processing	Translation	Aminoacyl-tRNA biosynthesis	12	58	0.999617	1	ko00970	LOC105032792(Os06g0508700);LOC105034218(Os03g0586800);LOC105034829(At3g04600);LOC105035754(At1g29880);LOC105037749(Os03g0586800);LOC105039120(Sb10g008780);LOC105039813(At3g58140);LOC105040133(At5g26710);LOC105042074(At3g62120);LOC105048898(SYNC2);LOC105054750(EDD1);LOC105056567(GATA)	K01874+K04567+K01867+K01880+K04567+K01872+K01889+K01885+K01881+K01893+K14164+K02433
Metabolism	Glycan biosynthesis and metabolism	Glycosylphosphatidylinositol(GPI)-anchor biosynthesis	4	29	0.999618	1	ko00563	LOC105040418(Pigk);LOC105044763(--);LOC105051188(PIGT);MSTRG.19654(--)	K05290+K03858+K05292+K03434
Genetic Information Processing	Translation	Ribosome	118	426	1	1	ko03010	ElguCp074(rps11);ElguCp077(rps8);ElguCp078(rpl14);ElguCp079(rpl16);ElguCp080(rps3);ElguCp084(rpl2-A);ElguCp135(rpl2-A);LOC105032282(RPS11);LOC105032416(RPL32A);LOC105032797(RPS10);LOC105033140(RPS2D);LOC105033340(RPL34);LOC105033541(RPL13B);LOC105033948(RPS8);LOC105034271(RPS19A);LOC105034395(RPL6);LOC105034599(rpmH);LOC105035316(RPL4);LOC105035607(RPS20A);LOC105036340(RPS5);LOC105036502(RPL11);L…	K02948+K02994+K02874+K02878+K02982+K02886+K02886+K02949+K02912+K02946+K02981+K02914+K02873+K02995+K02966+K02933+K02914+K02926+K02969+K02989+K02867+K02922+K02884+K02938+K02951+K02947+K02955+K02932+K02917+K02934+K02881+K02974+K02876+K02898+K02871+K02922+K02935+K02937+K02998+K02968+K02942+K02921+K02907+K02938+K02870+K02864+K02864+K02971+K02987+K02920+K02908+K02872+K02874+K02902+K02935+K02943+K02990+…
Genetic Information Processing	Transcription	Spliceosome	59	262	1	1	ko03040	LOC105032168(SCL28);LOC105032307(HSP70);LOC105032691(LSM6B);LOC105033829(ALY1);LOC105036015(At1g07170);LOC105037141(Os01g0172200);LOC105038077(RH15);LOC105038221(Os05g0446300);LOC105038935(UBA2C);LOC105039206(Rbm25);LOC105039370(CUV);LOC105039586(RSZP21);LOC105039633(At4g30220);LOC105039641(snrnp27);LOC105039849(SR30);LOC105039969(CDC5);LOC105040068(RH40);LOC105041650(Acin1);LOC105042770(HSP70);L…	K12900+K03283+K12625+K12881+K12834+K12823+K12812+K12873+K12741+K12822+K12815+K12896+K11098+K12846+K12890+K12860+K12823+K12875+K03283+K12821+K12877+K03283+K12868+K03283+K12881+K12837+K09564+K12823+K12872+K12836+K11097+K11098+K03283+K12872+K12820+K12876+K12823+K12819+K12817+K13025+K11099+K12891+K03283+K03283+K12881+K12882+K12741+K12823+K12831+K12896+K12876+K12880+K12621+K12882+K12840+K12821+K12882+…

## Sheet: PST-vs-SST
KEGG_A_class	KEGG_B_class	Pathway	PST-vs-SST (2382)	All (6501)	Pvalue	Qvalue	Pathway ID	Genes	K_IDs
Metabolism	Global and overview maps	Biosynthesis of secondary metabolites	645	1386	9.48803e-18	1.25242e-15	ko01110	LOC105032269(CHLP);LOC105032438(N4OMT);LOC105032483(4CLL4);LOC105032523(PER35);LOC105032541(AG118);LOC105032553(MAO1B);LOC105032597(UGT709C2);LOC105032686(NPC6);LOC105032787(TYDC1);LOC105032793(SAT1);LOC105032801(ACT-2);LOC105032877(PER11);LOC105033000(AAT);LOC105033050(TYRAAT2);LOC105033106(At1g32780);LOC105033111(Os02g0139700);LOC105033254(PER51);LOC105033284(ASB1);LOC105033295(DFR);LOC10503330…	K10960+K21311+K10526+K00430+K00818+K05933+K21373+K01114+K01593+K00640+K13065+K00430+K15849+K15227+K00001+K01853+K00430+K01658+K13082+K00430+K00430+K09754+K01738+K01738+K03526+K10775+K13508+K00616+K07409+K07409+K14423+K13523+K01620+K10206+K00640+K11517+K00975+K11778+K22013+K05359+K09837+K00276+K00134+K01068+K05349+K01610+K02492+K00430+K00318+K00001+K00660+K00660+K00430+K01850+K00162+K01952+K20979+…
Metabolism	Global and overview maps	Metabolic pathways	1096	2577	1.01311e-15	6.68654e-14	ko01100	ElguCp016(rpoC2);ElguCp017(rpoC1);ElguCp047(atpB);ElguCp048(rbcL);ElguCp073(rpoA);GPAT(ATS1);LOC105031981(SAMDC);LOC105032045(PYD2);LOC105032082(SBH1);LOC105032174(CAB40);LOC105032200(--);LOC105032253(At5g07830);LOC105032269(CHLP);LOC105032321(CAB13);LOC105032401(GAE6);LOC105032483(4CLL4);LOC105032523(PER35);LOC105032541(AG118);LOC105032553(MAO1B);LOC105032686(NPC6);LOC105032706(Os02g0639600);LOC…	K03046+K03046+K02112+K01601+K03040+K00630+K01611+K01464+K04713+K08912+K00451+K07964+K10960+K08914+K08679+K10526+K00430+K00818+K05933+K01114+K04712+K04718+K01099+K01593+K00640+K13065+K00430+K10536+K15849+K02335+K15227+K00001+K01853+K08679+K03955+K00430+K01658+K13082+K00430+K00430+K09754+K01179+K01738+K01738+K03526+K03541+K10775+K00737+K13508+K00616+K07409+K07409+K14423+K13523+K01939+K16904+K06041+…
Metabolism	Biosynthesis of other secondary metabolites	Phenylpropanoid biosynthesis	107	179	1.58531e-10	6.97536e-09	ko00940	LOC105032523(PER35);LOC105032801(ACT-2);LOC105032877(PER11);LOC105033254(PER51);LOC105033308(GSVIVT00037159001);LOC105033318(GSVIVT00037159001);LOC105033349(CYP98A2);LOC105033424(PAL);LOC105034542(BACOVA_02659);LOC105034583(PER47);LOC105034682(PER3);LOC105035687(CSE);LOC105035781(PAL);LOC105036001(BGLU25);LOC105036005(CCR1);LOC105036974(PER12);LOC105037109(BGLU13);LOC105037184(HST);LOC105037700(C…	K00430+K13065+K00430+K00430+K00430+K00430+K09754+K10775+K05349+K00430+K00430+K18368+K10775+K01188+K09753+K00430+K01188+K13065+K00083+K00430+K00430+K00430+K01904+K00430+K00430+K00430+K22395+K22395+K00430+K00430+K00430+K00430+K05350+K05349+K01904+K00430+K00430+K00083+K09755+K09755+K00083+K05350+K00430+K00430+K00430+K00430+K00487+K00430+K00430+K00430+K01188+K00430+K00487+K05349+K00430+K00430+K18368+…
Metabolism	Carbohydrate metabolism	Starch and sucrose metabolism	93	160	1.85833e-08	6.13248e-07	ko00500	LOC105033388(CEL1);LOC105034020(ADG2);LOC105034299(FRK1);LOC105034542(BACOVA_02659);LOC105034592(FRK2);LOC105034870(TPS5);LOC105035295(SS3);LOC105035371(FRK1);LOC105035544(GLU12);LOC105035847(PGMP);LOC105035933(SS4);LOC105036001(BGLU25);LOC105036668(SPS4);LOC105037109(BGLU13);LOC105037153(IVR1);LOC105038216(SBEI);LOC105039584(TPS9);LOC105041086(At2g01630);LOC105041111(TPS1);LOC105041116(TPS6);LOC…	K01179+K00975+K00847+K05349+K00847+K16055+K00703+K00847+K01179+K01835+K00703+K01188+K00696+K01188+K01193+K00700+K16055+K19891+K16055+K16055+K05350+K01087+K01179+K00705+K00695+K01835+K05349+K13679+K01176+K01194+K01194+K00847+K00688+K01087+K05350+K01179+K01188+K00844+K05349+K19891+K00975+K16055+K01513+K16055+K19891+K00975+K01087+K01214+K00696+K16055+K19893+K00975+K16055+K19893+K19891+K00696+K00847+…
Organismal Systems	Environmental adaptation	Plant-pathogen interaction	225	482	1.7124e-06	3.95442e-05	ko04626	LOC105032049(CPK34);LOC105032087(At1g15890);LOC105032141(MYB102);LOC105032236(CNGC4);LOC105032244(CNGC4);LOC105032247(CNGC2);LOC105033230(TT2);LOC105033243(MYB4);LOC105033602(RPS2);LOC105033635(RPS2);LOC105033666(CPK6);LOC105033743(TUFB1);LOC105033796(GLPK);LOC105034079(CPK3);LOC105034135(MYB93);LOC105034278(PBS1);LOC105034876(MYB93);LOC105035240(CPK6);LOC105035523(dfr1);LOC105035724(RAX3);LOC105…	K13412+K13459+K09422+K05391+K05391+K05391+K09422+K09422+K13459+K13459+K13412+K02358+K00864+K13412+K09422+K13430+K09422+K13412+K02183+K09422+K09422+K15397+K01373+K12795+K09422+K09422+K12795+K13427+K13427+K09422+K13412+K09422+K09422+K13412+K13436+K09422+K13448+K04079+K04079+K18835+K13457+K13457+K13457+K05391+K05391+K05391+K09422+K09422+K18835+K05391+K09422+K15397+K09422+K09422+K13436+K04368+K15397+…
Metabolism	Biosynthesis of other secondary metabolites	Flavonoid biosynthesis	37	54	1.79746e-06	3.95442e-05	ko00941	LOC105032801(ACT-2);LOC105033295(DFR);LOC105033349(CYP98A2);LOC105034617(CHS3);LOC105034618(CHS3);LOC105035639(ANR);LOC105035716(CHS3);LOC105035842(ANS);LOC105036364(CHS3);LOC105036921(CHS1);LOC105037184(HST);LOC105040783(UGT88B1);LOC105041005(CHS2);LOC105041053(LAR);LOC105041605(UGT88F3);LOC105041610(UGT88F3);LOC105041627(UGT88F3);LOC105044830(CYP73A16);LOC105045978(CHI3);LOC105045995(CYP73A13);…	K13065+K13082+K09754+K00660+K00660+K08695+K00660+K05277+K00660+K00660+K13065+K22845+K00660+K13081+K22845+K22845+K22845+K00487+K01859+K00487+K13081+K00487+K00487+K00660+K01859+K09754+K13065+K05277+K00475+K05280+K00487+K05280+K05278+K00475+K13065+K13065+K00660
Metabolism	Lipid metabolism	Linoleic acid metabolism	21	27	1.51365e-05	0.000285431	ko00591	LOC105032459(Os03g0700700);LOC105033510(CYP81E8);LOC105033511(CYP81E1);LOC105037565(CYP81D11);LOC105038631(LOX1.5);LOC105039460(LOX2.1);LOC105041286(CYP71A26);LOC105041304(PLA2-III);LOC105042131(CYP78A4);LOC105045555(SDP1);LOC105052632(CYP77A3);LOC105053112(Os03g0179900);LOC105054692(LOX1.5);LOC105055039(LOX1.5);LOC105056718(Os03g0179900);LOC105057118(CYP81D11);LOC105057653(SDP1);LOC105058885(PLA…	K15718+K07409+K07409+K07409+K00454+K00454+K07418+K01047+K07409+K14674+K07409+K00454+K15718+K15718+K00454+K07409+K14674+K01047+K00454+K00454+K01047
Metabolism	Biosynthesis of other secondary metabolites	Indole alkaloid biosynthesis	19	24	2.5326e-05	0.000417879	ko00901	LOC105032787(TYDC1);LOC105037808(At1g28610);LOC105038476(At1g31550);LOC105038486(At1g28570);LOC105038495(At1g28570);LOC105038503(At1g28650);LOC105038522(At1g28650);LOC105040662(At5g45910);LOC105040663(At5g45910);LOC105040664(At5g45910);LOC105040665(At5g45910);LOC105040666(At5g45910);LOC105043195(TDC2);LOC105048177(At5g45910);LOC105048178(At5g45910);LOC105049782(TYDC1);LOC105051133(AAE);LOC1050526…	K01593+K21026+K21026+K21026+K21026+K21026+K21026+K21026+K21026+K21026+K21026+K21026+K01593+K21026+K21026+K01593+K21026+K01593+K21026
Metabolism	Energy metabolism	Photosynthesis - antenna proteins	16	21	0.000256217	0.00375785	ko00196	LOC105032174(CAB40);LOC105032321(CAB13);LOC105032432(CAB7);LOC105033408(LHCA1);LOC105035084(CAB-151);LOC105036918(LHCB5);LOC105037272(LHCB5);LOC105039517(CAB8);LOC105041013(CAB40);LOC105042121(CAB7);LOC105046981(LHCB4.2);LOC105051572(LHCB5);LOC105053065(LHCA6);LOC105056620(lhcA-P4);LOC105058244(LHCA5);LOC105058393(CAP10A)	K08912+K08914+K08908+K08907+K08913+K08916+K08916+K08909+K08912+K08908+K08915+K08916+K08908+K08910+K08911+K08917
Metabolism	Glycan biosynthesis and metabolism	Mannose type O-glycan biosyntheis	11	13	0.000544297	0.00718473	ko00515	LOC105041034(pomgnt2);LOC105041135(--);LOC105041137(eogt);LOC105041138(--);LOC105041139(--);LOC105041140(--);LOC105041141(EOGT);LOC105041142(--);LOC105041144(eogt);LOC105041145(EOGT);LOC105041147(--)	K18207+K18207+K18207+K18207+K18207+K18207+K18207+K18207+K18207+K18207+K18207
Metabolism	Carbohydrate metabolism	Amino sugar and nucleotide sugar metabolism	80	166	0.00133054	0.0159664	ko00520	LOC105032074(ASD1);LOC105032401(GAE6);LOC105033187(GAE6);LOC105034020(ADG2);LOC105034299(FRK1);LOC105034592(FRK2);LOC105034893(HEXO3);LOC105035371(FRK1);LOC105035847(PGMP);LOC105036169(CHIT3);LOC105036181(AXS2);LOC105036436(CHIT3);LOC105036993(CHIT3);LOC105037638(CHIT3);LOC105038621(EP3);LOC105039344(GALAK);LOC105039687(GLCNAC1PUT1);LOC105041054(RHM1);LOC105042097(PGM1);LOC105042572(UGE-1);LOC105…	K01209+K08679+K08679+K00975+K00847+K00847+K12373+K00847+K01835+K01183+K12449+K01183+K01183+K01183+K01183+K18677+K00972+K12450+K01835+K01784+K13648+K00847+K13648+K08678+K00844+K08678+K13648+K00966+K00012+K00975+K01784+K12450+K01183+K01183+K01809+K00975+K12448+K12447+K00975+K08679+K00847+K01183+K01183+K00966+K13648+K00326+K08678+K00770+K13648+K12451+K01835+K01183+K10046+K00012+K15920+K13648+K08678+…
Metabolism	Biosynthesis of other secondary metabolites	Stilbenoid, diarylheptanoid and gingerol biosynthesis	20	32	0.00256058	0.0281664	ko00945	LOC105032801(ACT-2);LOC105033349(CYP98A2);LOC105037184(HST);LOC105040963(ROMT);LOC105040965(ROMT);LOC105040966(ROMT);LOC105040967(ROMT);LOC105044072(ROMT);LOC105044074(ROMT);LOC105044117(ROMT);LOC105044830(CYP73A16);LOC105045995(CYP73A13);LOC105049276(CYP73A12);LOC105050451(CYP73A11);LOC105052441(CYP98A2);LOC105053765(ACT-2);LOC105057212(CYP73A13);LOC105057906(ROMT);LOC105060153(PHT1);LOC10506015…	K13065+K09754+K13065+K16040+K16040+K16040+K16040+K16040+K16040+K16040+K00487+K00487+K00487+K00487+K09754+K13065+K00487+K16040+K13065+K13065
Metabolism	Metabolism of other amino acids	Glutathione metabolism	63	131	0.00439236	0.0445994	ko00480	GST(GSTF1);LOC105032315(GPX1);LOC105032485(GSTF10);LOC105032941(GRC2);LOC105033983(APX1);LOC105034165(APX1);LOC105034284(GPX2);LOC105035755(GPXMC1);LOC105036869(GSTF11);LOC105037017(GSTU22);LOC105037647(GSTU20);LOC105038036(RNR1);LOC105038429(APX8);LOC105039135(IDH1);LOC105039242(SPMS);LOC105039351(GGCT2;2);LOC105040690(ICDH-1);LOC105040703(SPMS);LOC105041057(Mgst3);LOC105042120(RNR2B);LOC1050422…	K00799+K00432+K00799+K00383+K00434+K00434+K00432+K00432+K00799+K00799+K00799+K10807+K00434+K00031+K00797+K22596+K00031+K00797+K00799+K10808+K00799+K00799+K00799+K00799+K00799+K00033+K00434+K18592+K21888+K00799+K00799+K00799+K00031+K10807+K00799+K22596+K22596+K00036+K00036+K00434+K00033+K00799+K00799+K00799+K00799+K01919+K00799+K00799+K00799+K00036+K00799+K00799+K00799+K00799+K00033+K00799+K00799+…
Metabolism	Energy metabolism	Nitrogen metabolism	23	40	0.0056601	0.0533667	ko00910	LOC105031978(ACA7);LOC105034073(fmdA);LOC105034975(GDH1);LOC105035363(NIA1);LOC105035493(GS1-2);LOC105038255(ACA1);LOC105039187(GLT1);LOC105041350(ACA7);LOC105041351(ACA7);LOC105043115(ACA7);LOC105046035(NRT2.3);LOC105046269(NRT2.3);LOC105047151(BCA2);LOC105048068(BCA2);LOC105048492(GS1-2);LOC105053917(GDH2);LOC105054453(CYN);LOC105055426(GS1-2);LOC105057601(GLU);LOC105057795(GS2);LOC105058949(GS…	K01674+K01455+K00261+K10534+K01915+K01674+K00264+K01674+K01674+K01674+K02575+K02575+K01673+K01673+K01915+K00261+K01725+K01915+K00284+K01915+K01915+K00366+K01674
Metabolism	Biosynthesis of other secondary metabolites	Caffeine metabolism	8	10	0.00662985	0.0557019	ko00232	LOC105033510(CYP81E8);LOC105033511(CYP81E1);LOC105034366(At2g26230);LOC105037565(CYP81D11);LOC105042131(CYP78A4);LOC105052632(CYP77A3);LOC105056188(XDH);LOC105057118(CYP81D11)	K07409+K07409+K00365+K07409+K07409+K07409+K00106+K07409
Metabolism	Amino acid metabolism	Tyrosine metabolism	26	47	0.00675174	0.0557019	ko00350	LOC105032200(--);LOC105032787(TYDC1);LOC105033000(AAT);LOC105033106(At1g32780);LOC105034269(maoII);LOC105034612(At1g32780);LOC105035707(HPD);LOC105036105(PPO);LOC105036492(ADH1);LOC105036904(AS1);LOC105037800(ADH2);LOC105038502(ADH3);LOC105038504(ADH3);LOC105038505(ADH1);LOC105041436(At5g42250);LOC105041437(At5g42250);LOC105043195(TDC2);LOC105044252(Os01g0760600);LOC105045129(PPO);LOC105046503(AO…	K00451+K01593+K15849+K00001+K00276+K00001+K00457+K00422+K18857+K00422+K18857+K18857+K18857+K18857+K00121+K00121+K01593+K14454+K00422+K00276+K01593+K01593+K00276+K00121+K00815+K00811
Metabolism	Biosynthesis of other secondary metabolites	Isoquinoline alkaloid biosynthesis	18	30	0.00768719	0.0581804	ko00950	LOC105032438(N4OMT);LOC105032787(TYDC1);LOC105033000(AAT);LOC105034269(maoII);LOC105036105(PPO);LOC105036904(AS1);LOC105043195(TDC2);LOC105044252(Os01g0760600);LOC105045129(PPO);LOC105046503(AO1);LOC105049782(TYDC1);LOC105051169(N4OMT);LOC105051171(N4OMT);LOC105051182(N4OMT);LOC105052686(TDC1);LOC105055420(At1g31672);LOC105059924(At5g53970);LOC105060235(ASP5)	K21311+K01593+K15849+K00276+K00422+K00422+K01593+K14454+K00422+K00276+K01593+K21311+K21311+K21311+K01593+K00276+K00815+K00811
Metabolism	Amino acid metabolism	Phenylalanine metabolism	28	52	0.00821141	0.0581804	ko00360	LOC105032787(TYDC1);LOC105033000(AAT);LOC105033424(PAL);LOC105034269(maoII);LOC105035707(HPD);LOC105035781(PAL);LOC105036465(At4g34880);LOC105039259(4CL2);LOC105042958(4CLL1);LOC105043195(TDC2);LOC105044087(At4g34880);LOC105044252(Os01g0760600);LOC105044830(CYP73A16);LOC105045995(CYP73A13);LOC105046503(AO1);LOC105049276(CYP73A12);LOC105049782(TYDC1);LOC105050370(4CL2);LOC105050451(CYP73A11);LOC10…	K01593+K15849+K10775+K00276+K00457+K10775+K01426+K01904+K01904+K01593+K01426+K14454+K00487+K00487+K00276+K00487+K01593+K01904+K00487+K01593+K01904+K01426+K00276+K00487+K01426+K01426+K00815+K00811
Environmental Information Processing	Signal transduction	Plant hormone signal transduction	140	325	0.00837445	0.0581804	ko04075	LOC105031973(ERF1B);LOC105032028(PIL13);LOC105032107(Os05g0150500);LOC105032167(GID1C);LOC105032594(BSK5);LOC105032700(GH3.10);LOC105032803(ARR1);LOC105033286(HK4);LOC105033493(SAUR36);LOC105033626(PIL13);LOC105033823(HK5);LOC105033925(BZR1);LOC105034229(LG2);LOC105034242(TIFY9);LOC105034345(RR26);LOC105034449(SAUR32);LOC105034491(RR1);LOC105034504(ABI5);LOC105034688(TIFY9);LOC105034770(CTR1);LOC…	K14516+K16189+K14485+K14493+K14500+K14487+K14491+K14489+K14488+K16189+K14489+K14503+K14431+K13464+K14491+K14488+K14492+K14432+K13464+K14510+K13946+K12126+K14431+K14498+K14431+K14488+K14431+K14431+K14504+K14504+K14484+K14498+K14486+K14431+K14492+K14486+K14431+K14484+K14508+K14484+K14490+K14496+K14484+K14486+K14494+K14494+K13464+K13464+K14484+K14488+K14488+K14497+K14509+K14516+K14484+K14488+K14488+…
Metabolism	Lipid metabolism	Ether lipid metabolism	22	39	0.00913809	0.0603114	ko00565	LOC105032686(NPC6);LOC105035802(PLDALPHA4);LOC105035830(NPC6);LOC105037875(PLDZETA1);LOC105037890(PLDDELTA);LOC105041304(PLA2-III);LOC105043910(NPC4);LOC105045555(SDP1);LOC105046237(NPC1);LOC105046310(PLD1);LOC105047820(PLD1);LOC105052918(Os06g0687900);LOC105054139(LPLAT1);LOC105054164(PLDBETA1);LOC105057542(PLDZETA1);LOC105057602(NPC2);LOC105057653(SDP1);LOC105058885(PLA2-I);LOC105059671(PLDDELT…	K01114+K01115+K01114+K01115+K01115+K01047+K01114+K14674+K01114+K01115+K01115+K01115+K13519+K01115+K01115+K01114+K14674+K01047+K01115+K01115+K01115+K01047
Metabolism	Biosynthesis of other secondary metabolites	Betalain biosynthesis	6	7	0.0115807	0.0727931	ko00965	LOC105032787(TYDC1);LOC105037895(LIGB);LOC105043195(TDC2);LOC105049782(TYDC1);LOC105052686(TDC1);LOC105060762(LIGB)	K01593+K15777+K01593+K01593+K01593+K15777
Metabolism	Metabolism of other amino acids	Taurine and hypotaurine metabolism	11	17	0.0173477	0.101779	ko00430	LOC105040364(PCO2);LOC105044445(GGT3);LOC105047705(PCO2);LOC105047825(PCO2);LOC105047929(PCO2);LOC105050670(PCO3);LOC105053136(GAD4);LOC105054306(PCO2);LOC105056494(GAD1);LOC105056776(PCO1);LOC105058446(PCO1)	K10712+K18592+K10712+K10712+K10712+K10712+K01580+K10712+K01580+K10712+K10712
Metabolism	Lipid metabolism	Glycerophospholipid metabolism	65	143	0.0177342	0.101779	ko00564	GPAT(ATS1);LOC105032686(NPC6);LOC105033467(GPAT5);LOC105033594(PLS1);LOC105035802(PLDALPHA4);LOC105035830(NPC6);LOC105037555(CCT2);LOC105037875(PLDZETA1);LOC105037890(PLDDELTA);LOC105038135(LCAT3);LOC105039236(DGK4);LOC105040302(At1g74320);LOC105041274(LPP2);LOC105041304(PLA2-III);LOC105043910(NPC4);LOC105043979(CCT2);LOC105044847(NMT1);LOC105044984(GPAT3);LOC105045290(TAZ);LOC105045555(SDP1);LOC…	K00630+K01114+K13508+K13523+K01115+K01114+K00968+K01115+K01115+K22389+K00901+K14156+K18693+K01047+K01114+K00968+K05929+K13508+K13511+K14674+K00006+K13508+K00995+K01114+K01115+K00901+K13508+K08730+K01115+K14156+K00999+K15728+K18693+K18696+K22389+K14156+K00967+K00901+K01613+K00006+K00006+K01115+K13519+K01115+K06129+K00995+K13508+K01115+K01114+K14674+K00006+K01047+K13508+K00981+K01115+K01115+K01115+…
Metabolism	Lipid metabolism	Glycerolipid metabolism	50	107	0.0197061	0.108383	ko00561	GPAT(ATS1);LOC105033467(GPAT5);LOC105033594(PLS1);LOC105033793(MGD3);LOC105033796(GLPK);LOC105034107(S6PDH);LOC105034149(MGLL);LOC105034918(AKR4C9);LOC105035148(DGAT3);LOC105035858(AGAL2);LOC105036557(--);LOC105039236(DGK4);LOC105039648(ALDH2B7);LOC105040465(DGAT1-2);LOC105040542(MGLL);LOC105040708(MGLL);LOC105041212(MGLL);LOC105041274(LPP2);LOC105041806(PDAT1);LOC105043901(DGAT2D);LOC105044984(G…	K00630+K13508+K13523+K03715+K00864+K00011+K01054+K00002+K22849+K07407+K01054+K00901+K00128+K11155+K01054+K01054+K01054+K18693+K00679+K22848+K13508+K01054+K09480+K14674+K13508+K01054+K01054+K00002+K00901+K13508+K01054+K15728+K18693+K03715+K00128+K00128+K00901+K00128+K22848+K01054+K13519+K01054+K13508+K14674+K13508+K18693+K00901+K00901+K00901+K00901
Metabolism	Metabolism of terpenoids and polyketides	Terpenoid backbone biosynthesis	33	68	0.0289388	0.152797	ko00900	LOC105032269(CHLP);LOC105033410(ISPG);LOC105034120(At2g17570);LOC105035100(TKT2);LOC105035427(ISPH);LOC105036025(Os01g0832000);LOC105036717(DXR);LOC105036971(HMGR);LOC105037230(FLCY);LOC105038234(FACE2);LOC105039425(HMG1);LOC105041045(GGPPS1);LOC105045599(ISPE);LOC105046178(Os01g0832000);LOC105047029(FPS);LOC105047140(FTB);LOC105047777(ICME);LOC105047991(FTB);LOC105048867(SPS3);LOC105050387(ICMTA…	K10960+K03526+K11778+K01662+K03527+K15892+K00099+K00021+K05906+K08658+K00021+K13789+K00919+K15892+K00787+K05954+K15889+K05954+K05356+K00587+K00021+K00919+K00021+K06013+K01770+K00099+K10960+K00099+K14066+K01641+K00626+K01823+K11778
Metabolism	Carbohydrate metabolism	Pentose phosphate pathway	39	83	0.0332151	0.168631	ko00030	LOC105033486(tal);LOC105035321(Os03g0267300);LOC105035433(tal);LOC105035847(PGMP);LOC105037462(FBPban1);LOC105037637(tal);LOC105038393(ALDP);LOC105039431(PFP-ALPHA);LOC105040103(PFK3);LOC105041129(FBA3);LOC105041408(PFK5);LOC105041727(PFK5);LOC105042097(PGM1);LOC105043840(PRS1);LOC105043966(At3g02360);LOC105046592(RPI3);LOC105046826(RPI2);LOC105047057(RPI2);LOC105048462(RPI1);LOC105049443(FBPban1…	K00616+K03841+K00616+K01835+K03841+K00616+K01623+K00895+K00850+K01623+K00850+K00850+K01835+K00948+K00033+K01807+K01807+K01807+K01807+K03841+K00616+K01623+K00131+K00036+K00036+K01623+K01623+K00033+K01835+K00895+K01057+K01057+K00036+K01810+K00948+K00033+K01810+K00948+K00851
Metabolism	Energy metabolism	Carbon fixation in photosynthetic organisms	44	96	0.039148	0.19139	ko00710	ElguCp048(rbcL);LOC105034336(GAPC);LOC105034557(PCKA);LOC105035321(Os03g0267300);LOC105036324(GAPC);LOC105036331(GAPC);LOC105037462(FBPban1);LOC105038099(PPDK1);LOC105038393(ALDP);LOC105039685(GAPCP2);LOC105041129(FBA3);LOC105041203(RBCS1);LOC105041737(At3g47520);LOC105042746(GAPB);LOC105043662(MD1);LOC105043976(At1g32060);LOC105044252(Os01g0760600);LOC105046280(At3g55800);LOC105046543(At1g56190)…	K01601+K00134+K01610+K03841+K00134+K00134+K03841+K01006+K01623+K00134+K01623+K01602+K00026+K05298+K00025+K00855+K14454+K01100+K00927+K01807+K01807+K01807+K00029+K01807+K03841+K01100+K01623+K00134+K01623+K01623+K00855+K00028+K01610+K00051+K00026+K00026+K00814+K00026+K00814+K00927+K05298+K00855+K00026+K00028
Metabolism	Amino acid metabolism	Arginine and proline metabolism	33	70	0.0452644	0.207092	ko00330	LOC105031981(SAMDC);LOC105032878(AIH);LOC105034598(POX1);LOC105035164(P4H1);LOC105035622(PROC1);LOC105036465(At4g34880);LOC105037128(NOA1);LOC105037270(NOA1);LOC105039242(SPMS);LOC105039648(ALDH2B7);LOC105040186(P4H7);LOC105040703(SPMS);LOC105044087(At4g34880);LOC105044252(Os01g0760600);LOC105045398(SAMDC4);LOC105047374(PIP);LOC105050327(ALDH2B7);LOC105050328(ALDH2B7);LOC105050758(SAMDC);LOC10505…	K01611+K10536+K00318+K00472+K00286+K01426+K13427+K13427+K00797+K00128+K00472+K00797+K01426+K14454+K01611+K01259+K00128+K00128+K01611+K00128+K12657+K00472+K00472+K01426+K00472+K01426+K01426+K00472+K17839+K13427+K00811+K00294+K01259
Metabolism	Lipid metabolism	Cutin, suberine and wax biosynthesis	16	30	0.0454975	0.207092	ko00073	LOC105032702(CYP86B1);LOC105033629(HTH);LOC105033928(CYP86A2);LOC105035647(PXG5);LOC105042106(PXG4);LOC105044187(SOP1);LOC105046261(CYP86A1);LOC105047658(HTH);LOC105048564(CYP86A1);LOC105049012(HHT1);LOC105051025(HHT1);LOC105053190(PXG4);LOC105053723(CYP86B1);LOC105055747(CER1);LOC105058127(HHT1);LOC105061386(FAR4)	K15402+K15403+K15398+K17991+K17991+K17991+K15401+K15403+K15401+K15400+K15400+K17991+K15402+K15404+K15400+K13356
Metabolism	Lipid metabolism	alpha-Linolenic acid metabolism	30	64	0.0588959	0.259142	ko00592	LOC105032483(4CLL4);LOC105036492(ADH1);LOC105037800(ADH2);LOC105038135(LCAT3);LOC105038502(ADH3);LOC105038504(ADH3);LOC105038505(ADH1);LOC105038631(LOX1.5);LOC105039328(CYP74A2);LOC105039460(LOX2.1);LOC105040402(CYP74A2);LOC105041304(PLA2-III);LOC105041662(AOC);LOC105043155(PED1);LOC105045555(SDP1);LOC105048539(CYP74B2);LOC105049212(LCAT4);LOC105053112(Os03g0179900);LOC105055550(PED1);LOC10505627…	K10526+K18857+K18857+K22389+K18857+K18857+K18857+K00454+K01723+K00454+K01723+K01047+K10525+K07513+K14674+K10528+K22389+K00454+K07513+K10529+K00454+K14674+K01047+K10526+K10526+K00232+K00454+K00454+K10526+K01047
Metabolism	Metabolism of cofactors and vitamins	Ubiquinone and other terpenoid-quinone biosynthesis	22	45	0.061597	0.262284	ko00130	LOC105035707(HPD);LOC105039259(4CL2);LOC105040142(COQ5);LOC105041933(ABC4);LOC105042958(4CLL1);LOC105044830(CYP73A16);LOC105045995(CYP73A13);LOC105046456(HPT2);LOC105046963(At4g27270);LOC105047162(MENB);LOC105049276(CYP73A12);LOC105050370(4CL2);LOC105050389(At4g27270);LOC105050451(CYP73A11);LOC105053482(ICS2);LOC105053813(4CL2);LOC105057212(CYP73A13);LOC105059924(At5g53970);LOC105060927(AAE14);LO…	K00457+K01904+K06127+K02548+K01904+K00487+K00487+K12501+K03809+K01661+K00487+K01904+K03809+K00487+K02552+K01904+K00487+K00815+K14760+K14759+K12502+K09834
Metabolism	Metabolism of terpenoids and polyketides	Monoterpenoid biosynthesis	5	7	0.067187	0.26902	ko00902	LOC105034750(TPS11);LOC105036292(SALR);LOC105042875(SALR);LOC105042877(SALR);LOC105061362(SDR1)	K20979+K15095+K15095+K15095+K15095
Environmental Information Processing	Membrane transport	ABC transporters	21	43	0.0676637	0.26902	ko02010	LOC105032304(ABCB11);LOC105032306(ABCB11);LOC105033381(ABCB2);LOC105037536(ABCG5);LOC105039765(ABCC10);LOC105039842(ABCC14);LOC105040178(ABCC3);LOC105040179(ABCC3);LOC105040552(ABCB15);LOC105040747(ABCC10);LOC105040749(ABCC10);LOC105041030(ABCB11);LOC105055560(ABCB1);LOC105055891(ABCB11);LOC105057822(ABCB11);LOC105057824(ABCB11);LOC105058347(ABCB19);LOC105059124(ABCB1);LOC105060172(ABCC13);LOC105…	K05658+K05658+K05658+K05681+K05666+K05665+K05666+K05666+K05658+K05666+K05666+K05658+K05658+K05658+K05658+K05658+K05658+K05658+K05674+K05658+K05666
Metabolism	Metabolism of cofactors and vitamins	Pantothenate and CoA biosynthesis	18	36	0.0692931	0.26902	ko00770	LOC105032045(PYD2);LOC105035468(PANC);LOC105038731(HAL3);LOC105038802(ALS1);LOC105038981(Os05g0573700);LOC105039270(gsp);LOC105042108(PYD1);LOC105045489(PYD2);LOC105047967(ENPP3);LOC105048263(KPHMT1);LOC105052493(Os01g0360600);LOC105053171(PYD1);LOC105054031(PYD3);LOC105055736(Os07g0179400);LOC105055889(BCAT5);LOC105056269(Os09g0533100);LOC105058186(BCAT2);LOC105060911(Os08g0176100)	K01464+K01918+K01598+K01652+K00053+K06133+K00207+K01464+K01513+K00606+K00859+K00207+K01431+K02201+K00826+K09680+K00826+K01922
Metabolism	Glycan biosynthesis and metabolism	Other glycan degradation	11	20	0.0723505	0.27274	ko00511	LOC105034893(HEXO3);LOC105036407(Gba2);LOC105044051(At5g66150);LOC105044052(At5g66150);LOC105045078(ENGASE1);LOC105049109(lacZ);LOC105054693(FUC1);LOC105056147(FUC95A);LOC105056149(FUC95A);LOC105057049(HEXO1);LOC105060392(At3g26720)	K12373+K17108+K01191+K01191+K01227+K01190+K01206+K15923+K15923+K12373+K01191
Metabolism	Energy metabolism	Sulfur metabolism	20	41	0.0743836	0.27274	ko00920	LOC105032196(GLY3);LOC105032793(SAT1);LOC105033392(RCS1);LOC105033394(RCS1);LOC105033933(SAT1);LOC105034206(SOX);LOC105036141(APR1);LOC105042287(RCS3);LOC105042908(SAT1);LOC105043037(CYSC);LOC105043164(GLY3);LOC105044163(APS2);LOC105045410(AHL);LOC105046522(SIR1);LOC105050935(APR1);LOC105053406(APS1);LOC105058567(CGS1);MSTRG.18669(APS2);MSTRG.6170(GLY3);MSTRG.6171(GLY3)	K17725+K00640+K01738+K01738+K00640+K00387+K05907+K01738+K00640+K13034+K17725+K13811+K01082+K00392+K05907+K13811+K01739+K13811+K17725+K17725
Metabolism	Carbohydrate metabolism	Galactose metabolism	27	58	0.0768269	0.273372	ko00052	LOC105033561(RFS6);LOC105034107(S6PDH);LOC105034931(RFS);LOC105035847(PGMP);LOC105035858(AGAL2);LOC105037153(IVR1);LOC105038174(RFS1);LOC105038175(RFS1);LOC105040103(PFK3);LOC105041408(PFK5);LOC105041702(Galm);LOC105041727(PFK5);LOC105042097(PGM1);LOC105042572(UGE-1);LOC105042723(GALM);LOC105044969(GOLS2);LOC105045358(HXK3);LOC105047327(UGE-1);LOC105048264(GOLS1);LOC105049109(lacZ);LOC105049301(U…	K06617+K00011+K06617+K01835+K07407+K01193+K06617+K06617+K00850+K00850+K01785+K00850+K01835+K01784+K01785+K18819+K00844+K01784+K18819+K01190+K12447+K06617+K06611+K01193+K01835+K01785+K01784
Metabolism	Amino acid metabolism	Tryptophan metabolism	29	63	0.0786981	0.273372	ko00380	LOC105032787(TYDC1);LOC105033510(CYP81E8);LOC105033511(CYP81E1);LOC105036212(TAR2);LOC105036277(--);LOC105036465(At4g34880);LOC105037565(CYP81D11);LOC105039648(ALDH2B7);LOC105042131(CYP78A4);LOC105043195(TDC2);LOC105044087(At4g34880);LOC105045221(YUC10);LOC105045720(ogdh);LOC105046017(SNAT1);LOC105046729(YUC4);LOC105049782(TYDC1);LOC105050327(ALDH2B7);LOC105050328(ALDH2B7);LOC105051810(ALDH3H1);L…	K01593+K07409+K07409+K16903+K16903+K01426+K07409+K00128+K07409+K01593+K01426+K11816+K00164+K22450+K11816+K01593+K00128+K00128+K00128+K07409+K01593+K01426+K03781+K07409+K01426+K01426+K16903+K03781+K00626
Metabolism	Carbohydrate metabolism	Glycolysis / Gluconeogenesis	72	173	0.0979447	0.308231	ko00010	LOC105033106(At1g32780);LOC105034336(GAPC);LOC105034557(PCKA);LOC105034612(At1g32780);LOC105034723(E1-BETA-2);LOC105034918(AKR4C9);LOC105035292(OsI_35105);LOC105035321(Os03g0267300);LOC105035847(PGMP);LOC105036324(GAPC);LOC105036331(GAPC);LOC105036492(ADH1);LOC105037462(FBPban1);LOC105037800(ADH2);LOC105038393(ALDP);LOC105038446(PDC1);LOC105038502(ADH3);LOC105038504(ADH3);LOC105038505(ADH1);LOC10…	K00001+K00134+K01610+K00001+K00162+K00002+K00873+K03841+K01835+K00134+K00134+K18857+K03841+K18857+K01623+K01568+K18857+K18857+K18857+K00895+K00128+K01792+K00134+K00382+K00850+K01623+K00850+K00121+K00121+K01785+K00850+K01835+K01785+K00873+K15633+K00844+K01568+K15633+K00002+K00927+K00873+K01792+K01792+K03841+K00161+K00128+K00128+K01623+K00131+K00134+K00627+K00128+K01623+K15633+K01623+K00873+K01835+…
Metabolism	Metabolism of other amino acids	Cyanoamino acid metabolism	22	47	0.0980065	0.308231	ko00460	LOC105034073(fmdA);LOC105034542(BACOVA_02659);LOC105034921(SHM4);LOC105036001(BGLU25);LOC105037109(BGLU13);LOC105038874(SHM4);LOC105041182(BGLU1);LOC105042390(BACOVA_02659);LOC105043037(CYSC);LOC105044229(BGLU18);LOC105044445(GGT3);LOC105045203(BGLU22);LOC105046271(BACOVA_02659);LOC105055978(BGLU6);LOC105057476(BGLU22);LOC105057477(BGLU22);LOC105061257(BGLU12);LOC105061258(BGLU12);LOC105061290(BG…	K01455+K05349+K00600+K01188+K01188+K00600+K05350+K05349+K13034+K05350+K18592+K01188+K05349+K01188+K01188+K01188+K01188+K01188+K01188+K01188+K05349+K01188
Metabolism	Amino acid metabolism	Cysteine and methionine metabolism	54	127	0.0983349	0.308231	ko00270	LOC105031981(SAMDC);LOC105032553(MAO1B);LOC105032793(SAT1);LOC105033392(RCS1);LOC105033394(RCS1);LOC105033933(SAT1);LOC105034775(CMT2);LOC105034922(SAHH);LOC105035031(Os12g0623900);LOC105035107(MAO1B);LOC105035375(Os12g0623900);LOC105035746(Sb01g021500);LOC105037834(AK2);LOC105038875(SAHH);LOC105039092(ACO3);LOC105039242(SPMS);LOC105040082(SAMS);LOC105040421(ACO1);LOC105040474(ACS7);LOC105040703(…	K01611+K05933+K00640+K01738+K01738+K00640+K00558+K01251+K00549+K05933+K00549+K08967+K00928+K01251+K05933+K00797+K00789+K05933+K01762+K00797+K00026+K01738+K00547+K01244+K00640+K13034+K00025+K14454+K00827+K00789+K01611+K22846+K05933+K01762+K00899+K01611+K00549+K00016+K00826+K00026+K00558+K00026+K01919+K00789+K00547+K00826+K00026+K01739+K00016+K00815+K00811+K05933+K00026+K00016
Metabolism	Metabolism of terpenoids and polyketides	Carotenoid biosynthesis	17	35	0.0993431	0.308231	ko00906	LOC105033850(CYP707A5);LOC105034264(CYP97C1);LOC105035937(AO1);LOC105036797(PSY);LOC105037046(NCED);LOC105038832(VDE1);LOC105042411(CRTISO1);LOC105053408(D27);LOC105053512(CYP707A5);LOC105054212(CA2);LOC105057721(LCY-E);LOC105058237(ZEP);LOC105058241(CYP707A7);LOC105059126(CYP97A3);LOC105059614(NCED);LOC105060468(PSY);LOC105060532(LCY1)	K09843+K09837+K09842+K02291+K09840+K09839+K09835+K17911+K09843+K15746+K06444+K09838+K09843+K15747+K09840+K02291+K06443
Genetic Information Processing	Replication and repair	Mismatch repair	26	57	0.10235	0.308231	ko03430	LOC105032226(At4g28440);LOC105037514(RFC3);LOC105038513(MLH1);LOC105040286(MSH7);LOC105040945(At4g28440);LOC105041044(MUS1);LOC105041179(EXO1);LOC105043557(RFC2);LOC105045532(At4g28440);LOC105046296(Os02g0805200);LOC105047098(LIG6);LOC105050800(RPA2B);LOC105051715(MLH1);LOC105052578(RPA3);LOC105053122(RFC3);LOC105053504(POLD2);LOC105054821(PCNA);LOC105054823(MSH3);LOC105054914(ALN);LOC105055235(M…	K07466+K10756+K08734+K08737+K07466+K08735+K10746+K10755+K07466+K04802+K10747+K10739+K08734+K10740+K10756+K02328+K04802+K08736+K07456+K08739+K08739+K10739+K10756+K10747+K10756+K04802
Metabolism	Metabolism of terpenoids and polyketides	Brassinosteroid biosynthesis	14	28	0.102744	0.308231	ko00905	LOC105036848(CYP709B3);LOC105037389(CYP750A1);LOC105040201(CYP734A6);LOC105044217(CYP709B2);LOC105044218(CYP709B1);LOC105046233(CYP90A3);LOC105046291(DET2);LOC105047847(CYP734A6);LOC105047955(CYP90D2);LOC105055939(CYP90B2);LOC105057148(CYP85A1);LOC105058149(CYP90B2);LOC105058282(CYP90B2);LOC105060809(CYP724B1)	K15639+K20623+K15639+K15639+K15639+K09588+K09591+K15639+K09589+K09587+K09590+K09587+K09587+K12639
Metabolism	Lipid metabolism	Fatty acid degradation	27	60	0.11293	0.331263	ko00071	LOC105033106(At1g32780);LOC105034612(At1g32780);LOC105035642(LACS2);LOC105036492(ADH1);LOC105037409(ECI1);LOC105037800(ADH2);LOC105038502(ADH3);LOC105038504(ADH3);LOC105038505(ADH1);LOC105039221(LACS4);LOC105039648(ALDH2B7);LOC105040700(LACS4);LOC105041436(At5g42250);LOC105041437(At5g42250);LOC105043155(PED1);LOC105044978(LACS1);LOC105046261(CYP86A1);LOC105048564(CYP86A1);LOC105049000(CYP72A1);LO…	K00001+K00001+K01897+K18857+K07517+K18857+K18857+K18857+K18857+K01897+K00128+K01897+K00121+K00121+K07513+K01897+K15401+K15401+K07425+K00128+K00128+K00128+K01897+K07513+K00121+K00232+K00626
Metabolism	Metabolism of other amino acids	beta-Alanine metabolism	20	43	0.118063	0.338789	ko00410	LOC105032045(PYD2);LOC105034269(maoII);LOC105034314(At3g24360);LOC105035468(PANC);LOC105039242(SPMS);LOC105039648(ALDH2B7);LOC105040703(SPMS);LOC105042108(PYD1);LOC105045489(PYD2);LOC105046503(AO1);LOC105050327(ALDH2B7);LOC105050328(ALDH2B7);LOC105051810(ALDH3H1);LOC105053136(GAD4);LOC105053171(PYD1);LOC105054031(PYD3);LOC105055420(At1g31672);LOC105056494(GAD1);LOC105058904(PAO4);LOC114913723(--)	K01464+K00276+K05605+K01918+K00797+K00128+K00797+K00207+K01464+K00276+K00128+K00128+K00128+K01580+K00207+K01431+K00276+K01580+K17839+K05605
Metabolism	Carbohydrate metabolism	Glyoxylate and dicarboxylate metabolism	41	96	0.128355	0.360488	ko00630	ElguCp048(rbcL);LOC105033990(GLO5);LOC105034073(fmdA);LOC105034921(SHM4);LOC105035354(AGT1);LOC105035493(GS1-2);LOC105038874(SHM4);LOC105039446(CIT);LOC105039925(LPD2);LOC105040575(CSY3);LOC105040827(HPPR);LOC105041203(RBCS1);LOC105041280(CSY2);LOC105041737(At3g47520);LOC105043662(MD1);LOC105047380(HPPR);LOC105048492(GS1-2);LOC105050474(CIT);LOC105050643(PGLP2);LOC105051373(MLS);LOC105051428(PGLP…	K01601+K11517+K01455+K00600+K00830+K01915+K00600+K01647+K00382+K01647+K15919+K01602+K01647+K00026+K00025+K15919+K01915+K01647+K19269+K01638+K19269+K01637+K15919+K22133+K03781+K02437+K01915+K00026+K00122+K00026+K00284+K01915+K00026+K01915+K01433+K11517+K02437+K03781+K02437+K00626+K00026
Metabolism	Metabolism of cofactors and vitamins	Biotin metabolism	14	29	0.134037	0.361564	ko00780	LOC105034507(At3g03980);LOC105038379(fabZ);LOC105038672(CLKR27);LOC105039255(BIO3-BIO1);LOC105040922(KAS1);LOC105042027(KAS12);LOC105042029(KAS12);LOC105042279(At3g03980);LOC105042280(At3g03980);LOC105050521(KAS);LOC105056688(KAS2);LOC105057927(At3g03980);LOC105058598(KAS2);LOC105061231(Os08g0327400)	K00059+K02372+K00059+K19562+K09458+K09458+K09458+K00059+K00059+K09458+K09458+K00059+K09458+K00208
Metabolism	Biosynthesis of other secondary metabolites	Anthocyanin biosynthesis	2	2	0.134217	0.361564	ko00942	LOC105039250(UFGT);LOC105039612(BZ1)	K12930+K12930
Metabolism	Carbohydrate metabolism	Ascorbate and aldarate metabolism	26	59	0.146207	0.385987	ko00053	LOC105033983(APX1);LOC105034165(APX1);LOC105035923(Os06g0561000);LOC105036432(VTC2);LOC105038429(APX8);LOC105038499(VTC2);LOC105039648(ALDH2B7);LOC105040492(Os06g0561000);LOC105044047(APX4);LOC105044500(DHAR1);LOC105046638(UGD4);LOC105047303(Os06g0561000);LOC105047406(MIOX1);LOC105048015(Os06g0561000);LOC105049301(USP);LOC105050327(ALDH2B7);LOC105050328(ALDH2B7);LOC105051810(ALDH3H1);LOC105053549…	K00434+K00434+K00469+K14190+K00434+K14190+K00128+K00469+K00434+K21888+K00012+K00469+K00469+K00469+K12447+K00128+K00128+K00128+K00434+K10046+K17744+K00012+K08232+K00012+K08232+K21888
Metabolism	Metabolism of cofactors and vitamins	Nicotinate and nicotinamide metabolism	15	32	0.15375	0.397942	ko00760	LOC105037217(--);LOC105038039(NAPRT2);LOC105038761(SUFE2);LOC105038762(Os12g0290150);LOC105038768(CSK);LOC105040129(--);LOC105044382(--);LOC105047656(surE);LOC105047967(ENPP3);LOC105051953(NAPRT2);LOC105052204(--);LOC105056289(Os02g0134400);LOC105056921(--);LOC105057592(Os01g0957000);LOC105061383(URH1)	K03787+K00763+K03517+K03517+K03517+K18551+K18551+K03787+K01513+K00763+K18551+K00278+K18551+K00858+K01240
Genetic Information Processing	Replication and repair	Base excision repair	23	52	0.159529	0.404959	ko03410	LOC105033029(Os08g0175300);LOC105033868(PARP3);LOC105034696(guaA);LOC105035197(POL2A);LOC105035777(MBD4L);LOC105039164(POLL);LOC105046296(Os02g0805200);LOC105047098(LIG6);LOC105050470(guaA);LOC105051527(MYH);LOC105051819(OGG1);LOC105052529(PARP2);LOC105053127(MAG);LOC105053504(POLD2);LOC105054821(PCNA);LOC105055388(UNG);LOC105058927(UNG);LOC105059737(FEN1A);LOC105060442(LIG1);LOC105061078(--);MST…	K02335+K10798+K01246+K02324+K10801+K03512+K04802+K10747+K01246+K03575+K03660+K10798+K03652+K02328+K04802+K03648+K03648+K04799+K10747+K01246+K01247+K01246+K04802
Metabolism	Metabolism of other amino acids	Selenocompound metabolism	12	25	0.164937	0.410786	ko00450	LOC105032792(Os06g0508700);LOC105035031(Os12g0623900);LOC105035375(Os12g0623900);LOC105044163(APS2);LOC105049482(Os06g0327300);LOC105050593(NTRB);LOC105051560(MMT1);LOC105053250(Os12g0624000);LOC105053406(APS1);LOC105057591(Os07g0657900);LOC105058567(CGS1);MSTRG.18669(APS2)	K01874+K00549+K00549+K13811+K00384+K00384+K08247+K00549+K13811+K00384+K01739+K13811
Metabolism	Lipid metabolism	Fatty acid biosynthesis	28	65	0.170003	0.415562	ko00061	LOC105032448(Os04g0379900);LOC105034507(At3g03980);LOC105035642(LACS2);LOC105037839(OsI_04666);LOC105038379(fabZ);LOC105038672(CLKR27);LOC105039221(LACS4);LOC105040700(LACS4);LOC105040922(KAS1);LOC105042027(KAS12);LOC105042029(KAS12);LOC105042279(At3g03980);LOC105042280(At3g03980);LOC105044978(LACS1);LOC105047747(FATB1);LOC105048931(SSI2);LOC105049016(FATB);LOC105049670(SSI2);LOC105050521(KAS);LO…	K03921+K00059+K01897+K03921+K02372+K00059+K01897+K01897+K09458+K09458+K09458+K00059+K00059+K01897+K10781+K03921+K10781+K03921+K09458+K03921+K01897+K03921+K09458+K00059+K02160+K00648+K09458+K00208
Metabolism	Lipid metabolism	Biosynthesis of unsaturated fatty acids	18	40	0.174144	0.417946	ko01040	LOC105032448(Os04g0379900);LOC105034433(Acot8);LOC105034507(At3g03980);LOC105037839(OsI_04666);LOC105038672(CLKR27);LOC105042279(At3g03980);LOC105042280(At3g03980);LOC105043155(PED1);LOC105048931(SSI2);LOC105049670(SSI2);LOC105050201(FAD12);LOC105051176(Os04g0379900);LOC105052984(KCR1);LOC105053527(SAD3);LOC105055550(PED1);LOC105057927(At3g03980);LOC105059458(ACX1);LOC105061227(DES2)	K03921+K01068+K00059+K03921+K00059+K00059+K00059+K07513+K03921+K03921+K10256+K03921+K10251+K03921+K07513+K00059+K00232+K10256
Metabolism	Amino acid metabolism	Arginine biosynthesis	19	43	0.190864	0.449893	ko00220	LOC105032541(AG118);LOC105034975(GDH1);LOC105035493(GS1-2);LOC105037128(NOA1);LOC105037270(NOA1);LOC105038658(At4g24830);LOC105044252(Os01g0760600);LOC105048492(GS1-2);LOC105052838(Acy1);LOC105053917(GDH2);LOC105054524(NAGK);LOC105055426(GS1-2);LOC105056662(ALAAT2);LOC105057795(GS2);LOC105058582(ALAAT2);LOC105058949(GS1-2);LOC105059520(NOA1);LOC105060235(ASP5);LOC105060669(NAGS2)	K00818+K00261+K01915+K13427+K13427+K01940+K14454+K01915+K14677+K00261+K00930+K01915+K00814+K01915+K00814+K01915+K13427+K00811+K14682
Metabolism	Amino acid metabolism	Alanine, aspartate and glutamate metabolism	26	61	0.199321	0.454555	ko00250	LOC105033598(PURA);LOC105034975(GDH1);LOC105035054(CARB);LOC105035354(AGT1);LOC105035493(GS1-2);LOC105038658(At4g24830);LOC105039187(GLT1);LOC105039606(PYRB);LOC105041814(NLP3);LOC105044252(Os01g0760600);LOC105044778(At3g08860);LOC105045849(AS);LOC105048492(GS1-2);LOC105053136(GAD4);LOC105053917(GDH2);LOC105055426(GS1-2);LOC105056289(Os02g0134400);LOC105056494(GAD1);LOC105056662(ALAAT2);LOC105057…	K01939+K00261+K01955+K00830+K01915+K01940+K00264+K00609+K13566+K14454+K00827+K01953+K01915+K01580+K00261+K01915+K00278+K01580+K00814+K01915+K00814+K01915+K00811+K00294+K17761+K01953
Metabolism	Global and overview maps	Carbon metabolism	138	355	0.199729	0.454555	ko01200	ElguCp048(rbcL);LOC105032793(SAT1);LOC105033392(RCS1);LOC105033394(RCS1);LOC105033486(tal);LOC105033933(SAT1);LOC105033990(GLO5);LOC105034073(fmdA);LOC105034314(At3g24360);LOC105034336(GAPC);LOC105034557(PCKA);LOC105034723(E1-BETA-2);LOC105034921(SHM4);LOC105034975(GDH1);LOC105035292(OsI_35105);LOC105035321(Os03g0267300);LOC105035354(AGT1);LOC105035433(tal);LOC105036324(GAPC);LOC105036331(GAPC);L…	K01601+K00640+K01738+K01738+K00616+K00640+K11517+K01455+K05605+K00134+K01610+K00162+K00600+K00261+K00873+K03841+K00830+K00616+K00134+K00134+K03841+K00616+K01006+K01623+K00600+K00031+K01647+K00134+K00382+K00850+K01647+K00031+K15919+K01623+K01602+K01647+K00850+K00121+K00121+K00850+K00026+K01738+K05298+K00640+K13034+K00025+K00948+K00873+K00033+K00855+K14454+K15633+K00844+K00164+K15633+K00297+K01100+…
Metabolism	Glycan biosynthesis and metabolism	Glycosaminoglycan degradation	10	21	0.204703	0.457979	ko00531	LOC105032253(At5g07830);LOC105034893(HEXO3);LOC105038580(HGSNAT);LOC105046630(At5g61250);LOC105050058(NAGLU);LOC105055993(At5g07830);LOC105057049(HEXO1);LOC105060335(Hgsnat);MSTRG.16044(--);MSTRG.5055(--)	K07964+K12373+K10532+K07964+K01205+K07964+K12373+K10532+K10532+K10532
Metabolism	Energy metabolism	Photosynthesis	37	90	0.217747	0.479043	ko00195	ElguCp047(atpB);LOC105033414(PSBR);LOC105033747(PSBP);LOC105034183(FD2);LOC105034393(PNSL3);LOC105034502(FDC2);LOC105035238(FDX3);LOC105035425(FDC1);LOC105037935(PSBS);LOC105038285(PSAO);LOC105038844(PSAL);LOC105043122(PSAE);LOC105043521(PSBY);LOC105044080(PETH);LOC105044486(PPL1);LOC105046198(ATPD);LOC105046700(PSAK);LOC105046752(PSAF);LOC105046816(ATPC1);LOC105046935(PSBQ1);LOC105047004(PSB27-1…	K02112+K03541+K02717+K02639+K08901+K02639+K02639+K02639+K03542+K14332+K02699+K02693+K02723+K02641+K02717+K02113+K02698+K02694+K02115+K08901+K08902+K02716+K02695+K02109+K02636+K08905+K02115+K08901+K02693+K02638+K08901+K02721+K02717+K08901+K08901+K02638+K02641
Metabolism	Amino acid metabolism	Phenylalanine, tyrosine and tryptophan biosynthesis	26	62	0.229051	0.48922	ko00400	LOC105033000(AAT);LOC105033050(TYRAAT2);LOC105033284(ASB1);LOC105034166(ADT2);LOC105034692(CM2);LOC105036032(ADT6);LOC105036454(SKL1);LOC105038203(ADT6);LOC105040155(ADT6);LOC105041937(DHAPS-1);LOC105044252(Os01g0760600);LOC105046827(ADT6);LOC105051097(ADT6);LOC105052636(TSB);LOC105054147(ADT3);LOC105056533(SK3);LOC105056798(TRPA1);LOC105057876(CM3);LOC105058440(DHAPS-1);LOC105059449(EPSPS-1);LOC…	K15849+K15227+K01658+K05359+K01850+K05359+K00891+K05359+K05359+K01626+K14454+K05359+K05359+K01696+K05359+K00891+K01695+K01850+K01626+K00800+K01735+K00815+K01850+K00811+K06001+K01609
Environmental Information Processing	Signal transduction	MAPK signaling pathway - plant	76	193	0.23318	0.48922	ko04016	LOC105031973(ERF1B);LOC105034596(HMA5);LOC105034770(CTR1);LOC105035523(dfr1);LOC105035966(SAPK10);LOC105036356(HMA5);LOC105036464(MAPKKK17);LOC105037936(SAPK7);LOC105038003(RF2b);LOC105038081(NSRB);LOC105038651(OXI1);LOC105039162(NPK1);LOC105040388(MKK2);LOC105040709(PYL3);LOC105041120(MKK9);LOC105041842(ERECTA);LOC105042006(RBOHE);LOC105042040(RBOHA);LOC105043050(AHG1);LOC105043053(ETR2);LOC1050…	K14516+K17686+K14510+K02183+K14498+K17686+K20716+K14498+K20557+K20725+K20714+K20606+K20603+K14496+K20604+K20718+K13447+K13447+K14497+K14509+K14516+K20553+K14497+K20536+K14496+K13424+K14514+K00940+K13425+K14497+K20725+K14497+K14512+K14496+K13425+K20553+K02183+K02183+K02183+K13447+K20557+K14497+K14496+K02183+K14514+K13447+K20606+K14497+K00940+K03781+K13422+K20717+K14497+K14496+K13424+K02183+K13447+…
Metabolism	Metabolism of cofactors and vitamins	Porphyrin and chlorophyll metabolism	24	57	0.233491	0.48922	ko00860	LOC105032269(CHLP);LOC105034133(SGR);LOC105034558(HEMA1);LOC105034966(Os04g0692600);LOC105036097(CRD1);LOC105039768(CPX);LOC105040133(At5g26710);LOC105040656(CHLI);LOC105040808(NYC1);LOC105042811(PORA);LOC105044579(CHLG);LOC105045229(DVR);LOC105045579(CHLD);LOC105047124(HY2);LOC105047824(HO1);LOC105048171(CHLI);LOC105048691(RCCR);LOC105048781(UROS);LOC105051395(PPXII);LOC105051924(CAO);LOC1050545…	K10960+K22013+K02492+K22013+K04035+K00228+K01885+K03405+K13606+K00218+K04040+K19073+K03404+K08101+K21480+K03405+K13545+K01719+K00231+K13600+K02492+K08099+K18010+K10960
Cellular Processes	Transport and catabolism	Phagosome	54	136	0.253337	0.522506	ko04145	LOC105032201(RAC13);LOC105032591(TUBB2);LOC105033214(sec61a);LOC105033784(VHA-G1);LOC105034125(--);LOC105034564(SYP23);LOC105034593(TUBB2);LOC105035258(TUBB1);LOC105035914(TUBB4);LOC105037747(VHA-c5);LOC105038066(VMAC1);LOC105039178(RAC3);LOC105039585(Os02g0178400);LOC105039926(Os07g0246200);LOC105040429(VHA-B2);LOC105040844(RAC2);LOC105040973(RAC13);LOC105044436(RAC2);LOC105044854(VATE);LOC10504…	K04392+K07375+K10956+K02152+K02153+K08488+K07375+K07375+K07375+K02155+K02155+K04392+K07342+K08057+K02147+K04392+K04392+K04392+K02150+K08057+K02152+K07375+K07375+K07897+K02147+K02146+K02151+K07897+K04392+K07375+K07375+K02155+K04392+K10956+K02144+K08057+K00921+K02155+K07374+K02151+K07375+K07375+K07374+K00914+K02148+K07374+K07374+K00914+K07374+K02153+K10956+K10956+K02155+K09481
Metabolism	Metabolism of cofactors and vitamins	Riboflavin metabolism	9	20	0.288476	0.585828	ko00740	LOC105036728(FHY1);LOC105045732(RIBA3);LOC105047967(ENPP3);LOC105051407(FHY1);LOC105051526(At2g44050);LOC105053663(FHY);LOC105056384(PAP3);LOC105058676(PAP17);MSTRG.28828(PAP17)	K20860+K14652+K01513+K20860+K00794+K20884+K14379+K14379+K14379
Metabolism	Carbohydrate metabolism	Inositol phosphate metabolism	33	83	0.313428	0.626856	ko00562	LOC105032686(NPC6);LOC105032767(IP5P9);LOC105034864(ITPK5);LOC105035830(NPC6);LOC105035923(Os06g0561000);LOC105040492(Os06g0561000);LOC105040758(PIP5K9);LOC105041315(PIP5K2);LOC105041643(INPS1);LOC105043910(NPC4);LOC105044613(PLC2);LOC105044614(PLC4);LOC105045600(PIP5K6);LOC105045827(PLC4);LOC105045828(PLC6);LOC105046237(NPC1);LOC105047303(Os06g0561000);LOC105047406(MIOX1);LOC105048015(Os06g05610…	K01114+K01099+K00913+K01114+K00469+K00469+K00889+K00889+K01858+K01114+K05857+K05857+K00889+K05857+K05857+K01114+K00469+K00469+K00469+K00999+K00889+K01858+K00889+K00915+K00921+K00914+K05857+K01114+K00913+K00914+K00913+K00889+K00889
Metabolism	Global and overview maps	Biosynthesis of amino acids	117	308	0.327886	0.639295	ko01230	LOC105032541(AG118);LOC105032793(SAT1);LOC105033000(AAT);LOC105033050(TYRAAT2);LOC105033284(ASB1);LOC105033392(RCS1);LOC105033394(RCS1);LOC105033486(tal);LOC105033632(THA1);LOC105033902(AGD2);LOC105033933(SAT1);LOC105034166(ADT2);LOC105034336(GAPC);LOC105034692(CM2);LOC105034921(SHM4);LOC105035031(Os12g0623900);LOC105035292(OsI_35105);LOC105035375(Os12g0623900);LOC105035433(tal);LOC105035493(GS1-…	K00818+K00640+K15849+K15227+K01658+K01738+K01738+K00616+K01620+K10206+K00640+K05359+K00134+K01850+K00600+K00549+K00873+K00549+K00616+K01915+K00286+K05359+K00134+K00134+K00891+K00616+K00928+K05359+K01623+K01940+K01652+K00600+K00053+K00031+K00264+K01647+K00134+K00789+K00850+K05359+K01647+K00031+K01623+K01647+K00850+K00850+K01626+K01738+K01703+K00640+K13034+K00948+K00873+K14454+K15633+K00789+K15633+…
Metabolism	Biosynthesis of other secondary metabolites	Flavone and flavonol biosynthesis	4	8	0.329334	0.639295	ko00944	LOC105035325(RT);LOC105035689(UGT73C3);LOC105055971(CYP75B2);LOC105058071(CYP75B3)	K22772+K22771+K05280+K05280
Metabolism	Nucleotide metabolism	Purine metabolism	79	207	0.346724	0.662151	ko00230	ElguCp016(rpoC2);ElguCp017(rpoC1);ElguCp073(rpoA);LOC105033029(Os08g0175300);LOC105033598(PURA);LOC105034366(At2g26230);LOC105034736(At1g74260);LOC105034816(PNP1);LOC105035021(Os08g0118900);LOC105035197(POL2A);LOC105035219(PNP1);LOC105035292(OsI_35105);LOC105035499(Os03g0130400);LOC105035847(PGMP);LOC105036230(RSH2);LOC105036665(--);LOC105037217(--);LOC105037976(APT2);LOC105038036(RNR1);LOC105039…	K03046+K03046+K03040+K02335+K01939+K00365+K01952+K00962+K00939+K02324+K00962+K00873+K00939+K01835+K00951+K03006+K03787+K00759+K10807+K02083+K03006+K01510+K00951+K01835+K10808+K06928+K03009+K00759+K00948+K00873+K00088+K13811+K00856+K00951+K03013+K14641+K14641+K00940+K00873+K03787+K01513+K10807+K00939+K03013+K02321+K02684+K03020+K01945+K01522+K00951+K13811+K02328+K00873+K00940+K01835+K00856+K03015+…
Environmental Information Processing	Signal transduction	Phosphatidylinositol signaling system	37	95	0.355448	0.662151	ko04070	LOC105032767(IP5P9);LOC105034864(ITPK5);LOC105035523(dfr1);LOC105039236(DGK4);LOC105040758(PIP5K9);LOC105041315(PIP5K2);LOC105044613(PLC2);LOC105044614(PLC4);LOC105045600(PIP5K6);LOC105045827(PLC4);LOC105045828(PLC6);LOC105046983(DGK5);LOC105048242(PIS1);LOC105048244(PIP5K2);LOC105048683(--);LOC105048729(PIP5K2);LOC105048808(CML46);LOC105049434(CML17);LOC105050778(DGK7);LOC105050983(IPK2b);LOC105…	K01099+K00913+K02183+K00901+K00889+K00889+K05857+K05857+K00889+K05857+K05857+K00901+K00999+K00889+K02183+K00889+K02183+K02183+K00901+K00915+K02183+K00921+K13024+K00914+K05857+K02183+K00913+K00914+K00981+K00913+K00889+K00901+K00889+K00901+K00901+K02183+K00901
Metabolism	Lipid metabolism	Sphingolipid metabolism	17	42	0.356157	0.662151	ko00600	LOC105032082(SBH1);LOC105032706(Os02g0639600);LOC105032738(SPHK2);LOC105035858(AGAL2);LOC105036407(Gba2);LOC105038819(SPL);LOC105039671(SBH2);LOC105041599(Os01g0624000);LOC105041725(SBH1);LOC105041726(SBH1);LOC105049109(lacZ);LOC105051063(Os11g0516000);LOC105056537(SBH1);LOC105056573(SBH1);LOC105056574(SBH2);LOC105059001(Os02g0639600);LOC105060816(TSC10B)	K04713+K04712+K04718+K07407+K17108+K01634+K04713+K12349+K04713+K04713+K01190+K00654+K04713+K04713+K04713+K04712+K04708
Metabolism	Biosynthesis of other secondary metabolites	Glucosinolate biosynthesis	3	6	0.386268	0.700286	ko00966	LOC105042511(IIL1);LOC105055889(BCAT5);LOC105058186(BCAT2)	K01703+K00826+K00826
Metabolism	Carbohydrate metabolism	Citrate cycle (TCA cycle)	31	80	0.387279	0.700286	ko00020	LOC105034557(PCKA);LOC105034723(E1-BETA-2);LOC105039135(IDH1);LOC105039446(CIT);LOC105039925(LPD2);LOC105039947(ACLB-1);LOC105040575(CSY3);LOC105040690(ICDH-1);LOC105041280(CSY2);LOC105041737(At3g47520);LOC105043662(MD1);LOC105045720(ogdh);LOC105046449(SCOA);LOC105046915(SDH3-2);LOC105047582(IDH1);LOC105049571(SDH2-2);LOC105050071(Os02g0739600);LOC105050474(CIT);LOC105051324(SDH2-1);LOC105051780(…	K01610+K00162+K00031+K01647+K00382+K01648+K01647+K00031+K01647+K00026+K00025+K00164+K01899+K00236+K00031+K00235+K00161+K01647+K00235+K00627+K01610+K01899+K00026+K00026+K01648+K00026+K00234+K00026+K00236+K00031+K00161
Metabolism	Amino acid metabolism	Valine, leucine and isoleucine degradation	20	51	0.401645	0.711383	ko00280	LOC105034314(At3g24360);LOC105035226(HMGCL);LOC105035247(BCDH);LOC105039648(ALDH2B7);LOC105039925(LPD2);LOC105043155(PED1);LOC105044778(At3g08860);LOC105047362(AAE13);LOC105050327(ALDH2B7);LOC105050328(ALDH2B7);LOC105051810(ALDH3H1);LOC105052428(HMGCL);LOC105055550(PED1);LOC105055889(BCAT5);LOC105057459(BCE2);LOC105058186(BCAT2);LOC105059342(HMGS);LOC105060540(AAT1);LOC114913723(--);MSTRG.29326(B…	K05605+K01640+K00167+K00128+K00382+K07513+K00827+K18660+K00128+K00128+K00128+K01640+K07513+K00826+K09699+K00826+K01641+K00626+K05605+K00167
Metabolism	Global and overview maps	Fatty acid metabolism	36	94	0.406406	0.711383	ko01212	LOC105032448(Os04g0379900);LOC105034507(At3g03980);LOC105035642(LACS2);LOC105037839(OsI_04666);LOC105038379(fabZ);LOC105038672(CLKR27);LOC105039221(LACS4);LOC105040700(LACS4);LOC105040922(KAS1);LOC105042027(KAS12);LOC105042029(KAS12);LOC105042279(At3g03980);LOC105042280(At3g03980);LOC105043155(PED1);LOC105044978(LACS1);LOC105047747(FATB1);LOC105048931(SSI2);LOC105049016(FATB);LOC105049670(SSI2);L…	K03921+K00059+K01897+K03921+K02372+K00059+K01897+K01897+K09458+K09458+K09458+K00059+K00059+K07513+K01897+K10781+K03921+K10781+K03921+K10256+K09458+K03921+K01897+K10251+K03921+K07513+K09458+K00059+K02160+K00648+K09458+K00232+K00626+K10256+K00208+K07512
Genetic Information Processing	Folding, sorting and degradation	Sulfur relay system	6	14	0.409584	0.711383	ko04122	LOC105039447(CNX2);LOC105040013(VP15);LOC105048348(CNX3);LOC105050897(MOCS2);LOC105051388(URM1-2);LOC105060079(NIFS1)	K03639+K21232+K03637+K03635+K12161+K04487
Metabolism	Biosynthesis of other secondary metabolites	Tropane, piperidine and pyridine alkaloid biosynthesis	9	22	0.415633	0.712514	ko00960	LOC105033000(AAT);LOC105034269(maoII);LOC105036843(At5g06060);LOC105044252(Os01g0760600);LOC105044348(At5g06060);LOC105046503(AO1);LOC105055420(At1g31672);LOC105059924(At5g53970);LOC105060235(ASP5)	K15849+K00276+K08081+K14454+K08081+K00276+K00276+K00815+K00811
Metabolism	Lipid metabolism	Synthesis and degradation of ketone bodies	4	9	0.432455	0.730199	ko00072	LOC105035226(HMGCL);LOC105052428(HMGCL);LOC105059342(HMGS);LOC105060540(AAT1)	K01640+K01640+K01641+K00626
Genetic Information Processing	Replication and repair	DNA replication	26	68	0.437013	0.730199	ko03030	LOC105032226(At4g28440);LOC105033029(Os08g0175300);LOC105035197(POL2A);LOC105037514(RFC3);LOC105039933(MCM7);LOC105040883(Os05g0235800);LOC105040945(At4g28440);LOC105043557(RFC2);LOC105045532(At4g28440);LOC105046296(Os02g0805200);LOC105047098(LIG6);LOC105050800(RPA2B);LOC105050977(OsI_36121);LOC105051366(POLA2);LOC105051384(Prim1);LOC105052578(RPA3);LOC105053122(RFC3);LOC105053504(POLD2);LOC10505…	K07466+K02335+K02324+K10756+K02210+K02542+K07466+K10755+K07466+K04802+K10747+K10739+K02540+K02321+K02684+K10740+K10756+K02328+K04802+K10739+K10756+K04799+K02209+K10747+K10756+K04802
Metabolism	Lipid metabolism	Arachidonic acid metabolism	11	28	0.455505	0.751583	ko00590	LOC105032315(GPX1);LOC105034284(GPX2);LOC105035755(GPXMC1);LOC105041286(CYP71A26);LOC105041304(PLA2-III);LOC105044445(GGT3);LOC105045555(SDP1);LOC105049000(CYP72A1);LOC105057653(SDP1);LOC105058885(PLA2-I);MSTRG.19492(PLA2-I)	K00432+K00432+K00432+K07418+K01047+K18592+K14674+K07425+K14674+K01047+K01047
Metabolism	Nucleotide metabolism	Pyrimidine metabolism	57	153	0.467379	0.761655	ko00240	ElguCp016(rpoC2);ElguCp017(rpoC1);ElguCp073(rpoA);LOC105032045(PYD2);LOC105033029(Os08g0175300);LOC105033616(Dctpp1);LOC105034711(Dctpp1);LOC105034816(PNP1);LOC105035054(CARB);LOC105035197(POL2A);LOC105035219(PNP1);LOC105035729(ZEU1);LOC105036665(--);LOC105037217(--);LOC105038036(RNR1);LOC105039606(PYRB);LOC105040559(PDF1);LOC105041734(APY6);LOC105042108(PYD1);LOC105042120(RNR2B);LOC105042794(NRP…	K03046+K03046+K03040+K01464+K02335+K16904+K16904+K00962+K01955+K02324+K00962+K00943+K03006+K03787+K10807+K00609+K03006+K01510+K00207+K10808+K03009+K13800+K01464+K03013+K14641+K14641+K00940+K01937+K03787+K01489+K01513+K10807+K01493+K03013+K02321+K02684+K03020+K00207+K02328+K00940+K01431+K16904+K03015+K03006+K14641+K03000+K00876+K03015+K03027+K03012+K03011+K01240+K01489+K01937+K09903+K01510+K02999
Metabolism	Metabolism of terpenoids and polyketides	Zeatin biosynthesis	9	23	0.479695	0.772192	ko00908	LOC105034257(CKX3);LOC105034323(CKX5);LOC105034779(CKX3);LOC105036092(CISZOG1);LOC105040417(CKX6);LOC105043134(GLT3);LOC105053099(CKX11);LOC105053404(CKX5);LOC105057678(CKX4)	K00279+K00279+K00279+K13495+K00279+K13495+K00279+K00279+K00279
Metabolism	Metabolism of cofactors and vitamins	Folate biosynthesis	13	34	0.487647	0.774791	ko00790	LOC105034107(S6PDH);LOC105039447(CNX2);LOC105039713(FOLB2);LOC105040941(DAAT);LOC105040943(DAAT);LOC105045732(RIBA3);LOC105047185(PDL2);LOC105047545(--);LOC105048348(CNX3);LOC105048838(CNX1);LOC105050897(MOCS2);LOC105057666(FPGS2);LOC105059902(FOLB2)	K00011+K03639+K01633+K18482+K18482+K14652+K01724+K15631+K03637+K15376+K03635+K01930+K01633
Metabolism	Lipid metabolism	Fatty acid elongation	17	45	0.493049	0.774791	ko00062	LOC105034433(Acot8);LOC105036065(CUT1);LOC105039895(KCS11);LOC105040213(KCS11);LOC105041077(CUT1);LOC105042530(KCS11);LOC105042699(KCS1);LOC105047720(KCS11);LOC105047853(KCS11);LOC105048508(CUT1);LOC105052984(KCR1);LOC105053207(KCS5);LOC105053416(KCS11);LOC105055737(KCS12);LOC105056695(FDH);LOC105060298(abhd17c);MSTRG.22760(--)	K01068+K15397+K15397+K15397+K15397+K15397+K15397+K15397+K15397+K15397+K10251+K15397+K15397+K15397+K15397+K01076+K07512
Genetic Information Processing	Replication and repair	Non-homologous end-joining	4	10	0.530478	0.819212	ko03450	LOC105033323(MRE11);LOC105039164(POLL);LOC105052694(MRE11);LOC105059737(FEN1A)	K10865+K03512+K10865+K04799
Metabolism	Metabolism of terpenoids and polyketides	Diterpenoid biosynthesis	13	35	0.539121	0.819212	ko00904	LOC105040426(CYP701A6);LOC105040629(GA2OX3);LOC105042778(CPS1);LOC105044974(GA2OX2);LOC105046893(GA2OX8);LOC105047400(GA2OX3);LOC105052066(GA2OX8);LOC105053968(KAO1);LOC105057308(GA2OX2);LOC105059578(KAO);LOC105059898(KS1);LOC105059899(KS1);LOC105059986(KS1)	K04122+K04125+K04120+K04125+K04125+K04125+K04125+K04123+K04125+K04123+K04121+K04121+K04121
Metabolism	Carbohydrate metabolism	Pentose and glucuronate interconversions	34	93	0.545932	0.819212	ko00040	LOC105034107(S6PDH);LOC105034918(AKR4C9);LOC105034928(At2g43860);LOC105035836(At2g43860);LOC105036139(PECS-2.1);LOC105036763(plaa2);LOC105036793(PECS-1.1);LOC105037649(PGA3);LOC105039992(PME53);LOC105041978(PME32);LOC105041982(MPE3);LOC105043158(At3g07010);LOC105043162(At3g53190);LOC105044507(LAT56);LOC105045173(PME32);LOC105045174(PECS-2.1);LOC105046353(AKR4C9);LOC105046638(UGD4);LOC105049301(US…	K00011+K00002+K01184+K01184+K01051+K01213+K01051+K01184+K01051+K01051+K01051+K01728+K01728+K01728+K01051+K01051+K00002+K00012+K12447+K01184+K01728+K01051+K01728+K01051+K01728+K00012+K01051+K01213+K01051+K00012+K01051+K01728+K00008+K01184
Cellular Processes	Transport and catabolism	Peroxisome	42	115	0.546141	0.819212	ko04146	LOC105032582(PXN);LOC105033990(GLO5);LOC105035226(HMGCL);LOC105035354(AGT1);LOC105035642(LACS2);LOC105036048(PEX13);LOC105036933(SOD1);LOC105037094(At2g24580);LOC105039135(IDH1);LOC105039221(LACS4);LOC105040250(FSD3);LOC105040480(PMP22);LOC105040690(ICDH-1);LOC105040700(LACS4);LOC105043155(PED1);LOC105044809(SODA);LOC105044978(LACS1);LOC105045220(SOD1);LOC105046999(--);LOC105047053(PEX3-2);LOC105…	K13354+K11517+K01640+K00830+K01897+K13344+K04565+K00306+K00031+K01897+K04564+K13347+K00031+K01897+K07513+K04564+K01897+K04565+K13348+K13336+K00031+K13348+K13342+K13344+K01640+K01897+K13354+K03781+K07513+K13347+K00106+K13343+K04565+K00232+K11517+K03781+K13237+K04564+K13356+K04565+K00031+K13346
Metabolism	Metabolism of cofactors and vitamins	Vitamin B6 metabolism	6	16	0.565242	0.838336	ko00750	LOC105040479(At1g17710);LOC105041189(PK);LOC105041416(PPOX1);LOC105047311(At1g17710);LOC105053256(PSAT1);MSTRG.12038(At1g17710)	K13248+K00868+K00275+K13248+K00831+K13248
Metabolism	Amino acid metabolism	Histidine metabolism	7	19	0.578647	0.848682	ko00340	LOC105039648(ALDH2B7);LOC105050327(ALDH2B7);LOC105050328(ALDH2B7);LOC105050963(HISN2);LOC105051810(ALDH3H1);LOC105052018(SDC1);LOC105060331(HISN4)	K00128+K00128+K00128+K11755+K00128+K01590+K01663
Metabolism	Glycan biosynthesis and metabolism	Glycosphingolipid biosynthesis - ganglio series	2	5	0.602717	0.874271	ko00604	LOC105034893(HEXO3);LOC105057049(HEXO1)	K12373+K12373
Metabolism	Glycan biosynthesis and metabolism	Glycosphingolipid biosynthesis - globo and isoglobo series	4	11	0.619209	0.884859	ko00603	LOC105034893(HEXO3);LOC105035858(AGAL2);LOC105055492(A4galt);LOC105057049(HEXO1)	K12373+K07407+K01988+K12373
Metabolism	Lipid metabolism	Steroid biosynthesis	17	48	0.623424	0.884859	ko00100	LOC105033111(Os02g0139700);LOC105033591(SMO1-1);LOC105035517(Smt1-1);LOC105042945(SMO1-1);LOC105044346(SMO2-1);LOC105045555(SDP1);LOC105046366(SMO2-1);LOC105046511(Smt1-1);LOC105048162(CYP710A11);LOC105048927(LIP2);LOC105049265(GgCAS1);LOC105050974(Os01g0103600);LOC105052184(SMO2-1);LOC105055167(Smt1-1);LOC105056895(SMO2-1);LOC105057653(SDP1);LOC105061008(LIP1)	K01853+K14423+K00559+K14423+K14424+K14674+K14424+K00559+K09832+K01052+K01853+K01824+K14424+K00559+K14424+K14674+K01052
Organismal Systems	Environmental adaptation	Circadian rhythm - plant	24	68	0.636093	0.892021	ko04712	LOC105034617(CHS3);LOC105034618(CHS3);LOC105035562(PIL15);LOC105035716(CHS3);LOC105035907(PRR95);LOC105036364(CHS3);LOC105036921(CHS1);LOC105039099(COP1);LOC105040116(HYH);LOC105040685(HD3A);LOC105041005(CHS2);LOC105042785(TCP7);LOC105043254(LHY);LOC105044317(CRY2);LOC105047908(GI);LOC105050962(CHS2);LOC105051422(HD3A);LOC105053727(TCP7);LOC105054824(RUP2);LOC105054949(LHY);LOC105057033(PRR73);LO…	K00660+K00660+K12126+K00660+K12130+K00660+K00660+K10143+K16241+K16223+K00660+K16221+K12133+K12119+K12124+K00660+K16223+K16221+K10143+K12133+K12129+K12121+K12133+K00660
Metabolism	Amino acid metabolism	Glycine, serine and threonine metabolism	30	85	0.641985	0.892021	ko00260	LOC105033632(THA1);LOC105034269(maoII);LOC105034594(OsI_16936);LOC105034921(SHM4);LOC105035354(AGT1);LOC105036939(OsI_16936);LOC105037094(At2g24580);LOC105037834(AK2);LOC105038874(SHM4);LOC105039925(LPD2);LOC105040827(HPPR);LOC105044778(At3g08860);LOC105044879(PGM1);LOC105046041(PGM1);LOC105046503(AO1);LOC105047380(HPPR);LOC105052340(PGM1);LOC105052636(TSB);LOC105053256(PSAT1);LOC105054285(HPR3);…	K01620+K00276+K12235+K00600+K00830+K12235+K00306+K00928+K00600+K00382+K15919+K00827+K15633+K15633+K00276+K15919+K15633+K01696+K00831+K15919+K02437+K00872+K00276+K01079+K01695+K15633+K02437+K02437+K06001+K00872
Metabolism	Metabolism of cofactors and vitamins	Thiamine metabolism	8	23	0.649546	0.893126	ko00730	LOC105035021(Os08g0118900);LOC105035100(TKT2);LOC105035499(Os03g0130400);LOC105042666(NTPCR);LOC105050085(Os08g0288200);LOC105051965(THI1-1);LOC105057485(TPK1);LOC105060079(NIFS1)	K00939+K01662+K00939+K06928+K00939+K03146+K00949+K04487
Metabolism	Global and overview maps	2-Oxocarboxylic acid metabolism	22	66	0.752519	1	ko01210	LOC105032541(AG118);LOC105037834(AK2);LOC105038802(ALS1);LOC105038981(Os05g0573700);LOC105039135(IDH1);LOC105039446(CIT);LOC105040575(CSY3);LOC105040690(ICDH-1);LOC105041280(CSY2);LOC105042511(IIL1);LOC105044252(Os01g0760600);LOC105047582(IDH1);LOC105050474(CIT);LOC105052838(Acy1);LOC105054524(NAGK);LOC105055889(BCAT5);LOC105056662(ALAAT2);LOC105058186(BCAT2);LOC105058582(ALAAT2);LOC105060235(ASP…	K00818+K00928+K01652+K00053+K00031+K01647+K01647+K00031+K01647+K01703+K14454+K00031+K01647+K14677+K00930+K00826+K00814+K00826+K00814+K00811+K14682+K00031
Metabolism	Amino acid metabolism	Lysine degradation	14	43	0.760706	1	ko00310	LOC105034748(SUVR3);LOC105037094(At2g24580);LOC105038665(--);LOC105039554(ASHR3);LOC105039648(ALDH2B7);LOC105041974(LKR/SDH);LOC105043774(SUVH6);LOC105045720(ogdh);LOC105049737(SUVH4);LOC105050327(ALDH2B7);LOC105050328(ALDH2B7);LOC105051810(ALDH3H1);LOC105052811(CLF);LOC105060540(AAT1)	K11433+K00306+K19199+K11423+K00128+K14157+K11420+K00164+K11420+K00128+K00128+K00128+K11430+K00626
Metabolism	Biosynthesis of other secondary metabolites	Monobactam biosynthesis	4	13	0.761808	1	ko00261	LOC105037834(AK2);LOC105044163(APS2);LOC105053406(APS1);MSTRG.18669(APS2)	K00928+K13811+K13811+K13811
Metabolism	Metabolism of other amino acids	Phosphonate and phosphinate metabolism	3	10	0.772577	1	ko00440	LOC105037555(CCT2);LOC105043979(CCT2);LOC105050448(PECT1)	K00968+K00968+K00967
Metabolism	Carbohydrate metabolism	Propanoate metabolism	13	41	0.79244	1	ko00640	LOC105034314(At3g24360);LOC105035247(BCDH);LOC105039925(LPD2);LOC105046449(SCOA);LOC105054610(Os07g0577700);LOC105054989(ldhc);LOC105057459(BCE2);LOC105058068(BCCP1);LOC105059508(LDHA);LOC105060540(AAT1);LOC114913723(--);MSTRG.29326(BCDH);MSTRG.5750(--)	K05605+K00167+K00382+K01899+K01899+K00016+K09699+K02160+K00016+K00626+K05605+K00167+K00016
Metabolism	Glycan biosynthesis and metabolism	Other types of O-glycan biosynthesis	7	23	0.796297	1	ko00514	LOC105041136(Eogt);LOC105041557(EOGT);LOC105048468(Eogt);LOC105052747(HPAT3);LOC105054882(--);LOC105057566(--);LOC109506482(--)	K18134+K18134+K18134+K20782+K13667+K18134+K13667
Metabolism	Carbohydrate metabolism	Butanoate metabolism	8	27	0.830483	1	ko00650	LOC105035226(HMGCL);LOC105038802(ALS1);LOC105052428(HMGCL);LOC105053136(GAD4);LOC105056494(GAD1);LOC105059342(HMGS);LOC105060540(AAT1);MSTRG.28099(ALDH5F1)	K01640+K01652+K01640+K01580+K01580+K01641+K00626+K17761
Metabolism	Carbohydrate metabolism	Fructose and mannose metabolism	29	90	0.837928	1	ko00051	LOC105034107(S6PDH);LOC105034299(FRK1);LOC105034592(FRK2);LOC105035321(Os03g0267300);LOC105035371(FRK1);LOC105037462(FBPban1);LOC105037597(MAN1);LOC105038393(ALDP);LOC105038959(MAN6);LOC105039431(PFP-ALPHA);LOC105040103(PFK3);LOC105041129(FBA3);LOC105041408(PFK5);LOC105041727(PFK5);LOC105043531(At5g51830);LOC105044844(MAN6);LOC105045358(HXK3);LOC105046004(MAN8);LOC105046356(Os03g0268400);LOC10504…	K00011+K00847+K00847+K03841+K00847+K03841+K19355+K01623+K19355+K00895+K00850+K01623+K00850+K00850+K00847+K19355+K00844+K19355+K00966+K19355+K01809+K03841+K01623+K00847+K01623+K00966+K01623+K00895+K00008
Metabolism	Glycan biosynthesis and metabolism	Glycosphingolipid biosynthesis - lacto and neolacto series	1	4	0.83893	1	ko00601	LOC105055492(A4galt)	K01988
Metabolism	Carbohydrate metabolism	Pyruvate metabolism	39	121	0.867268	1	ko00620	LOC105034557(PCKA);LOC105034723(E1-BETA-2);LOC105035292(OsI_35105);LOC105035496(DJ1D);LOC105035502(DJ1D);LOC105038099(PPDK1);LOC105039648(ALDH2B7);LOC105039925(LPD2);LOC105041737(At3g47520);LOC105043662(MD1);LOC105043843(PKP3);LOC105047533(PKP2);LOC105048056(MODA);LOC105049828(GLX2-4);LOC105050071(Os02g0739600);LOC105050327(ALDH2B7);LOC105050328(ALDH2B7);LOC105051373(MLS);LOC105051780(EMB3003);LO…	K01610+K00162+K00873+K18881+K18881+K01006+K00128+K00382+K00026+K00025+K00873+K00873+K00029+K01069+K00161+K00128+K00128+K01638+K00627+K00128+K00873+K00028+K01610+K00016+K18881+K00051+K00026+K00026+K02160+K00026+K18881+K00873+K00873+K00016+K00626+K00026+K00016+K00028+K00161
Genetic Information Processing	Replication and repair	Homologous recombination	21	68	0.868756	1	ko03440	LOC105032226(At4g28440);LOC105033029(Os08g0175300);LOC105033323(MRE11);LOC105034089(TOP3A);LOC105040945(At4g28440);LOC105042781(NBS1);LOC105043888(CLSY3);LOC105044204(BARD1);LOC105045060(At4g02110);LOC105045532(At4g28440);LOC105046724(BRCA1);LOC105050800(RPA2B);LOC105051794(--);LOC105051907(RECQL4A);LOC105052578(RPA3);LOC105052694(MRE11);LOC105053504(POLD2);LOC105055410(RPA2A);LOC105056665(RAD51)…	K07466+K02335+K10865+K03165+K07466+K10867+K10875+K10683+K10728+K07466+K10683+K10739+K10728+K10901+K10740+K10865+K02328+K10739+K04482+K10881+K10870
Genetic Information Processing	Transcription	RNA polymerase	17	56	0.869327	1	ko03020	ElguCp016(rpoC2);ElguCp017(rpoC1);ElguCp073(rpoA);LOC105036665(--);LOC105040559(PDF1);LOC105042794(NRPB12);LOC105045542(NRPE5A);LOC105050256(NRPB5A);LOC105051577(RPC19);LOC105054705(NRPB7);LOC105057227(--);LOC105058035(rpa12);LOC105059347(NRPB7);LOC105060524(polr1c);LOC105060763(NRPB4);LOC105060985(NRPB3);MSTRG.4641(NRPA1)	K03046+K03046+K03040+K03006+K03006+K03009+K03013+K03013+K03020+K03015+K03006+K03000+K03015+K03027+K03012+K03011+K02999
Metabolism	Energy metabolism	Oxidative phosphorylation	67	204	0.888942	1	ko00190	ElguCp047(atpB);LOC105033049(AVP1);LOC105033210(MTACP2);LOC105033300(IPP);LOC105033784(VHA-G1);LOC105033871(MTACP2);LOC105034125(--);LOC105034637(AVP1);LOC105034875(At3g18410);LOC105037165(At5g08530);LOC105037412(AHA11);LOC105037747(VHA-c5);LOC105038066(VMAC1);LOC105039062(AVP1);LOC105039277(Os04g0656100);LOC105039565(COX6B-3);LOC105039662(Os04g0656100);LOC105039799(At5g18800);LOC105039851(At3g62…	K02112+K01507+K03955+K01507+K02152+K03955+K02153+K01507+K03966+K03942+K01535+K02155+K02155+K01507+K01535+K02267+K01535+K03952+K03938+K02147+K02267+K03940+K01535+K02134+K01507+K02150+K03945+K02152+K02113+K01535+K00417+K02115+K00236+K02140+K02147+K02146+K02151+K02155+K02109+K00235+K02135+K01535+K01535+K01535+K02115+K00235+K02144+K03955+K01507+K03950+K11352+K01535+K02155+K02151+K00413+K01507+K02148+…
Metabolism	Metabolism of cofactors and vitamins	One carbon pool by folate	5	20	0.909199	1	ko00670	LOC105034921(SHM4);LOC105038874(SHM4);LOC105046056(Os03g0815200);LOC105047511(MTHFR2);LOC105059453(PURU2)	K00600+K00600+K00297+K00297+K01433
Metabolism	Glycan biosynthesis and metabolism	N-Glycan biosynthesis	18	62	0.918465	1	ko00510	LOC105033461(--);LOC105034534(OST1A);LOC105034860(Os03g0216600);LOC105038644(DPMS3);LOC105038775(--);LOC105039313(MNS1);LOC105040813(STT3A);LOC105044631(LPPG);LOC105048159(MNS3);LOC105049330(MNS1);LOC105050244(DPMS2);LOC105050404(MNS1);LOC105052730(OST3);LOC105055568(EVN);LOC105056496(GNTI);LOC105057247(At5g38460);LOC105059942(DAD1);LOC114913676(--)	K00737+K12666+K05546+K09659+K00737+K01230+K07151+K07252+K01230+K01230+K09658+K01230+K12669+K00902+K00726+K03848+K12668+K12667
Metabolism	Amino acid metabolism	Valine, leucine and isoleucine biosynthesis	5	21	0.930759	1	ko00290	LOC105038802(ALS1);LOC105038981(Os05g0573700);LOC105042511(IIL1);LOC105055889(BCAT5);LOC105058186(BCAT2)	K01652+K00053+K01703+K00826+K00826
Genetic Information Processing	Folding, sorting and degradation	Protein export	21	73	0.938678	1	ko03060	LOC105031964(--);LOC105033214(sec61a);LOC105037322(PLSP1);LOC105038252(FFC);LOC105039048(At5g27430);LOC105039585(Os02g0178400);LOC105040820(PLSP1);LOC105042230(TATA);LOC105042857(BIP4);LOC105044057(Sec11c);LOC105046126(At2g22425);LOC105047071(TATC);LOC105048359(SRP19);LOC105050344(SCY1);LOC105051786(SECA2);LOC105053195(SRP9);LOC105054898(BIP4);LOC109506629(PPF-1);MSTRG.20159(sec61a);MSTRG.4428(SE…	K12272+K10956+K03100+K03106+K12948+K07342+K03100+K03116+K09490+K13280+K12946+K03118+K03105+K10956+K03070+K03109+K09490+K03217+K10956+K10956+K09481
Metabolism	Carbohydrate metabolism	C5-Branched dibasic acid metabolism	2	11	0.951509	1	ko00660	LOC105038802(ALS1);LOC105042511(IIL1)	K01652+K01703
Metabolism	Amino acid metabolism	Lysine biosynthesis	3	15	0.952503	1	ko00300	LOC105033902(AGD2);LOC105037834(AK2);MSTRG.27854(LYSA2)	K10206+K00928+K01586
Cellular Processes	Transport and catabolism	Autophagy - other eukaryotes	12	47	0.962032	1	ko04136	LOC105033519(ATG11);LOC105034788(ATG101);LOC105040035(ATG8I);LOC105043066(ATG9);LOC105043253(ATG1A);LOC105045931(RAPTOR1);LOC105051198(ATG8C);LOC105054619(PP2A4);LOC105054988(ATG8F);LOC105055588(ATG9);LOC105056267(VPS34);LOC105058744(VPS34)	K08330+K19730+K08341+K17907+K08269+K07204+K08341+K04382+K08341+K17907+K00914+K00914
Genetic Information Processing	Replication and repair	Nucleotide excision repair	24	86	0.966568	1	ko03420	LOC105032226(At4g28440);LOC105033029(Os08g0175300);LOC105035197(POL2A);LOC105037514(RFC3);LOC105040945(At4g28440);LOC105042470(CYCH1-1);LOC105043557(RFC2);LOC105043570(EFR);LOC105045532(At4g28440);LOC105046232(DDB2);LOC105046296(Os02g0805200);LOC105047098(LIG6);LOC105050800(RPA2B);LOC105052578(RPA3);LOC105053122(RFC3);LOC105053504(POLD2);LOC105054821(PCNA);LOC105055410(RPA2A);LOC105058758(RFC3);L…	K07466+K02335+K02324+K10756+K07466+K06634+K10755+K10839+K07466+K10140+K04802+K10747+K10739+K10740+K10756+K02328+K04802+K10739+K10756+K10846+K10747+K10843+K10756+K04802
Cellular Processes	Transport and catabolism	Endocytosis	69	224	0.973435	1	ko04144	LOC105032021(VPS2.2);LOC105032307(HSP70);LOC105033539(VPS2.2);LOC105034085(Os11g0104900);LOC105035469(RABA5E);LOC105035802(PLDALPHA4);LOC105037875(PLDZETA1);LOC105037890(PLDDELTA);LOC105038113(DDB_G0289029);LOC105038674(HSP70);LOC105039013(AGD12);LOC105039101(EHD1);LOC105040073(EPSIN1);LOC105040758(PIP5K9);LOC105040905(ELCL);LOC105041064(--);LOC105041112(DRP1C);LOC105041315(PIP5K2);LOC105042770(H…	K12191+K03283+K12191+K04646+K07904+K01115+K01115+K01115+K19476+K03283+K12486+K12483+K12471+K00889+K12183+K19476+K01528+K00889+K03283+K05754+K19366+K12471+K00889+K12471+K03283+K12492+K01115+K12183+K07897+K01115+K07904+K11866+K00889+K07897+K12183+K01528+K19476+K10365+K00889+K07904+K12483+K18442+K12194+K03283+K12194+K19476+K01115+K01115+K10396+K11826+K12471+K03283+K03283+K12492+K01115+K12486+K11826+…
Genetic Information Processing	Folding, sorting and degradation	Ubiquitin mediated proteolysis	57	189	0.975859	1	ko04120	LOC105032010(--);LOC105034033(LUL4);LOC105036056(UBC9);LOC105036503(ube2c);LOC105039009(UBC28);LOC105039099(COP1);LOC105039186(UBC4);LOC105039316(UBC22);LOC105040099(APC4);LOC105040874(--);LOC105040875(--);LOC105040901(SINAT4);LOC105041178(At5g37930);LOC105041892(SINAT2);LOC105042247(UBC16);LOC105042412(SINAT3);LOC105042622(SKP1A);LOC105043996(ASK3);LOC105044040(UBC28);LOC105044380(FZR3);LOC10504…	K03873+K10604+K06689+K06688+K06689+K10143+K10576+K10583+K03351+K10581+K10581+K04506+K04506+K04506+K10688+K04506+K03094+K03094+K06689+K03364+K06689+K03347+K06688+K10140+K04706+K04506+K03873+K06689+K10583+K06689+K03347+K03354+K03354+K10573+K10576+K03094+K10577+K10571+K10143+K06689+K03094+K10576+K10573+K10597+K03353+K04506+K06688+K10144+K10685+K03353+K10576+K03352+K10604+K06689+K03363+K10580+K03363
Metabolism	Metabolism of terpenoids and polyketides	Sesquiterpenoid and triterpenoid biosynthesis	2	13	0.97751	1	ko00909	LOC105035625(VIT_19s0014g04930);LOC105035696(ZSS1)	K15803+K14184
Genetic Information Processing	Folding, sorting and degradation	Protein processing in endoplasmic reticulum	93	298	0.980889	1	ko04141	LOC105032307(HSP70);LOC105033214(sec61a);LOC105033806(CDC48);LOC105034534(OST1A);LOC105034860(Os03g0216600);LOC105035619(PUX2);LOC105036056(UBC9);LOC105036202(PUX2);LOC105036616(SAR1);LOC105038674(HSP70);LOC105038974(HSP81-1);LOC105038975(HSP81-1);LOC105039009(UBC28);LOC105039095(PDIL2-3);LOC105039313(MNS1);LOC105039585(Os02g0178400);LOC105039926(Os07g0246200);LOC105040381(HSP17.9-D);LOC105040813…	K03283+K10956+K13525+K12666+K05546+K14011+K06689+K14011+K07953+K03283+K04079+K04079+K06689+K09584+K01230+K07342+K08057+K13993+K07151+K13993+K13993+K13993+K13993+K13993+K03094+K13993+K13993+K13993+K03283+K10666+K09490+K10839+K13989+K03094+K06689+K13249+K09523+K06689+K08057+K07953+K03347+K03283+K13993+K01230+K13993+K01230+K06689+K10088+K10661+K10956+K01230+K06689+K13993+K03283+K03347+K13993+K13993+…
Genetic Information Processing	Folding, sorting and degradation	SNARE interactions in vesicular transport	13	55	0.98657	1	ko04130	LOC105034564(SYP23);LOC105035351(--);LOC105035723(SYP71);LOC105036155(KN);LOC105038337(YKT61);LOC105038360(SYP61);LOC105041904(SYP112);LOC105057924(SYP61);LOC105059502(GOS12);LOC105059832(SYP121);LOC105059939(SYP132);LOC105060223(GOS11);MSTRG.19818(--)	K08488+K08497+K08506+K08486+K08516+K08498+K08486+K08498+K08495+K08486+K08486+K08495+K08497
Metabolism	Glycan biosynthesis and metabolism	Glycosylphosphatidylinositol(GPI)-anchor biosynthesis	5	29	0.9938	1	ko00563	LOC105037039(--);LOC105040418(Pigk);LOC105044763(--);LOC105050244(DPMS2);MSTRG.19654(--)	K05287+K05290+K03858+K09658+K03434
Genetic Information Processing	Folding, sorting and degradation	Proteasome	18	85	0.999352	1	ko03050	LOC105032506(--);LOC105033297(PAF1);LOC105038655(PBE2);LOC105043461(RPN13);LOC105046341(RPN11);LOC105046681(PBD1);LOC105049427(PAC1);LOC105050696(PBC1);LOC105053024(RPT1);LOC105054787(PBF1);LOC105057651(--);LOC105058962(PAB1);LOC105059397(PBF1);LOC105059489(PBG1);MSTRG.17391(PAE1);MSTRG.18561(RPN9B);MSTRG.22136(--);MSTRG.23540(21D7)	K03038+K02725+K02737+K06691+K03030+K02734+K02728+K02735+K03061+K02732+K10881+K02726+K02732+K02736+K02729+K03039+K03030+K03033
Genetic Information Processing	Folding, sorting and degradation	RNA degradation	34	142	0.999614	1	ko03018	LOC105032691(LSM6B);LOC105032887(CPN60B4);LOC105033889(PAT1H1);LOC105034816(PNP1);LOC105034944(HVT1);LOC105035102(PAB7);LOC105035219(PNP1);LOC105035877(PSRP2);LOC105037628(CAF1-7);LOC105038293(CAF1-11);LOC105038763(PAB7);LOC105040103(PFK3);LOC105040626(Cnot4);LOC105041408(PFK5);LOC105041727(PFK5);LOC105042745(RRP44A);LOC105044295(RRP4);LOC105044384(--);LOC105045792(Cnot4);LOC105046064(VIP2);LOC10…	K12625+K04077+K12617+K00962+K14442+K13126+K00962+K13126+K12581+K12581+K13126+K00850+K10643+K00850+K00850+K12585+K03679+K12593+K10643+K12605+K13126+K12581+K12581+K12600+K12603+K13126+K12590+K13126+K12604+K12608+K12627+K12602+K01689+K12593
Genetic Information Processing	Transcription	Basal transcription factors	10	61	0.999866	1	ko03022	LOC105036262(TAF12);LOC105036417(--);LOC105042470(CYCH1-1);LOC105043501(TAF7);LOC105044010(--);LOC105050662(TFIIAy);LOC105052177(TAF12B);LOC105053782(TAF8);LOC105055048(TFIIB);MSTRG.519(XPB2)	K03126+K03136+K06634+K03132+K14649+K03123+K03126+K14649+K03124+K10843
Genetic Information Processing	Translation	Ribosome biogenesis in eukaryotes	22	108	0.999928	1	ko03008	LOC105036830(At5g08180);LOC105037116(At5g08180);LOC105037243(NUG2);LOC105040028(Imp3);LOC105040203(RAN2);LOC105042078(--);LOC105042460(NSN1);LOC105044095(NMD3);LOC105045298(--);LOC105045884(--);LOC105046633(EIF6-2);LOC105051419(XPO1);LOC105051981(Rpp25l);LOC105053627(MDN1);LOC105055924(nol6);LOC105059853(LSG1-2);LOC109504759(At1g50920);MSTRG.18726(At2g20490);MSTRG.21767(--);MSTRG.22991(NUG2);MSTR…	K11129+K11129+K14537+K14560+K07936+K14545+K14538+K07562+K14567+K03538+K03264+K14290+K14525+K14572+K14544+K14539+K06943+K11130+K14544+K14537+K11130+K14558
Genetic Information Processing	Translation	RNA transport	55	236	0.999997	1	ko03013	LOC105033829(ALY1);LOC105035102(PAB7);LOC105035788(TIF);LOC105035877(PSRP2);LOC105036186(Os01g0970400);LOC105038324(EIF1AX);LOC105038511(SR45);LOC105038763(PAB7);LOC105038841(SUMO2);LOC105038858(--);LOC105039390(NUA);LOC105040203(RAN2);LOC105040546(NUP35);LOC105040834(PRORP1);LOC105044095(NMD3);LOC105044354(SRRM1);LOC105044645(EF1);LOC105044707(KPNB1);LOC105044845(EIF2B);LOC105045817(EF1);LOC1050…	K12881+K13126+K03113+K13126+K03259+K03236+K14325+K13126+K12160+K14291+K09291+K07936+K14313+K18213+K07562+K13171+K03231+K14293+K03238+K03231+K14293+K03538+K13126+K03113+K14318+K03236+K03257+K03257+K03260+K12160+K14290+K14525+K12876+K14314+K14312+K12878+K13126+K13126+K10577+K03259+K14292+K03248+K03231+K14317+K12882+K14309+K14298+K03754+K14319+K12876+K12880+K12882+K12882+K03260+K14304
Genetic Information Processing	Translation	Aminoacyl-tRNA biosynthesis	6	58	0.999999	1	ko00970	LOC105032792(Os06g0508700);LOC105034218(Os03g0586800);LOC105034829(At3g04600);LOC105040133(At5g26710);LOC105048898(SYNC2);LOC105054750(EDD1)	K01874+K04567+K01867+K01885+K01893+K14164
Genetic Information Processing	Translation	Ribosome	79	426	1	1	ko03010	ElguCp077(rps8);ElguCp079(rpl16);ElguCp080(rps3);ElguCp084(rpl2-A);ElguCp135(rpl2-A);LOC105032416(RPL32A);LOC105032925(RPL14A);LOC105033140(RPS2D);LOC105033446(RPS16);LOC105033541(RPL13B);LOC105034271(RPS19A);LOC105036739(RPL37A);LOC105037156(RPL19);LOC105037333(RPS23);LOC105037584(RPL8);LOC105038358(RPL3);LOC105038607(RPL5);LOC105039272(RPL35AA);LOC105039467(RPL6);LOC105040137(RPL18);LOC10504052…	K02994+K02878+K02982+K02886+K02886+K02912+K02875+K02981+K02960+K02873+K02966+K02922+K02884+K02973+K02938+K02925+K02932+K02917+K02934+K02881+K02974+K02876+K02898+K02871+K02892+K02935+K02968+K02921+K02907+K02870+K02864+K02971+K02987+K02908+K02874+K02902+K02935+K02990+K02876+K02943+K02912+K02925+K02960+K02945+K02871+K02887+K02976+K02902+K02915+K02962+K02938+K02922+K02870+K02940+K02887+K02920+K02977+…
Genetic Information Processing	Translation	mRNA surveillance pathway	30	167	1	1	ko03015	LOC105032369(CFIS2);LOC105033829(ALY1);LOC105035102(PAB7);LOC105035271(CLPS3);LOC105035877(PSRP2);LOC105038511(SR45);LOC105038763(PAB7);LOC105044354(SRRM1);LOC105044983(PAPS3);LOC105046401(PAB7);LOC105047749(B'KAPPA);LOC105048696(RNP1);LOC105048716(ERF1-3);LOC105052535(TOPP9);LOC105052727(Y14);LOC105053067(Os03g0268000);LOC105053735(PAB7);LOC105053859(PAB2);LOC105054619(PP2A4);LOC105055751(RNP1);…	K14397+K12881+K13126+K14399+K13126+K14325+K13126+K13171+K14376+K13126+K11584+K14411+K03265+K06269+K12876+K06269+K13126+K13126+K04382+K14411+K04354+K14376+K12882+K14400+K12876+K06269+K12882+K12882+K15542+K14400
Genetic Information Processing	Transcription	Spliceosome	44	262	1	1	ko03040	LOC105032307(HSP70);LOC105032691(LSM6B);LOC105033829(ALY1);LOC105037606(SNRPB);LOC105038674(HSP70);LOC105038935(UBA2C);LOC105039641(snrnp27);LOC105040068(RH40);LOC105042760(YLS8);LOC105042770(HSP70);LOC105044323(Os08g0127700);LOC105045696(MED37C);LOC105045994(DBP2);LOC105046536(U2AF65B);LOC105046674(PPIE);LOC105047027(SNRNP40);LOC105047037(RH40);LOC105050354(snrpe);LOC105050376(At4g30220);LOC1050…	K03283+K12625+K12881+K11086+K03283+K12741+K12846+K12823+K12859+K03283+K12819+K03283+K12823+K12837+K09564+K12857+K12823+K11097+K11098+K03283+K12820+K12876+K12878+K12819+K12817+K11099+K12830+K12891+K03283+K03283+K12627+K12882+K12741+K12823+K12896+K12876+K12880+K12818+K03283+K12882+K12821+K12882+K12827+K12867

## Sheet: PO-vs-SO
KEGG_A_class	KEGG_B_class	Pathway	PO-vs-SO (1449)	All (6501)	Pvalue	Qvalue	Pathway ID	Genes	K_IDs
Metabolism	Global and overview maps	Biosynthesis of secondary metabolites	426	1386	7.38426e-17	9.74722e-15	ko01110	LOC105032269(CHLP);LOC105032438(N4OMT);LOC105032523(PER35);LOC105032541(AG118);LOC105032597(UGT709C2);LOC105032787(TYDC1);LOC105032793(SAT1);LOC105032796(SAT1);LOC105032877(PER11);LOC105033000(AAT);LOC105033050(TYRAAT2);LOC105033254(PER51);LOC105033295(DFR);LOC105033308(GSVIVT00037159001);LOC105033318(GSVIVT00037159001);LOC105033349(CYP98A2);LOC105033392(RCS1);LOC105033410(ISPG);LOC105033424(PAL)…	K10960+K21311+K00430+K00818+K21373+K01593+K00640+K00640+K00430+K15849+K15227+K00430+K13082+K00430+K00430+K09754+K01738+K03526+K10775+K13508+K07409+K07409+K14423+K01620+K01620+K05350+K10206+K11517+K00975+K11778+K22013+K00276+K13065+K01068+K02492+K00430+K00318+K00001+K00660+K00660+K00430+K01850+K00162+K20979+K22013+K00549+K00830+K01918+K08695+K18368+K14184+K00660+K10775+K01115+K01114+K05277+K00703+…
[truncated: 131 more rows]
