# Supplementary material for: Programmed Cell Death May Be Involved in the Seedless Phenotype Formation of Oil Palm
Source: Front Plant Sci. 2022 Mar 23;13:832017. doi: 10.3389/fpls.2022.832017 (PMC8984474; doi:10.3389/fpls.2022.832017)
Supplement: Supplementary file 4 [file Table_4.xlsx]

## Sheet: Supplementary Table 4
	Supplementary Table 4. Gene ontology (GO) biological process.

## Sheet: TS-vs-SS.P
GO ID	Description	TS-vs-SS (2215)	All (4786)	pvalue	p.adjust	Genes
GO:0044281	small molecule metabolic process	394	729	3.07991e-06	0.00312847	GPAT(ATS1);LOC105031990(CER3);LOC105032009(ALATS);LOC105032322(At5g10820);LOC105032335(EMB2247);LOC105032431(TSO2);LOC105032435(At1g64190);LOC105032541(AG118);LOC105032621(Rbks);LOC105032830(MTP5);LOC105032853(At2g26230);LOC105032953(VITISV_013255);LOC105032996(INPS1);LOC105033119(At1g72550);LOC105033125(ILL6);LOC105033328(CCT7);LOC105033627(SETH3);LOC105034027(CP33);LOC105034086(EBP1);LOC1050341…
GO:0008152	metabolic process	1758	3658	4.91521e-06	0.00312847	AG2(AG2);AGL2-3(FBP2);ElguCp053(petA);ElguCp108(ndhD);GPAT(ATS1);IAA1(IAA1);LOC105031930(SOBIR1);LOC105031943(--);LOC105031990(CER3);LOC105032009(ALATS);LOC105032022(RECA);LOC105032053(LRR1);LOC105032061(CIPK32);LOC105032237(At5g39410);LOC105032307(HSP70);LOC105032312(CESA9);LOC105032321(CAB13);LOC105032322(At5g10820);LOC105032334(XA21);LOC105032335(EMB2247);LOC105032360(LOS1);LOC105032364(Os02g0…
Os02g0127700);LOC105059603(Os09g0533900);LOC105059627(CYP21-1);LOC105059628(FOLD4);LOC105059639(DHQS);LOC105059686(At1g76200);LOC105059689(FTSH1);LOC105059737(FEN1A);LOC105059754(SAMS);LOC105059764(LPD);LOC105059767(ASK1);LOC105059779(NIN1);LOC105059786(ARF17);LOC105059804(MSI1);LOC105059813(Os06g0675700);LOC105059879(At3g12800);LOC105059908(CFBP1);LOC105059911(FKBP13);LOC105059914(MAP1B);LOC1050…
GO:1901564	organonitrogen compound metabolic process	258	461	7.39935e-06	0.00312847	GPAT(ATS1);LOC105032009(ALATS);LOC105032022(RECA);LOC105032335(EMB2247);LOC105032435(At1g64190);LOC105032524(--);LOC105032541(AG118);LOC105032853(At2g26230);LOC105032953(VITISV_013255);LOC105033119(At1g72550);LOC105033450(Os01g0970400);LOC105033671(EIF-5A2);LOC105033726(SRP9);LOC105034086(EBP1);LOC105034269(maoII);LOC105034351(OVA6);LOC105034366(At2g26230);LOC105034395(RPL6);LOC105034514(--);LOC1…
GO:0071704	organic substance metabolic process	1296	2641	9.72331e-06	0.00312847	AG2(AG2);AGL2-3(FBP2);GPAT(ATS1);IAA1(IAA1);LOC105031930(SOBIR1);LOC105031990(CER3);LOC105032009(ALATS);LOC105032022(RECA);LOC105032061(CIPK32);LOC105032312(CESA9);LOC105032321(CAB13);LOC105032322(At5g10820);LOC105032335(EMB2247);LOC105032360(LOS1);LOC105032408(FKBP15-1);LOC105032412(RPS8);LOC105032416(RPL32A);LOC105032419(Os01g0915200);LOC105032431(TSO2);LOC105032435(At1g64190);LOC105032467(HSP9…
GO:0006807	nitrogen compound metabolic process	471	895	1.4595e-05	0.00375675	GPAT(ATS1);LOC105032009(ALATS);LOC105032022(RECA);LOC105032335(EMB2247);LOC105032431(TSO2);LOC105032435(At1g64190);LOC105032524(--);LOC105032541(AG118);LOC105032592(nusG);LOC105032853(At2g26230);LOC105032874(ROA2);LOC105032953(VITISV_013255);LOC105033116(PES);LOC105033119(At1g72550);LOC105033210(MTACP2);LOC105033260(CTU2);LOC105033329(Dus1l);LOC105033450(Os01g0970400);LOC105033539(VPS2.2);LOC1050…
GO:0019752	carboxylic acid metabolic process	261	475	4.12356e-05	0.00884504	GPAT(ATS1);LOC105031990(CER3);LOC105032009(ALATS);LOC105032335(EMB2247);LOC105032541(AG118);LOC105032853(At2g26230);LOC105032953(VITISV_013255);LOC105033119(At1g72550);LOC105033125(ILL6);LOC105033328(CCT7);LOC105033627(SETH3);LOC105034027(CP33);LOC105034351(OVA6);LOC105034366(At2g26230);LOC105034395(RPL6);LOC105034514(--);LOC105034534(OST1A);LOC105034803(At1g28120);LOC105034921(SHM4);LOC105034975…
GO:0065003	macromolecular complex assembly	94	152	6.44842e-05	0.0118559	LOC105032146(TUBG2);LOC105032979(AUG2);LOC105033235(TUBB5);LOC105034192(BDG3);LOC105034395(RPL6);LOC105034593(TUBB2);LOC105035135(HCC1);LOC105035258(TUBB1);LOC105035477(Os03g0767500);LOC105035480(CEST);LOC105035914(TUBB4);LOC105036056(UBC9);LOC105036186(Os01g0970400);LOC105037830(FAS2);LOC105038565(--);LOC105038676(MAD2);LOC105039594(v1g171563);LOC105039621(At4g25835);LOC105039995(PPD1);LOC105040…
GO:0043436	oxoacid metabolic process	269	495	8.97391e-05	0.0144368	GPAT(ATS1);LOC105031990(CER3);LOC105032009(ALATS);LOC105032335(EMB2247);LOC105032541(AG118);LOC105032853(At2g26230);LOC105032953(VITISV_013255);LOC105033119(At1g72550);LOC105033125(ILL6);LOC105033328(CCT7);LOC105033627(SETH3);LOC105034027(CP33);LOC105034192(BDG3);LOC105034351(OVA6);LOC105034366(At2g26230);LOC105034395(RPL6);LOC105034514(--);LOC105034534(OST1A);LOC105034803(At1g28120);LOC105034921…
GO:0006082	organic acid metabolic process	269	496	0.000108234	0.0154774	GPAT(ATS1);LOC105031990(CER3);LOC105032009(ALATS);LOC105032335(EMB2247);LOC105032541(AG118);LOC105032853(At2g26230);LOC105032953(VITISV_013255);LOC105033119(At1g72550);LOC105033125(ILL6);LOC105033328(CCT7);LOC105033627(SETH3);LOC105034027(CP33);LOC105034192(BDG3);LOC105034351(OVA6);LOC105034366(At2g26230);LOC105034395(RPL6);LOC105034514(--);LOC105034534(OST1A);LOC105034803(At1g28120);LOC105034921…
GO:0044710	single-organism metabolic process	782	1571	0.000391905	0.0489112	ElguCp053(petA);ElguCp108(ndhD);GPAT(ATS1);LOC105031990(CER3);LOC105032009(ALATS);LOC105032053(LRR1);LOC105032237(At5g39410);LOC105032307(HSP70);LOC105032322(At5g10820);LOC105032335(EMB2247);LOC105032364(Os02g0642300);LOC105032431(TSO2);LOC105032435(At1g64190);LOC105032459(Os03g0700700);LOC105032487(Bp10);LOC105032523(PER35);LOC105032541(AG118);LOC105032592(nusG);LOC105032606(--);LOC105032621(Rbk…
GO:0022607	cellular component assembly	100	169	0.000418044	0.0489112	LOC105032146(TUBG2);LOC105032979(AUG2);LOC105033235(TUBB5);LOC105034192(BDG3);LOC105034395(RPL6);LOC105034593(TUBB2);LOC105035135(HCC1);LOC105035258(TUBB1);LOC105035477(Os03g0767500);LOC105035480(CEST);LOC105035914(TUBB4);LOC105036056(UBC9);LOC105036186(Os01g0970400);LOC105037830(FAS2);LOC105038565(--);LOC105038676(MAD2);LOC105039594(v1g171563);LOC105039621(At4g25835);LOC105039995(PPD1);LOC105040…
GO:0044085	cellular component biogenesis	134	236	0.000584789	0.0595792	LOC105032146(TUBG2);LOC105032979(AUG2);LOC105033116(PES);LOC105033235(TUBB5);LOC105034192(BDG3);LOC105034395(RPL6);LOC105034535(At1g50920);LOC105034593(TUBB2);LOC105035135(HCC1);LOC105035258(TUBB1);LOC105035477(Os03g0767500);LOC105035480(CEST);LOC105035914(TUBB4);LOC105035930(At5g18180);LOC105036056(UBC9);LOC105036186(Os01g0970400);LOC105037830(FAS2);LOC105038199(CSLA9);LOC105038565(--);LOC105038…
GO:0034622	cellular macromolecular complex assembly	82	136	0.000605406	0.0595792	LOC105032146(TUBG2);LOC105033235(TUBB5);LOC105034192(BDG3);LOC105034395(RPL6);LOC105034593(TUBB2);LOC105035135(HCC1);LOC105035258(TUBB1);LOC105035477(Os03g0767500);LOC105035480(CEST);LOC105035914(TUBB4);LOC105036056(UBC9);LOC105036186(Os01g0970400);LOC105038565(--);LOC105038676(MAD2);LOC105039594(v1g171563);LOC105039621(At4g25835);LOC105039995(PPD1);LOC105040299(At3g52300);LOC105041299(TUBB1);LOC…
GO:0006417	regulation of translation	26	35	0.000694396	0.0595792	LOC105032335(EMB2247);LOC105032953(VITISV_013255);LOC105033671(EIF-5A2);LOC105033726(SRP9);LOC105037449(TWN2);LOC105039594(v1g171563);LOC105040132(PHYA);LOC105040309(RCOM_0855130);LOC105043619(--);LOC105043829(TIF3B1);LOC105044341(eif3g);LOC105045400(At4g10320);LOC105045408(TIF3A1);LOC105046262(TIF3F1);LOC105046622(EIF-5A2);LOC105046671(eif3m);LOC105048848(TIF3D1);LOC105050769(TIF3C1);LOC10505119…
GO:0034248	regulation of cellular amide metabolic process	26	35	0.000694396	0.0595792	LOC105032335(EMB2247);LOC105032953(VITISV_013255);LOC105033671(EIF-5A2);LOC105033726(SRP9);LOC105037449(TWN2);LOC105039594(v1g171563);LOC105040132(PHYA);LOC105040309(RCOM_0855130);LOC105043619(--);LOC105043829(TIF3B1);LOC105044341(eif3g);LOC105045400(At4g10320);LOC105045408(TIF3A1);LOC105046262(TIF3F1);LOC105046622(EIF-5A2);LOC105046671(eif3m);LOC105048848(TIF3D1);LOC105050769(TIF3C1);LOC10505119…
GO:0043933	macromolecular complex subunit organization	151	271	0.00084154	0.0676914	LOC105032146(TUBG2);LOC105032979(AUG2);LOC105033235(TUBB5);LOC105033298(MSI4);LOC105033525(ATXR2);LOC105033539(VPS2.2);LOC105033671(EIF-5A2);LOC105033844(NAP1);LOC105034140(SlH4);LOC105034192(BDG3);LOC105034395(RPL6);LOC105034593(TUBB2);LOC105035129(VIP6);LOC105035135(HCC1);LOC105035171(PRFB1);LOC105035258(TUBB1);LOC105035477(Os03g0767500);LOC105035480(CEST);LOC105035587(FH11);LOC105035914(TUBB4)…
GO:1901566	organonitrogen compound biosynthetic process	169	307	0.000900855	0.0682	GPAT(ATS1);LOC105032009(ALATS);LOC105032335(EMB2247);LOC105032953(VITISV_013255);LOC105033119(At1g72550);LOC105033450(Os01g0970400);LOC105033671(EIF-5A2);LOC105033726(SRP9);LOC105034086(EBP1);LOC105034351(OVA6);LOC105034514(--);LOC105034534(OST1A);LOC105035622(PROC1);LOC105035695(TRM7);LOC105035926(GDCST);LOC105035941(At4g02530);LOC105036097(CRD1);LOC105036186(Os01g0970400);LOC105036687(At3g57050…
GO:0072527	pyrimidine-containing compound metabolic process	32	46	0.00114635	0.0819643	LOC105034086(EBP1);LOC105037506(UKL2);LOC105037975(SPCC1672.07);LOC105038325(pyrH);LOC105039606(PYRB);LOC105039811(At4g35850);LOC105042108(PYD1);LOC105042470(CYCH1-1);LOC105042955(rpsE);LOC105043653(CCT1);LOC105044571(EBP1);LOC105046350(UPP);LOC105046812(--);LOC105047421(PYRC);LOC105049675(UKL2);LOC105050360(PYRB);LOC105050519(FTSZ1);LOC105051158(NUP54);LOC105051726(Os12g0192500);LOC105052170(UPP…
GO:0034641	cellular nitrogen compound metabolic process	391	762	0.00137322	0.0930177	GPAT(ATS1);LOC105032009(ALATS);LOC105032022(RECA);LOC105032335(EMB2247);LOC105032431(TSO2);LOC105032435(At1g64190);LOC105032524(--);LOC105032592(nusG);LOC105032853(At2g26230);LOC105032874(ROA2);LOC105032953(VITISV_013255);LOC105033116(PES);LOC105033119(At1g72550);LOC105033210(MTACP2);LOC105033260(CTU2);LOC105033329(Dus1l);LOC105033450(Os01g0970400);LOC105033539(VPS2.2);LOC105033569(dhlA);LOC10503…
GO:0046483	heterocycle metabolic process	361	701	0.00156855	0.100936	GPAT(ATS1);LOC105032009(ALATS);LOC105032022(RECA);LOC105032335(EMB2247);LOC105032431(TSO2);LOC105032435(At1g64190);LOC105032524(--);LOC105032592(nusG);LOC105032853(At2g26230);LOC105032874(ROA2);LOC105032953(VITISV_013255);LOC105033116(PES);LOC105033119(At1g72550);LOC105033210(MTACP2);LOC105033260(CTU2);LOC105033329(Dus1l);LOC105033539(VPS2.2);LOC105033569(dhlA);LOC105033662(PMI1);LOC105033844(NAP…
GO:0034660	ncRNA metabolic process	66	109	0.00172716	0.103653	LOC105032009(ALATS);LOC105032335(EMB2247);LOC105032953(VITISV_013255);LOC105033116(PES);LOC105033119(At1g72550);LOC105033260(CTU2);LOC105033329(Dus1l);LOC105034351(OVA6);LOC105034395(RPL6);LOC105035695(TRM7);LOC105035941(At4g02530);LOC105037449(TWN2);LOC105037975(SPCC1672.07);LOC105038325(pyrH);LOC105038551(QTRT2);LOC105038586(Tbl3);LOC105039120(Sb10g008780);LOC105039142(rsmG);LOC105040405(Os01g0…
GO:0006461	protein complex assembly	78	132	0.00185239	0.103653	LOC105032146(TUBG2);LOC105032979(AUG2);LOC105033235(TUBB5);LOC105034192(BDG3);LOC105034395(RPL6);LOC105034593(TUBB2);LOC105035135(HCC1);LOC105035258(TUBB1);LOC105035477(Os03g0767500);LOC105035480(CEST);LOC105035914(TUBB4);LOC105036056(UBC9);LOC105038565(--);LOC105038676(MAD2);LOC105039621(At4g25835);LOC105039995(PPD1);LOC105040299(At3g52300);LOC105040502(MODA);LOC105041299(TUBB1);LOC105042370(FIP…
GO:0070271	protein complex biogenesis	78	132	0.00185239	0.103653	LOC105032146(TUBG2);LOC105032979(AUG2);LOC105033235(TUBB5);LOC105034192(BDG3);LOC105034395(RPL6);LOC105034593(TUBB2);LOC105035135(HCC1);LOC105035258(TUBB1);LOC105035477(Os03g0767500);LOC105035480(CEST);LOC105035914(TUBB4);LOC105036056(UBC9);LOC105038565(--);LOC105038676(MAD2);LOC105039621(At4g25835);LOC105039995(PPD1);LOC105040299(At3g52300);LOC105040502(MODA);LOC105041299(TUBB1);LOC105042370(FIP…
GO:0072528	pyrimidine-containing compound biosynthetic process	28	40	0.00200675	0.107612	LOC105034086(EBP1);LOC105037506(UKL2);LOC105037975(SPCC1672.07);LOC105039606(PYRB);LOC105039811(At4g35850);LOC105042470(CYCH1-1);LOC105042955(rpsE);LOC105043653(CCT1);LOC105044571(EBP1);LOC105046350(UPP);LOC105046812(--);LOC105049675(UKL2);LOC105050360(PYRB);LOC105050519(FTSZ1);LOC105051158(NUP54);LOC105052170(UPP);LOC105053993(CCT1);LOC105054032(At4g31810);LOC105054864(guaA);LOC105054924(Os02g07…
GO:0009112	nucleobase metabolic process	16	20	0.00216684	0.111549	LOC105032853(At2g26230);LOC105034366(At2g26230);LOC105037976(APT2);LOC105039606(PYRB);LOC105039699(AAH2);LOC105042108(PYD1);LOC105043607(APT3);LOC105046350(UPP);LOC105047421(PYRC);LOC105050360(PYRB);LOC105052170(UPP);LOC105053076(UAH);LOC105054024(APT3);LOC105054924(Os02g0778400);LOC105057630(UMPS1);LOC105058967(PYRD)
GO:0006520	cellular amino acid metabolic process	111	197	0.00242861	0.120216	LOC105032009(ALATS);LOC105032335(EMB2247);LOC105032541(AG118);LOC105033119(At1g72550);LOC105034351(OVA6);LOC105034514(--);LOC105034534(OST1A);LOC105034921(SHM4);LOC105035622(PROC1);LOC105035926(GDCST);LOC105036035(ADT6);LOC105036687(At3g57050);LOC105037094(At2g24580);LOC105037449(TWN2);LOC105037948(AAT);LOC105038203(ADT6);LOC105038325(pyrH);LOC105038355(--);LOC105038658(At4g24830);LOC105038832(VD…
GO:1901360	organic cyclic compound metabolic process	390	765	0.00254362	0.121246	GPAT(ATS1);LOC105032009(ALATS);LOC105032022(RECA);LOC105032322(At5g10820);LOC105032335(EMB2247);LOC105032431(TSO2);LOC105032435(At1g64190);LOC105032524(--);LOC105032592(nusG);LOC105032853(At2g26230);LOC105032874(ROA2);LOC105032953(VITISV_013255);LOC105033116(PES);LOC105033119(At1g72550);LOC105033210(MTACP2);LOC105033260(CTU2);LOC105033329(Dus1l);LOC105033349(CYP98A2);LOC105033539(VPS2.2);LOC10503…
GO:0006139	nucleobase-containing compound metabolic process	328	637	0.00266277	0.122392	LOC105032009(ALATS);LOC105032022(RECA);LOC105032335(EMB2247);LOC105032431(TSO2);LOC105032435(At1g64190);LOC105032592(nusG);LOC105032853(At2g26230);LOC105032874(ROA2);LOC105032953(VITISV_013255);LOC105033116(PES);LOC105033119(At1g72550);LOC105033210(MTACP2);LOC105033260(CTU2);LOC105033329(Dus1l);LOC105033539(VPS2.2);LOC105033569(dhlA);LOC105033662(PMI1);LOC105033844(NAP1);LOC105034086(EBP1);LOC105…
GO:0051052	regulation of DNA metabolic process	10	11	0.00284641	0.126322	LOC105038513(MLH1);LOC105041044(MUS1);LOC105043124(MSH1);LOC105044001(TOP2);LOC105044801(ETG1);LOC105046716(MSI1);LOC105047127(MCM4);LOC105050977(OsI_36121);LOC105059804(MSI1);LOC105060234(MCM5)
GO:0006220	pyrimidine nucleotide metabolic process	27	39	0.00309933	0.129432	LOC105034086(EBP1);LOC105037506(UKL2);LOC105037975(SPCC1672.07);LOC105038325(pyrH);LOC105039606(PYRB);LOC105039811(At4g35850);LOC105042470(CYCH1-1);LOC105042955(rpsE);LOC105043653(CCT1);LOC105044571(EBP1);LOC105046812(--);LOC105049675(UKL2);LOC105050360(PYRB);LOC105050519(FTSZ1);LOC105051158(NUP54);LOC105053993(CCT1);LOC105054032(At4g31810);LOC105054864(guaA);LOC105054924(Os02g0778400);LOC1050555…
GO:0070646	protein modification by small protein removal	20	27	0.00311762	0.129432	LOC105034086(EBP1);LOC105034803(At1g28120);LOC105035129(VIP6);LOC105039811(At4g35850);LOC105043653(CCT1);LOC105044387(RH17);LOC105044571(EBP1);LOC105044576(Os02g0795900);LOC105046481(COP10);LOC105049739(At1g28120);LOC105051030(Utp6);LOC105051195(TIF3H1);LOC105052476(APC7);LOC105053993(CCT1);LOC105054032(At4g31810);LOC105054962(VIP2);LOC105057115(EBP1);LOC105060973(CSN4);LOC105061390(CYP71);MSTRG.…
GO:0010467	gene expression	393	774	0.00350139	0.136114	AG2(AG2);AGL2-3(FBP2);IAA1(IAA1);LOC105032009(ALATS);LOC105032335(EMB2247);LOC105032412(RPS8);LOC105032416(RPL32A);LOC105032628(HOX32);LOC105032703(rplX);LOC105032884(SPPA);LOC105032953(VITISV_013255);LOC105033079(RPS15);LOC105033116(PES);LOC105033119(At1g72550);LOC105033140(RPS2D);LOC105033210(MTACP2);LOC105033216(PHYC);LOC105033260(CTU2);LOC105033446(RPS16);LOC105033450(Os01g0970400);LOC1050336…
GO:0055086	nucleobase-containing small molecule metabolic process	102	181	0.00356143	0.136114	LOC105032431(TSO2);LOC105032435(At1g64190);LOC105032853(At2g26230);LOC105032953(VITISV_013255);LOC105034086(EBP1);LOC105034366(At2g26230);LOC105034395(RPL6);LOC105035941(At4g02530);LOC105036736(FPV151);LOC105037506(UKL2);LOC105037975(SPCC1672.07);LOC105037976(APT2);LOC105038039(NAPRT2);LOC105038325(pyrH);LOC105038591(URH2);LOC105038658(At4g24830);LOC105038832(VDE1);LOC105039606(PYRB);LOC105039663…
GO:0000338	protein deneddylation	15	19	0.00380739	0.136114	LOC105034086(EBP1);LOC105035129(VIP6);LOC105039811(At4g35850);LOC105043653(CCT1);LOC105044387(RH17);LOC105044571(EBP1);LOC105044576(Os02g0795900);LOC105046481(COP10);LOC105051195(TIF3H1);LOC105052476(APC7);LOC105053993(CCT1);LOC105054032(At4g31810);LOC105057115(EBP1);LOC105060973(CSN4);LOC105061390(CYP71)
GO:0006913	nucleocytoplasmic transport	15	19	0.00380739	0.136114	LOC105032009(ALATS);LOC105033018(NUP96);LOC105034266(EXOSC8);LOC105036087(PRMT3);LOC105038586(Tbl3);LOC105038748(EER5);LOC105042999(Wdr3);LOC105044387(RH17);LOC105044576(Os02g0795900);LOC105051030(Utp6);LOC105051158(NUP54);LOC105052554(APUM24);LOC105059011(ABCF3);LOC105061082(noc3l);LOC105061390(CYP71)
GO:0051169	nuclear transport	15	19	0.00380739	0.136114	LOC105032009(ALATS);LOC105033018(NUP96);LOC105034266(EXOSC8);LOC105036087(PRMT3);LOC105038586(Tbl3);LOC105038748(EER5);LOC105042999(Wdr3);LOC105044387(RH17);LOC105044576(Os02g0795900);LOC105051030(Utp6);LOC105051158(NUP54);LOC105052554(APUM24);LOC105059011(ABCF3);LOC105061082(noc3l);LOC105061390(CYP71)
GO:0006725	cellular aromatic compound metabolic process	374	738	0.00520537	0.177002	GPAT(ATS1);LOC105032009(ALATS);LOC105032022(RECA);LOC105032335(EMB2247);LOC105032431(TSO2);LOC105032435(At1g64190);LOC105032524(--);LOC105032592(nusG);LOC105032853(At2g26230);LOC105032874(ROA2);LOC105032953(VITISV_013255);LOC105033116(PES);LOC105033119(At1g72550);LOC105033210(MTACP2);LOC105033260(CTU2);LOC105033329(Dus1l);LOC105033349(CYP98A2);LOC105033539(VPS2.2);LOC105033569(dhlA);LOC105033662(…
GO:0022618	ribonucleoprotein complex assembly	11	13	0.0053637	0.177002	LOC105036186(Os01g0970400);LOC105039594(v1g171563);LOC105042003(179B);LOC105043829(TIF3B1);LOC105044341(eif3g);LOC105045275(nip7);LOC105046671(eif3m);LOC105051195(TIF3H1);LOC105053887(TIF3B1);LOC105056986(eif3m);LOC105057498(nip7)
GO:0071826	ribonucleoprotein complex subunit organization	11	13	0.0053637	0.177002	LOC105036186(Os01g0970400);LOC105039594(v1g171563);LOC105042003(179B);LOC105043829(TIF3B1);LOC105044341(eif3g);LOC105045275(nip7);LOC105046671(eif3m);LOC105051195(TIF3H1);LOC105053887(TIF3B1);LOC105056986(eif3m);LOC105057498(nip7)
GO:0043603	cellular amide metabolic process	64	109	0.0056344	0.181287	LOC105032009(ALATS);LOC105032335(EMB2247);LOC105032953(VITISV_013255);LOC105033119(At1g72550);LOC105033450(Os01g0970400);LOC105033671(EIF-5A2);LOC105033726(SRP9);LOC105034351(OVA6);LOC105035196(GLX2-4);LOC105035695(TRM7);LOC105036186(Os01g0970400);LOC105036407(Gba2);LOC105037094(At2g24580);LOC105037449(TWN2);LOC105038605(eif2s3);LOC105039120(Sb10g008780);LOC105039594(v1g171563);LOC105039699(AAH2)…
GO:0006399	tRNA metabolic process	24	35	0.00632669	0.198596	LOC105032009(ALATS);LOC105032335(EMB2247);LOC105033119(At1g72550);LOC105033260(CTU2);LOC105033329(Dus1l);LOC105034351(OVA6);LOC105035695(TRM7);LOC105037449(TWN2);LOC105038551(QTRT2);LOC105039120(Sb10g008780);LOC105043577(EMB1687);LOC105044135(Os04g0117600);LOC105045400(At4g10320);LOC105049738(EMB2768);LOC105050113(SYCO);LOC105050898(IBI1);LOC105051458(VIT_11s0016g04350);LOC105051799(mnmG);LOC1050…
GO:0043623	cellular protein complex assembly	71	123	0.00649482	0.19902	LOC105032146(TUBG2);LOC105033235(TUBB5);LOC105034192(BDG3);LOC105034395(RPL6);LOC105034593(TUBB2);LOC105035135(HCC1);LOC105035258(TUBB1);LOC105035477(Os03g0767500);LOC105035480(CEST);LOC105035914(TUBB4);LOC105036056(UBC9);LOC105038565(--);LOC105038676(MAD2);LOC105039621(At4g25835);LOC105039995(PPD1);LOC105040299(At3g52300);LOC105041299(TUBB1);LOC105042525(CLPP4);LOC105042727(At2g02050);LOC1050439…
GO:0006221	pyrimidine nucleotide biosynthetic process	25	37	0.0071729	0.214686	LOC105034086(EBP1);LOC105037506(UKL2);LOC105037975(SPCC1672.07);LOC105039606(PYRB);LOC105039811(At4g35850);LOC105042470(CYCH1-1);LOC105042955(rpsE);LOC105043653(CCT1);LOC105044571(EBP1);LOC105046812(--);LOC105049675(UKL2);LOC105050360(PYRB);LOC105050519(FTSZ1);LOC105051158(NUP54);LOC105053993(CCT1);LOC105054032(At4g31810);LOC105054864(guaA);LOC105055586(KLCR2);LOC105056576(H0219H12.4);LOC10505711…
GO:0010608	posttranscriptional regulation of gene expression	36	57	0.00737529	0.215727	LOC105032335(EMB2247);LOC105032953(VITISV_013255);LOC105033210(MTACP2);LOC105033671(EIF-5A2);LOC105033726(SRP9);LOC105035892(THO6);LOC105037449(TWN2);LOC105038252(FFC);LOC105039594(v1g171563);LOC105040132(PHYA);LOC105040309(RCOM_0855130);LOC105041044(MUS1);LOC105043619(--);LOC105043829(TIF3B1);LOC105044341(eif3g);LOC105045400(At4g10320);LOC105045408(TIF3A1);LOC105046262(TIF3F1);LOC105046401(PAB7)…
GO:0044238	primary metabolic process	1000	2072	0.00882309	0.25234	GPAT(ATS1);LOC105031930(SOBIR1);LOC105031943(--);LOC105031990(CER3);LOC105032009(ALATS);LOC105032022(RECA);LOC105032061(CIPK32);LOC105032312(CESA9);LOC105032321(CAB13);LOC105032322(At5g10820);LOC105032335(EMB2247);LOC105032401(GAE6);LOC105032408(FKBP15-1);LOC105032419(Os01g0915200);LOC105032431(TSO2);LOC105032435(At1g64190);LOC105032467(HSP90-6);LOC105032541(AG118);LOC105032592(nusG);LOC105032606…
GO:0006412	translation	50	84	0.00954654	0.264552	LOC105032009(ALATS);LOC105032335(EMB2247);LOC105032953(VITISV_013255);LOC105033119(At1g72550);LOC105033450(Os01g0970400);LOC105033671(EIF-5A2);LOC105033726(SRP9);LOC105034351(OVA6);LOC105035695(TRM7);LOC105036186(Os01g0970400);LOC105037449(TWN2);LOC105038605(eif2s3);LOC105039120(Sb10g008780);LOC105039594(v1g171563);LOC105040132(PHYA);LOC105040309(RCOM_0855130);LOC105040936(Os03g0565500);LOC105042…
GO:0009117	nucleotide metabolic process	84	150	0.00966119	0.264552	LOC105032435(At1g64190);LOC105032953(VITISV_013255);LOC105034086(EBP1);LOC105034395(RPL6);LOC105035941(At4g02530);LOC105036736(FPV151);LOC105037506(UKL2);LOC105037975(SPCC1672.07);LOC105038039(NAPRT2);LOC105038325(pyrH);LOC105038658(At4g24830);LOC105038832(VDE1);LOC105039606(PYRB);LOC105039663(Os04g0656100);LOC105039811(At4g35850);LOC105039909(PUR5);LOC105040299(At3g52300);LOC105040545(PURKE);LOC…
GO:0046112	nucleobase biosynthetic process	10	12	0.00995234	0.266847	LOC105037976(APT2);LOC105039606(PYRB);LOC105043607(APT3);LOC105046350(UPP);LOC105050360(PYRB);LOC105052170(UPP);LOC105054024(APT3);LOC105054924(Os02g0778400);LOC105057630(UMPS1);LOC105058967(PYRD)
GO:0006090	pyruvate metabolic process	69	121	0.010567	0.277547	GPAT(ATS1);LOC105032009(ALATS);LOC105032953(VITISV_013255);LOC105033328(CCT7);LOC105034027(CP33);LOC105034395(RPL6);LOC105035941(At4g02530);LOC105038179(OsI_35105);LOC105038252(FFC);LOC105039111(PFP-BETA);LOC105039117(Os02g0739600);LOC105039187(GLT1);LOC105039219(ENO1);LOC105039690(CYP97B2);LOC105041129(FBA3);LOC105041408(PFK5);LOC105041491(GLT1);LOC105042300(LOI1);LOC105042489(At4g26390);LOC1050…
GO:0009451	RNA modification	30	47	0.0113198	0.286069	LOC105033260(CTU2);LOC105033569(dhlA);LOC105035695(TRM7);LOC105038551(QTRT2);LOC105043653(CCT1);LOC105044306(Snrpd2);LOC105045455(IMP4);LOC105045721(GTS1);LOC105046949(MORF9);LOC105048454(spb1);LOC105048923(pc1998);LOC105050640(DIM1A);LOC105051458(VIT_11s0016g04350);LOC105051765(PCMP-E76);LOC105052119(Snrpd2);LOC105052526(RPL22B);LOC105052673(MORF9);LOC105053848(RRP46);LOC105053993(CCT1);LOC10505…
GO:1901605	alpha-amino acid metabolic process	57	98	0.0113361	0.286069	LOC105032541(AG118);LOC105034921(SHM4);LOC105035622(PROC1);LOC105035926(GDCST);LOC105036035(ADT6);LOC105036687(At3g57050);LOC105037094(At2g24580);LOC105037948(AAT);LOC105038203(ADT6);LOC105038658(At4g24830);LOC105038874(SHM4);LOC105038981(Os05g0573700);LOC105039187(GLT1);LOC105040797(BAC2);LOC105040977(dtd);LOC105041491(GLT1);LOC105041902(GAD);LOC105043353(DHPS1);LOC105043483(MGL);LOC105043953(SK…
GO:0032787	monocarboxylic acid metabolic process	143	269	0.0118148	0.292417	GPAT(ATS1);LOC105031990(CER3);LOC105032009(ALATS);LOC105032853(At2g26230);LOC105032953(VITISV_013255);LOC105033125(ILL6);LOC105033328(CCT7);LOC105033627(SETH3);LOC105034027(CP33);LOC105034366(At2g26230);LOC105034395(RPL6);LOC105035135(HCC1);LOC105035573(MSBP2);LOC105035941(At4g02530);LOC105035966(SAPK10);LOC105037409(ECI1);LOC105037686(GLPK);LOC105038099(PPDK1);LOC105038179(OsI_35105);LOC10503825…
GO:0048580	regulation of post-embryonic development	31	49	0.0121045	0.293934	LOC105032009(ALATS);LOC105032648(FLK);LOC105034251(COI1B);LOC105035129(VIP6);LOC105035892(THO6);LOC105038525(CAND1);LOC105038586(Tbl3);LOC105039811(At4g35850);LOC105041044(MUS1);LOC105041761(RRP41L);LOC105042405(At5g06550);LOC105043653(CCT1);LOC105044001(TOP2);LOC105045259(ABH1);LOC105045516(AAAS);LOC105046481(COP10);LOC105046716(MSI1);LOC105047127(MCM4);LOC105047726(BRI1);LOC105047845(PRMT10);LO…
GO:0009064	glutamine family amino acid metabolic process	21	31	0.0128901	0.307215	LOC105032541(AG118);LOC105035622(PROC1);LOC105038658(At4g24830);LOC105039187(GLT1);LOC105040797(BAC2);LOC105041491(GLT1);LOC105041902(GAD);LOC105046387(P5CS1);LOC105048492(GS1-2);LOC105050909(PDX2);LOC105051399(At4g24830);LOC105054864(guaA);LOC105055426(GS1-2);LOC105057393(At5g10920);LOC105057638(PROC1);LOC105057684(NAGK);LOC105058949(GS1-2);LOC105059036(guaA);LOC105059138(CARA);LOC105059404(OAT)…
GO:0043043	peptide biosynthetic process	51	87	0.0132431	0.30989	LOC105032009(ALATS);LOC105032335(EMB2247);LOC105032953(VITISV_013255);LOC105033119(At1g72550);LOC105033450(Os01g0970400);LOC105033671(EIF-5A2);LOC105033726(SRP9);LOC105034351(OVA6);LOC105035695(TRM7);LOC105036186(Os01g0970400);LOC105037449(TWN2);LOC105038605(eif2s3);LOC105039120(Sb10g008780);LOC105039594(v1g171563);LOC105040132(PHYA);LOC105040309(RCOM_0855130);LOC105040936(Os03g0565500);LOC105042…
GO:0006260	DNA replication	22	33	0.0144072	0.331108	LOC105034117(CKS1);LOC105036056(UBC9);LOC105036598(RFC3);LOC105038192(RAD5A);LOC105038513(MLH1);LOC105038676(MAD2);LOC105041722(ORC6);LOC105041903(DPB2);LOC105042120(RNR2B);LOC105042470(CYCH1-1);LOC105043124(MSH1);LOC105043618(Os07g0484500);LOC105044801(ETG1);LOC105046481(COP10);LOC105047127(MCM4);LOC105050489(TOP6B);LOC105050977(OsI_36121);LOC105052157(GINS1);LOC105052476(APC7);LOC105053216(MSH6…
GO:0006753	nucleoside phosphate metabolic process	88	160	0.0151471	0.342005	LOC105032431(TSO2);LOC105032435(At1g64190);LOC105032953(VITISV_013255);LOC105034086(EBP1);LOC105034395(RPL6);LOC105035941(At4g02530);LOC105036736(FPV151);LOC105037506(UKL2);LOC105037975(SPCC1672.07);LOC105038039(NAPRT2);LOC105038325(pyrH);LOC105038658(At4g24830);LOC105038832(VDE1);LOC105039606(PYRB);LOC105039663(Os04g0656100);LOC105039811(At4g35850);LOC105039909(PUR5);LOC105040299(At3g52300);LOC1…
GO:0022613	ribonucleoprotein complex biogenesis	29	46	0.0160457	0.356048	LOC105033116(PES);LOC105034535(At1g50920);LOC105035930(At5g18180);LOC105036186(Os01g0970400);LOC105039142(rsmG);LOC105039594(v1g171563);LOC105040095(At5g22100);LOC105040405(Os01g0197200);LOC105041297(BOP1);LOC105042003(179B);LOC105042918(At1g50920);LOC105043829(TIF3B1);LOC105044341(eif3g);LOC105045275(nip7);LOC105046671(eif3m);LOC105048454(spb1);LOC105048603(Tsr3);LOC105048906(RPL7A-1);LOC1050489…
GO:0006206	pyrimidine nucleobase metabolic process	9	11	0.0182276	0.397608	LOC105039606(PYRB);LOC105042108(PYD1);LOC105046350(UPP);LOC105047421(PYRC);LOC105050360(PYRB);LOC105052170(UPP);LOC105054924(Os02g0778400);LOC105057630(UMPS1);LOC105058967(PYRD)
GO:0071103	DNA conformation change	12	16	0.0191571	0.410921	LOC105032874(ROA2);LOC105037830(FAS2);LOC105039800(XPD);LOC105039933(MCM7);LOC105040883(Os05g0235800);LOC105041044(MUS1);LOC105046716(MSI1);LOC105047127(MCM4);LOC105050977(OsI_36121);LOC105059804(MSI1);LOC105060234(MCM5);LOC114913052(At1g67690)
GO:0009084	glutamine family amino acid biosynthetic process	5	5	0.0211812	0.446889	LOC105035622(PROC1);LOC105039187(GLT1);LOC105041491(GLT1);LOC105057393(At5g10920);LOC105057638(PROC1)
GO:0019856	pyrimidine nucleobase biosynthetic process	7	8	0.0215642	0.44763	LOC105039606(PYRB);LOC105046350(UPP);LOC105050360(PYRB);LOC105052170(UPP);LOC105054924(Os02g0778400);LOC105057630(UMPS1);LOC105058967(PYRD)
GO:0071822	protein complex subunit organization	99	184	0.0222581	0.454701	LOC105032146(TUBG2);LOC105032979(AUG2);LOC105033235(TUBB5);LOC105033671(EIF-5A2);LOC105033844(NAP1);LOC105034140(SlH4);LOC105034192(BDG3);LOC105034395(RPL6);LOC105034593(TUBB2);LOC105035135(HCC1);LOC105035171(PRFB1);LOC105035258(TUBB1);LOC105035477(Os03g0767500);LOC105035480(CEST);LOC105035587(FH11);LOC105035914(TUBB4);LOC105036056(UBC9);LOC105037830(FAS2);LOC105038525(CAND1);LOC105038565(--);LOC…
GO:0006518	peptide metabolic process	52	91	0.0233118	0.46058	LOC105032009(ALATS);LOC105032335(EMB2247);LOC105032953(VITISV_013255);LOC105033119(At1g72550);LOC105033450(Os01g0970400);LOC105033671(EIF-5A2);LOC105033726(SRP9);LOC105034351(OVA6);LOC105035196(GLX2-4);LOC105035695(TRM7);LOC105036186(Os01g0970400);LOC105037449(TWN2);LOC105038605(eif2s3);LOC105039120(Sb10g008780);LOC105039594(v1g171563);LOC105040132(PHYA);LOC105040309(RCOM_0855130);LOC105040936(Os…
GO:0043038	amino acid activation	13	18	0.0236195	0.46058	LOC105032009(ALATS);LOC105032335(EMB2247);LOC105033119(At1g72550);LOC105034351(OVA6);LOC105037449(TWN2);LOC105039120(Sb10g008780);LOC105045400(At4g10320);LOC105049738(EMB2768);LOC105050113(SYCO);LOC105050898(IBI1);LOC105055783(GATB);LOC105056567(GATA);LOC105059366(At4g39280)
GO:0043039	tRNA aminoacylation	13	18	0.0236195	0.46058	LOC105032009(ALATS);LOC105032335(EMB2247);LOC105033119(At1g72550);LOC105034351(OVA6);LOC105037449(TWN2);LOC105039120(Sb10g008780);LOC105045400(At4g10320);LOC105049738(EMB2768);LOC105050113(SYCO);LOC105050898(IBI1);LOC105055783(GATB);LOC105056567(GATA);LOC105059366(At4g39280)
GO:0006414	translational elongation	10	13	0.0252478	0.484984	LOC105032335(EMB2247);LOC105033671(EIF-5A2);LOC105033726(SRP9);LOC105037449(TWN2);LOC105040936(Os03g0565500);LOC105043619(--);LOC105045400(At4g10320);LOC105046622(EIF-5A2);LOC105056124(EIF-5A2);LOC105057809(EIF-5A2)
GO:0006304	DNA modification	14	20	0.0278551	0.527198	LOC105033539(VPS2.2);LOC105035129(VIP6);LOC105038513(MLH1);LOC105039933(MCM7);LOC105041044(MUS1);LOC105043124(MSH1);LOC105044001(TOP2);LOC105044801(ETG1);LOC105045259(ABH1);LOC105047127(MCM4);LOC105050977(OsI_36121);LOC105060234(MCM5);LOC105060733(ALKBH2);LOC105061390(CYP71)
GO:0043604	amide biosynthetic process	51	90	0.0296496	0.55303	LOC105032009(ALATS);LOC105032335(EMB2247);LOC105032953(VITISV_013255);LOC105033119(At1g72550);LOC105033450(Os01g0970400);LOC105033671(EIF-5A2);LOC105033726(SRP9);LOC105034351(OVA6);LOC105035695(TRM7);LOC105036186(Os01g0970400);LOC105037449(TWN2);LOC105038605(eif2s3);LOC105039120(Sb10g008780);LOC105039594(v1g171563);LOC105040132(PHYA);LOC105040309(RCOM_0855130);LOC105040936(Os03g0565500);LOC105042…
GO:0006403	RNA localization	11	15	0.0318512	0.561541	LOC105032009(ALATS);LOC105038586(Tbl3);LOC105038748(EER5);LOC105042999(Wdr3);LOC105044387(RH17);LOC105044576(Os02g0795900);LOC105045259(ABH1);LOC105051158(NUP54);LOC105059011(ABCF3);LOC105061390(CYP71);MSTRG.722(NUP85)
GO:0050657	nucleic acid transport	11	15	0.0318512	0.561541	LOC105032009(ALATS);LOC105038586(Tbl3);LOC105038748(EER5);LOC105042999(Wdr3);LOC105044387(RH17);LOC105044576(Os02g0795900);LOC105045259(ABH1);LOC105051158(NUP54);LOC105059011(ABCF3);LOC105061390(CYP71);MSTRG.722(NUP85)
GO:0050658	RNA transport	11	15	0.0318512	0.561541	LOC105032009(ALATS);LOC105038586(Tbl3);LOC105038748(EER5);LOC105042999(Wdr3);LOC105044387(RH17);LOC105044576(Os02g0795900);LOC105045259(ABH1);LOC105051158(NUP54);LOC105059011(ABCF3);LOC105061390(CYP71);MSTRG.722(NUP85)
GO:0051236	establishment of RNA localization	11	15	0.0318512	0.561541	LOC105032009(ALATS);LOC105038586(Tbl3);LOC105038748(EER5);LOC105042999(Wdr3);LOC105044387(RH17);LOC105044576(Os02g0795900);LOC105045259(ABH1);LOC105051158(NUP54);LOC105059011(ABCF3);LOC105061390(CYP71);MSTRG.722(NUP85)
GO:0006525	arginine metabolic process	8	10	0.0328763	0.564157	LOC105032541(AG118);LOC105038658(At4g24830);LOC105051399(At4g24830);LOC105057393(At5g10920);LOC105057684(NAGK);LOC105059138(CARA);LOC105059404(OAT);LOC105060005(Os03g0617900)
GO:0051606	detection of stimulus	8	10	0.0328763	0.564157	LOC105033216(PHYC);LOC105040132(PHYA);LOC105045005(PHYB);LOC105046481(COP10);LOC105047323(CBL7);LOC105047726(BRI1);LOC105054280(PGMP);LOC105060973(CSN4)
GO:0009639	response to red or far red light	34	58	0.0390133	0.62143	LOC105032953(VITISV_013255);LOC105034086(EBP1);LOC105034251(COI1B);LOC105035129(VIP6);LOC105035892(THO6);LOC105036519(GH3.5);LOC105038525(CAND1);LOC105038586(Tbl3);LOC105039304(PIN2);LOC105039671(SBH2);LOC105039811(At4g35850);LOC105040132(PHYA);LOC105043653(CCT1);LOC105043976(At1g32060);LOC105044387(RH17);LOC105044571(EBP1);LOC105044576(Os02g0795900);LOC105045259(ABH1);LOC105046481(COP10);LOC1050…
GO:0016072	rRNA metabolic process	35	60	0.0398615	0.62143	LOC105032953(VITISV_013255);LOC105033116(PES);LOC105034395(RPL6);LOC105035941(At4g02530);LOC105037975(SPCC1672.07);LOC105038325(pyrH);LOC105038586(Tbl3);LOC105039142(rsmG);LOC105040405(Os01g0197200);LOC105041297(BOP1);LOC105042525(CLPP4);LOC105043976(At1g32060);LOC105045455(IMP4);LOC105045501(RNC1);LOC105047071(TATC);LOC105047433(STT3A);LOC105048454(spb1);LOC105048923(pc1998);LOC105049404(PTAC2);…
GO:0014070	response to organic cyclic compound	36	62	0.0406528	0.62143	LOC105033210(MTACP2);LOC105035129(VIP6);LOC105035892(THO6);LOC105038252(FFC);LOC105039147(SAP12);LOC105043976(At1g32060);LOC105044001(TOP2);LOC105044026(ptges2);LOC105044386(--);LOC105045564(NQR);LOC105045567(NQR);LOC105046259(PHT4;1);LOC105046562(TSA1);LOC105046703(CAT1);LOC105047726(BRI1);LOC105048310(VIP5);LOC105049872(petC);LOC105050547(At3g55800);LOC105051030(Utp6);LOC105051342(At1g67720);LO…
GO:0016569	covalent chromatin modification	36	62	0.0406528	0.62143	LOC105033298(MSI4);LOC105033539(VPS2.2);LOC105035129(VIP6);LOC105038676(MAD2);LOC105039111(PFP-BETA);LOC105039811(At4g35850);LOC105039933(MCM7);LOC105041044(MUS1);LOC105041761(RRP41L);LOC105042383(GRWD1);LOC105042405(At5g06550);LOC105043124(MSH1);LOC105043653(CCT1);LOC105044001(TOP2);LOC105044801(ETG1);LOC105045259(ABH1);LOC105045516(AAAS);LOC105046137(HDA6);LOC105047127(MCM4);LOC105047661(MSI4);…
GO:0016571	histone methylation	25	41	0.041181	0.62143	LOC105033539(VPS2.2);LOC105035129(VIP6);LOC105039111(PFP-BETA);LOC105039811(At4g35850);LOC105039933(MCM7);LOC105041044(MUS1);LOC105041761(RRP41L);LOC105042405(At5g06550);LOC105043124(MSH1);LOC105043653(CCT1);LOC105044001(TOP2);LOC105044801(ETG1);LOC105045259(ABH1);LOC105045516(AAAS);LOC105047127(MCM4);LOC105047845(PRMT10);LOC105049252(PRMT5);LOC105050075(PFP-BETA);LOC105050977(OsI_36121);LOC10505…
GO:0006760	folic acid-containing compound metabolic process	6	7	0.0413882	0.62143	LOC105037094(At2g24580);LOC105052500(FOLD2);LOC105053130(THFS);LOC105055076(FOLD4);LOC105057066(MitHPPK/DHPS);LOC105059628(FOLD4)
GO:0042558	pteridine-containing compound metabolic process	6	7	0.0413882	0.62143	LOC105037094(At2g24580);LOC105052500(FOLD2);LOC105053130(THFS);LOC105055076(FOLD4);LOC105057066(MitHPPK/DHPS);LOC105059628(FOLD4)
GO:0006405	RNA export from nucleus	9	12	0.0430532	0.62143	LOC105032009(ALATS);LOC105038586(Tbl3);LOC105038748(EER5);LOC105042999(Wdr3);LOC105044387(RH17);LOC105044576(Os02g0795900);LOC105051158(NUP54);LOC105059011(ABCF3);LOC105061390(CYP71)
GO:0006448	regulation of translational elongation	9	12	0.0430532	0.62143	LOC105032335(EMB2247);LOC105033671(EIF-5A2);LOC105033726(SRP9);LOC105037449(TWN2);LOC105043619(--);LOC105045400(At4g10320);LOC105046622(EIF-5A2);LOC105056124(EIF-5A2);LOC105057809(EIF-5A2)
GO:0051168	nuclear export	9	12	0.0430532	0.62143	LOC105032009(ALATS);LOC105038586(Tbl3);LOC105038748(EER5);LOC105042999(Wdr3);LOC105044387(RH17);LOC105044576(Os02g0795900);LOC105051158(NUP54);LOC105059011(ABCF3);LOC105061390(CYP71)
GO:0006305	DNA alkylation	13	19	0.0434503	0.62143	LOC105033539(VPS2.2);LOC105035129(VIP6);LOC105038513(MLH1);LOC105039933(MCM7);LOC105041044(MUS1);LOC105043124(MSH1);LOC105044001(TOP2);LOC105044801(ETG1);LOC105045259(ABH1);LOC105047127(MCM4);LOC105050977(OsI_36121);LOC105060234(MCM5);LOC105061390(CYP71)
GO:0017004	cytochrome complex assembly	4	4	0.0458112	0.62143	LOC105035135(HCC1);LOC105035477(Os03g0767500);LOC105039621(At4g25835);LOC105057672(--)
GO:0040034	regulation of development, heterochronic	4	4	0.0458112	0.62143	LOC105039986(NIN1);LOC105042525(CLPP4);LOC105050465(MED18);LOC105059779(NIN1)
GO:0043650	dicarboxylic acid biosynthetic process	4	4	0.0458112	0.62143	LOC105039187(GLT1);LOC105041491(GLT1);LOC105055093(DHQS);LOC105059639(DHQS)
GO:0048506	regulation of timing of meristematic phase transition	4	4	0.0458112	0.62143	LOC105039986(NIN1);LOC105042525(CLPP4);LOC105050465(MED18);LOC105059779(NIN1)
GO:0051259	protein oligomerization	4	4	0.0458112	0.62143	LOC105040502(MODA);LOC105042370(FIP2);LOC105043483(MGL);LOC105060334(CLPD2)
GO:1901606	alpha-amino acid catabolic process	4	4	0.0458112	0.62143	LOC105043483(MGL);LOC105053135(DCD);LOC105055010(GDH3);LOC105059404(OAT)
GO:0032268	regulation of cellular protein metabolic process	47	84	0.0463538	0.62143	LOC105032335(EMB2247);LOC105032953(VITISV_013255);LOC105033671(EIF-5A2);LOC105033726(SRP9);LOC105034117(CKS1);LOC105037449(TWN2);LOC105039176(PBL28);LOC105039594(v1g171563);LOC105040132(PHYA);LOC105040309(RCOM_0855130);LOC105040866(At2g20050/At2g20040);LOC105042470(CYCH1-1);LOC105042525(CLPP4);LOC105043319(At1g01540);LOC105043619(--);LOC105043829(TIF3B1);LOC105043976(At1g32060);LOC105044341(eif3g…
GO:0051239	regulation of multicellular organismal process	47	84	0.0463538	0.62143	LOC105032009(ALATS);LOC105032648(FLK);LOC105034251(COI1B);LOC105035129(VIP6);LOC105035892(THO6);LOC105035926(GDCST);LOC105038525(CAND1);LOC105038586(Tbl3);LOC105039811(At4g35850);LOC105039986(NIN1);LOC105041044(MUS1);LOC105041761(RRP41L);LOC105042405(At5g06550);LOC105042525(CLPP4);LOC105043653(CCT1);LOC105044001(TOP2);LOC105044054(SBT1.6);LOC105045259(ABH1);LOC105045516(AAAS);LOC105045823(IDD2);L…
GO:0051246	regulation of protein metabolic process	47	84	0.0463538	0.62143	LOC105032335(EMB2247);LOC105032953(VITISV_013255);LOC105033671(EIF-5A2);LOC105033726(SRP9);LOC105034117(CKS1);LOC105037449(TWN2);LOC105039176(PBL28);LOC105039594(v1g171563);LOC105040132(PHYA);LOC105040309(RCOM_0855130);LOC105040866(At2g20050/At2g20040);LOC105042470(CYCH1-1);LOC105042525(CLPP4);LOC105043319(At1g01540);LOC105043619(--);LOC105043829(TIF3B1);LOC105043976(At1g32060);LOC105044341(eif3g…
GO:2000026	regulation of multicellular organismal development	47	84	0.0463538	0.62143	LOC105032009(ALATS);LOC105032648(FLK);LOC105034251(COI1B);LOC105035129(VIP6);LOC105035892(THO6);LOC105035926(GDCST);LOC105038525(CAND1);LOC105038586(Tbl3);LOC105039811(At4g35850);LOC105039986(NIN1);LOC105041044(MUS1);LOC105041761(RRP41L);LOC105042405(At5g06550);LOC105042525(CLPP4);LOC105043653(CCT1);LOC105044001(TOP2);LOC105044054(SBT1.6);LOC105045259(ABH1);LOC105045516(AAAS);LOC105045823(IDD2);L…
GO:0050793	regulation of developmental process	52	94	0.0475967	0.629919	LOC105032009(ALATS);LOC105032648(FLK);LOC105033018(NUP96);LOC105034251(COI1B);LOC105035129(VIP6);LOC105035892(THO6);LOC105035926(GDCST);LOC105038525(CAND1);LOC105038586(Tbl3);LOC105039811(At4g35850);LOC105039986(NIN1);LOC105041044(MUS1);LOC105041761(RRP41L);LOC105042405(At5g06550);LOC105042525(CLPP4);LOC105043653(CCT1);LOC105044001(TOP2);LOC105044054(SBT1.6);LOC105045259(ABH1);LOC105045516(AAAS);…
GO:0006259	DNA metabolic process	68	126	0.0483149	0.629919	LOC105032022(RECA);LOC105032874(ROA2);LOC105033539(VPS2.2);LOC105034117(CKS1);LOC105035129(VIP6);LOC105035635(KIN12C);LOC105035892(THO6);LOC105036056(UBC9);LOC105036234(RAD52-1);LOC105036598(RFC3);LOC105037830(FAS2);LOC105038038(Os01g0868300);LOC105038192(RAD5A);LOC105038513(MLH1);LOC105038676(MAD2);LOC105039800(XPD);LOC105039933(MCM7);LOC105040080(At2g19790);LOC105040883(Os05g0235800);LOC1050410…
GO:0006508	proteolysis	65	120	0.0484553	0.629919	LOC105032884(SPPA);LOC105034086(EBP1);LOC105034118(UCH2);LOC105034251(COI1B);LOC105034803(At1g28120);LOC105035129(VIP6);LOC105035150(At3g14410);LOC105036056(UBC9);LOC105038112(PBE2);LOC105038234(FACE2);LOC105038676(MAD2);LOC105039811(At4g35850);LOC105040099(APC4);LOC105040299(At3g52300);LOC105040502(MODA);LOC105040617(ALG9);LOC105040759(At3g61590);LOC105041314(Ipo4);LOC105041408(PFK5);LOC10504272…
GO:0015931	nucleobase-containing compound transport	21	34	0.0500776	0.644499	LOC105032009(ALATS);LOC105032030(ENT3);LOC105032535(ENT1);LOC105035051(ENT1);LOC105038586(Tbl3);LOC105038748(EER5);LOC105039445(CSTLP2);LOC105041745(GFT1);LOC105042999(Wdr3);LOC105044387(RH17);LOC105044576(Os02g0795900);LOC105045259(ABH1);LOC105047552(CSTLP1);LOC105048229(CSTLP1);LOC105050472(CSTLP2);LOC105051158(NUP54);LOC105059011(ABCF3);LOC105061390(CYP71);LOC105061571(AAC3);MSTRG.1731(AAC3);M…
GO:0016570	histone modification	34	59	0.0519915	0.649663	LOC105033298(MSI4);LOC105033539(VPS2.2);LOC105035129(VIP6);LOC105038676(MAD2);LOC105039111(PFP-BETA);LOC105039811(At4g35850);LOC105039933(MCM7);LOC105041044(MUS1);LOC105041761(RRP41L);LOC105042383(GRWD1);LOC105042405(At5g06550);LOC105043124(MSH1);LOC105043653(CCT1);LOC105044001(TOP2);LOC105044801(ETG1);LOC105045259(ABH1);LOC105045516(AAAS);LOC105046137(HDA6);LOC105047127(MCM4);LOC105047661(MSI4);…
GO:0009414	response to water deprivation	10	14	0.0519932	0.649663	LOC105033894(MSRB2);LOC105034284(GPX2);LOC105042470(CYCH1-1);LOC105046259(PHT4;1);LOC105051432(GPX3);LOC105053773(FKBP16-4);LOC105057542(PLDZETA1);LOC105057864(MSRB5);LOC105057869(MSRB5);LOC105061160(At1g32220)
GO:0009415	response to water	10	14	0.0519932	0.649663	LOC105033894(MSRB2);LOC105034284(GPX2);LOC105042470(CYCH1-1);LOC105046259(PHT4;1);LOC105051432(GPX3);LOC105053773(FKBP16-4);LOC105057542(PLDZETA1);LOC105057864(MSRB5);LOC105057869(MSRB5);LOC105061160(At1g32220)
GO:0009266	response to temperature stimulus	23	38	0.0543568	0.672666	LOC105033894(MSRB2);LOC105035480(CEST);LOC105038525(CAND1);LOC105038586(Tbl3);LOC105039800(XPD);LOC105043587(MAP1A);LOC105044569(ERDJ3A);LOC105044663(ADT2);LOC105045259(ABH1);LOC105051058(At5g13200);LOC105055466(ptrB);LOC105056421(Ormdl3);LOC105056548(ABCB19);LOC105057861(RBP47B');LOC105057864(MSRB5);LOC105057869(MSRB5);LOC105058347(ABCB19);LOC105059407(rpf1);LOC105060296(BLOS2);LOC105061324(ACBP…
GO:0071705	nitrogen compound transport	42	75	0.0566995	0.680836	LOC105032009(ALATS);LOC105032030(ENT3);LOC105032535(ENT1);LOC105034203(OPT3);LOC105034254(NPF8.3);LOC105035051(ENT1);LOC105037182(AMT3-2);LOC105037564(CAT8);LOC105038586(Tbl3);LOC105038748(EER5);LOC105039445(CSTLP2);LOC105040630(CAT5);LOC105040631(CAT5);LOC105040797(BAC2);LOC105040867(TIP2-2);LOC105041745(GFT1);LOC105042999(Wdr3);LOC105044167(AMT1-2);LOC105044387(RH17);LOC105044478(TIP1-2);LOC105…
GO:0009657	plastid organization	50	91	0.0586977	0.680836	LOC105032592(nusG);LOC105032929(PAP6);LOC105032953(VITISV_013255);LOC105033662(PMI1);LOC105034027(CP33);LOC105034030(ARC6);LOC105034351(OVA6);LOC105035480(CEST);LOC105035926(GDCST);LOC105035941(At4g02530);LOC105038325(pyrH);LOC105039544(MGD1);LOC105042497(TIC110);LOC105042525(CLPP4);LOC105043024(PAO);LOC105043976(At1g32060);LOC105045242(OBGC1);LOC105046949(MORF9);LOC105047071(TATC);LOC105047183(T…
GO:0006732	coenzyme metabolic process	61	113	0.0588502	0.680836	LOC105032435(At1g64190);LOC105032953(VITISV_013255);LOC105034395(RPL6);LOC105034969(Os08g0536000);LOC105035468(PANC);LOC105035941(At4g02530);LOC105035969(FK);LOC105037094(At2g24580);LOC105038010(METK1);LOC105038039(NAPRT2);LOC105038832(VDE1);LOC105039111(PFP-BETA);LOC105040082(SAMS);LOC105041129(FBA3);LOC105041933(ABC4);LOC105042300(LOI1);LOC105043953(SKL2);LOC105043976(At1g32060);LOC105044732(fa…
GO:0006479	protein methylation	26	44	0.0594986	0.680836	LOC105033539(VPS2.2);LOC105035129(VIP6);LOC105039111(PFP-BETA);LOC105039667(ICMT);LOC105039811(At4g35850);LOC105039933(MCM7);LOC105041044(MUS1);LOC105041761(RRP41L);LOC105042405(At5g06550);LOC105043124(MSH1);LOC105043653(CCT1);LOC105044001(TOP2);LOC105044801(ETG1);LOC105045259(ABH1);LOC105045516(AAAS);LOC105047127(MCM4);LOC105047845(PRMT10);LOC105049252(PRMT5);LOC105050075(PFP-BETA);LOC105050977(…
GO:0008213	protein alkylation	26	44	0.0594986	0.680836	LOC105033539(VPS2.2);LOC105035129(VIP6);LOC105039111(PFP-BETA);LOC105039667(ICMT);LOC105039811(At4g35850);LOC105039933(MCM7);LOC105041044(MUS1);LOC105041761(RRP41L);LOC105042405(At5g06550);LOC105043124(MSH1);LOC105043653(CCT1);LOC105044001(TOP2);LOC105044801(ETG1);LOC105045259(ABH1);LOC105045516(AAAS);LOC105047127(MCM4);LOC105047845(PRMT10);LOC105049252(PRMT5);LOC105050075(PFP-BETA);LOC105050977(…
GO:0043094	cellular metabolic compound salvage	26	44	0.0594986	0.680836	LOC105035354(AGT1);LOC105037976(APT2);LOC105039639(RBCS);LOC105040299(At3g52300);LOC105042727(At2g02050);LOC105043607(APT3);LOC105044138(PIN1);LOC105044315(ADK2);LOC105045422(--);LOC105046350(UPP);LOC105046935(PSBQ1);LOC105047909(At3g52300);LOC105048523(--);LOC105048964(TIM8);LOC105052170(UPP);LOC105052222(TIM9);LOC105053453(At3g12260);LOC105054024(APT3);LOC105054469(Os02g0621700);LOC105054498(AD…
GO:0006418	tRNA aminoacylation for protein translation	11	16	0.0597781	0.680836	LOC105032009(ALATS);LOC105032335(EMB2247);LOC105033119(At1g72550);LOC105034351(OVA6);LOC105037449(TWN2);LOC105039120(Sb10g008780);LOC105045400(At4g10320);LOC105049738(EMB2768);LOC105050113(SYCO);LOC105050898(IBI1);LOC105059366(At4g39280)
GO:0006637	acyl-CoA metabolic process	11	16	0.0597781	0.680836	LOC105034969(Os08g0536000);LOC105035969(FK);LOC105039111(PFP-BETA);LOC105042300(LOI1);LOC105046059(AAEL007634);LOC105050075(PFP-BETA);LOC105050977(OsI_36121);LOC105051431(BIO2);LOC105052826(PAGR);LOC105053641(GLCAT14A);LOC105061405(Os08g0536000)
GO:0035383	thioester metabolic process	11	16	0.0597781	0.680836	LOC105034969(Os08g0536000);LOC105035969(FK);LOC105039111(PFP-BETA);LOC105042300(LOI1);LOC105046059(AAEL007634);LOC105050075(PFP-BETA);LOC105050977(OsI_36121);LOC105051431(BIO2);LOC105052826(PAGR);LOC105053641(GLCAT14A);LOC105061405(Os08g0536000)
GO:0090304	nucleic acid metabolic process	239	481	0.0628807	0.70989	LOC105032009(ALATS);LOC105032022(RECA);LOC105032335(EMB2247);LOC105032592(nusG);LOC105032874(ROA2);LOC105032953(VITISV_013255);LOC105033116(PES);LOC105033119(At1g72550);LOC105033210(MTACP2);LOC105033260(CTU2);LOC105033329(Dus1l);LOC105033539(VPS2.2);LOC105033569(dhlA);LOC105033662(PMI1);LOC105033844(NAP1);LOC105034117(CKS1);LOC105034351(OVA6);LOC105034395(RPL6);LOC105034461(HSF30);LOC105034514(--…
GO:0044283	small molecule biosynthetic process	82	156	0.0646184	0.723164	GPAT(ATS1);LOC105032322(At5g10820);LOC105032830(MTP5);LOC105034192(BDG3);LOC105034514(--);LOC105034534(OST1A);LOC105035622(PROC1);LOC105035926(GDCST);LOC105035941(At4g02530);LOC105035966(SAPK10);LOC105035969(FK);LOC105036687(At3g57050);LOC105037948(AAT);LOC105038325(pyrH);LOC105038355(--);LOC105038660(frr);LOC105038832(VDE1);LOC105038981(Os05g0573700);LOC105039187(GLT1);LOC105040851(VTE1);LOC1050…
GO:0051186	cofactor metabolic process	80	152	0.0653026	0.724521	GPAT(ATS1);LOC105032435(At1g64190);LOC105032524(--);LOC105032953(VITISV_013255);LOC105034395(RPL6);LOC105034969(Os08g0536000);LOC105035468(PANC);LOC105035941(At4g02530);LOC105035969(FK);LOC105036097(CRD1);LOC105037094(At2g24580);LOC105038010(METK1);LOC105038039(NAPRT2);LOC105038832(VDE1);LOC105039111(PFP-BETA);LOC105039699(AAH2);LOC105040082(SAMS);LOC105040851(VTE1);LOC105041129(FBA3);LOC10504193…
GO:0032259	methylation	33	58	0.0671347	0.738482	LOC105033525(ATXR2);LOC105033539(VPS2.2);LOC105035129(VIP6);LOC105035695(TRM7);LOC105039111(PFP-BETA);LOC105039667(ICMT);LOC105039811(At4g35850);LOC105039933(MCM7);LOC105041044(MUS1);LOC105041761(RRP41L);LOC105042405(At5g06550);LOC105043124(MSH1);LOC105043653(CCT1);LOC105044001(TOP2);LOC105044801(ETG1);LOC105045259(ABH1);LOC105045516(AAAS);LOC105047127(MCM4);LOC105047845(PRMT10);LOC105049252(PRMT…
GO:0016568	chromatin modification	37	66	0.0695923	0.750423	LOC105033298(MSI4);LOC105033525(ATXR2);LOC105033539(VPS2.2);LOC105035129(VIP6);LOC105038676(MAD2);LOC105039111(PFP-BETA);LOC105039811(At4g35850);LOC105039933(MCM7);LOC105041044(MUS1);LOC105041761(RRP41L);LOC105042383(GRWD1);LOC105042405(At5g06550);LOC105043124(MSH1);LOC105043653(CCT1);LOC105044001(TOP2);LOC105044801(ETG1);LOC105045259(ABH1);LOC105045516(AAAS);LOC105046137(HDA6);LOC105047127(MCM4)…
GO:0044763	single-organism cellular process	866	1817	0.0710518	0.750423	ElguCp108(ndhD);GPAT(ATS1);IAA1(IAA1);LOC105031990(CER3);LOC105032008(MPS1);LOC105032009(ALATS);LOC105032022(RECA);LOC105032146(TUBG2);LOC105032236(CNGC4);LOC105032304(ABCB11);LOC105032335(EMB2247);LOC105032431(TSO2);LOC105032435(At1g64190);LOC105032541(AG118);LOC105032592(nusG);LOC105032606(--);LOC105032610(RAB11C);LOC105032614(mcfB);LOC105032663(PLT5);LOC105032664(PLT5);LOC105032830(MTP5);LOC10…
GO:0070647	protein modification by small protein conjugation or removal	44	80	0.0717574	0.750423	LOC105033260(CTU2);LOC105034086(EBP1);LOC105034251(COI1B);LOC105034753(PUB9);LOC105034803(At1g28120);LOC105035129(VIP6);LOC105035892(THO6);LOC105036056(UBC9);LOC105038525(CAND1);LOC105038586(Tbl3);LOC105039811(At4g35850);LOC105043420(XBOS33);LOC105043653(CCT1);LOC105044183(PRP19);LOC105044387(RH17);LOC105044420(XB3);LOC105044571(EBP1);LOC105044576(Os02g0795900);LOC105045259(ABH1);LOC105045688(SPL…
GO:0017038	protein import	8	11	0.0719396	0.750423	LOC105034266(EXOSC8);LOC105036087(PRMT3);LOC105042497(TIC110);LOC105044387(RH17);LOC105045882(TIC56);LOC105056910(TOC75-3);LOC105060994(TIC21);LOC105061082(noc3l)
GO:1901293	nucleoside phosphate biosynthetic process	46	84	0.0720089	0.750423	LOC105034086(EBP1);LOC105036736(FPV151);LOC105037506(UKL2);LOC105037975(SPCC1672.07);LOC105038039(NAPRT2);LOC105039606(PYRB);LOC105039663(Os04g0656100);LOC105039811(At4g35850);LOC105039909(PUR5);LOC105040299(At3g52300);LOC105040545(PURKE);LOC105042108(PYD1);LOC105042470(CYCH1-1);LOC105042955(rpsE);LOC105043039(NDK4);LOC105043653(CCT1);LOC105044315(ADK2);LOC105044571(EBP1);LOC105044580(AMPD);LOC10…
GO:0010035	response to inorganic substance	23	39	0.0757741	0.750423	LOC105032830(MTP5);LOC105033894(MSRB2);LOC105034107(S6PDH);LOC105034284(GPX2);LOC105042470(CYCH1-1);LOC105044138(PIN1);LOC105044494(MTP5);LOC105044527(STAR2);LOC105045564(NQR);LOC105045567(NQR);LOC105045735(MTP5);LOC105046259(PHT4;1);LOC105051432(GPX3);LOC105053453(At3g12260);LOC105053773(FKBP16-4);LOC105055859(IAA16);LOC105057542(PLDZETA1);LOC105057864(MSRB5);LOC105057869(MSRB5);LOC105059030(TUB…
GO:0015698	inorganic anion transport	24	41	0.0774695	0.750423	LOC105033933(SAT1);LOC105034114(LSI2);LOC105035233(At5g62290);LOC105036297(At1g27930);LOC105039959(PHT1-11);LOC105042328(SULTR3;1);LOC105043028(LSI2);LOC105043079(PHT1-8);LOC105043754(SULTR3;5);LOC105045093(PHT1-2);LOC105045564(NQR);LOC105045567(NQR);LOC105046259(PHT4;1);LOC105047770(AKT1);LOC105050549(PHT4;3);LOC105052665(OCT4);LOC105053377(SULTR3;1);LOC105054627(mfsd5);LOC105054902(MOT1);LOC105…
GO:0006084	acetyl-CoA metabolic process	5	6	0.0781326	0.750423	LOC105034969(Os08g0536000);LOC105039111(PFP-BETA);LOC105042300(LOI1);LOC105050075(PFP-BETA);LOC105061405(Os08g0536000)
GO:0006323	DNA packaging	5	6	0.0781326	0.750423	LOC105037830(FAS2);LOC105041044(MUS1);LOC105046716(MSI1);LOC105059804(MSI1);LOC114913052(At1g67690)
GO:0006333	chromatin assembly or disassembly	5	6	0.0781326	0.750423	LOC105037830(FAS2);LOC105041044(MUS1);LOC105046716(MSI1);LOC105059804(MSI1);LOC114913052(At1g67690)
GO:0006541	glutamine metabolic process	5	6	0.0781326	0.750423	LOC105048492(GS1-2);LOC105050909(PDX2);LOC105055426(GS1-2);LOC105058949(GS1-2);LOC105059138(CARA)
GO:0007602	phototransduction	5	6	0.0781326	0.750423	LOC105033216(PHYC);LOC105040132(PHYA);LOC105045005(PHYB);LOC105046481(COP10);LOC105060973(CSN4)
GO:0009063	cellular amino acid catabolic process	5	6	0.0781326	0.750423	LOC105039716(ALDH5F1);LOC105043483(MGL);LOC105053135(DCD);LOC105055010(GDH3);LOC105059404(OAT)
GO:0009582	detection of abiotic stimulus	5	6	0.0781326	0.750423	LOC105033216(PHYC);LOC105040132(PHYA);LOC105045005(PHYB);LOC105046481(COP10);LOC105060973(CSN4)
GO:0009583	detection of light stimulus	5	6	0.0781326	0.750423	LOC105033216(PHYC);LOC105040132(PHYA);LOC105045005(PHYB);LOC105046481(COP10);LOC105060973(CSN4)
GO:0031497	chromatin assembly	5	6	0.0781326	0.750423	LOC105037830(FAS2);LOC105041044(MUS1);LOC105046716(MSI1);LOC105059804(MSI1);LOC114913052(At1g67690)
GO:0048366	leaf development	5	6	0.0781326	0.750423	LOC105048989(FBX6);LOC105055939(CYP90B2);LOC105056970(ELP1);LOC105058704(ADL1);LOC105061390(CYP71)
GO:0003006	developmental process involved in reproduction	90	174	0.0825029	0.786527	AHP1(AHL10);LOC105031990(CER3);LOC105032541(AG118);LOC105032606(--);LOC105032648(FLK);LOC105033844(NAP1);LOC105034027(CP33);LOC105034251(COI1B);LOC105034351(OVA6);LOC105035129(VIP6);LOC105035587(FH11);LOC105035892(THO6);LOC105035926(GDCST);LOC105036056(UBC9);LOC105036186(Os01g0970400);LOC105037948(AAT);LOC105038325(pyrH);LOC105038513(MLH1);LOC105038525(CAND1);LOC105038586(Tbl3);LOC105039120(Sb10g…
GO:0008652	cellular amino acid biosynthetic process	52	97	0.0871918	0.819594	LOC105034514(--);LOC105034534(OST1A);LOC105035622(PROC1);LOC105035926(GDCST);LOC105036687(At3g57050);LOC105037948(AAT);LOC105038325(pyrH);LOC105038355(--);LOC105038981(Os05g0573700);LOC105039187(GLT1);LOC105041491(GLT1);LOC105043353(DHPS1);LOC105043788(SHKA);LOC105043953(SKL2);LOC105043976(At1g32060);LOC105044276(CS2);LOC105044663(ADT2);LOC105045259(ABH1);LOC105045726(DAPF);LOC105046562(TSA1);LOC…
GO:0048367	shoot system development	35	63	0.0872451	0.819594	LOC105032648(FLK);LOC105034251(COI1B);LOC105035129(VIP6);LOC105035587(FH11);LOC105035966(SAPK10);LOC105037830(FAS2);LOC105038513(MLH1);LOC105038586(Tbl3);LOC105039304(PIN2);LOC105039822(ARF23);LOC105041044(MUS1);LOC105041156(FKBP42);LOC105041471(DOT4);LOC105043024(PAO);LOC105043587(MAP1A);LOC105044663(ADT2);LOC105046716(MSI1);LOC105047726(BRI1);LOC105048989(FBX6);LOC105050465(MED18);LOC105051222(…
GO:0009165	nucleotide biosynthetic process	42	77	0.0885102	0.825454	LOC105034086(EBP1);LOC105037506(UKL2);LOC105037975(SPCC1672.07);LOC105038039(NAPRT2);LOC105039606(PYRB);LOC105039663(Os04g0656100);LOC105039811(At4g35850);LOC105039909(PUR5);LOC105040299(At3g52300);LOC105040545(PURKE);LOC105042470(CYCH1-1);LOC105042955(rpsE);LOC105043039(NDK4);LOC105043653(CCT1);LOC105044315(ADK2);LOC105044571(EBP1);LOC105044580(AMPD);LOC105044982(purB);LOC105046812(--);LOC105047…
GO:0009409	response to cold	17	28	0.089234	0.826217	LOC105033894(MSRB2);LOC105038525(CAND1);LOC105038586(Tbl3);LOC105043587(MAP1A);LOC105044663(ADT2);LOC105045259(ABH1);LOC105055466(ptrB);LOC105056548(ABCB19);LOC105057861(RBP47B');LOC105057864(MSRB5);LOC105057869(MSRB5);LOC105058347(ABCB19);LOC105059407(rpf1);LOC105060296(BLOS2);LOC105061324(ACBP3);LOC105061390(CYP71);MSTRG.722(NUP85)
GO:0044699	single-organism process	1258	2668	0.0923162	0.84865	AHP1(AHL10);ElguCp053(petA);ElguCp108(ndhD);GPAT(ATS1);IAA1(IAA1);LOC105031930(SOBIR1);LOC105031990(CER3);LOC105032008(MPS1);LOC105032009(ALATS);LOC105032022(RECA);LOC105032030(ENT3);LOC105032053(LRR1);LOC105032146(TUBG2);LOC105032236(CNGC4);LOC105032237(At5g39410);LOC105032304(ABCB11);LOC105032307(HSP70);LOC105032322(At5g10820);LOC105032335(EMB2247);LOC105032364(Os02g0642300);LOC105032431(TSO2);…
GO:0006828	manganese ion transport	3	3	0.0990574	0.856405	LOC105032830(MTP5);LOC105044494(MTP5);LOC105045735(MTP5)
GO:0007005	mitochondrion organization	3	3	0.0990574	0.856405	LOC105041112(DRP1C);LOC105043124(MSH1);LOC105050113(SYCO)
GO:0007568	aging	3	3	0.0990574	0.856405	LOC105035345(NAC083);LOC105047695(CFIS1);LOC105059404(OAT)
GO:0009965	leaf morphogenesis	3	3	0.0990574	0.856405	LOC105048989(FBX6);LOC105055939(CYP90B2);LOC105061390(CYP71)
GO:0010016	shoot system morphogenesis	3	3	0.0990574	0.856405	LOC105048989(FBX6);LOC105055939(CYP90B2);LOC105061390(CYP71)
GO:0010073	meristem maintenance	3	3	0.0990574	0.856405	LOC105042460(NSN1);LOC105050977(OsI_36121);LOC105061390(CYP71)
GO:0043446	cellular alkane metabolic process	3	3	0.0990574	0.856405	LOC105031990(CER3);LOC105039570(CER3);LOC105050764(CER3)
GO:0006560	proline metabolic process	6	8	0.10086	0.856405	LOC105035622(PROC1);LOC105040797(BAC2);LOC105046387(P5CS1);LOC105057638(PROC1);LOC105057684(NAGK);LOC105059404(OAT)
GO:0009581	detection of external stimulus	6	8	0.10086	0.856405	LOC105033216(PHYC);LOC105040132(PHYA);LOC105045005(PHYB);LOC105046481(COP10);LOC105054280(PGMP);LOC105060973(CSN4)
GO:0019932	second-messenger-mediated signaling	6	8	0.10086	0.856405	LOC105042750(GLR3.1);LOC105045281(RALFL33);LOC105047323(CBL7);LOC105047346(TPC1);LOC105052506(RALF);LOC105055276(GLR3.1)
GO:0034754	cellular hormone metabolic process	6	8	0.10086	0.856405	LOC105032022(RECA);LOC105035573(MSBP2);LOC105046562(TSA1);LOC105053404(CKX5);LOC105055781(TRPA1);LOC109506411(LOG7)
GO:0009791	post-embryonic development	81	157	0.101145	0.856405	LOC105032009(ALATS);LOC105032648(FLK);LOC105034117(CKS1);LOC105034251(COI1B);LOC105034351(OVA6);LOC105034514(--);LOC105035129(VIP6);LOC105035587(FH11);LOC105035892(THO6);LOC105038513(MLH1);LOC105038525(CAND1);LOC105038586(Tbl3);LOC105039304(PIN2);LOC105039637(AIL5);LOC105039811(At4g35850);LOC105039986(NIN1);LOC105040957(ARF15);LOC105041044(MUS1);LOC105041761(RRP41L);LOC105042405(At5g06550);LOC105…
GO:0044711	single-organism biosynthetic process	182	367	0.102282	0.860375	GPAT(ATS1);LOC105032322(At5g10820);LOC105032606(--);LOC105032830(MTP5);LOC105033349(CYP98A2);LOC105033894(MSRB2);LOC105034086(EBP1);LOC105034117(CKS1);LOC105034192(BDG3);LOC105034514(--);LOC105034534(OST1A);LOC105035186(LPXD2);LOC105035455(Os04g0629500);LOC105035477(Os03g0767500);LOC105035622(PROC1);LOC105035926(GDCST);LOC105035941(At4g02530);LOC105035966(SAPK10);LOC105035969(FK);LOC105036056(UBC…
GO:1901698	response to nitrogen compound	24	42	0.103513	0.864421	LOC105033210(MTACP2);LOC105033244(Os12g0580900);LOC105035129(VIP6);LOC105035892(THO6);LOC105038252(FFC);LOC105042750(GLR3.1);LOC105043976(At1g32060);LOC105044386(--);LOC105045564(NQR);LOC105045567(NQR);LOC105046259(PHT4;1);LOC105046562(TSA1);LOC105048310(VIP5);LOC105049872(petC);LOC105050547(At3g55800);LOC105051030(Utp6);LOC105051342(At1g67720);LOC105052422(MTACP1);LOC105053403(AGO10);LOC10505380…
GO:0071407	cellular response to organic cyclic compound	25	44	0.104627	0.864421	LOC105033210(MTACP2);LOC105035129(VIP6);LOC105035892(THO6);LOC105038252(FFC);LOC105043976(At1g32060);LOC105044386(--);LOC105045564(NQR);LOC105045567(NQR);LOC105046259(PHT4;1);LOC105046562(TSA1);LOC105047726(BRI1);LOC105048310(VIP5);LOC105049872(petC);LOC105050547(At3g55800);LOC105051030(Utp6);LOC105051342(At1g67720);LOC105052422(MTACP1);LOC105053403(AGO10);LOC105053805(At1g32060);LOC105055497(TSJ…
GO:0006325	chromatin organization	51	96	0.104848	0.864421	LOC105033298(MSI4);LOC105033525(ATXR2);LOC105033539(VPS2.2);LOC105034140(SlH4);LOC105035129(VIP6);LOC105037830(FAS2);LOC105038192(RAD5A);LOC105038513(MLH1);LOC105038676(MAD2);LOC105039111(PFP-BETA);LOC105039262(SlH4);LOC105039811(At4g35850);LOC105039933(MCM7);LOC105041044(MUS1);LOC105041761(RRP41L);LOC105042383(GRWD1);LOC105042405(At5g06550);LOC105043124(MSH1);LOC105043653(CCT1);LOC105044001(TOP2…
GO:0009411	response to UV	12	19	0.106122	0.864421	LOC105035065(REV7);LOC105036519(GH3.5);LOC105039304(PIN2);LOC105043587(MAP1A);LOC105044663(ADT2);LOC105047558(GH3.5);LOC105047726(BRI1);LOC105051784(UVR8);LOC105053813(4CL2);LOC105055160(ROPGEF1);LOC105056548(ABCB19);LOC105058347(ABCB19)
GO:0034470	ncRNA processing	12	19	0.106122	0.864421	LOC105033116(PES);LOC105033260(CTU2);LOC105035695(TRM7);LOC105038551(QTRT2);LOC105039142(rsmG);LOC105041297(BOP1);LOC105045259(ABH1);LOC105048454(spb1);LOC105048923(pc1998);LOC105050640(DIM1A);LOC105054158(URM1-2);LOC105058456(qtrt1)
GO:0044237	cellular metabolic process	1171	2483	0.107744	0.867442	AG2(AG2);AGL2-3(FBP2);ElguCp053(petA);ElguCp108(ndhD);GPAT(ATS1);IAA1(IAA1);LOC105031930(SOBIR1);LOC105031990(CER3);LOC105032009(ALATS);LOC105032022(RECA);LOC105032053(LRR1);LOC105032061(CIPK32);LOC105032312(CESA9);LOC105032321(CAB13);LOC105032334(XA21);LOC105032335(EMB2247);LOC105032360(LOS1);LOC105032394(SAHH);LOC105032408(FKBP15-1);LOC105032419(Os01g0915200);LOC105032431(TSO2);LOC105032435(At1…
GO:0043414	macromolecule methylation	30	54	0.108111	0.867442	LOC105033539(VPS2.2);LOC105035129(VIP6);LOC105035695(TRM7);LOC105039111(PFP-BETA);LOC105039667(ICMT);LOC105039811(At4g35850);LOC105039933(MCM7);LOC105041044(MUS1);LOC105041761(RRP41L);LOC105042405(At5g06550);LOC105043124(MSH1);LOC105043653(CCT1);LOC105044001(TOP2);LOC105044801(ETG1);LOC105045259(ABH1);LOC105045516(AAAS);LOC105047127(MCM4);LOC105047845(PRMT10);LOC105049252(PRMT5);LOC105050075(PFP-…
GO:0019318	hexose metabolic process	41	76	0.108515	0.867442	LOC105032009(ALATS);LOC105033328(CCT7);LOC105036631(GOLS2);LOC105038680(G6PDH);LOC105039124(GMII);LOC105039187(GLT1);LOC105039445(CSTLP2);LOC105040502(MODA);LOC105041129(FBA3);LOC105041314(Ipo4);LOC105041408(PFK5);LOC105041491(GLT1);LOC105041676(DPE1);LOC105042572(UGE-1);LOC105042727(At2g02050);LOC105043430(UGE1);LOC105043653(CCT1);LOC105044052(At5g66150);LOC105044138(PIN1);LOC105044969(GOLS2);LO…
GO:0009751	response to salicylic acid	14	23	0.115761	0.903184	LOC105043976(At1g32060);LOC105045564(NQR);LOC105045567(NQR);LOC105046259(PHT4;1);LOC105046562(TSA1);LOC105049872(petC);LOC105050547(At3g55800);LOC105053805(At1g32060);LOC105055497(TSJT1);LOC105055781(TRPA1);LOC105057542(PLDZETA1);LOC105058997(TSJT1);LOC105060089(Os12g0632700);LOC105060111(RGB1)
GO:0009863	salicylic acid mediated signaling pathway	14	23	0.115761	0.903184	LOC105043976(At1g32060);LOC105045564(NQR);LOC105045567(NQR);LOC105046259(PHT4;1);LOC105046562(TSA1);LOC105049872(petC);LOC105050547(At3g55800);LOC105053805(At1g32060);LOC105055497(TSJT1);LOC105055781(TRPA1);LOC105057542(PLDZETA1);LOC105058997(TSJT1);LOC105060089(Os12g0632700);LOC105060111(RGB1)
GO:0071446	cellular response to salicylic acid stimulus	14	23	0.115761	0.903184	LOC105043976(At1g32060);LOC105045564(NQR);LOC105045567(NQR);LOC105046259(PHT4;1);LOC105046562(TSA1);LOC105049872(petC);LOC105050547(At3g55800);LOC105053805(At1g32060);LOC105055497(TSJT1);LOC105055781(TRPA1);LOC105057542(PLDZETA1);LOC105058997(TSJT1);LOC105060089(Os12g0632700);LOC105060111(RGB1)
GO:0051171	regulation of nitrogen compound metabolic process	81	158	0.115793	0.903184	LOC105032335(EMB2247);LOC105032953(VITISV_013255);LOC105033671(EIF-5A2);LOC105033726(SRP9);LOC105033844(NAP1);LOC105034514(--);LOC105035129(VIP6);LOC105035345(NAC083);LOC105035611(FQR1);LOC105035718(MED7A);LOC105037449(TWN2);LOC105038325(pyrH);LOC105038513(MLH1);LOC105039204(HOX16);LOC105039594(v1g171563);LOC105039800(XPD);LOC105040132(PHYA);LOC105040309(RCOM_0855130);LOC105041044(MUS1);LOC105041…
GO:0009636	response to toxic substance	7	10	0.117372	0.904537	LOC105036519(GH3.5);LOC105037686(GLPK);LOC105039925(LPD2);LOC105040020(LPD1);LOC105047558(GH3.5);LOC105055818(GRC2);LOC105059764(LPD)
GO:0032392	DNA geometric change	7	10	0.117372	0.904537	LOC105032874(ROA2);LOC105039800(XPD);LOC105039933(MCM7);LOC105040883(Os05g0235800);LOC105047127(MCM4);LOC105050977(OsI_36121);LOC105060234(MCM5)
GO:0009908	flower development	15	25	0.119454	0.915106	LOC105032648(FLK);LOC105034251(COI1B);LOC105035129(VIP6);LOC105035587(FH11);LOC105039304(PIN2);LOC105041044(MUS1);LOC105043587(MAP1A);LOC105044663(ADT2);LOC105047726(BRI1);LOC105050465(MED18);LOC105053216(MSH6);LOC105056548(ABCB19);LOC105057225(CDC73);LOC105058347(ABCB19);LOC105061390(CYP71)
GO:0043170	macromolecule metabolic process	880	1858	0.121805	0.927591	AG2(AG2);AGL2-3(FBP2);IAA1(IAA1);LOC105031930(SOBIR1);LOC105032009(ALATS);LOC105032022(RECA);LOC105032061(CIPK32);LOC105032312(CESA9);LOC105032321(CAB13);LOC105032335(EMB2247);LOC105032360(LOS1);LOC105032408(FKBP15-1);LOC105032412(RPS8);LOC105032416(RPL32A);LOC105032467(HSP90-6);LOC105032592(nusG);LOC105032628(HOX32);LOC105032703(rplX);LOC105032874(ROA2);LOC105032884(SPPA);LOC105032953(VITISV_013…
GO:0005996	monosaccharide metabolic process	49	93	0.125903	0.953158	LOC105032009(ALATS);LOC105032621(Rbks);LOC105033328(CCT7);LOC105036631(GOLS2);LOC105038680(G6PDH);LOC105039124(GMII);LOC105039187(GLT1);LOC105039445(CSTLP2);LOC105040502(MODA);LOC105041112(DRP1C);LOC105041129(FBA3);LOC105041314(Ipo4);LOC105041408(PFK5);LOC105041491(GLT1);LOC105041676(DPE1);LOC105042572(UGE-1);LOC105042727(At2g02050);LOC105043430(UGE1);LOC105043653(CCT1);LOC105044052(At5g66150);LO…
GO:0019725	cellular homeostasis	40	75	0.131884	0.976536	LOC105032236(CNGC4);LOC105032830(MTP5);LOC105035135(HCC1);LOC105035233(At5g62290);LOC105035354(AGT1);LOC105035455(Os04g0629500);LOC105035477(Os03g0767500);LOC105039925(LPD2);LOC105040020(LPD1);LOC105040867(TIP2-2);LOC105042567(CDSP32);LOC105042750(GLR3.1);LOC105042944(Os04g0560200);LOC105044026(ptges2);LOC105044494(MTP5);LOC105044643(PDIL5-1);LOC105044848(Os05g0169000);LOC105045070(PDIL2-1);LOC10…
GO:0006163	purine nucleotide metabolic process	25	45	0.134986	0.976536	LOC105034086(EBP1);LOC105039606(PYRB);LOC105039663(Os04g0656100);LOC105039909(PUR5);LOC105040299(At3g52300);LOC105040545(PURKE);LOC105043632(HINT4);LOC105044315(ADK2);LOC105044571(EBP1);LOC105044580(AMPD);LOC105044982(purB);LOC105046125(HINT1);LOC105046812(--);LOC105047318(--);LOC105047909(At3g52300);LOC105050360(PYRB);LOC105050384(Os04g0656100);LOC105050809(Os04g0656100);LOC105051242(ATPC1);LOC1…
GO:0072521	purine-containing compound metabolic process	29	53	0.135723	0.976536	LOC105034086(EBP1);LOC105037976(APT2);LOC105038591(URH2);LOC105039606(PYRB);LOC105039663(Os04g0656100);LOC105039909(PUR5);LOC105040299(At3g52300);LOC105040545(PURKE);LOC105043607(APT3);LOC105043632(HINT4);LOC105044315(ADK2);LOC105044571(EBP1);LOC105044580(AMPD);LOC105044982(purB);LOC105046125(HINT1);LOC105046812(--);LOC105047318(--);LOC105047909(At3g52300);LOC105050360(PYRB);LOC105050384(Os04g065…
GO:0006566	threonine metabolic process	4	5	0.144331	0.976536	LOC105035622(PROC1);LOC105038658(At4g24830);LOC105051399(At4g24830);LOC105057638(PROC1)
GO:0006606	protein import into nucleus	4	5	0.144331	0.976536	LOC105034266(EXOSC8);LOC105036087(PRMT3);LOC105044387(RH17);LOC105061082(noc3l)
GO:0006665	sphingolipid metabolic process	4	5	0.144331	0.976536	LOC105036407(Gba2);LOC105039671(SBH2);LOC105040418(Pigk);LOC105056574(SBH2)
GO:0006997	nucleus organization	4	5	0.144331	0.976536	LOC105047127(MCM4);LOC105050113(SYCO);LOC105053331(CPSF73-II);LOC105060222(TBP1)
GO:0016116	carotenoid metabolic process	4	5	0.144331	0.976536	LOC105038832(VDE1);LOC105040851(VTE1);LOC105057721(LCY-E);LOC105058237(ZEP)
GO:0032508	DNA duplex unwinding	4	5	0.144331	0.976536	LOC105039933(MCM7);LOC105047127(MCM4);LOC105050977(OsI_36121);LOC105060234(MCM5)
GO:0034504	protein localization to nucleus	4	5	0.144331	0.976536	LOC105034266(EXOSC8);LOC105036087(PRMT3);LOC105044387(RH17);LOC105061082(noc3l)
GO:0044744	protein targeting to nucleus	4	5	0.144331	0.976536	LOC105034266(EXOSC8);LOC105036087(PRMT3);LOC105044387(RH17);LOC105061082(noc3l)
GO:0044770	cell cycle phase transition	4	5	0.144331	0.976536	LOC105046716(MSI1);LOC105059804(MSI1);LOC105060234(MCM5);LOC105060973(CSN4)
GO:0044772	mitotic cell cycle phase transition	4	5	0.144331	0.976536	LOC105046716(MSI1);LOC105059804(MSI1);LOC105060234(MCM5);LOC105060973(CSN4)
GO:0051170	nuclear import	4	5	0.144331	0.976536	LOC105034266(EXOSC8);LOC105036087(PRMT3);LOC105044387(RH17);LOC105061082(noc3l)
GO:1901661	quinone metabolic process	4	5	0.144331	0.976536	LOC105041933(ABC4);LOC105044732(fabD);LOC105045726(DAPF);LOC105046456(HPT2)
GO:1901987	regulation of cell cycle phase transition	4	5	0.144331	0.976536	LOC105046716(MSI1);LOC105059804(MSI1);LOC105060234(MCM5);LOC105060973(CSN4)
GO:1901990	regulation of mitotic cell cycle phase transition	4	5	0.144331	0.976536	LOC105046716(MSI1);LOC105059804(MSI1);LOC105060234(MCM5);LOC105060973(CSN4)
GO:1902593	single-organism nuclear import	4	5	0.144331	0.976536	LOC105034266(EXOSC8);LOC105036087(PRMT3);LOC105044387(RH17);LOC105061082(noc3l)
GO:0031050	dsRNA fragmentation	10	16	0.146442	0.976536	LOC105033210(MTACP2);LOC105035129(VIP6);LOC105035892(THO6);LOC105038252(FFC);LOC105044386(--);LOC105048310(VIP5);LOC105051030(Utp6);LOC105051342(At1g67720);LOC105052422(MTACP1);LOC105053403(AGO10)
GO:0043331	response to dsRNA	10	16	0.146442	0.976536	LOC105033210(MTACP2);LOC105035129(VIP6);LOC105035892(THO6);LOC105038252(FFC);LOC105044386(--);LOC105048310(VIP5);LOC105051030(Utp6);LOC105051342(At1g67720);LOC105052422(MTACP1);LOC105053403(AGO10)
GO:0070918	production of small RNA involved in gene silencing by RNA	10	16	0.146442	0.976536	LOC105033210(MTACP2);LOC105035129(VIP6);LOC105035892(THO6);LOC105038252(FFC);LOC105044386(--);LOC105048310(VIP5);LOC105051030(Utp6);LOC105051342(At1g67720);LOC105052422(MTACP1);LOC105053403(AGO10)
GO:0071359	cellular response to dsRNA	10	16	0.146442	0.976536	LOC105033210(MTACP2);LOC105035129(VIP6);LOC105035892(THO6);LOC105038252(FFC);LOC105044386(--);LOC105048310(VIP5);LOC105051030(Utp6);LOC105051342(At1g67720);LOC105052422(MTACP1);LOC105053403(AGO10)
GO:1901699	cellular response to nitrogen compound	10	16	0.146442	0.976536	LOC105033210(MTACP2);LOC105035129(VIP6);LOC105035892(THO6);LOC105038252(FFC);LOC105044386(--);LOC105048310(VIP5);LOC105051030(Utp6);LOC105051342(At1g67720);LOC105052422(MTACP1);LOC105053403(AGO10)
GO:0016053	organic acid biosynthetic process	61	119	0.156213	1	GPAT(ATS1);LOC105034514(--);LOC105034534(OST1A);LOC105035622(PROC1);LOC105035926(GDCST);LOC105035941(At4g02530);LOC105035966(SAPK10);LOC105036687(At3g57050);LOC105037948(AAT);LOC105038325(pyrH);LOC105038355(--);LOC105038832(VDE1);LOC105038981(Os05g0573700);LOC105039187(GLT1);LOC105041491(GLT1);LOC105041807(LOX3.1);LOC105043353(DHPS1);LOC105043788(SHKA);LOC105043953(SKL2);LOC105043976(At1g32060);L…
GO:0046394	carboxylic acid biosynthetic process	61	119	0.156213	1	GPAT(ATS1);LOC105034514(--);LOC105034534(OST1A);LOC105035622(PROC1);LOC105035926(GDCST);LOC105035941(At4g02530);LOC105035966(SAPK10);LOC105036687(At3g57050);LOC105037948(AAT);LOC105038325(pyrH);LOC105038355(--);LOC105038832(VDE1);LOC105038981(Os05g0573700);LOC105039187(GLT1);LOC105041491(GLT1);LOC105041807(LOX3.1);LOC105043353(DHPS1);LOC105043788(SHKA);LOC105043953(SKL2);LOC105043976(At1g32060);L…
GO:0048437	floral organ development	12	20	0.156685	1	LOC105034251(COI1B);LOC105035587(FH11);LOC105039304(PIN2);LOC105041044(MUS1);LOC105043587(MAP1A);LOC105044663(ADT2);LOC105047726(BRI1);LOC105050465(MED18);LOC105053216(MSH6);LOC105056548(ABCB19);LOC105058347(ABCB19);LOC105061390(CYP71)
GO:0048589	developmental growth	12	20	0.156685	1	LOC105039292(Os05g0587100);LOC105045281(RALFL33);LOC105045688(SPL11);LOC105047726(BRI1);LOC105047770(AKT1);LOC105050977(OsI_36121);LOC105052506(RALF);LOC105055160(ROPGEF1);LOC105056548(ABCB19);LOC105058068(BCCP1);LOC105058347(ABCB19);LOC105061390(CYP71)
GO:0043648	dicarboxylic acid metabolic process	13	22	0.160254	1	LOC105038457(MMDH);LOC105039187(GLT1);LOC105040502(MODA);LOC105040661(MMDH);LOC105041491(GLT1);LOC105042873(NAD-ME2);LOC105055093(DHQS);LOC105055679(MD1);LOC105056603(At3g47520);LOC105057876(CM3);LOC105058543(At3g47520);LOC105059639(DHQS);LOC105060089(Os12g0632700)
GO:0001101	response to acid chemical	57	111	0.16163	1	LOC105033125(ILL6);LOC105033894(MSRB2);LOC105033933(SAT1);LOC105034251(COI1B);LOC105034284(GPX2);LOC105034688(TIFY9);LOC105035892(THO6);LOC105035966(SAPK10);LOC105036297(At1g27930);LOC105038009(FBPban1);LOC105038513(MLH1);LOC105038748(EER5);LOC105039147(SAP12);LOC105039544(MGD1);LOC105042470(CYCH1-1);LOC105042750(GLR3.1);LOC105043976(At1g32060);LOC105044794(CIPK14);LOC105045259(ABH1);LOC105045564…
GO:0034968	histone lysine methylation	16	28	0.166997	1	LOC105033539(VPS2.2);LOC105035129(VIP6);LOC105039111(PFP-BETA);LOC105039933(MCM7);LOC105041044(MUS1);LOC105043124(MSH1);LOC105044001(TOP2);LOC105044801(ETG1);LOC105045259(ABH1);LOC105047127(MCM4);LOC105050075(PFP-BETA);LOC105050977(OsI_36121);LOC105057225(CDC73);LOC105060234(MCM5);LOC105060289(wdhd1);LOC105061390(CYP71)
GO:0048827	phyllome development	17	30	0.168302	1	LOC105035966(SAPK10);LOC105037830(FAS2);LOC105038513(MLH1);LOC105038586(Tbl3);LOC105041156(FKBP42);LOC105041471(DOT4);LOC105046716(MSI1);LOC105047726(BRI1);LOC105048989(FBX6);LOC105054471(LFR);LOC105055939(CYP90B2);LOC105056970(ELP1);LOC105058704(ADL1);LOC105059407(rpf1);LOC105059804(MSI1);LOC105060685(SHR1);LOC105061390(CYP71)
GO:0006400	tRNA modification	5	7	0.169993	1	LOC105033260(CTU2);LOC105035695(TRM7);LOC105038551(QTRT2);LOC105054158(URM1-2);LOC105058456(qtrt1)
GO:0006722	triterpenoid metabolic process	5	7	0.169993	1	LOC105035969(FK);LOC105050120(SYT4);LOC105051274(Os05g0108800);LOC105054083(CYTB5-E);LOC105061097(At1g10030)
GO:0008033	tRNA processing	5	7	0.169993	1	LOC105033260(CTU2);LOC105035695(TRM7);LOC105038551(QTRT2);LOC105054158(URM1-2);LOC105058456(qtrt1)
GO:0016104	triterpenoid biosynthetic process	5	7	0.169993	1	LOC105035969(FK);LOC105050120(SYT4);LOC105051274(Os05g0108800);LOC105054083(CYTB5-E);LOC105061097(At1g10030)
GO:0016246	RNA interference	5	7	0.169993	1	LOC105035892(THO6);LOC105038252(FFC);LOC105051342(At1g67720);LOC105052422(MTACP1);LOC105053403(AGO10)
GO:0030422	production of siRNA involved in RNA interference	5	7	0.169993	1	LOC105035892(THO6);LOC105038252(FFC);LOC105051342(At1g67720);LOC105052422(MTACP1);LOC105053403(AGO10)
GO:0043244	regulation of protein complex disassembly	5	7	0.169993	1	LOC105033671(EIF-5A2);LOC105045292(At3g05520);LOC105046622(EIF-5A2);LOC105056124(EIF-5A2);LOC105057809(EIF-5A2)
GO:2000241	regulation of reproductive process	5	7	0.169993	1	LOC105032648(FLK);LOC105035129(VIP6);LOC105041044(MUS1);LOC105047726(BRI1);LOC105057225(CDC73)
GO:0016070	RNA metabolic process	169	346	0.174407	1	LOC105032009(ALATS);LOC105032335(EMB2247);LOC105032592(nusG);LOC105032953(VITISV_013255);LOC105033116(PES);LOC105033119(At1g72550);LOC105033210(MTACP2);LOC105033260(CTU2);LOC105033329(Dus1l);LOC105033569(dhlA);LOC105033662(PMI1);LOC105033844(NAP1);LOC105034351(OVA6);LOC105034395(RPL6);LOC105034461(HSF30);LOC105034514(--);LOC105035129(VIP6);LOC105035219(PNP1);LOC105035345(NAC083);LOC105035611(FQR1…
GO:1901700	response to oxygen-containing compound	61	120	0.178658	1	LOC105032929(PAP6);LOC105033894(MSRB2);LOC105034165(APX1);LOC105034284(GPX2);LOC105034688(TIFY9);LOC105035354(AGT1);LOC105035892(THO6);LOC105038009(FBPban1);LOC105038525(CAND1);LOC105038586(Tbl3);LOC105038880(FKBP70);LOC105039587(CNGC14);LOC105039800(XPD);LOC105039933(MCM7);LOC105042167(sti1);LOC105042470(CYCH1-1);LOC105042750(GLR3.1);LOC105043976(At1g32060);LOC105044666(APX1);LOC105045259(ABH1);…
GO:2000112	regulation of cellular macromolecule biosynthetic process	71	141	0.184235	1	LOC105032335(EMB2247);LOC105032953(VITISV_013255);LOC105033671(EIF-5A2);LOC105033726(SRP9);LOC105033844(NAP1);LOC105034514(--);LOC105035129(VIP6);LOC105035345(NAC083);LOC105035611(FQR1);LOC105035718(MED7A);LOC105037449(TWN2);LOC105038325(pyrH);LOC105039204(HOX16);LOC105039594(v1g171563);LOC105039800(XPD);LOC105040132(PHYA);LOC105040309(RCOM_0855130);LOC105041044(MUS1);LOC105041238(MED22A);LOC1050…
GO:0046916	cellular transition metal ion homeostasis	6	9	0.186131	1	LOC105032830(MTP5);LOC105035135(HCC1);LOC105044494(MTP5);LOC105045735(MTP5);LOC105049539(HMA1);MSTRG.12135(MT3A)
GO:0006213	pyrimidine nucleoside metabolic process	7	11	0.196879	1	LOC105037506(UKL2);LOC105039606(PYRB);LOC105049675(UKL2);LOC105050360(PYRB);LOC105057630(UMPS1);LOC105058967(PYRD);LOC105059138(CARA)
GO:0008283	cell proliferation	7	11	0.196879	1	LOC105035129(VIP6);LOC105050977(OsI_36121);LOC105052476(APC7);LOC105052561(CSLD5);LOC105053659(SBT1.2);LOC105056970(ELP1);LOC105058704(ADL1)
GO:0009218	pyrimidine ribonucleotide metabolic process	7	11	0.196879	1	LOC105037506(UKL2);LOC105039606(PYRB);LOC105049675(UKL2);LOC105050360(PYRB);LOC105057630(UMPS1);LOC105058967(PYRD);LOC105059138(CARA)
GO:0009220	pyrimidine ribonucleotide biosynthetic process	7	11	0.196879	1	LOC105037506(UKL2);LOC105039606(PYRB);LOC105049675(UKL2);LOC105050360(PYRB);LOC105057630(UMPS1);LOC105058967(PYRD);LOC105059138(CARA)
GO:0009408	response to heat	7	11	0.196879	1	LOC105035480(CEST);LOC105039800(XPD);LOC105044569(ERDJ3A);LOC105051058(At5g13200);LOC105056421(Ormdl3);LOC105057861(RBP47B');LOC109506350(RSI-1)
GO:0043473	pigmentation	7	11	0.196879	1	LOC105039304(PIN2);LOC105043587(MAP1A);LOC105044663(ADT2);LOC105047726(BRI1);LOC105055160(ROPGEF1);LOC105056548(ABCB19);LOC105058347(ABCB19)
GO:0043476	pigment accumulation	7	11	0.196879	1	LOC105039304(PIN2);LOC105043587(MAP1A);LOC105044663(ADT2);LOC105047726(BRI1);LOC105055160(ROPGEF1);LOC105056548(ABCB19);LOC105058347(ABCB19)
GO:0043478	pigment accumulation in response to UV light	7	11	0.196879	1	LOC105039304(PIN2);LOC105043587(MAP1A);LOC105044663(ADT2);LOC105047726(BRI1);LOC105055160(ROPGEF1);LOC105056548(ABCB19);LOC105058347(ABCB19)
GO:0043479	pigment accumulation in tissues in response to UV light	7	11	0.196879	1	LOC105039304(PIN2);LOC105043587(MAP1A);LOC105044663(ADT2);LOC105047726(BRI1);LOC105055160(ROPGEF1);LOC105056548(ABCB19);LOC105058347(ABCB19)
GO:0043480	pigment accumulation in tissues	7	11	0.196879	1	LOC105039304(PIN2);LOC105043587(MAP1A);LOC105044663(ADT2);LOC105047726(BRI1);LOC105055160(ROPGEF1);LOC105056548(ABCB19);LOC105058347(ABCB19)
GO:0046131	pyrimidine ribonucleoside metabolic process	7	11	0.196879	1	LOC105037506(UKL2);LOC105039606(PYRB);LOC105049675(UKL2);LOC105050360(PYRB);LOC105057630(UMPS1);LOC105058967(PYRD);LOC105059138(CARA)
GO:0046132	pyrimidine ribonucleoside biosynthetic process	7	11	0.196879	1	LOC105037506(UKL2);LOC105039606(PYRB);LOC105049675(UKL2);LOC105050360(PYRB);LOC105057630(UMPS1);LOC105058967(PYRD);LOC105059138(CARA)
GO:0046134	pyrimidine nucleoside biosynthetic process	7	11	0.196879	1	LOC105037506(UKL2);LOC105039606(PYRB);LOC105049675(UKL2);LOC105050360(PYRB);LOC105057630(UMPS1);LOC105058967(PYRD);LOC105059138(CARA)
GO:0006733	oxidoreduction coenzyme metabolic process	29	55	0.203545	1	LOC105032435(At1g64190);LOC105032953(VITISV_013255);LOC105034395(RPL6);LOC105035941(At4g02530);LOC105038039(NAPRT2);LOC105038832(VDE1);LOC105041129(FBA3);LOC105043976(At1g32060);LOC105044732(fabD);LOC105045726(DAPF);LOC105047467(Os09g0345700);LOC105048474(FBA3);LOC105049872(petC);LOC105050547(At3g55800);LOC105051795(Os11g0191400);LOC105053805(At1g32060);LOC105053810(pgdC);LOC105054080(Os09g052910…
GO:0009668	plastid membrane organization	27	51	0.206513	1	LOC105032953(VITISV_013255);LOC105034027(CP33);LOC105034351(OVA6);LOC105035941(At4g02530);LOC105038325(pyrH);LOC105039544(MGD1);LOC105042525(CLPP4);LOC105043024(PAO);LOC105046949(MORF9);LOC105047071(TATC);LOC105047521(CHUP1);LOC105047959(PSA3);LOC105048284(PDF1B);LOC105049404(PTAC2);LOC105052673(MORF9);LOC105052988(ALB4);LOC105053237(DHAR2);LOC105053239(DHAR2);LOC105055770(--);LOC105056579(DEGP8)…
GO:0010556	regulation of macromolecule biosynthetic process	71	142	0.206844	1	LOC105032335(EMB2247);LOC105032953(VITISV_013255);LOC105033671(EIF-5A2);LOC105033726(SRP9);LOC105033844(NAP1);LOC105034514(--);LOC105035129(VIP6);LOC105035345(NAC083);LOC105035611(FQR1);LOC105035718(MED7A);LOC105037449(TWN2);LOC105038325(pyrH);LOC105039204(HOX16);LOC105039594(v1g171563);LOC105039800(XPD);LOC105040132(PHYA);LOC105040309(RCOM_0855130);LOC105041044(MUS1);LOC105041238(MED22A);LOC1050…
GO:0043248	proteasome assembly	10	17	0.213017	1	LOC105040299(At3g52300);LOC105042727(At2g02050);LOC105044138(PIN1);LOC105047909(At3g52300);LOC105048523(--);LOC105053453(At3g12260);LOC105054469(Os02g0621700);LOC105055812(At2g20360);LOC105059141(At2g20360);LOC105060222(TBP1)
GO:0000079	regulation of cyclin-dependent protein serine/threonine kinase activity	2	2	0.214139	1	LOC105034117(CKS1);LOC105042470(CYCH1-1)
GO:0000098	sulfur amino acid catabolic process	2	2	0.214139	1	LOC105043483(MGL);LOC105053135(DCD)
GO:0000460	maturation of 5.8S rRNA	2	2	0.214139	1	LOC105033116(PES);LOC105041297(BOP1)
GO:0000741	karyogamy	2	2	0.214139	1	LOC105050113(SYCO);LOC105053331(CPSF73-II)
GO:0006085	acetyl-CoA biosynthetic process	2	2	0.214139	1	LOC105034969(Os08g0536000);LOC105061405(Os08g0536000)
GO:0006266	DNA ligation	2	2	0.214139	1	LOC105057784(LIG1);LOC105060442(LIG1)
GO:0006308	DNA catabolic process	2	2	0.214139	1	LOC105045414(ENDO1);LOC105059737(FEN1A)
GO:0006537	glutamate biosynthetic process	2	2	0.214139	1	LOC105039187(GLT1);LOC105041491(GLT1)
GO:0006561	proline biosynthetic process	2	2	0.214139	1	LOC105035622(PROC1);LOC105057638(PROC1)
GO:0007215	glutamate receptor signaling pathway	2	2	0.214139	1	LOC105042750(GLR3.1);LOC105055276(GLR3.1)
GO:0008655	pyrimidine-containing compound salvage	2	2	0.214139	1	LOC105046350(UPP);LOC105052170(UPP)
GO:0009071	serine family amino acid catabolic process	2	2	0.214139	1	LOC105053135(DCD);LOC105055010(GDH3)
GO:0009132	nucleoside diphosphate metabolic process	2	2	0.214139	1	LOC105032431(TSO2);LOC105042120(RNR2B)
GO:0009593	detection of chemical stimulus	2	2	0.214139	1	LOC105047323(CBL7);LOC105047726(BRI1)
GO:0010075	regulation of meristem growth	2	2	0.214139	1	LOC105050977(OsI_36121);LOC105061390(CYP71)
GO:0010233	phloem transport	2	2	0.214139	1	LOC105040851(VTE1);LOC105050383(HPT1)
GO:0015766	disaccharide transport	2	2	0.214139	1	LOC105055917(SUT2);LOC105058165(SUT2)
GO:0015772	oligosaccharide transport	2	2	0.214139	1	LOC105055917(SUT2);LOC105058165(SUT2)
GO:0015846	polyamine transport	2	2	0.214139	1	LOC105047868(ABCG39);LOC105053472(At3g13620)
GO:0016117	carotenoid biosynthetic process	2	2	0.214139	1	LOC105057721(LCY-E);LOC105058237(ZEP)
GO:0018195	peptidyl-arginine modification	2	2	0.214139	1	LOC105042405(At5g06550);LOC105047845(PRMT10)
GO:0018216	peptidyl-arginine methylation	2	2	0.214139	1	LOC105042405(At5g06550);LOC105047845(PRMT10)
GO:0019632	shikimate metabolic process	2	2	0.214139	1	LOC105055093(DHQS);LOC105059639(DHQS)
GO:0035266	meristem growth	2	2	0.214139	1	LOC105050977(OsI_36121);LOC105061390(CYP71)
GO:0035384	thioester biosynthetic process	2	2	0.214139	1	LOC105034969(Os08g0536000);LOC105061405(Os08g0536000)
GO:0042181	ketone biosynthetic process	2	2	0.214139	1	LOC105041933(ABC4);LOC105046456(HPT2)
GO:0043100	pyrimidine nucleobase salvage	2	2	0.214139	1	LOC105046350(UPP);LOC105052170(UPP)
GO:0043200	response to amino acid	2	2	0.214139	1	LOC105042750(GLR3.1);LOC105055276(GLR3.1)
GO:0044273	sulfur compound catabolic process	2	2	0.214139	1	LOC105043483(MGL);LOC105053135(DCD)
GO:0048284	organelle fusion	2	2	0.214139	1	LOC105050113(SYCO);LOC105053331(CPSF73-II)
GO:0048638	regulation of developmental growth	2	2	0.214139	1	LOC105050977(OsI_36121);LOC105061390(CYP71)
GO:0071616	acyl-CoA biosynthetic process	2	2	0.214139	1	LOC105034969(Os08g0536000);LOC105061405(Os08g0536000)
GO:0071900	regulation of protein serine/threonine kinase activity	2	2	0.214139	1	LOC105034117(CKS1);LOC105042470(CYCH1-1)
GO:1901663	quinone biosynthetic process	2	2	0.214139	1	LOC105041933(ABC4);LOC105046456(HPT2)
GO:1904029	regulation of cyclin-dependent protein kinase activity	2	2	0.214139	1	LOC105034117(CKS1);LOC105042470(CYCH1-1)
GO:0090567	reproductive shoot system development	21	39	0.214464	1	LOC105032648(FLK);LOC105034251(COI1B);LOC105035129(VIP6);LOC105035587(FH11);LOC105039304(PIN2);LOC105041044(MUS1);LOC105043024(PAO);LOC105043587(MAP1A);LOC105044663(ADT2);LOC105046716(MSI1);LOC105047726(BRI1);LOC105050465(MED18);LOC105053216(MSH6);LOC105054471(LFR);LOC105056548(ABCB19);LOC105057225(CDC73);LOC105058347(ABCB19);LOC105059786(ARF17);LOC105059804(MSI1);LOC105061390(CYP71);LOC105061459…
GO:0006101	citrate metabolic process	16	29	0.218471	1	LOC105038457(MMDH);LOC105039446(CIT);LOC105040616(PPC);LOC105040661(MMDH);LOC105047390(PPC16);LOC105049571(SDH2-2);LOC105050474(CIT);LOC105051802(IDH5);LOC105051958(ICL);LOC105052961(IDH1);LOC105054469(Os02g0621700);LOC105056603(At3g47520);LOC105058543(At3g47520);LOC105058702(PPC4);LOC105060089(Os12g0632700);MSTRG.948(PPC1)
GO:0006694	steroid biosynthetic process	16	29	0.218471	1	LOC105032322(At5g10820);LOC105035969(FK);LOC105037496(--);LOC105039671(SBH2);LOC105040418(Pigk);LOC105046059(AAEL007634);LOC105050120(SYT4);LOC105050843(--);LOC105051274(Os05g0108800);LOC105051431(BIO2);LOC105052826(PAGR);LOC105053641(GLCAT14A);LOC105054083(CYTB5-E);LOC105055939(CYP90B2);LOC105056574(SBH2);LOC105061097(At1g10030)
GO:0018022	peptidyl-lysine methylation	16	29	0.218471	1	LOC105033539(VPS2.2);LOC105035129(VIP6);LOC105039111(PFP-BETA);LOC105039933(MCM7);LOC105041044(MUS1);LOC105043124(MSH1);LOC105044001(TOP2);LOC105044801(ETG1);LOC105045259(ABH1);LOC105047127(MCM4);LOC105050075(PFP-BETA);LOC105050977(OsI_36121);LOC105057225(CDC73);LOC105060234(MCM5);LOC105060289(wdhd1);LOC105061390(CYP71)
GO:0072350	tricarboxylic acid metabolic process	16	29	0.218471	1	LOC105038457(MMDH);LOC105039446(CIT);LOC105040616(PPC);LOC105040661(MMDH);LOC105047390(PPC16);LOC105049571(SDH2-2);LOC105050474(CIT);LOC105051802(IDH5);LOC105051958(ICL);LOC105052961(IDH1);LOC105054469(Os02g0621700);LOC105056603(At3g47520);LOC105058543(At3g47520);LOC105058702(PPC4);LOC105060089(Os12g0632700);MSTRG.948(PPC1)
GO:0009069	serine family amino acid metabolic process	14	25	0.218585	1	LOC105034921(SHM4);LOC105035926(GDCST);LOC105036687(At3g57050);LOC105038874(SHM4);LOC105043953(SKL2);LOC105049537(PGDH1);LOC105050358(PGDH1);LOC105050383(HPT1);LOC105051242(ATPC1);LOC105053135(DCD);LOC105055010(GDH3);LOC105058131(cys12);LOC105060089(Os12g0632700);LOC105060991(PGDH1)
GO:0010243	response to organonitrogen compound	14	25	0.218585	1	LOC105033244(Os12g0580900);LOC105042750(GLR3.1);LOC105043976(At1g32060);LOC105045564(NQR);LOC105045567(NQR);LOC105046259(PHT4;1);LOC105046562(TSA1);LOC105049872(petC);LOC105050547(At3g55800);LOC105053805(At1g32060);LOC105055276(GLR3.1);LOC105055781(TRPA1);LOC105058032(Os12g0580900);LOC105060111(RGB1)
GO:0009058	biosynthetic process	441	929	0.21959	1	AG2(AG2);AGL2-3(FBP2);GPAT(ATS1);IAA1(IAA1);LOC105031990(CER3);LOC105032009(ALATS);LOC105032322(At5g10820);LOC105032335(EMB2247);LOC105032360(LOS1);LOC105032592(nusG);LOC105032606(--);LOC105032628(HOX32);LOC105032830(MTP5);LOC105032953(VITISV_013255);LOC105033088(--);LOC105033103(RPP1A);LOC105033119(At1g72550);LOC105033216(PHYC);LOC105033349(CYP98A2);LOC105033450(Os01g0970400);LOC105033461(--);LO…
GO:0006886	intracellular protein transport	72	145	0.228535	1	LOC105033244(Os12g0580900);LOC105033726(SRP9);LOC105034086(EBP1);LOC105034266(EXOSC8);LOC105034674(SRP68);LOC105035135(HCC1);LOC105035345(NAC083);LOC105036087(PRMT3);LOC105037975(SPCC1672.07);LOC105038252(FFC);LOC105038325(pyrH);LOC105038586(Tbl3);LOC105038660(frr);LOC105039896(IMPA1);LOC105042405(At5g06550);LOC105042497(TIC110);LOC105042760(YLS8);LOC105042999(Wdr3);LOC105043188(wdr70);LOC1050439…
GO:0031326	regulation of cellular biosynthetic process	72	145	0.228535	1	LOC105032335(EMB2247);LOC105032953(VITISV_013255);LOC105033671(EIF-5A2);LOC105033726(SRP9);LOC105033844(NAP1);LOC105034514(--);LOC105035129(VIP6);LOC105035345(NAC083);LOC105035611(FQR1);LOC105035718(MED7A);LOC105037449(TWN2);LOC105038325(pyrH);LOC105039204(HOX16);LOC105039594(v1g171563);LOC105039800(XPD);LOC105040132(PHYA);LOC105040309(RCOM_0855130);LOC105041044(MUS1);LOC105041238(MED22A);LOC1050…
GO:0009416	response to light stimulus	60	120	0.230984	1	LOC105032953(VITISV_013255);LOC105033216(PHYC);LOC105034086(EBP1);LOC105034165(APX1);LOC105034251(COI1B);LOC105035065(REV7);LOC105035129(VIP6);LOC105035892(THO6);LOC105036519(GH3.5);LOC105038525(CAND1);LOC105038586(Tbl3);LOC105038880(FKBP70);LOC105039304(PIN2);LOC105039671(SBH2);LOC105039800(XPD);LOC105039811(At4g35850);LOC105040132(PHYA);LOC105042167(sti1);LOC105043188(wdr70);LOC105043587(MAP1A)…
GO:0080090	regulation of primary metabolic process	97	198	0.23924	1	LOC105032335(EMB2247);LOC105032953(VITISV_013255);LOC105033671(EIF-5A2);LOC105033726(SRP9);LOC105033844(NAP1);LOC105034117(CKS1);LOC105034514(--);LOC105035129(VIP6);LOC105035345(NAC083);LOC105035611(FQR1);LOC105035718(MED7A);LOC105037449(TWN2);LOC105038325(pyrH);LOC105038513(MLH1);LOC105038832(VDE1);LOC105039176(PBL28);LOC105039204(HOX16);LOC105039594(v1g171563);LOC105039800(XPD);LOC105040132(PHY…
GO:0042221	response to chemical	166	344	0.239793	1	IAA1(IAA1);LOC105032830(MTP5);LOC105032929(PAP6);LOC105033125(ILL6);LOC105033210(MTACP2);LOC105033244(Os12g0580900);LOC105033894(MSRB2);LOC105033933(SAT1);LOC105034107(S6PDH);LOC105034165(APX1);LOC105034251(COI1B);LOC105034284(GPX2);LOC105034688(TIFY9);LOC105035109(TCHQD);LOC105035129(VIP6);LOC105035345(NAC083);LOC105035354(AGT1);LOC105035573(MSBP2);LOC105035892(THO6);LOC105035966(SAPK10);LOC1050…
GO:0019637	organophosphate metabolic process	129	266	0.247287	1	GPAT(ATS1);LOC105032431(TSO2);LOC105032435(At1g64190);LOC105032606(--);LOC105032830(MTP5);LOC105032953(VITISV_013255);LOC105032996(INPS1);LOC105034086(EBP1);LOC105034117(CKS1);LOC105034192(BDG3);LOC105034395(RPL6);LOC105035151(PLSC);LOC105035186(LPXD2);LOC105035455(Os04g0629500);LOC105035941(At4g02530);LOC105036736(FPV151);LOC105037506(UKL2);LOC105037686(GLPK);LOC105037890(PLDDELTA);LOC105037975(…
GO:0048608	reproductive structure development	27	52	0.247653	1	LOC105032648(FLK);LOC105034251(COI1B);LOC105035129(VIP6);LOC105035587(FH11);LOC105038513(MLH1);LOC105038586(Tbl3);LOC105039304(PIN2);LOC105041044(MUS1);LOC105043024(PAO);LOC105043587(MAP1A);LOC105044663(ADT2);LOC105046716(MSI1);LOC105047726(BRI1);LOC105048310(VIP5);LOC105050465(MED18);LOC105053216(MSH6);LOC105054471(LFR);LOC105056548(ABCB19);LOC105057225(CDC73);LOC105058347(ABCB19);LOC105058704(A…
GO:0061458	reproductive system development	27	52	0.247653	1	LOC105032648(FLK);LOC105034251(COI1B);LOC105035129(VIP6);LOC105035587(FH11);LOC105038513(MLH1);LOC105038586(Tbl3);LOC105039304(PIN2);LOC105041044(MUS1);LOC105043024(PAO);LOC105043587(MAP1A);LOC105044663(ADT2);LOC105046716(MSI1);LOC105047726(BRI1);LOC105048310(VIP5);LOC105050465(MED18);LOC105053216(MSH6);LOC105054471(LFR);LOC105056548(ABCB19);LOC105057225(CDC73);LOC105058347(ABCB19);LOC105058704(A…
GO:0044249	cellular biosynthetic process	408	861	0.24786	1	AG2(AG2);AGL2-3(FBP2);GPAT(ATS1);IAA1(IAA1);LOC105032009(ALATS);LOC105032335(EMB2247);LOC105032360(LOS1);LOC105032592(nusG);LOC105032606(--);LOC105032628(HOX32);LOC105032953(VITISV_013255);LOC105033103(RPP1A);LOC105033119(At1g72550);LOC105033216(PHYC);LOC105033349(CYP98A2);LOC105033450(Os01g0970400);LOC105033461(--);LOC105033671(EIF-5A2);LOC105033726(SRP9);LOC105033844(NAP1);LOC105033883(RPP2B);L…
GO:0090407	organophosphate biosynthetic process	62	125	0.253267	1	LOC105032606(--);LOC105032830(MTP5);LOC105034086(EBP1);LOC105034117(CKS1);LOC105034192(BDG3);LOC105035186(LPXD2);LOC105035455(Os04g0629500);LOC105036736(FPV151);LOC105037506(UKL2);LOC105037975(SPCC1672.07);LOC105038039(NAPRT2);LOC105039606(PYRB);LOC105039663(Os04g0656100);LOC105039811(At4g35850);LOC105039909(PUR5);LOC105040299(At3g52300);LOC105040545(PURKE);LOC105040851(VTE1);LOC105042108(PYD1);L…
GO:0008219	cell death	24	46	0.255172	1	LOC105033244(Os12g0580900);LOC105035345(NAC083);LOC105042120(RNR2B);LOC105043976(At1g32060);LOC105045104(ALA1);LOC105045564(NQR);LOC105045567(NQR);LOC105046259(PHT4;1);LOC105046562(TSA1);LOC105046703(CAT1);LOC105047726(BRI1);LOC105049872(petC);LOC105050113(SYCO);LOC105050547(At3g55800);LOC105053805(At1g32060);LOC105055144(PLDDELTA);LOC105055781(TRPA1);LOC105056855(OM64);LOC105057542(PLDZETA1);LOC…
GO:0071229	cellular response to acid chemical	24	46	0.255172	1	LOC105034688(TIFY9);LOC105035892(THO6);LOC105043976(At1g32060);LOC105045564(NQR);LOC105045567(NQR);LOC105046259(PHT4;1);LOC105046562(TSA1);LOC105049872(petC);LOC105050352(HK1);LOC105050547(At3g55800);LOC105051828(ZHD1);LOC105051963(WRKY76);LOC105053805(At1g32060);LOC105055144(PLDDELTA);LOC105055497(TSJT1);LOC105055781(TRPA1);LOC105056955(GGB);LOC105056970(ELP1);LOC105057189(CIPK18);LOC105057542(P…
GO:0006144	purine nucleobase metabolic process	3	4	0.258796	1	LOC105037976(APT2);LOC105043607(APT3);LOC105054024(APT3)
GO:0009113	purine nucleobase biosynthetic process	3	4	0.258796	1	LOC105037976(APT2);LOC105043607(APT3);LOC105054024(APT3)
GO:0009683	indoleacetic acid metabolic process	3	4	0.258796	1	LOC105035573(MSBP2);LOC105046562(TSA1);LOC105055781(TRPA1)
GO:0009690	cytokinin metabolic process	3	4	0.258796	1	LOC105032022(RECA);LOC105053404(CKX5);LOC109506411(LOG7)
GO:0009692	ethylene metabolic process	3	4	0.258796	1	LOC105039986(NIN1);LOC105053135(DCD);LOC105059779(NIN1)
GO:0009733	response to auxin	3	4	0.258796	1	LOC105039304(PIN2);LOC105056548(ABCB19);LOC105058347(ABCB19)
GO:0009734	auxin-activated signaling pathway	3	4	0.258796	1	LOC105039304(PIN2);LOC105056548(ABCB19);LOC105058347(ABCB19)
GO:0009765	photosynthesis, light harvesting	3	4	0.258796	1	LOC105056579(DEGP8);LOC105058244(LHCA5);LOC105059943(DEGP2)
GO:0010928	regulation of auxin mediated signaling pathway	3	4	0.258796	1	LOC105039304(PIN2);LOC105056548(ABCB19);LOC105058347(ABCB19)
GO:0016485	protein processing	3	4	0.258796	1	LOC105032884(SPPA);LOC105043320(FACE1);LOC105054204(FACE1)
GO:0030148	sphingolipid biosynthetic process	3	4	0.258796	1	LOC105039671(SBH2);LOC105040418(Pigk);LOC105056574(SBH2)
GO:0031124	mRNA 3'-end processing	3	4	0.258796	1	LOC105047695(CFIS1);LOC105054825(CFIS2);LOC105059021(CFIS2)
GO:0043096	purine nucleobase salvage	3	4	0.258796	1	LOC105037976(APT2);LOC105043607(APT3);LOC105054024(APT3)
GO:0043449	cellular alkene metabolic process	3	4	0.258796	1	LOC105039986(NIN1);LOC105053135(DCD);LOC105059779(NIN1)
GO:0051604	protein maturation	3	4	0.258796	1	LOC105032884(SPPA);LOC105043320(FACE1);LOC105054204(FACE1)
GO:0071365	cellular response to auxin stimulus	3	4	0.258796	1	LOC105039304(PIN2);LOC105056548(ABCB19);LOC105058347(ABCB19)
GO:1900673	olefin metabolic process	3	4	0.258796	1	LOC105039986(NIN1);LOC105053135(DCD);LOC105059779(NIN1)
GO:0051276	chromosome organization	57	115	0.26714	1	LOC105032874(ROA2);LOC105033298(MSI4);LOC105033504(ARP7);LOC105033525(ATXR2);LOC105033539(VPS2.2);LOC105034140(SlH4);LOC105035129(VIP6);LOC105037830(FAS2);LOC105038192(RAD5A);LOC105038513(MLH1);LOC105038676(MAD2);LOC105039111(PFP-BETA);LOC105039262(SlH4);LOC105039800(XPD);LOC105039811(At4g35850);LOC105039933(MCM7);LOC105040883(Os05g0235800);LOC105041044(MUS1);LOC105041761(RRP41L);LOC105042383(GRW…
GO:0034613	cellular protein localization	76	155	0.268448	1	LOC105033244(Os12g0580900);LOC105033726(SRP9);LOC105034086(EBP1);LOC105034266(EXOSC8);LOC105034674(SRP68);LOC105035135(HCC1);LOC105035345(NAC083);LOC105036087(PRMT3);LOC105037975(SPCC1672.07);LOC105038252(FFC);LOC105038325(pyrH);LOC105038586(Tbl3);LOC105038660(frr);LOC105038842(ERD2);LOC105039896(IMPA1);LOC105042405(At5g06550);LOC105042497(TIC110);LOC105042760(YLS8);LOC105042999(Wdr3);LOC10504318…
GO:0070727	cellular macromolecule localization	76	155	0.268448	1	LOC105033244(Os12g0580900);LOC105033726(SRP9);LOC105034086(EBP1);LOC105034266(EXOSC8);LOC105034674(SRP68);LOC105035135(HCC1);LOC105035345(NAC083);LOC105036087(PRMT3);LOC105037975(SPCC1672.07);LOC105038252(FFC);LOC105038325(pyrH);LOC105038586(Tbl3);LOC105038660(frr);LOC105038842(ERD2);LOC105039896(IMPA1);LOC105042405(At5g06550);LOC105042497(TIC110);LOC105042760(YLS8);LOC105042999(Wdr3);LOC10504318…
GO:0022402	cell cycle process	34	67	0.268862	1	LOC105032008(MPS1);LOC105032022(RECA);LOC105033539(VPS2.2);LOC105034117(CKS1);LOC105034523(RABA2A);LOC105035129(VIP6);LOC105036056(UBC9);LOC105038513(MLH1);LOC105038676(MAD2);LOC105040099(APC4);LOC105040759(At3g61590);LOC105041044(MUS1);LOC105042470(CYCH1-1);LOC105044001(TOP2);LOC105044362(PCMP-E1);LOC105044801(ETG1);LOC105045259(ABH1);LOC105046481(COP10);LOC105046716(MSI1);LOC105047062(MAP65-3);…
GO:0046165	alcohol biosynthetic process	18	34	0.270667	1	LOC105032322(At5g10820);LOC105032830(MTP5);LOC105034192(BDG3);LOC105035969(FK);LOC105038660(frr);LOC105040851(VTE1);LOC105042381(SS2);LOC105044494(MTP5);LOC105044829(NMT1);LOC105044847(NMT1);LOC105045735(MTP5);LOC105046059(AAEL007634);LOC105051431(BIO2);LOC105052826(PAGR);LOC105053641(GLCAT14A);LOC105055939(CYP90B2);LOC105058237(ZEP);LOC105061324(ACBP3)
GO:0009889	regulation of biosynthetic process	75	153	0.271208	1	LOC105032335(EMB2247);LOC105032953(VITISV_013255);LOC105033671(EIF-5A2);LOC105033726(SRP9);LOC105033844(NAP1);LOC105034514(--);LOC105035129(VIP6);LOC105035345(NAC083);LOC105035611(FQR1);LOC105035639(ANR);LOC105035718(MED7A);LOC105037449(TWN2);LOC105038325(pyrH);LOC105039204(HOX16);LOC105039594(v1g171563);LOC105039800(XPD);LOC105040132(PHYA);LOC105040309(RCOM_0855130);LOC105041044(MUS1);LOC1050412…
GO:0006955	immune response	17	32	0.27325	1	LOC105035941(At4g02530);LOC105036519(GH3.5);LOC105043976(At1g32060);LOC105046562(TSA1);LOC105047433(STT3A);LOC105047558(GH3.5);LOC105048097(PUB17);LOC105049872(petC);LOC105050547(At3g55800);LOC105051342(At1g67720);LOC105052040(TDP1);LOC105053403(AGO10);LOC105053805(At1g32060);LOC105055781(TRPA1);LOC105059058(SCPL51);LOC105061571(AAC3);MSTRG.1731(AAC3)
GO:0008202	steroid metabolic process	17	32	0.27325	1	LOC105032322(At5g10820);LOC105035969(FK);LOC105037496(--);LOC105039671(SBH2);LOC105040418(Pigk);LOC105046059(AAEL007634);LOC105050120(SYT4);LOC105050843(--);LOC105051274(Os05g0108800);LOC105051431(BIO2);LOC105052826(PAGR);LOC105053641(GLCAT14A);LOC105054083(CYTB5-E);LOC105055939(CYP90B2);LOC105056574(SBH2);LOC105056704(3BETAHSD/D2);LOC105061097(At1g10030)
GO:0045087	innate immune response	17	32	0.27325	1	LOC105035941(At4g02530);LOC105036519(GH3.5);LOC105043976(At1g32060);LOC105046562(TSA1);LOC105047433(STT3A);LOC105047558(GH3.5);LOC105048097(PUB17);LOC105049872(petC);LOC105050547(At3g55800);LOC105051342(At1g67720);LOC105052040(TDP1);LOC105053403(AGO10);LOC105053805(At1g32060);LOC105055781(TRPA1);LOC105059058(SCPL51);LOC105061571(AAC3);MSTRG.1731(AAC3)
GO:0006979	response to oxidative stress	16	30	0.275808	1	LOC105032929(PAP6);LOC105033894(MSRB2);LOC105034165(APX1);LOC105034284(GPX2);LOC105035480(CEST);LOC105038880(FKBP70);LOC105039800(XPD);LOC105042167(sti1);LOC105044666(APX1);LOC105048453(F10B5.2);LOC105049549(CLPB3);LOC105050352(HK1);LOC105051432(GPX3);LOC105055586(KLCR2);LOC105057864(MSRB5);LOC105057869(MSRB5)
GO:0006415	translational termination	4	6	0.276728	1	LOC105033671(EIF-5A2);LOC105046622(EIF-5A2);LOC105056124(EIF-5A2);LOC105057809(EIF-5A2)
GO:0006449	regulation of translational termination	4	6	0.276728	1	LOC105033671(EIF-5A2);LOC105046622(EIF-5A2);LOC105056124(EIF-5A2);LOC105057809(EIF-5A2)
GO:0006563	L-serine metabolic process	4	6	0.276728	1	LOC105049537(PGDH1);LOC105050358(PGDH1);LOC105058131(cys12);LOC105060991(PGDH1)
GO:0009909	regulation of flower development	4	6	0.276728	1	LOC105032648(FLK);LOC105035129(VIP6);LOC105047726(BRI1);LOC105057225(CDC73)
GO:0019827	stem cell population maintenance	4	6	0.276728	1	LOC105032009(ALATS);LOC105042460(NSN1);LOC105053403(AGO10);LOC105061390(CYP71)
GO:0042430	indole-containing compound metabolic process	4	6	0.276728	1	LOC105035573(MSBP2);LOC105044428(PCR8);LOC105046562(TSA1);LOC105055781(TRPA1)
GO:0044743	intracellular protein transmembrane import	4	6	0.276728	1	LOC105042497(TIC110);LOC105045882(TIC56);LOC105056910(TOC75-3);LOC105060994(TIC21)
GO:0048831	regulation of shoot system development	4	6	0.276728	1	LOC105032648(FLK);LOC105035129(VIP6);LOC105047726(BRI1);LOC105057225(CDC73)
GO:0061687	detoxification of inorganic compound	4	6	0.276728	1	LOC105039925(LPD2);LOC105040020(LPD1);LOC105055818(GRC2);LOC105059764(LPD)
GO:0098727	maintenance of cell number	4	6	0.276728	1	LOC105032009(ALATS);LOC105042460(NSN1);LOC105053403(AGO10);LOC105061390(CYP71)
GO:0098754	detoxification	4	6	0.276728	1	LOC105039925(LPD2);LOC105040020(LPD1);LOC105055818(GRC2);LOC105059764(LPD)
GO:0035966	response to topologically incorrect protein	14	26	0.280771	1	LOC105036056(UBC9);LOC105038676(MAD2);LOC105040299(At3g52300);LOC105042727(At2g02050);LOC105044138(PIN1);LOC105046481(COP10);LOC105047909(At3g52300);LOC105048523(--);LOC105052476(APC7);LOC105053453(At3g12260);LOC105054469(Os02g0621700);LOC105055812(At2g20360);LOC105059141(At2g20360);LOC105060222(TBP1)
GO:0051726	regulation of cell cycle	14	26	0.280771	1	LOC105034117(CKS1);LOC105038513(MLH1);LOC105038586(Tbl3);LOC105040759(At3g61590);LOC105041044(MUS1);LOC105042470(CYCH1-1);LOC105046716(MSI1);LOC105052476(APC7);LOC105059407(rpf1);LOC105059804(MSI1);LOC105060234(MCM5);LOC105060289(wdhd1);LOC105060973(CSN4);LOC114913052(At1g67690)
GO:0009620	response to fungus	13	24	0.283123	1	LOC105034251(COI1B);LOC105036044(PDF2.2);LOC105043976(At1g32060);LOC105045564(NQR);LOC105045567(NQR);LOC105046259(PHT4;1);LOC105046562(TSA1);LOC105049872(petC);LOC105050547(At3g55800);LOC105053805(At1g32060);LOC105055781(TRPA1);LOC105057542(PLDZETA1);LOC105060111(RGB1)
GO:0010038	response to metal ion	13	24	0.283123	1	LOC105032830(MTP5);LOC105034107(S6PDH);LOC105044138(PIN1);LOC105044494(MTP5);LOC105044527(STAR2);LOC105045564(NQR);LOC105045567(NQR);LOC105045735(MTP5);LOC105053453(At3g12260);LOC105055859(IAA16);LOC105059030(TUBB2);LOC105060955(CLT2);MSTRG.12135(MT3A)
GO:0003333	amino acid transmembrane transport	5	8	0.285215	1	LOC105037564(CAT8);LOC105040630(CAT5);LOC105040631(CAT5);LOC105040797(BAC2);LOC105046703(CAT1)
GO:0006816	calcium ion transport	5	8	0.285215	1	LOC105035239(GLR3.7);LOC105042750(GLR3.1);LOC105047346(TPC1);LOC105049539(HMA1);LOC105055276(GLR3.1)
GO:0007346	regulation of mitotic cell cycle	5	8	0.285215	1	LOC105040759(At3g61590);LOC105046716(MSI1);LOC105059804(MSI1);LOC105060234(MCM5);LOC105060973(CSN4)
GO:0015807	L-amino acid transport	5	8	0.285215	1	LOC105037564(CAT8);LOC105040630(CAT5);LOC105040631(CAT5);LOC105040797(BAC2);LOC105046703(CAT1)
GO:0043090	amino acid import	5	8	0.285215	1	LOC105037564(CAT8);LOC105040630(CAT5);LOC105040631(CAT5);LOC105040797(BAC2);LOC105046703(CAT1)
GO:0043092	L-amino acid import	5	8	0.285215	1	LOC105037564(CAT8);LOC105040630(CAT5);LOC105040631(CAT5);LOC105040797(BAC2);LOC105046703(CAT1)
GO:0043101	purine-containing compound salvage	5	8	0.285215	1	LOC105037976(APT2);LOC105043607(APT3);LOC105044315(ADK2);LOC105054024(APT3);LOC105054498(ADK2)
GO:0098656	anion transmembrane transport	5	8	0.285215	1	LOC105037564(CAT8);LOC105040630(CAT5);LOC105040631(CAT5);LOC105040797(BAC2);LOC105046703(CAT1)
GO:1903825	organic acid transmembrane transport	5	8	0.285215	1	LOC105037564(CAT8);LOC105040630(CAT5);LOC105040631(CAT5);LOC105040797(BAC2);LOC105046703(CAT1)
GO:0000302	response to reactive oxygen species	12	22	0.285336	1	LOC105032929(PAP6);LOC105034165(APX1);LOC105034284(GPX2);LOC105038880(FKBP70);LOC105039800(XPD);LOC105042167(sti1);LOC105044666(APX1);LOC105048453(F10B5.2);LOC105049549(CLPB3);LOC105050352(HK1);LOC105051432(GPX3);LOC105055586(KLCR2)
GO:0006310	DNA recombination	11	20	0.287349	1	LOC105038192(RAD5A);LOC105038513(MLH1);LOC105039800(XPD);LOC105041044(MUS1);LOC105043124(MSH1);LOC105044387(RH17);LOC105044801(ETG1);LOC105048087(HEI10);LOC105052561(CSLD5);LOC105054471(LFR);LOC105061390(CYP71)
GO:0044036	cell wall macromolecule metabolic process	11	20	0.287349	1	LOC105039176(PBL28);LOC105040436(LYK3);LOC105040785(Trappc1);LOC105043459(NAC073);LOC105047685(Os05g0539400);LOC105048257(Trappc1);LOC105051391(RCOM_1506700);LOC105051873(NAC037);LOC105052476(APC7);LOC105056075(COBL4);LOC109506228(EP3)
GO:0006575	cellular modified amino acid metabolic process	10	18	0.289078	1	LOC105035196(GLX2-4);LOC105037094(At2g24580);LOC105045281(RALFL33);LOC105052500(FOLD2);LOC105052506(RALF);LOC105053130(THFS);LOC105053917(GDH2);LOC105055076(FOLD4);LOC105057066(MitHPPK/DHPS);LOC105059628(FOLD4)
GO:0009308	amine metabolic process	10	18	0.289078	1	LOC105032022(RECA);LOC105034552(FAAH);LOC105045281(RALFL33);LOC105046562(TSA1);LOC105046721(HDH);LOC105052506(RALF);LOC105053404(CKX5);LOC105053917(GDH2);LOC105055781(TRPA1);LOC109506411(LOG7)
GO:0006222	UMP biosynthetic process	6	10	0.28927	1	LOC105039606(PYRB);LOC105049675(UKL2);LOC105050360(PYRB);LOC105057630(UMPS1);LOC105058967(PYRD);LOC105059138(CARA)
GO:0006364	rRNA processing	6	10	0.28927	1	LOC105033116(PES);LOC105039142(rsmG);LOC105041297(BOP1);LOC105048454(spb1);LOC105048923(pc1998);LOC105050640(DIM1A)
GO:0009814	defense response, incompatible interaction	6	10	0.28927	1	LOC105046562(TSA1);LOC105047433(STT3A);LOC105055781(TRPA1);LOC105059058(SCPL51);LOC105061571(AAC3);MSTRG.1731(AAC3)
GO:0046049	UMP metabolic process	6	10	0.28927	1	LOC105039606(PYRB);LOC105049675(UKL2);LOC105050360(PYRB);LOC105057630(UMPS1);LOC105058967(PYRD);LOC105059138(CARA)
GO:0009072	aromatic amino acid family metabolic process	9	16	0.290397	1	LOC105036035(ADT6);LOC105037948(AAT);LOC105038203(ADT6);LOC105044663(ADT2);LOC105046562(TSA1);LOC105052665(OCT4);LOC105053917(GDH2);LOC105055781(TRPA1);LOC105056797(PA1024)
GO:0048588	developmental cell growth	9	16	0.290397	1	LOC105039292(Os05g0587100);LOC105045281(RALFL33);LOC105045688(SPL11);LOC105047726(BRI1);LOC105047770(AKT1);LOC105052506(RALF);LOC105055160(ROPGEF1);LOC105056548(ABCB19);LOC105058347(ABCB19)
GO:1901607	alpha-amino acid biosynthetic process	9	16	0.290397	1	LOC105035622(PROC1);LOC105036687(At3g57050);LOC105039187(GLT1);LOC105041491(GLT1);LOC105043353(DHPS1);LOC105045726(DAPF);LOC105054181(DHDPS2);LOC105057393(At5g10920);LOC105057638(PROC1)
GO:0044271	cellular nitrogen compound biosynthetic process	174	364	0.290589	1	GPAT(ATS1);LOC105032009(ALATS);LOC105032335(EMB2247);LOC105032953(VITISV_013255);LOC105033119(At1g72550);LOC105033450(Os01g0970400);LOC105033671(EIF-5A2);LOC105033726(SRP9);LOC105033844(NAP1);LOC105034086(EBP1);LOC105034351(OVA6);LOC105034395(RPL6);LOC105034461(HSF30);LOC105034514(--);LOC105035129(VIP6);LOC105035345(NAC083);LOC105035611(FQR1);LOC105035695(TRM7);LOC105035718(MED7A);LOC105035941(At…
GO:0000725	recombinational repair	7	12	0.290911	1	LOC105038192(RAD5A);LOC105038513(MLH1);LOC105039800(XPD);LOC105041044(MUS1);LOC105043124(MSH1);LOC105044801(ETG1);LOC105052561(CSLD5)
GO:0006576	cellular biogenic amine metabolic process	7	12	0.290911	1	LOC105034552(FAAH);LOC105045281(RALFL33);LOC105046562(TSA1);LOC105046721(HDH);LOC105052506(RALF);LOC105053917(GDH2);LOC105055781(TRPA1)
GO:0006875	cellular metal ion homeostasis	7	12	0.290911	1	LOC105032830(MTP5);LOC105035135(HCC1);LOC105044494(MTP5);LOC105045735(MTP5);LOC105047323(CBL7);LOC105049539(HMA1);MSTRG.12135(MT3A)
GO:0016129	phytosteroid biosynthetic process	7	12	0.290911	1	LOC105032322(At5g10820);LOC105035969(FK);LOC105046059(AAEL007634);LOC105051431(BIO2);LOC105052826(PAGR);LOC105053641(GLCAT14A);LOC105055939(CYP90B2)
GO:0090501	RNA phosphodiester bond hydrolysis	7	12	0.290911	1	LOC105035219(PNP1);LOC105043577(EMB1687);LOC105044916(ufd1);LOC105045414(ENDO1);LOC105045501(RNC1);LOC105052111(At2g25100);LOC105056302(STY13)
GO:0016441	posttranscriptional gene silencing	8	14	0.291111	1	LOC105033210(MTACP2);LOC105035892(THO6);LOC105038252(FFC);LOC105041044(MUS1);LOC105051342(At1g67720);LOC105052422(MTACP1);LOC105053403(AGO10);LOC105061459(SPY)
GO:0035194	posttranscriptional gene silencing by RNA	8	14	0.291111	1	LOC105033210(MTACP2);LOC105035892(THO6);LOC105038252(FFC);LOC105041044(MUS1);LOC105051342(At1g67720);LOC105052422(MTACP1);LOC105053403(AGO10);LOC105061459(SPY)
GO:0019362	pyridine nucleotide metabolic process	26	51	0.295503	1	LOC105032435(At1g64190);LOC105032953(VITISV_013255);LOC105034395(RPL6);LOC105035941(At4g02530);LOC105038039(NAPRT2);LOC105041129(FBA3);LOC105043976(At1g32060);LOC105047467(Os09g0345700);LOC105048474(FBA3);LOC105049872(petC);LOC105050547(At3g55800);LOC105051795(Os11g0191400);LOC105053805(At1g32060);LOC105053810(pgdC);LOC105054080(Os09g0529100);LOC105054280(PGMP);LOC105054630(At4g27700);LOC10505577…
GO:0046496	nicotinamide nucleotide metabolic process	26	51	0.295503	1	LOC105032435(At1g64190);LOC105032953(VITISV_013255);LOC105034395(RPL6);LOC105035941(At4g02530);LOC105038039(NAPRT2);LOC105041129(FBA3);LOC105043976(At1g32060);LOC105047467(Os09g0345700);LOC105048474(FBA3);LOC105049872(petC);LOC105050547(At3g55800);LOC105051795(Os11g0191400);LOC105053805(At1g32060);LOC105053810(pgdC);LOC105054080(Os09g0529100);LOC105054280(PGMP);LOC105054630(At4g27700);LOC10505577…
GO:0009259	ribonucleotide metabolic process	24	47	0.302972	1	LOC105037506(UKL2);LOC105039606(PYRB);LOC105039663(Os04g0656100);LOC105039909(PUR5);LOC105040299(At3g52300);LOC105040545(PURKE);LOC105043039(NDK4);LOC105044315(ADK2);LOC105044580(AMPD);LOC105044982(purB);LOC105047318(--);LOC105047909(At3g52300);LOC105049675(UKL2);LOC105050360(PYRB);LOC105050384(Os04g0656100);LOC105050809(Os04g0656100);LOC105051242(ATPC1);LOC105054498(ADK2);LOC105054864(guaA);LOC1…
GO:0019693	ribose phosphate metabolic process	24	47	0.302972	1	LOC105037506(UKL2);LOC105039606(PYRB);LOC105039663(Os04g0656100);LOC105039909(PUR5);LOC105040299(At3g52300);LOC105040545(PURKE);LOC105043039(NDK4);LOC105044315(ADK2);LOC105044580(AMPD);LOC105044982(purB);LOC105047318(--);LOC105047909(At3g52300);LOC105049675(UKL2);LOC105050360(PYRB);LOC105050384(Os04g0656100);LOC105050809(Os04g0656100);LOC105051242(ATPC1);LOC105054498(ADK2);LOC105054864(guaA);LOC1…
GO:1901576	organic substance biosynthetic process	403	855	0.303286	1	AG2(AG2);AGL2-3(FBP2);GPAT(ATS1);IAA1(IAA1);LOC105032009(ALATS);LOC105032322(At5g10820);LOC105032335(EMB2247);LOC105032360(LOS1);LOC105032592(nusG);LOC105032606(--);LOC105032628(HOX32);LOC105032830(MTP5);LOC105032953(VITISV_013255);LOC105033103(RPP1A);LOC105033119(At1g72550);LOC105033216(PHYC);LOC105033349(CYP98A2);LOC105033450(Os01g0970400);LOC105033461(--);LOC105033671(EIF-5A2);LOC105033726(SRP…
GO:0006739	NADP metabolic process	23	45	0.306853	1	LOC105032435(At1g64190);LOC105032953(VITISV_013255);LOC105034395(RPL6);LOC105035941(At4g02530);LOC105041129(FBA3);LOC105043976(At1g32060);LOC105047467(Os09g0345700);LOC105048474(FBA3);LOC105049872(petC);LOC105050547(At3g55800);LOC105053805(At1g32060);LOC105053810(pgdC);LOC105054080(Os09g0529100);LOC105054280(PGMP);LOC105054630(At4g27700);LOC105055770(--);LOC105057592(Os01g0957000);LOC105057722(XY…
GO:0009617	response to bacterium	23	45	0.306853	1	LOC105032541(AG118);LOC105032929(PAP6);LOC105034251(COI1B);LOC105034552(FAAH);LOC105035573(MSBP2);LOC105035941(At4g02530);LOC105035966(SAPK10);LOC105037686(GLPK);LOC105039061(GLPK);LOC105043024(PAO);LOC105045564(NQR);LOC105045567(NQR);LOC105045688(SPL11);LOC105046259(PHT4;1);LOC105046562(TSA1);LOC105047726(BRI1);LOC105048968(PBS1);LOC105049067(FLS2);LOC105054280(PGMP);LOC105055781(TRPA1);LOC10505…
GO:0000003	reproduction	96	199	0.31029	1	AHP1(AHL10);LOC105031990(CER3);LOC105032008(MPS1);LOC105032541(AG118);LOC105032606(--);LOC105032648(FLK);LOC105032709(EXPB16);LOC105033844(NAP1);LOC105034027(CP33);LOC105034251(COI1B);LOC105034351(OVA6);LOC105035129(VIP6);LOC105035587(FH11);LOC105035892(THO6);LOC105035926(GDCST);LOC105036056(UBC9);LOC105036186(Os01g0970400);LOC105037948(AAT);LOC105038325(pyrH);LOC105038513(MLH1);LOC105038525(CAND…
GO:0009628	response to abiotic stimulus	126	263	0.314895	1	LOC105032009(ALATS);LOC105032259(WRKY57);LOC105032953(VITISV_013255);LOC105033216(PHYC);LOC105033328(CCT7);LOC105033894(MSRB2);LOC105034086(EBP1);LOC105034165(APX1);LOC105034251(COI1B);LOC105034284(GPX2);LOC105034461(HSF30);LOC105035065(REV7);LOC105035129(VIP6);LOC105035354(AGT1);LOC105035480(CEST);LOC105035892(THO6);LOC105035966(SAPK10);LOC105036519(GH3.5);LOC105037686(GLPK);LOC105038199(CSLA9);…
GO:0022414	reproductive process	94	195	0.316298	1	AHP1(AHL10);LOC105031990(CER3);LOC105032008(MPS1);LOC105032541(AG118);LOC105032606(--);LOC105032648(FLK);LOC105033844(NAP1);LOC105034027(CP33);LOC105034251(COI1B);LOC105034351(OVA6);LOC105035129(VIP6);LOC105035587(FH11);LOC105035892(THO6);LOC105035926(GDCST);LOC105036056(UBC9);LOC105036186(Os01g0970400);LOC105037948(AAT);LOC105038325(pyrH);LOC105038513(MLH1);LOC105038525(CAND1);LOC105038586(Tbl3)…
GO:1901701	cellular response to oxygen-containing compound	32	64	0.316874	1	LOC105034688(TIFY9);LOC105035892(THO6);LOC105038525(CAND1);LOC105038586(Tbl3);LOC105039933(MCM7);LOC105043976(At1g32060);LOC105045259(ABH1);LOC105045564(NQR);LOC105045567(NQR);LOC105046259(PHT4;1);LOC105046562(TSA1);LOC105049872(petC);LOC105050352(HK1);LOC105050547(At3g55800);LOC105051765(PCMP-E76);LOC105051828(ZHD1);LOC105051963(WRKY76);LOC105053805(At1g32060);LOC105055144(PLDDELTA);LOC105055497…
GO:0044802	single-organism membrane organization	31	62	0.320986	1	LOC105032953(VITISV_013255);LOC105033726(SRP9);LOC105034027(CP33);LOC105034351(OVA6);LOC105034674(SRP68);LOC105035941(At4g02530);LOC105038252(FFC);LOC105038325(pyrH);LOC105039544(MGD1);LOC105042525(CLPP4);LOC105043024(PAO);LOC105046949(MORF9);LOC105047071(TATC);LOC105047521(CHUP1);LOC105047959(PSA3);LOC105048284(PDF1B);LOC105049404(PTAC2);LOC105050113(SYCO);LOC105052673(MORF9);LOC105052988(ALB4);…
GO:0048509	regulation of meristem development	18	35	0.328008	1	LOC105035926(GDCST);LOC105039986(NIN1);LOC105042525(CLPP4);LOC105044054(SBT1.6);LOC105045823(IDD2);LOC105045882(TIC56);LOC105045988(IRK);LOC105050080(At2g01630);LOC105050465(MED18);LOC105050977(OsI_36121);LOC105051431(BIO2);LOC105053403(AGO10);LOC105055160(ROPGEF1);LOC105056778(PER17);LOC105059779(NIN1);LOC105059943(DEGP2);LOC105060160(PGR3);LOC105061390(CYP71)
GO:0006952	defense response	37	75	0.33738	1	LOC105031930(SOBIR1);LOC105033244(Os12g0580900);LOC105033249(P4H9);LOC105034251(COI1B);LOC105035941(At4g02530);LOC105036519(GH3.5);LOC105040851(VTE1);LOC105042750(GLR3.1);LOC105043024(PAO);LOC105043976(At1g32060);LOC105045564(NQR);LOC105045567(NQR);LOC105046259(PHT4;1);LOC105046562(TSA1);LOC105047433(STT3A);LOC105047558(GH3.5);LOC105048097(PUB17);LOC105048968(PBS1);LOC105049872(petC);LOC105050383…
GO:0072524	pyridine-containing compound metabolic process	27	54	0.338612	1	LOC105032435(At1g64190);LOC105032953(VITISV_013255);LOC105034395(RPL6);LOC105035941(At4g02530);LOC105038039(NAPRT2);LOC105041129(FBA3);LOC105043976(At1g32060);LOC105047467(Os09g0345700);LOC105048474(FBA3);LOC105049872(petC);LOC105050547(At3g55800);LOC105050909(PDX2);LOC105051795(Os11g0191400);LOC105053805(At1g32060);LOC105053810(pgdC);LOC105054080(Os09g0529100);LOC105054280(PGMP);LOC105054630(At4…
GO:0010033	response to organic substance	117	245	0.34073	1	IAA1(IAA1);LOC105033210(MTACP2);LOC105033244(Os12g0580900);LOC105034251(COI1B);LOC105034284(GPX2);LOC105034688(TIFY9);LOC105035129(VIP6);LOC105035345(NAC083);LOC105035354(AGT1);LOC105035573(MSBP2);LOC105035892(THO6);LOC105035966(SAPK10);LOC105036056(UBC9);LOC105036724(At1g30570);LOC105038009(FBPban1);LOC105038199(CSLA9);LOC105038252(FFC);LOC105038319(BLH1);LOC105038525(CAND1);LOC105038586(Tbl3);L…
GO:0016265	death	25	50	0.348245	1	LOC105033244(Os12g0580900);LOC105035345(NAC083);LOC105038748(EER5);LOC105042120(RNR2B);LOC105043976(At1g32060);LOC105045104(ALA1);LOC105045564(NQR);LOC105045567(NQR);LOC105046259(PHT4;1);LOC105046562(TSA1);LOC105046703(CAT1);LOC105047726(BRI1);LOC105049872(petC);LOC105050113(SYCO);LOC105050547(At3g55800);LOC105053805(At1g32060);LOC105055144(PLDDELTA);LOC105055781(TRPA1);LOC105056855(OM64);LOC1050…
GO:0009260	ribonucleotide biosynthetic process	23	46	0.358534	1	LOC105037506(UKL2);LOC105039606(PYRB);LOC105039663(Os04g0656100);LOC105039909(PUR5);LOC105040299(At3g52300);LOC105040545(PURKE);LOC105043039(NDK4);LOC105044315(ADK2);LOC105044580(AMPD);LOC105044982(purB);LOC105047318(--);LOC105047909(At3g52300);LOC105049675(UKL2);LOC105050360(PYRB);LOC105050384(Os04g0656100);LOC105050809(Os04g0656100);LOC105051242(ATPC1);LOC105054498(ADK2);LOC105054864(guaA);LOC1…
GO:0046390	ribose phosphate biosynthetic process	23	46	0.358534	1	LOC105037506(UKL2);LOC105039606(PYRB);LOC105039663(Os04g0656100);LOC105039909(PUR5);LOC105040299(At3g52300);LOC105040545(PURKE);LOC105043039(NDK4);LOC105044315(ADK2);LOC105044580(AMPD);LOC105044982(purB);LOC105047318(--);LOC105047909(At3g52300);LOC105049675(UKL2);LOC105050360(PYRB);LOC105050384(Os04g0656100);LOC105050809(Os04g0656100);LOC105051242(ATPC1);LOC105054498(ADK2);LOC105054864(guaA);LOC1…
GO:0031047	gene silencing by RNA	12	23	0.358689	1	LOC105033210(MTACP2);LOC105035129(VIP6);LOC105035892(THO6);LOC105038252(FFC);LOC105041044(MUS1);LOC105044386(--);LOC105048310(VIP5);LOC105051030(Utp6);LOC105051342(At1g67720);LOC105052422(MTACP1);LOC105053403(AGO10);LOC105061459(SPY)
GO:0002376	immune system process	22	44	0.363959	1	LOC105035941(At4g02530);LOC105036519(GH3.5);LOC105038252(FFC);LOC105043976(At1g32060);LOC105045564(NQR);LOC105045567(NQR);LOC105046562(TSA1);LOC105047433(STT3A);LOC105047558(GH3.5);LOC105048097(PUB17);LOC105049872(petC);LOC105050547(At3g55800);LOC105051342(At1g67720);LOC105051963(WRKY76);LOC105052040(TDP1);LOC105052422(MTACP1);LOC105053403(AGO10);LOC105053805(At1g32060);LOC105055781(TRPA1);LOC105…
GO:0009066	aspartate family amino acid metabolic process	11	21	0.364613	1	LOC105035622(PROC1);LOC105036687(At3g57050);LOC105038658(At4g24830);LOC105043353(DHPS1);LOC105043483(MGL);LOC105045726(DAPF);LOC105051399(At4g24830);LOC105054181(DHDPS2);LOC105054864(guaA);LOC105057638(PROC1);LOC105059036(guaA)
GO:0012501	programmed cell death	21	42	0.369591	1	LOC105033244(Os12g0580900);LOC105035345(NAC083);LOC105043976(At1g32060);LOC105045104(ALA1);LOC105045564(NQR);LOC105045567(NQR);LOC105046259(PHT4;1);LOC105046562(TSA1);LOC105046703(CAT1);LOC105049872(petC);LOC105050113(SYCO);LOC105050547(At3g55800);LOC105053805(At1g32060);LOC105055781(TRPA1);LOC105056855(OM64);LOC105057542(PLDZETA1);LOC105058032(Os12g0580900);LOC105059431(BI1);LOC105060089(Os12g06…
GO:0009696	salicylic acid metabolic process	10	19	0.37085	1	LOC105035941(At4g02530);LOC105043976(At1g32060);LOC105045564(NQR);LOC105045567(NQR);LOC105046259(PHT4;1);LOC105046562(TSA1);LOC105049872(petC);LOC105050547(At3g55800);LOC105053805(At1g32060);LOC105055781(TRPA1)
GO:0042537	benzene-containing compound metabolic process	10	19	0.37085	1	LOC105035941(At4g02530);LOC105043976(At1g32060);LOC105045564(NQR);LOC105045567(NQR);LOC105046259(PHT4;1);LOC105046562(TSA1);LOC105049872(petC);LOC105050547(At3g55800);LOC105053805(At1g32060);LOC105055781(TRPA1)
GO:0046907	intracellular transport	99	208	0.374767	1	LOC105032009(ALATS);LOC105033018(NUP96);LOC105033244(Os12g0580900);LOC105033539(VPS2.2);LOC105033726(SRP9);LOC105034086(EBP1);LOC105034266(EXOSC8);LOC105034674(SRP68);LOC105035135(HCC1);LOC105035345(NAC083);LOC105035595(BOU);LOC105036087(PRMT3);LOC105036817(BOU);LOC105037975(SPCC1672.07);LOC105038252(FFC);LOC105038325(pyrH);LOC105038553(RABD1);LOC105038586(Tbl3);LOC105038660(frr);LOC105038748(EER…
GO:0010941	regulation of cell death	20	40	0.375451	1	LOC105033244(Os12g0580900);LOC105035345(NAC083);LOC105043976(At1g32060);LOC105045104(ALA1);LOC105045564(NQR);LOC105045567(NQR);LOC105046259(PHT4;1);LOC105046562(TSA1);LOC105046703(CAT1);LOC105049872(petC);LOC105050547(At3g55800);LOC105053805(At1g32060);LOC105055781(TRPA1);LOC105056855(OM64);LOC105057542(PLDZETA1);LOC105058032(Os12g0580900);LOC105059431(BI1);LOC105060089(Os12g0632700);LOC105060111…
GO:0043067	regulation of programmed cell death	20	40	0.375451	1	LOC105033244(Os12g0580900);LOC105035345(NAC083);LOC105043976(At1g32060);LOC105045104(ALA1);LOC105045564(NQR);LOC105045567(NQR);LOC105046259(PHT4;1);LOC105046562(TSA1);LOC105046703(CAT1);LOC105049872(petC);LOC105050547(At3g55800);LOC105053805(At1g32060);LOC105055781(TRPA1);LOC105056855(OM64);LOC105057542(PLDZETA1);LOC105058032(Os12g0580900);LOC105059431(BI1);LOC105060089(Os12g0632700);LOC105060111…
GO:0007166	cell surface receptor signaling pathway	9	17	0.377448	1	LOC105034947(ILK1);LOC105035239(GLR3.7);LOC105042750(GLR3.1);LOC105046580(RGG1);LOC105055276(GLR3.1);LOC105056392(XLG3);LOC105058626(GPA1);LOC105060649(XLG3);LOC105061174(XLG3)
GO:0010383	cell wall polysaccharide metabolic process	9	17	0.377448	1	LOC105039176(PBL28);LOC105040785(Trappc1);LOC105043459(NAC073);LOC105047685(Os05g0539400);LOC105048257(Trappc1);LOC105051391(RCOM_1506700);LOC105051873(NAC037);LOC105052476(APC7);LOC105056075(COBL4)
GO:0010410	hemicellulose metabolic process	9	17	0.377448	1	LOC105039176(PBL28);LOC105040785(Trappc1);LOC105043459(NAC073);LOC105047685(Os05g0539400);LOC105048257(Trappc1);LOC105051391(RCOM_1506700);LOC105051873(NAC037);LOC105052476(APC7);LOC105056075(COBL4)
GO:0045491	xylan metabolic process	9	17	0.377448	1	LOC105039176(PBL28);LOC105040785(Trappc1);LOC105043459(NAC073);LOC105047685(Os05g0539400);LOC105048257(Trappc1);LOC105051391(RCOM_1506700);LOC105051873(NAC037);LOC105052476(APC7);LOC105056075(COBL4)
GO:0006261	DNA-dependent DNA replication	8	15	0.384469	1	LOC105034117(CKS1);LOC105036056(UBC9);LOC105038676(MAD2);LOC105042470(CYCH1-1);LOC105044801(ETG1);LOC105046481(COP10);LOC105050489(TOP6B);LOC105052476(APC7)
GO:0044786	cell cycle DNA replication	8	15	0.384469	1	LOC105034117(CKS1);LOC105036056(UBC9);LOC105038676(MAD2);LOC105042470(CYCH1-1);LOC105044801(ETG1);LOC105046481(COP10);LOC105050489(TOP6B);LOC105052476(APC7)
GO:1901617	organic hydroxy compound biosynthetic process	18	36	0.387946	1	LOC105032322(At5g10820);LOC105032830(MTP5);LOC105034192(BDG3);LOC105035969(FK);LOC105038660(frr);LOC105040851(VTE1);LOC105042381(SS2);LOC105044494(MTP5);LOC105044829(NMT1);LOC105044847(NMT1);LOC105045735(MTP5);LOC105046059(AAEL007634);LOC105051431(BIO2);LOC105052826(PAGR);LOC105053641(GLCAT14A);LOC105055939(CYP90B2);LOC105058237(ZEP);LOC105061324(ACBP3)
GO:0006396	RNA processing	43	89	0.388487	1	LOC105033116(PES);LOC105033210(MTACP2);LOC105033260(CTU2);LOC105035129(VIP6);LOC105035695(TRM7);LOC105035892(THO6);LOC105038252(FFC);LOC105038551(QTRT2);LOC105039142(rsmG);LOC105039800(XPD);LOC105041297(BOP1);LOC105041497(--);LOC105042470(CYCH1-1);LOC105044172(prpf39);LOC105044242(PCMP-H81);LOC105044386(--);LOC105044762(OsI_11177);LOC105045259(ABH1);LOC105047552(CSTLP1);LOC105047695(CFIS1);LOC105…
GO:0071840	cellular component organization or biogenesis	312	666	0.391834	1	LOC105032008(MPS1);LOC105032146(TUBG2);LOC105032312(CESA9);LOC105032592(nusG);LOC105032874(ROA2);LOC105032929(PAP6);LOC105032953(VITISV_013255);LOC105032979(AUG2);LOC105033116(PES);LOC105033235(TUBB5);LOC105033298(MSI4);LOC105033328(CCT7);LOC105033504(ARP7);LOC105033525(ATXR2);LOC105033539(VPS2.2);LOC105033662(PMI1);LOC105033671(EIF-5A2);LOC105033726(SRP9);LOC105033844(NAP1);LOC105034027(CP33);LO…
GO:0009129	pyrimidine nucleoside monophosphate metabolic process	7	13	0.391995	1	LOC105039606(PYRB);LOC105042108(PYD1);LOC105049675(UKL2);LOC105050360(PYRB);LOC105057630(UMPS1);LOC105058967(PYRD);LOC105059138(CARA)
GO:0009130	pyrimidine nucleoside monophosphate biosynthetic process	7	13	0.391995	1	LOC105039606(PYRB);LOC105042108(PYD1);LOC105049675(UKL2);LOC105050360(PYRB);LOC105057630(UMPS1);LOC105058967(PYRD);LOC105059138(CARA)
GO:0009173	pyrimidine ribonucleoside monophosphate metabolic process	7	13	0.391995	1	LOC105039606(PYRB);LOC105042108(PYD1);LOC105049675(UKL2);LOC105050360(PYRB);LOC105057630(UMPS1);LOC105058967(PYRD);LOC105059138(CARA)
GO:0009174	pyrimidine ribonucleoside monophosphate biosynthetic process	7	13	0.391995	1	LOC105039606(PYRB);LOC105042108(PYD1);LOC105049675(UKL2);LOC105050360(PYRB);LOC105057630(UMPS1);LOC105058967(PYRD);LOC105059138(CARA)
GO:0016128	phytosteroid metabolic process	7	13	0.391995	1	LOC105032322(At5g10820);LOC105035969(FK);LOC105046059(AAEL007634);LOC105051431(BIO2);LOC105052826(PAGR);LOC105053641(GLCAT14A);LOC105055939(CYP90B2)
GO:0022411	cellular component disassembly	7	13	0.391995	1	LOC105033671(EIF-5A2);LOC105035171(PRFB1);LOC105041328(ERF1-3);LOC105045292(At3g05520);LOC105046622(EIF-5A2);LOC105056124(EIF-5A2);LOC105057809(EIF-5A2)
GO:0032984	macromolecular complex disassembly	7	13	0.391995	1	LOC105033671(EIF-5A2);LOC105035171(PRFB1);LOC105041328(ERF1-3);LOC105045292(At3g05520);LOC105046622(EIF-5A2);LOC105056124(EIF-5A2);LOC105057809(EIF-5A2)
GO:0042044	fluid transport	7	13	0.391995	1	LOC105035354(AGT1);LOC105040867(TIP2-2);LOC105044138(PIN1);LOC105044478(TIP1-2);LOC105045564(NQR);LOC105045567(NQR);MSTRG.12135(MT3A)
GO:0042254	ribosome biogenesis	7	13	0.391995	1	LOC105033116(PES);LOC105036186(Os01g0970400);LOC105039142(rsmG);LOC105041297(BOP1);LOC105048454(spb1);LOC105048923(pc1998);LOC105050640(DIM1A)
GO:0043241	protein complex disassembly	7	13	0.391995	1	LOC105033671(EIF-5A2);LOC105035171(PRFB1);LOC105041328(ERF1-3);LOC105045292(At3g05520);LOC105046622(EIF-5A2);LOC105056124(EIF-5A2);LOC105057809(EIF-5A2)
GO:0043624	cellular protein complex disassembly	7	13	0.391995	1	LOC105033671(EIF-5A2);LOC105035171(PRFB1);LOC105041328(ERF1-3);LOC105045292(At3g05520);LOC105046622(EIF-5A2);LOC105056124(EIF-5A2);LOC105057809(EIF-5A2)
GO:0090305	nucleic acid phosphodiester bond hydrolysis	7	13	0.391995	1	LOC105035219(PNP1);LOC105043577(EMB1687);LOC105044916(ufd1);LOC105045414(ENDO1);LOC105045501(RNC1);LOC105052111(At2g25100);LOC105056302(STY13)
GO:0071310	cellular response to organic substance	64	134	0.396464	1	IAA1(IAA1);LOC105033210(MTACP2);LOC105034251(COI1B);LOC105034284(GPX2);LOC105034688(TIFY9);LOC105035129(VIP6);LOC105035892(THO6);LOC105035966(SAPK10);LOC105038199(CSLA9);LOC105038252(FFC);LOC105038525(CAND1);LOC105038586(Tbl3);LOC105039147(SAP12);LOC105039304(PIN2);LOC105039933(MCM7);LOC105041156(FKBP42);LOC105042031(ARF16);LOC105043976(At1g32060);LOC105044300(ARF18);LOC105044386(--);LOC105044738…
GO:1901615	organic hydroxy compound metabolic process	49	102	0.396778	1	LOC105032322(At5g10820);LOC105032830(MTP5);LOC105032996(INPS1);LOC105033627(SETH3);LOC105034192(BDG3);LOC105034552(FAAH);LOC105035135(HCC1);LOC105035941(At4g02530);LOC105035969(FK);LOC105037686(GLPK);LOC105038660(frr);LOC105039061(GLPK);LOC105040851(VTE1);LOC105041643(INPS1);LOC105042244(At1g67280);LOC105042300(LOI1);LOC105042381(SS2);LOC105043687(KDSB);LOC105043976(At1g32060);LOC105044494(MTP5);…
GO:0042743	hydrogen peroxide metabolic process	25	51	0.398959	1	LOC105032877(PER11);LOC105033846(CAT1);LOC105034165(APX1);LOC105035926(GDCST);LOC105035966(SAPK10);LOC105039176(PBL28);LOC105043976(At1g32060);LOC105044666(APX1);LOC105045564(NQR);LOC105045567(NQR);LOC105046259(PHT4;1);LOC105046562(TSA1);LOC105049872(petC);LOC105049894(PER11);LOC105050547(At3g55800);LOC105051799(mnmG);LOC105053135(DCD);LOC105053805(At1g32060);LOC105055497(TSJT1);LOC105055781(TRPA…
GO:0002682	regulation of immune system process	6	11	0.40014	1	LOC105036519(GH3.5);LOC105045564(NQR);LOC105045567(NQR);LOC105046562(TSA1);LOC105047558(GH3.5);LOC105055781(TRPA1)
GO:0010564	regulation of cell cycle process	6	11	0.40014	1	LOC105041044(MUS1);LOC105046716(MSI1);LOC105052476(APC7);LOC105059804(MSI1);LOC105060234(MCM5);LOC105060973(CSN4)
GO:0042445	hormone metabolic process	6	11	0.40014	1	LOC105032022(RECA);LOC105035573(MSBP2);LOC105046562(TSA1);LOC105053404(CKX5);LOC105055781(TRPA1);LOC109506411(LOG7)
GO:0055076	transition metal ion homeostasis	6	11	0.40014	1	LOC105032830(MTP5);LOC105035135(HCC1);LOC105044494(MTP5);LOC105045735(MTP5);LOC105049539(HMA1);MSTRG.12135(MT3A)
GO:0051649	establishment of localization in cell	99	209	0.400154	1	LOC105032009(ALATS);LOC105033018(NUP96);LOC105033244(Os12g0580900);LOC105033539(VPS2.2);LOC105033726(SRP9);LOC105034086(EBP1);LOC105034266(EXOSC8);LOC105034674(SRP68);LOC105035135(HCC1);LOC105035345(NAC083);LOC105035595(BOU);LOC105036087(PRMT3);LOC105036817(BOU);LOC105037975(SPCC1672.07);LOC105038252(FFC);LOC105038325(pyrH);LOC105038553(RABD1);LOC105038586(Tbl3);LOC105038660(frr);LOC105038748(EER…
GO:0032502	developmental process	207	441	0.404531	1	AHP1(AHL10);LOC105031990(CER3);LOC105032008(MPS1);LOC105032009(ALATS);LOC105032541(AG118);LOC105032606(--);LOC105032648(FLK);LOC105033018(NUP96);LOC105033844(NAP1);LOC105034027(CP33);LOC105034117(CKS1);LOC105034251(COI1B);LOC105034351(OVA6);LOC105034514(--);LOC105035129(VIP6);LOC105035135(HCC1);LOC105035345(NAC083);LOC105035587(FH11);LOC105035892(THO6);LOC105035926(GDCST);LOC105035966(SAPK10);LOC…
GO:0005991	trehalose metabolic process	5	9	0.40907	1	LOC105034870(TPS5);LOC105039584(TPS9);LOC105043601(TPPA);LOC105050322(TPS9);LOC105054029(TPPG)
GO:0006835	dicarboxylic acid transport	5	9	0.40907	1	LOC105037564(CAT8);LOC105040630(CAT5);LOC105040631(CAT5);LOC105046703(CAT1);LOC105057358(SFC1)
GO:0042180	cellular ketone metabolic process	5	9	0.40907	1	LOC105041933(ABC4);LOC105044732(fabD);LOC105045726(DAPF);LOC105046456(HPT2);LOC105047346(TPC1)
GO:0042440	pigment metabolic process	5	9	0.40907	1	LOC105037976(APT2);LOC105043607(APT3);LOC105054024(APT3);LOC105057721(LCY-E);LOC105058237(ZEP)
GO:0046148	pigment biosynthetic process	5	9	0.40907	1	LOC105037976(APT2);LOC105043607(APT3);LOC105054024(APT3);LOC105057721(LCY-E);LOC105058237(ZEP)
GO:0080134	regulation of response to stress	5	9	0.40907	1	LOC105036519(GH3.5);LOC105047558(GH3.5);LOC105050465(MED18);LOC105051963(WRKY76);LOC109505610(--)
GO:0048468	cell development	23	47	0.411782	1	LOC105033844(NAP1);LOC105035129(VIP6);LOC105038525(CAND1);LOC105039219(ENO1);LOC105039292(Os05g0587100);LOC105043687(KDSB);LOC105044801(ETG1);LOC105045281(RALFL33);LOC105045688(SPL11);LOC105046031(CML27);LOC105047726(BRI1);LOC105047770(AKT1);LOC105048884(RABA4D);LOC105050489(TOP6B);LOC105051023(ARP2);LOC105051300(ARP3);LOC105051873(NAC037);LOC105052339(UCC1);LOC105052506(RALF);LOC105055160(ROPGEF…
GO:0042592	homeostatic process	45	94	0.416713	1	LOC105032236(CNGC4);LOC105032830(MTP5);LOC105035135(HCC1);LOC105035233(At5g62290);LOC105035354(AGT1);LOC105035455(Os04g0629500);LOC105035477(Os03g0767500);LOC105036437(CHX18);LOC105039925(LPD2);LOC105040020(LPD1);LOC105040867(TIP2-2);LOC105042567(CDSP32);LOC105042750(GLR3.1);LOC105042944(Os04g0560200);LOC105043244(HMA2);LOC105044026(ptges2);LOC105044494(MTP5);LOC105044643(PDIL5-1);LOC105044848(Os…
GO:0045184	establishment of protein localization	94	199	0.41879	1	LOC105033244(Os12g0580900);LOC105033726(SRP9);LOC105034086(EBP1);LOC105034266(EXOSC8);LOC105034674(SRP68);LOC105035135(HCC1);LOC105035345(NAC083);LOC105036087(PRMT3);LOC105036762(AAP19-1);LOC105037303(--);LOC105037975(SPCC1672.07);LOC105038252(FFC);LOC105038325(pyrH);LOC105038586(Tbl3);LOC105038660(frr);LOC105038834(--);LOC105039896(IMPA1);LOC105040914(CAS);LOC105041904(SYP112);LOC105042405(At5g0…
GO:0006188	IMP biosynthetic process	4	7	0.419041	1	LOC105039909(PUR5);LOC105040545(PURKE);LOC105044580(AMPD);LOC105044982(purB)
GO:0008643	carbohydrate transport	4	7	0.419041	1	LOC105047109(SWEET6B);LOC105051035(SWEET14);LOC105055917(SUT2);LOC105058165(SUT2)
GO:0010498	proteasomal protein catabolic process	4	7	0.419041	1	LOC105034251(COI1B);LOC105040099(APC4);LOC105040617(ALG9);LOC105040759(At3g61590)
GO:0015800	acidic amino acid transport	4	7	0.419041	1	LOC105037564(CAT8);LOC105040630(CAT5);LOC105040631(CAT5);LOC105046703(CAT1)
GO:0015813	L-glutamate transport	4	7	0.419041	1	LOC105037564(CAT8);LOC105040630(CAT5);LOC105040631(CAT5);LOC105046703(CAT1)
GO:0043161	proteasome-mediated ubiquitin-dependent protein catabolic process	4	7	0.419041	1	LOC105034251(COI1B);LOC105040099(APC4);LOC105040617(ALG9);LOC105040759(At3g61590)
GO:0046040	IMP metabolic process	4	7	0.419041	1	LOC105039909(PUR5);LOC105040545(PURKE);LOC105044580(AMPD);LOC105044982(purB)
GO:0065002	intracellular protein transmembrane transport	4	7	0.419041	1	LOC105042497(TIC110);LOC105045882(TIC56);LOC105056910(TOC75-3);LOC105060994(TIC21)
GO:0071669	plant-type cell wall organization or biogenesis	4	7	0.419041	1	LOC105043459(NAC073);LOC105044054(SBT1.6);LOC105048884(RABA4D);LOC105056075(COBL4)
GO:0071806	protein transmembrane transport	4	7	0.419041	1	LOC105042497(TIC110);LOC105045882(TIC56);LOC105056910(TOC75-3);LOC105060994(TIC21)
GO:0015031	protein transport	93	197	0.422642	1	LOC105033244(Os12g0580900);LOC105033726(SRP9);LOC105034086(EBP1);LOC105034266(EXOSC8);LOC105034674(SRP68);LOC105035135(HCC1);LOC105035345(NAC083);LOC105036087(PRMT3);LOC105036762(AAP19-1);LOC105037303(--);LOC105037975(SPCC1672.07);LOC105038252(FFC);LOC105038325(pyrH);LOC105038586(Tbl3);LOC105038660(frr);LOC105038834(--);LOC105039896(IMPA1);LOC105040914(CAS);LOC105041904(SYP112);LOC105042405(At5g0…
GO:0070887	cellular response to chemical stimulus	64	135	0.428324	1	IAA1(IAA1);LOC105033210(MTACP2);LOC105034251(COI1B);LOC105034284(GPX2);LOC105034688(TIFY9);LOC105035129(VIP6);LOC105035892(THO6);LOC105035966(SAPK10);LOC105038199(CSLA9);LOC105038252(FFC);LOC105038525(CAND1);LOC105038586(Tbl3);LOC105039147(SAP12);LOC105039304(PIN2);LOC105039933(MCM7);LOC105041156(FKBP42);LOC105042031(ARF16);LOC105043976(At1g32060);LOC105044300(ARF18);LOC105044386(--);LOC105044738…
GO:0051641	cellular localization	105	223	0.428815	1	LOC105032009(ALATS);LOC105033018(NUP96);LOC105033244(Os12g0580900);LOC105033539(VPS2.2);LOC105033726(SRP9);LOC105034086(EBP1);LOC105034266(EXOSC8);LOC105034674(SRP68);LOC105035135(HCC1);LOC105035345(NAC083);LOC105035595(BOU);LOC105036087(PRMT3);LOC105036817(BOU);LOC105037975(SPCC1672.07);LOC105038252(FFC);LOC105038325(pyrH);LOC105038553(RABD1);LOC105038586(Tbl3);LOC105038660(frr);LOC105038748(EER…
GO:0031323	regulation of cellular metabolic process	98	208	0.429666	1	LOC105032335(EMB2247);LOC105032953(VITISV_013255);LOC105033671(EIF-5A2);LOC105033726(SRP9);LOC105033844(NAP1);LOC105034117(CKS1);LOC105034514(--);LOC105035129(VIP6);LOC105035345(NAC083);LOC105035611(FQR1);LOC105035718(MED7A);LOC105035966(SAPK10);LOC105037449(TWN2);LOC105038325(pyrH);LOC105038513(MLH1);LOC105038768(CSK);LOC105039176(PBL28);LOC105039204(HOX16);LOC105039594(v1g171563);LOC105039800(X…
GO:0006553	lysine metabolic process	3	5	0.430493	1	LOC105043353(DHPS1);LOC105045726(DAPF);LOC105054181(DHDPS2)
GO:0008272	sulfate transport	3	5	0.430493	1	LOC105042328(SULTR3;1);LOC105043754(SULTR3;5);LOC105053377(SULTR3;1)
GO:0009085	lysine biosynthetic process	3	5	0.430493	1	LOC105043353(DHPS1);LOC105045726(DAPF);LOC105054181(DHDPS2)
GO:0009845	seed germination	3	5	0.430493	1	LOC105039986(NIN1);LOC105042405(At5g06550);LOC105059779(NIN1)
GO:0010118	stomatal movement	3	5	0.430493	1	LOC105042470(CYCH1-1);LOC105047770(AKT1);LOC105055144(PLDDELTA)
GO:0019755	one-carbon compound transport	3	5	0.430493	1	LOC105040867(TIP2-2);LOC105044478(TIP1-2);LOC105056596(NIP2-1)
GO:0031123	RNA 3'-end processing	3	5	0.430493	1	LOC105047695(CFIS1);LOC105054825(CFIS2);LOC105059021(CFIS2)
GO:0072348	sulfur compound transport	3	5	0.430493	1	LOC105042328(SULTR3;1);LOC105043754(SULTR3;5);LOC105053377(SULTR3;1)
GO:0090351	seedling development	3	5	0.430493	1	LOC105039986(NIN1);LOC105042405(At5g06550);LOC105059779(NIN1)
GO:0051603	proteolysis involved in cellular protein catabolic process	35	73	0.431828	1	LOC105034118(UCH2);LOC105034251(COI1B);LOC105035150(At3g14410);LOC105036056(UBC9);LOC105038676(MAD2);LOC105040099(APC4);LOC105040299(At3g52300);LOC105040502(MODA);LOC105040617(ALG9);LOC105040759(At3g61590);LOC105041314(Ipo4);LOC105041408(PFK5);LOC105042727(At2g02050);LOC105043653(CCT1);LOC105044138(PIN1);LOC105044916(ufd1);LOC105045400(At4g10320);LOC105045512(PAG1);LOC105046481(COP10);LOC10504790…
GO:0016049	cell growth	20	41	0.433079	1	LOC105033844(NAP1);LOC105036056(UBC9);LOC105036724(At1g30570);LOC105038676(MAD2);LOC105039292(Os05g0587100);LOC105042167(sti1);LOC105045281(RALFL33);LOC105045688(SPL11);LOC105046481(COP10);LOC105047726(BRI1);LOC105047770(AKT1);LOC105051023(ARP2);LOC105051300(ARP3);LOC105052476(APC7);LOC105052506(RALF);LOC105055160(ROPGEF1);LOC105056548(ABCB19);LOC105058068(BCCP1);LOC105058347(ABCB19);LOC105058704…
GO:0044767	single-organism developmental process	176	376	0.436055	1	AHP1(AHL10);LOC105031990(CER3);LOC105032008(MPS1);LOC105032009(ALATS);LOC105032541(AG118);LOC105032648(FLK);LOC105033018(NUP96);LOC105033844(NAP1);LOC105034117(CKS1);LOC105034251(COI1B);LOC105034351(OVA6);LOC105034514(--);LOC105035129(VIP6);LOC105035135(HCC1);LOC105035345(NAC083);LOC105035587(FH11);LOC105035892(THO6);LOC105035926(GDCST);LOC105035966(SAPK10);LOC105036198(GL3);LOC105036724(At1g3057…
GO:0009314	response to radiation	62	131	0.437661	1	LOC105032953(VITISV_013255);LOC105033216(PHYC);LOC105034086(EBP1);LOC105034165(APX1);LOC105034251(COI1B);LOC105035065(REV7);LOC105035129(VIP6);LOC105035892(THO6);LOC105036519(GH3.5);LOC105038525(CAND1);LOC105038586(Tbl3);LOC105038880(FKBP70);LOC105039304(PIN2);LOC105039671(SBH2);LOC105039800(XPD);LOC105039811(At4g35850);LOC105040132(PHYA);LOC105042167(sti1);LOC105043188(wdr70);LOC105043587(MAP1A)…
GO:0002218	activation of innate immune response	2	3	0.444304	1	LOC105036519(GH3.5);LOC105047558(GH3.5)
GO:0002253	activation of immune response	2	3	0.444304	1	LOC105036519(GH3.5);LOC105047558(GH3.5)
GO:0002684	positive regulation of immune system process	2	3	0.444304	1	LOC105036519(GH3.5);LOC105047558(GH3.5)
GO:0006536	glutamate metabolic process	2	3	0.444304	1	LOC105039187(GLT1);LOC105041491(GLT1)
GO:0006549	isoleucine metabolic process	2	3	0.444304	1	LOC105038981(Os05g0573700);LOC105048182(At3g58610)
GO:0006568	tryptophan metabolic process	2	3	0.444304	1	LOC105046562(TSA1);LOC105055781(TRPA1)
GO:0006573	valine metabolic process	2	3	0.444304	1	LOC105038981(Os05g0573700);LOC105048182(At3g58610)
GO:0006586	indolalkylamine metabolic process	2	3	0.444304	1	LOC105046562(TSA1);LOC105055781(TRPA1)
GO:0006730	one-carbon metabolic process	2	3	0.444304	1	LOC105034921(SHM4);LOC105038874(SHM4)
GO:0006743	ubiquinone metabolic process	2	3	0.444304	1	LOC105044732(fabD);LOC105045726(DAPF)
GO:0009664	plant-type cell wall organization	2	3	0.444304	1	LOC105044054(SBT1.6);LOC105048884(RABA4D)
GO:0010119	regulation of stomatal movement	2	3	0.444304	1	LOC105047770(AKT1);LOC105055144(PLDDELTA)
GO:0010232	vascular transport	2	3	0.444304	1	LOC105040851(VTE1);LOC105050383(HPT1)
GO:0010769	regulation of cell morphogenesis involved in differentiation	2	3	0.444304	1	LOC105048884(RABA4D);LOC105055160(ROPGEF1)
GO:0015669	gas transport	2	3	0.444304	1	LOC105033708(HB2);LOC105047902(GLB3)
GO:0018208	peptidyl-proline modification	2	3	0.444304	1	LOC105058494(FKBP12);LOC105061390(CYP71)
GO:0022603	regulation of anatomical structure morphogenesis	2	3	0.444304	1	LOC105048884(RABA4D);LOC105055160(ROPGEF1)
GO:0022604	regulation of cell morphogenesis	2	3	0.444304	1	LOC105048884(RABA4D);LOC105055160(ROPGEF1)
GO:0031349	positive regulation of defense response	2	3	0.444304	1	LOC105036519(GH3.5);LOC105047558(GH3.5)
GO:0042126	nitrate metabolic process	2	3	0.444304	1	LOC105047829(NPF6.2);LOC105060899(NIR)
GO:0045089	positive regulation of innate immune response	2	3	0.444304	1	LOC105036519(GH3.5);LOC105047558(GH3.5)
GO:0046903	secretion	2	3	0.444304	1	LOC105053896(RABH1B);LOC105059559(RABH1B)
GO:0048584	positive regulation of response to stimulus	2	3	0.444304	1	LOC105036519(GH3.5);LOC105047558(GH3.5)
GO:0050778	positive regulation of immune response	2	3	0.444304	1	LOC105036519(GH3.5);LOC105047558(GH3.5)
GO:0060284	regulation of cell development	2	3	0.444304	1	LOC105048884(RABA4D);LOC105055160(ROPGEF1)
GO:2001057	reactive nitrogen species metabolic process	2	3	0.444304	1	LOC105047829(NPF6.2);LOC105060899(NIR)
GO:0000226	microtubule cytoskeleton organization	10	20	0.454351	1	LOC105032146(TUBG2);LOC105032979(AUG2);LOC105040436(LYK3);LOC105044054(SBT1.6);LOC105044462(HIS2B);LOC105051431(BIO2);LOC105052487(TUBG2);LOC105053070(TMEM87B);LOC105056706(Tmem87b);LOC105057833(AUG2)
GO:0018958	phenol-containing compound metabolic process	10	20	0.454351	1	LOC105035941(At4g02530);LOC105043976(At1g32060);LOC105045564(NQR);LOC105045567(NQR);LOC105046259(PHT4;1);LOC105046562(TSA1);LOC105049872(petC);LOC105050547(At3g55800);LOC105053805(At1g32060);LOC105055781(TRPA1)
GO:0098542	defense response to other organism	10	20	0.454351	1	LOC105043024(PAO);LOC105046562(TSA1);LOC105047433(STT3A);LOC105048097(PUB17);LOC105048968(PBS1);LOC105055781(TRPA1);LOC105059058(SCPL51);LOC105060111(RGB1);LOC105061571(AAC3);MSTRG.1731(AAC3)
GO:0048583	regulation of response to stimulus	17	35	0.457564	1	LOC105035892(THO6);LOC105036519(GH3.5);LOC105039304(PIN2);LOC105047558(GH3.5);LOC105048989(FBX6);LOC105050352(HK1);LOC105050465(MED18);LOC105051963(WRKY76);LOC105055144(PLDDELTA);LOC105056548(ABCB19);LOC105056955(GGB);LOC105056970(ELP1);LOC105057189(CIPK18);LOC105058347(ABCB19);LOC105060111(RGB1);LOC105061459(SPY);LOC109505610(--)
GO:0007275	multicellular organism development	143	306	0.457947	1	AHP1(AHL10);LOC105031990(CER3);LOC105032008(MPS1);LOC105032009(ALATS);LOC105032541(AG118);LOC105032648(FLK);LOC105033018(NUP96);LOC105033844(NAP1);LOC105034117(CKS1);LOC105034251(COI1B);LOC105034351(OVA6);LOC105034514(--);LOC105035129(VIP6);LOC105035345(NAC083);LOC105035587(FH11);LOC105035892(THO6);LOC105035926(GDCST);LOC105035966(SAPK10);LOC105037830(FAS2);LOC105038513(MLH1);LOC105038525(CAND1);…
GO:0000018	regulation of DNA recombination	1	1	0.462808	1	LOC105041044(MUS1)
GO:0000023	maltose metabolic process	1	1	0.462808	1	LOC105043800(BAM3)
GO:0000086	G2/M transition of mitotic cell cycle	1	1	0.462808	1	LOC105060973(CSN4)
GO:0000470	maturation of LSU-rRNA	1	1	0.462808	1	LOC105033116(PES)
GO:0001906	cell killing	1	1	0.462808	1	LOC105036044(PDF2.2)
GO:0006167	AMP biosynthetic process	1	1	0.462808	1	LOC105044982(purB)
GO:0006526	arginine biosynthetic process	1	1	0.462808	1	LOC105057393(At5g10920)
GO:0006527	arginine catabolic process	1	1	0.462808	1	LOC105059404(OAT)
GO:0006534	cysteine metabolic process	1	1	0.462808	1	LOC105053135(DCD)
GO:0006546	glycine catabolic process	1	1	0.462808	1	LOC105055010(GDH3)
GO:0006591	ornithine metabolic process	1	1	0.462808	1	LOC105059404(OAT)
GO:0006672	ceramide metabolic process	1	1	0.462808	1	LOC105036407(Gba2)
GO:0006677	glycosylceramide metabolic process	1	1	0.462808	1	LOC105036407(Gba2)
GO:0006678	glucosylceramide metabolic process	1	1	0.462808	1	LOC105036407(Gba2)
GO:0006687	glycosphingolipid metabolic process	1	1	0.462808	1	LOC105036407(Gba2)
GO:0006768	biotin metabolic process	1	1	0.462808	1	LOC105051431(BIO2)
GO:0006772	thiamine metabolic process	1	1	0.462808	1	LOC105051726(Os12g0192500)
GO:0006813	potassium ion transport	1	1	0.462808	1	LOC105047770(AKT1)
GO:0006915	apoptotic process	1	1	0.462808	1	LOC105059431(BI1)
GO:0006971	hypotonic response	1	1	0.462808	1	LOC105047323(CBL7)
GO:0007006	mitochondrial membrane organization	1	1	0.462808	1	LOC105050113(SYCO)
GO:0007007	inner mitochondrial membrane organization	1	1	0.462808	1	LOC105050113(SYCO)
GO:0007067	mitotic nuclear division	1	1	0.462808	1	LOC105040099(APC4)
GO:0007131	reciprocal meiotic recombination	1	1	0.462808	1	LOC105041044(MUS1)
GO:0007349	cellularization	1	1	0.462808	1	LOC105060097(ARL2)
GO:0008535	respiratory chain complex IV assembly	1	1	0.462808	1	LOC105035135(HCC1)
GO:0008544	epidermis development	1	1	0.462808	1	LOC105045823(IDD2)
GO:0009065	glutamine family amino acid catabolic process	1	1	0.462808	1	LOC105059404(OAT)
GO:0009068	aspartate family amino acid catabolic process	1	1	0.462808	1	LOC105043483(MGL)
GO:0009073	aromatic amino acid family biosynthetic process	1	1	0.462808	1	LOC105037948(AAT)
GO:0009087	methionine catabolic process	1	1	0.462808	1	LOC105043483(MGL)
GO:0009092	homoserine metabolic process	1	1	0.462808	1	LOC105036687(At3g57050)
GO:0009093	cysteine catabolic process	1	1	0.462808	1	LOC105053135(DCD)
GO:0009110	vitamin biosynthetic process	1	1	0.462808	1	LOC105050909(PDX2)
GO:0009118	regulation of nucleoside metabolic process	1	1	0.462808	1	LOC105058755(COAD)
GO:0009143	nucleoside triphosphate catabolic process	1	1	0.462808	1	LOC105043160(VIT_05s0051g00580)
GO:0009611	response to wounding	1	1	0.462808	1	LOC105034251(COI1B)
GO:0009625	response to insect	1	1	0.462808	1	LOC105051096(MAK3)
GO:0009685	gibberellin metabolic process	1	1	0.462808	1	LOC105051828(ZHD1)
GO:0009720	detection of hormone stimulus	1	1	0.462808	1	LOC105047726(BRI1)
GO:0009726	detection of endogenous stimulus	1	1	0.462808	1	LOC105047726(BRI1)
GO:0009834	plant-type secondary cell wall biogenesis	1	1	0.462808	1	LOC105043459(NAC073)
GO:0009913	epidermal cell differentiation	1	1	0.462808	1	LOC105045823(IDD2)
GO:0010029	regulation of seed germination	1	1	0.462808	1	LOC105042405(At5g06550)
GO:0010074	maintenance of meristem identity	1	1	0.462808	1	LOC105042460(NSN1)
GO:0010114	response to red light	1	1	0.462808	1	LOC105040132(PHYA)
GO:0010135	ureide metabolic process	1	1	0.462808	1	LOC105039699(AAH2)
GO:0010218	response to far red light	1	1	0.462808	1	LOC105040132(PHYA)
GO:0010260	organ senescence	1	1	0.462808	1	LOC105035345(NAC083)
GO:0010389	regulation of G2/M transition of mitotic cell cycle	1	1	0.462808	1	LOC105060973(CSN4)
GO:0010520	regulation of reciprocal meiotic recombination	1	1	0.462808	1	LOC105041044(MUS1)
GO:0010639	negative regulation of organelle organization	1	1	0.462808	1	LOC105045292(At3g05520)
GO:0015691	cadmium ion transport	1	1	0.462808	1	LOC105049539(HMA1)
GO:0015822	ornithine transport	1	1	0.462808	1	LOC105040797(BAC2)
GO:0015837	amine transport	1	1	0.462808	1	LOC105040867(TIP2-2)
GO:0015843	methylammonium transport	1	1	0.462808	1	LOC105040867(TIP2-2)
GO:0015994	chlorophyll metabolic process	1	1	0.462808	1	LOC105055800(HCAR)
GO:0016101	diterpenoid metabolic process	1	1	0.462808	1	LOC105051828(ZHD1)
GO:0016137	glycoside metabolic process	1	1	0.462808	1	LOC105039250(UFGT)
GO:0016138	glycoside biosynthetic process	1	1	0.462808	1	LOC105039250(UFGT)
GO:0016556	mRNA modification	1	1	0.462808	1	LOC105051765(PCMP-E76)
GO:0017062	respiratory chain complex III assembly	1	1	0.462808	1	LOC105039621(At4g25835)
GO:0019216	regulation of lipid metabolic process	1	1	0.462808	1	LOC105047346(TPC1)
GO:0019217	regulation of fatty acid metabolic process	1	1	0.462808	1	LOC105047346(TPC1)
GO:0019682	glyceraldehyde-3-phosphate metabolic process	1	1	0.462808	1	LOC105046592(RPI3)
GO:0030042	actin filament depolymerization	1	1	0.462808	1	LOC105045292(At3g05520)
GO:0030488	tRNA methylation	1	1	0.462808	1	LOC105035695(TRM7)
GO:0030834	regulation of actin filament depolymerization	1	1	0.462808	1	LOC105045292(At3g05520)
GO:0030835	negative regulation of actin filament depolymerization	1	1	0.462808	1	LOC105045292(At3g05520)
GO:0030837	negative regulation of actin filament polymerization	1	1	0.462808	1	LOC105045292(At3g05520)
GO:0030855	epithelial cell differentiation	1	1	0.462808	1	LOC105045823(IDD2)
GO:0031333	negative regulation of protein complex assembly	1	1	0.462808	1	LOC105045292(At3g05520)
GO:0032272	negative regulation of protein polymerization	1	1	0.462808	1	LOC105045292(At3g05520)
GO:0034969	histone arginine methylation	1	1	0.462808	1	LOC105042405(At5g06550)
GO:0035246	peptidyl-arginine N-methylation	1	1	0.462808	1	LOC105047845(PRMT10)
GO:0035247	peptidyl-arginine omega-N-methylation	1	1	0.462808	1	LOC105047845(PRMT10)
GO:0035510	DNA dealkylation	1	1	0.462808	1	LOC105060733(ALKBH2)
GO:0035825	reciprocal DNA recombination	1	1	0.462808	1	LOC105041044(MUS1)
GO:0040020	regulation of meiotic nuclear division	1	1	0.462808	1	LOC105041044(MUS1)
GO:0042273	ribosomal large subunit biogenesis	1	1	0.462808	1	LOC105033116(PES)
GO:0042304	regulation of fatty acid biosynthetic process	1	1	0.462808	1	LOC105047346(TPC1)
GO:0042364	water-soluble vitamin biosynthetic process	1	1	0.462808	1	LOC105050909(PDX2)
GO:0042439	ethanolamine-containing compound metabolic process	1	1	0.462808	1	LOC105034552(FAAH)
GO:0042545	cell wall modification	1	1	0.462808	1	LOC105047346(TPC1)
GO:0042981	regulation of apoptotic process	1	1	0.462808	1	LOC105059431(BI1)
GO:0043242	negative regulation of protein complex disassembly	1	1	0.462808	1	LOC105045292(At3g05520)
GO:0044839	cell cycle G2/M phase transition	1	1	0.462808	1	LOC105060973(CSN4)
GO:0046033	AMP metabolic process	1	1	0.462808	1	LOC105044982(purB)
GO:0046102	inosine metabolic process	1	1	0.462808	1	LOC105038591(URH2)
GO:0046416	D-amino acid metabolic process	1	1	0.462808	1	LOC105040977(dtd)
GO:0046434	organophosphate catabolic process	1	1	0.462808	1	LOC105043160(VIT_05s0051g00580)
GO:0046890	regulation of lipid biosynthetic process	1	1	0.462808	1	LOC105047346(TPC1)
GO:0051129	negative regulation of cellular component organization	1	1	0.462808	1	LOC105045292(At3g05520)
GO:0051260	protein homooligomerization	1	1	0.462808	1	LOC105043483(MGL)
GO:0051261	protein depolymerization	1	1	0.462808	1	LOC105045292(At3g05520)
GO:0051302	regulation of cell division	1	1	0.462808	1	LOC105041044(MUS1)
GO:0051445	regulation of meiotic cell cycle	1	1	0.462808	1	LOC105041044(MUS1)
GO:0051494	negative regulation of cytoskeleton organization	1	1	0.462808	1	LOC105045292(At3g05520)
GO:0051693	actin filament capping	1	1	0.462808	1	LOC105045292(At3g05520)
GO:0051783	regulation of nuclear division	1	1	0.462808	1	LOC105041044(MUS1)
GO:0052386	cell wall thickening	1	1	0.462808	1	LOC105047346(TPC1)
GO:0060631	regulation of meiosis I	1	1	0.462808	1	LOC105041044(MUS1)
GO:0070071	proton-transporting two-sector ATPase complex assembly	1	1	0.462808	1	LOC105045810(VHA-a1)
GO:0071804	cellular potassium ion transport	1	1	0.462808	1	LOC105047770(AKT1)
GO:0071805	potassium ion transmembrane transport	1	1	0.462808	1	LOC105047770(AKT1)
GO:0090529	cell septum assembly	1	1	0.462808	1	LOC105055857(EMB2001)
GO:1900140	regulation of seedling development	1	1	0.462808	1	LOC105042405(At5g06550)
GO:1901292	nucleoside phosphate catabolic process	1	1	0.462808	1	LOC105043160(VIT_05s0051g00580)
GO:1901879	regulation of protein depolymerization	1	1	0.462808	1	LOC105045292(At3g05520)
GO:1901880	negative regulation of protein depolymerization	1	1	0.462808	1	LOC105045292(At3g05520)
GO:1902749	regulation of cell cycle G2/M phase transition	1	1	0.462808	1	LOC105060973(CSN4)
GO:0010605	negative regulation of macromolecule metabolic process	30	63	0.464056	1	LOC105033210(MTACP2);LOC105035129(VIP6);LOC105035892(THO6);LOC105038252(FFC);LOC105038513(MLH1);LOC105039111(PFP-BETA);LOC105039933(MCM7);LOC105041044(MUS1);LOC105042306(--);LOC105043124(MSH1);LOC105044001(TOP2);LOC105044386(--);LOC105044801(ETG1);LOC105045259(ABH1);LOC105047127(MCM4);LOC105048310(VIP5);LOC105050075(PFP-BETA);LOC105051030(Utp6);LOC105051342(At1g67720);LOC105052422(MTACP1);LOC1050…
GO:0006511	ubiquitin-dependent protein catabolic process	9	18	0.465818	1	LOC105034251(COI1B);LOC105036056(UBC9);LOC105038676(MAD2);LOC105040099(APC4);LOC105040617(ALG9);LOC105040759(At3g61590);LOC105046481(COP10);LOC105052476(APC7);LOC105060222(TBP1)
GO:0007049	cell cycle	43	91	0.466504	1	LOC105032008(MPS1);LOC105032022(RECA);LOC105033539(VPS2.2);LOC105034117(CKS1);LOC105034523(RABA2A);LOC105035129(VIP6);LOC105036056(UBC9);LOC105038513(MLH1);LOC105038586(Tbl3);LOC105038676(MAD2);LOC105040099(APC4);LOC105040759(At3g61590);LOC105041044(MUS1);LOC105042120(RNR2B);LOC105042470(CYCH1-1);LOC105043124(MSH1);LOC105044001(TOP2);LOC105044138(PIN1);LOC105044362(PCMP-E1);LOC105044630(Os01g0158…
GO:0006873	cellular ion homeostasis	16	33	0.466628	1	LOC105032236(CNGC4);LOC105032830(MTP5);LOC105035135(HCC1);LOC105035354(AGT1);LOC105040867(TIP2-2);LOC105042750(GLR3.1);LOC105044494(MTP5);LOC105045735(MTP5);LOC105046935(PSBQ1);LOC105047323(CBL7);LOC105047829(NPF6.2);LOC105049539(HMA1);LOC105055276(GLR3.1);LOC105055852(LCAT1);LOC105060994(TIC21);MSTRG.12135(MT3A)
GO:0055082	cellular chemical homeostasis	16	33	0.466628	1	LOC105032236(CNGC4);LOC105032830(MTP5);LOC105035135(HCC1);LOC105035354(AGT1);LOC105040867(TIP2-2);LOC105042750(GLR3.1);LOC105044494(MTP5);LOC105045735(MTP5);LOC105046935(PSBQ1);LOC105047323(CBL7);LOC105047829(NPF6.2);LOC105049539(HMA1);LOC105055276(GLR3.1);LOC105055852(LCAT1);LOC105060994(TIC21);MSTRG.12135(MT3A)
GO:0009886	post-embryonic morphogenesis	15	31	0.476241	1	LOC105034251(COI1B);LOC105034514(--);LOC105035587(FH11);LOC105041044(MUS1);LOC105043976(At1g32060);LOC105047726(BRI1);LOC105049404(PTAC2);LOC105049512(IJ);LOC105050547(At3g55800);LOC105053216(MSH6);LOC105053659(SBT1.2);LOC105053805(At1g32060);LOC105057721(LCY-E);LOC105060089(Os12g0632700);LOC105061390(CYP71)
GO:0006066	alcohol metabolic process	28	59	0.478399	1	LOC105032322(At5g10820);LOC105032830(MTP5);LOC105032996(INPS1);LOC105034192(BDG3);LOC105034552(FAAH);LOC105035969(FK);LOC105037686(GLPK);LOC105038660(frr);LOC105039061(GLPK);LOC105040851(VTE1);LOC105041643(INPS1);LOC105042300(LOI1);LOC105042381(SS2);LOC105044494(MTP5);LOC105044829(NMT1);LOC105044847(NMT1);LOC105045735(MTP5);LOC105046059(AAEL007634);LOC105048608(INPS1);LOC105051431(BIO2);LOC105052…
GO:0009756	carbohydrate mediated signaling	8	16	0.478541	1	LOC105038525(CAND1);LOC105038586(Tbl3);LOC105039933(MCM7);LOC105045259(ABH1);LOC105051765(PCMP-E76);LOC105058237(ZEP);LOC105059407(rpf1);LOC105061390(CYP71)
GO:0032958	inositol phosphate biosynthetic process	8	16	0.478541	1	LOC105032830(MTP5);LOC105034192(BDG3);LOC105040851(VTE1);LOC105042381(SS2);LOC105044494(MTP5);LOC105045735(MTP5);LOC105058237(ZEP);LOC105061324(ACBP3)
GO:0046173	polyol biosynthetic process	8	16	0.478541	1	LOC105032830(MTP5);LOC105034192(BDG3);LOC105040851(VTE1);LOC105042381(SS2);LOC105044494(MTP5);LOC105045735(MTP5);LOC105058237(ZEP);LOC105061324(ACBP3)
GO:0055065	metal ion homeostasis	8	16	0.478541	1	LOC105032830(MTP5);LOC105035135(HCC1);LOC105044494(MTP5);LOC105045735(MTP5);LOC105047323(CBL7);LOC105049539(HMA1);LOC105057796(NHX2);MSTRG.12135(MT3A)
GO:0071322	cellular response to carbohydrate stimulus	8	16	0.478541	1	LOC105038525(CAND1);LOC105038586(Tbl3);LOC105039933(MCM7);LOC105045259(ABH1);LOC105051765(PCMP-E76);LOC105058237(ZEP);LOC105059407(rpf1);LOC105061390(CYP71)
GO:0030154	cell differentiation	34	72	0.481984	1	LOC105033844(NAP1);LOC105035129(VIP6);LOC105036198(GL3);LOC105037830(FAS2);LOC105038525(CAND1);LOC105038586(Tbl3);LOC105039219(ENO1);LOC105039292(Os05g0587100);LOC105042879(GL3);LOC105043687(KDSB);LOC105044001(TOP2);LOC105044801(ETG1);LOC105045281(RALFL33);LOC105045688(SPL11);LOC105045823(IDD2);LOC105046031(CML27);LOC105046716(MSI1);LOC105047726(BRI1);LOC105047770(AKT1);LOC105048884(RABA4D);LOC10…
GO:0010629	negative regulation of gene expression	27	57	0.485936	1	LOC105033210(MTACP2);LOC105035129(VIP6);LOC105035892(THO6);LOC105038252(FFC);LOC105038513(MLH1);LOC105039111(PFP-BETA);LOC105039933(MCM7);LOC105041044(MUS1);LOC105042306(--);LOC105043124(MSH1);LOC105044001(TOP2);LOC105044386(--);LOC105044801(ETG1);LOC105045259(ABH1);LOC105047127(MCM4);LOC105048310(VIP5);LOC105050075(PFP-BETA);LOC105051030(Utp6);LOC105051342(At1g67720);LOC105052422(MTACP1);LOC1050…
GO:0016458	gene silencing	27	57	0.485936	1	LOC105033210(MTACP2);LOC105035129(VIP6);LOC105035892(THO6);LOC105038252(FFC);LOC105038513(MLH1);LOC105039111(PFP-BETA);LOC105039933(MCM7);LOC105041044(MUS1);LOC105042306(--);LOC105043124(MSH1);LOC105044001(TOP2);LOC105044386(--);LOC105044801(ETG1);LOC105045259(ABH1);LOC105047127(MCM4);LOC105048310(VIP5);LOC105050075(PFP-BETA);LOC105051030(Utp6);LOC105051342(At1g67720);LOC105052422(MTACP1);LOC1050…
GO:0018193	peptidyl-amino acid modification	20	42	0.490795	1	LOC105033539(VPS2.2);LOC105035129(VIP6);LOC105039111(PFP-BETA);LOC105039176(PBL28);LOC105039933(MCM7);LOC105041044(MUS1);LOC105042405(At5g06550);LOC105043124(MSH1);LOC105044001(TOP2);LOC105044801(ETG1);LOC105045259(ABH1);LOC105047127(MCM4);LOC105047845(PRMT10);LOC105050075(PFP-BETA);LOC105050977(OsI_36121);LOC105057225(CDC73);LOC105058494(FKBP12);LOC105060234(MCM5);LOC105060289(wdhd1);LOC10506139…
GO:0044106	cellular amine metabolic process	7	14	0.492879	1	LOC105034552(FAAH);LOC105045281(RALFL33);LOC105046562(TSA1);LOC105046721(HDH);LOC105052506(RALF);LOC105053917(GDH2);LOC105055781(TRPA1)
GO:0006820	anion transport	45	96	0.493211	1	LOC105033933(SAT1);LOC105034114(LSI2);LOC105035233(At5g62290);LOC105036297(At1g27930);LOC105037564(CAT8);LOC105038152(NIP6-1);LOC105039445(CSTLP2);LOC105039959(PHT1-11);LOC105040630(CAT5);LOC105040631(CAT5);LOC105040797(BAC2);LOC105042328(SULTR3;1);LOC105043028(LSI2);LOC105043079(PHT1-8);LOC105043754(SULTR3;5);LOC105044428(PCR8);LOC105045093(PHT1-2);LOC105045104(ALA1);LOC105045564(NQR);LOC1050455…
GO:0032446	protein modification by small protein conjugation	26	55	0.49374	1	LOC105033260(CTU2);LOC105034251(COI1B);LOC105034753(PUB9);LOC105035129(VIP6);LOC105035892(THO6);LOC105036056(UBC9);LOC105038525(CAND1);LOC105038586(Tbl3);LOC105043420(XBOS33);LOC105044183(PRP19);LOC105044420(XB3);LOC105045259(ABH1);LOC105045688(SPL11);LOC105046481(COP10);LOC105052294(ATL72);LOC105052476(APC7);LOC105054123(XBOS33);LOC105054158(URM1-2);LOC105054436(PRP19);LOC105056451(PEX10);LOC105…
GO:0071702	organic substance transport	138	297	0.497276	1	LOC105032009(ALATS);LOC105032030(ENT3);LOC105032535(ENT1);LOC105033018(NUP96);LOC105033244(Os12g0580900);LOC105033726(SRP9);LOC105034086(EBP1);LOC105034254(NPF8.3);LOC105034266(EXOSC8);LOC105034674(SRP68);LOC105035051(ENT1);LOC105035135(HCC1);LOC105035345(NAC083);LOC105036087(PRMT3);LOC105036762(AAP19-1);LOC105037303(--);LOC105037564(CAT8);LOC105037975(SPCC1672.07);LOC105038152(NIP6-1);LOC1050382…
GO:0040029	regulation of gene expression, epigenetic	13	27	0.497433	1	LOC105033210(MTACP2);LOC105035129(VIP6);LOC105035635(KIN12C);LOC105035892(THO6);LOC105038252(FFC);LOC105041044(MUS1);LOC105046716(MSI1);LOC105051342(At1g67720);LOC105052422(MTACP1);LOC105052476(APC7);LOC105053403(AGO10);LOC105059804(MSI1);LOC105061459(SPY)
GO:0072593	reactive oxygen species metabolic process	31	66	0.503287	1	LOC105032877(PER11);LOC105033846(CAT1);LOC105034165(APX1);LOC105035926(GDCST);LOC105035966(SAPK10);LOC105036933(SOD1);LOC105039176(PBL28);LOC105043976(At1g32060);LOC105044666(APX1);LOC105045220(SOD1);LOC105045564(NQR);LOC105045567(NQR);LOC105046259(PHT4;1);LOC105046562(TSA1);LOC105049482(Os06g0327300);LOC105049872(petC);LOC105049894(PER11);LOC105050547(At3g55800);LOC105051799(mnmG);LOC105052872(O…
GO:0019538	protein metabolic process	421	909	0.505453	1	LOC105031930(SOBIR1);LOC105032009(ALATS);LOC105032061(CIPK32);LOC105032321(CAB13);LOC105032335(EMB2247);LOC105032408(FKBP15-1);LOC105032467(HSP90-6);LOC105032884(SPPA);LOC105032953(VITISV_013255);LOC105033119(At1g72550);LOC105033206(At5g08100);LOC105033216(PHYC);LOC105033244(Os12g0580900);LOC105033260(CTU2);LOC105033298(MSI4);LOC105033328(CCT7);LOC105033450(Os01g0970400);LOC105033452(At3g15890);L…
GO:0009966	regulation of signal transduction	12	25	0.509222	1	LOC105035892(THO6);LOC105039304(PIN2);LOC105048989(FBX6);LOC105050352(HK1);LOC105055144(PLDDELTA);LOC105056548(ABCB19);LOC105056955(GGB);LOC105056970(ELP1);LOC105057189(CIPK18);LOC105058347(ABCB19);LOC105060111(RGB1);LOC105061459(SPY)
GO:0023051	regulation of signaling	12	25	0.509222	1	LOC105035892(THO6);LOC105039304(PIN2);LOC105048989(FBX6);LOC105050352(HK1);LOC105055144(PLDDELTA);LOC105056548(ABCB19);LOC105056955(GGB);LOC105056970(ELP1);LOC105057189(CIPK18);LOC105058347(ABCB19);LOC105060111(RGB1);LOC105061459(SPY)
GO:1901565	organonitrogen compound catabolic process	12	25	0.509222	1	LOC105032524(--);LOC105039699(AAH2);LOC105039716(ALDH5F1);LOC105042108(PYD1);LOC105043024(PAO);LOC105043483(MGL);LOC105053135(DCD);LOC105053391(CLH2);LOC105053697(IGHMBP2);LOC105055010(GDH3);LOC105059404(OAT);LOC109506228(EP3)
GO:0009123	nucleoside monophosphate metabolic process	18	38	0.509666	1	LOC105036736(FPV151);LOC105039606(PYRB);LOC105039909(PUR5);LOC105040299(At3g52300);LOC105040545(PURKE);LOC105042108(PYD1);LOC105044580(AMPD);LOC105044982(purB);LOC105047318(--);LOC105047909(At3g52300);LOC105049675(UKL2);LOC105050360(PYRB);LOC105051242(ATPC1);LOC105051845(DGUOK);LOC105057630(UMPS1);LOC105058967(PYRD);LOC105059138(CARA);LOC105059573(Os02g0127700)
GO:0009124	nucleoside monophosphate biosynthetic process	18	38	0.509666	1	LOC105036736(FPV151);LOC105039606(PYRB);LOC105039909(PUR5);LOC105040299(At3g52300);LOC105040545(PURKE);LOC105042108(PYD1);LOC105044580(AMPD);LOC105044982(purB);LOC105047318(--);LOC105047909(At3g52300);LOC105049675(UKL2);LOC105050360(PYRB);LOC105051242(ATPC1);LOC105051845(DGUOK);LOC105057630(UMPS1);LOC105058967(PYRD);LOC105059138(CARA);LOC105059573(Os02g0127700)
GO:0018205	peptidyl-lysine modification	17	36	0.519854	1	LOC105033539(VPS2.2);LOC105035129(VIP6);LOC105039111(PFP-BETA);LOC105039176(PBL28);LOC105039933(MCM7);LOC105041044(MUS1);LOC105043124(MSH1);LOC105044001(TOP2);LOC105044801(ETG1);LOC105045259(ABH1);LOC105047127(MCM4);LOC105050075(PFP-BETA);LOC105050977(OsI_36121);LOC105057225(CDC73);LOC105060234(MCM5);LOC105060289(wdhd1);LOC105061390(CYP71)
GO:0016043	cellular component organization	285	616	0.520043	1	LOC105032008(MPS1);LOC105032146(TUBG2);LOC105032312(CESA9);LOC105032592(nusG);LOC105032874(ROA2);LOC105032929(PAP6);LOC105032953(VITISV_013255);LOC105032979(AUG2);LOC105033235(TUBB5);LOC105033298(MSI4);LOC105033328(CCT7);LOC105033504(ARP7);LOC105033525(ATXR2);LOC105033539(VPS2.2);LOC105033662(PMI1);LOC105033671(EIF-5A2);LOC105033726(SRP9);LOC105033844(NAP1);LOC105034027(CP33);LOC105034030(ARC6);L…
GO:0019941	modification-dependent protein catabolic process	28	60	0.52659	1	LOC105034118(UCH2);LOC105034251(COI1B);LOC105035150(At3g14410);LOC105036056(UBC9);LOC105038676(MAD2);LOC105040099(APC4);LOC105040299(At3g52300);LOC105040617(ALG9);LOC105040759(At3g61590);LOC105042727(At2g02050);LOC105044138(PIN1);LOC105044916(ufd1);LOC105045512(PAG1);LOC105046481(COP10);LOC105047909(At3g52300);LOC105048523(--);LOC105049427(PAC1);LOC105052476(APC7);LOC105053453(At3g12260);LOC10505…
GO:0043632	modification-dependent macromolecule catabolic process	28	60	0.52659	1	LOC105034118(UCH2);LOC105034251(COI1B);LOC105035150(At3g14410);LOC105036056(UBC9);LOC105038676(MAD2);LOC105040099(APC4);LOC105040299(At3g52300);LOC105040617(ALG9);LOC105040759(At3g61590);LOC105042727(At2g02050);LOC105044138(PIN1);LOC105044916(ufd1);LOC105045512(PAG1);LOC105046481(COP10);LOC105047909(At3g52300);LOC105048523(--);LOC105049427(PAC1);LOC105052476(APC7);LOC105053453(At3g12260);LOC10505…
GO:0001932	regulation of protein phosphorylation	5	10	0.52887	1	LOC105034117(CKS1);LOC105039176(PBL28);LOC105040866(At2g20050/At2g20040);LOC105042470(CYCH1-1);LOC105043319(At1g01540)
GO:0042325	regulation of phosphorylation	5	10	0.52887	1	LOC105034117(CKS1);LOC105039176(PBL28);LOC105040866(At2g20050/At2g20040);LOC105042470(CYCH1-1);LOC105043319(At1g01540)
GO:0042886	amide transport	5	10	0.52887	1	LOC105034203(OPT3);LOC105034254(NPF8.3);LOC105044478(TIP1-2);LOC105047829(NPF6.2);LOC105051108(NPF6.1)
GO:0007017	microtubule-based process	16	34	0.530621	1	LOC105032146(TUBG2);LOC105032979(AUG2);LOC105033539(VPS2.2);LOC105040436(LYK3);LOC105044001(TOP2);LOC105044054(SBT1.6);LOC105044462(HIS2B);LOC105045259(ABH1);LOC105051431(BIO2);LOC105052487(TUBG2);LOC105052561(CSLD5);LOC105053070(TMEM87B);LOC105053121(KIN7D);LOC105056706(Tmem87b);LOC105057833(AUG2);LOC105060968(KIN8B)
GO:0009150	purine ribonucleotide metabolic process	16	34	0.530621	1	LOC105039663(Os04g0656100);LOC105039909(PUR5);LOC105040299(At3g52300);LOC105040545(PURKE);LOC105044315(ADK2);LOC105044580(AMPD);LOC105044982(purB);LOC105047318(--);LOC105047909(At3g52300);LOC105050384(Os04g0656100);LOC105050809(Os04g0656100);LOC105051242(ATPC1);LOC105054498(ADK2);LOC105054864(guaA);LOC105059036(guaA);MSTRG.12684(VHA-B2)
GO:0051188	cofactor biosynthetic process	33	71	0.533153	1	GPAT(ATS1);LOC105032953(VITISV_013255);LOC105034969(Os08g0536000);LOC105035468(PANC);LOC105035941(At4g02530);LOC105036097(CRD1);LOC105038010(METK1);LOC105038039(NAPRT2);LOC105038832(VDE1);LOC105040082(SAMS);LOC105041933(ABC4);LOC105043953(SKL2);LOC105046456(HPT2);LOC105048171(CHLI);LOC105050909(PDX2);LOC105051026(GSA);LOC105051242(ATPC1);LOC105051570(At5g19830);LOC105051677(HEMH);LOC105051726(Os1…
GO:0048569	post-embryonic organ development	10	21	0.535931	1	LOC105035587(FH11);LOC105041044(MUS1);LOC105045823(IDD2);LOC105046580(RGG1);LOC105053216(MSH6);LOC105056548(ABCB19);LOC105057542(PLDZETA1);LOC105058347(ABCB19);LOC105060111(RGB1);LOC105061390(CYP71)
GO:0009607	response to biotic stimulus	44	95	0.537632	1	LOC105032541(AG118);LOC105032929(PAP6);LOC105033125(ILL6);LOC105034251(COI1B);LOC105034552(FAAH);LOC105035573(MSBP2);LOC105035941(At4g02530);LOC105035966(SAPK10);LOC105036044(PDF2.2);LOC105037686(GLPK);LOC105038199(CSLA9);LOC105039061(GLPK);LOC105039544(MGD1);LOC105043024(PAO);LOC105043976(At1g32060);LOC105045564(NQR);LOC105045567(NQR);LOC105045688(SPL11);LOC105046259(PHT4;1);LOC105046562(TSA1);L…
GO:0043207	response to external biotic stimulus	44	95	0.537632	1	LOC105032541(AG118);LOC105032929(PAP6);LOC105033125(ILL6);LOC105034251(COI1B);LOC105034552(FAAH);LOC105035573(MSBP2);LOC105035941(At4g02530);LOC105035966(SAPK10);LOC105036044(PDF2.2);LOC105037686(GLPK);LOC105038199(CSLA9);LOC105039061(GLPK);LOC105039544(MGD1);LOC105043024(PAO);LOC105043976(At1g32060);LOC105045564(NQR);LOC105045567(NQR);LOC105045688(SPL11);LOC105046259(PHT4;1);LOC105046562(TSA1);L…
GO:0051707	response to other organism	44	95	0.537632	1	LOC105032541(AG118);LOC105032929(PAP6);LOC105033125(ILL6);LOC105034251(COI1B);LOC105034552(FAAH);LOC105035573(MSBP2);LOC105035941(At4g02530);LOC105035966(SAPK10);LOC105036044(PDF2.2);LOC105037686(GLPK);LOC105038199(CSLA9);LOC105039061(GLPK);LOC105039544(MGD1);LOC105043024(PAO);LOC105043976(At1g32060);LOC105045564(NQR);LOC105045567(NQR);LOC105045688(SPL11);LOC105046259(PHT4;1);LOC105046562(TSA1);L…
GO:0030163	protein catabolic process	38	82	0.538965	1	LOC105033568(FTSHI2);LOC105034118(UCH2);LOC105034251(COI1B);LOC105035150(At3g14410);LOC105036056(UBC9);LOC105038676(MAD2);LOC105040099(APC4);LOC105040299(At3g52300);LOC105040502(MODA);LOC105040617(ALG9);LOC105040759(At3g61590);LOC105041314(Ipo4);LOC105041408(PFK5);LOC105042727(At2g02050);LOC105043653(CCT1);LOC105044138(PIN1);LOC105044916(ufd1);LOC105045400(At4g10320);LOC105045512(PAG1);LOC1050464…
GO:0044257	cellular protein catabolic process	38	82	0.538965	1	LOC105033568(FTSHI2);LOC105034118(UCH2);LOC105034251(COI1B);LOC105035150(At3g14410);LOC105036056(UBC9);LOC105038676(MAD2);LOC105040099(APC4);LOC105040299(At3g52300);LOC105040502(MODA);LOC105040617(ALG9);LOC105040759(At3g61590);LOC105041314(Ipo4);LOC105041408(PFK5);LOC105042727(At2g02050);LOC105043653(CCT1);LOC105044138(PIN1);LOC105044916(ufd1);LOC105045400(At4g10320);LOC105045512(PAG1);LOC1050464…
GO:0006950	response to stress	192	416	0.541711	1	LOC105031930(SOBIR1);LOC105032009(ALATS);LOC105032022(RECA);LOC105032236(CNGC4);LOC105032259(WRKY57);LOC105032375(MLO6);LOC105032523(PER35);LOC105032541(AG118);LOC105032877(PER11);LOC105032929(PAP6);LOC105033125(ILL6);LOC105033244(Os12g0580900);LOC105033249(P4H9);LOC105033328(CCT7);LOC105033544(AOX1A);LOC105033846(CAT1);LOC105033894(MSRB2);LOC105033933(SAT1);LOC105034165(APX1);LOC105034251(COI1B)…
GO:0009108	coenzyme biosynthetic process	15	32	0.542039	1	LOC105034969(Os08g0536000);LOC105035468(PANC);LOC105038010(METK1);LOC105038039(NAPRT2);LOC105040082(SAMS);LOC105041933(ABC4);LOC105046456(HPT2);LOC105050909(PDX2);LOC105051726(Os12g0192500);LOC105053124(Os06g0207000);LOC105056289(Os02g0134400);LOC105057289(SAMS);LOC105058755(COAD);LOC105059754(SAMS);LOC105061405(Os08g0536000)
GO:0051235	maintenance of location	9	19	0.551289	1	LOC105038525(CAND1);LOC105038586(Tbl3);LOC105038842(ERD2);LOC105043988(ERD2);LOC105045259(ABH1);LOC105057618(PRAF1);LOC105058755(COAD);LOC105059407(rpf1);LOC105061390(CYP71)
GO:0006558	L-phenylalanine metabolic process	4	8	0.552867	1	LOC105036035(ADT6);LOC105037948(AAT);LOC105038203(ADT6);LOC105044663(ADT2)
GO:0006595	polyamine metabolic process	4	8	0.552867	1	LOC105045281(RALFL33);LOC105046721(HDH);LOC105052506(RALF);LOC105053917(GDH2)
GO:0009629	response to gravity	4	8	0.552867	1	LOC105039304(PIN2);LOC105054774(TUBA3);LOC105056548(ABCB19);LOC105058347(ABCB19)
GO:0009812	flavonoid metabolic process	4	8	0.552867	1	LOC105033349(CYP98A2);LOC105035639(ANR);LOC105039250(UFGT);LOC105053813(4CL2)
GO:0009826	unidimensional cell growth	4	8	0.552867	1	LOC105047726(BRI1);LOC105055160(ROPGEF1);LOC105056548(ABCB19);LOC105058347(ABCB19)
GO:0031347	regulation of defense response	4	8	0.552867	1	LOC105036519(GH3.5);LOC105047558(GH3.5);LOC105051963(WRKY76);LOC109505610(--)
GO:0048444	floral organ morphogenesis	4	8	0.552867	1	LOC105035587(FH11);LOC105041044(MUS1);LOC105053216(MSH6);LOC105061390(CYP71)
GO:0048449	floral organ formation	4	8	0.552867	1	LOC105035587(FH11);LOC105041044(MUS1);LOC105053216(MSH6);LOC105061390(CYP71)
GO:0048563	post-embryonic organ morphogenesis	4	8	0.552867	1	LOC105035587(FH11);LOC105041044(MUS1);LOC105053216(MSH6);LOC105061390(CYP71)
GO:1902221	erythrose 4-phosphate/phosphoenolpyruvate family amino acid metabolic process	4	8	0.552867	1	LOC105036035(ADT6);LOC105037948(AAT);LOC105038203(ADT6);LOC105044663(ADT2)
GO:0099402	plant organ development	36	78	0.553418	1	LOC105032541(AG118);LOC105033844(NAP1);LOC105034251(COI1B);LOC105035587(FH11);LOC105035966(SAPK10);LOC105037830(FAS2);LOC105038513(MLH1);LOC105038525(CAND1);LOC105038586(Tbl3);LOC105039304(PIN2);LOC105041044(MUS1);LOC105041156(FKBP42);LOC105041471(DOT4);LOC105043587(MAP1A);LOC105044663(ADT2);LOC105045823(IDD2);LOC105046580(RGG1);LOC105046716(MSI1);LOC105047726(BRI1);LOC105047770(AKT1);LOC10504898…
GO:0000904	cell morphogenesis involved in differentiation	14	30	0.554194	1	LOC105033844(NAP1);LOC105035129(VIP6);LOC105038525(CAND1);LOC105039219(ENO1);LOC105043687(KDSB);LOC105044801(ETG1);LOC105046031(CML27);LOC105047770(AKT1);LOC105048884(RABA4D);LOC105050489(TOP6B);LOC105051023(ARP2);LOC105051300(ARP3);LOC105055160(ROPGEF1);LOC105061390(CYP71)
GO:0009116	nucleoside metabolic process	14	30	0.554194	1	LOC105037506(UKL2);LOC105038591(URH2);LOC105039606(PYRB);LOC105040299(At3g52300);LOC105044982(purB);LOC105047318(--);LOC105047909(At3g52300);LOC105049675(UKL2);LOC105050360(PYRB);LOC105051242(ATPC1);LOC105057630(UMPS1);LOC105058755(COAD);LOC105058967(PYRD);LOC105059138(CARA)
GO:0000902	cell morphogenesis	19	41	0.557789	1	LOC105033844(NAP1);LOC105035129(VIP6);LOC105036724(At1g30570);LOC105038525(CAND1);LOC105039219(ENO1);LOC105043687(KDSB);LOC105044801(ETG1);LOC105046031(CML27);LOC105047726(BRI1);LOC105047770(AKT1);LOC105048884(RABA4D);LOC105050489(TOP6B);LOC105051023(ARP2);LOC105051300(ARP3);LOC105055160(ROPGEF1);LOC105055939(CYP90B2);LOC105056548(ABCB19);LOC105058347(ABCB19);LOC105061390(CYP71)
GO:0050801	ion homeostasis	19	41	0.557789	1	LOC105032236(CNGC4);LOC105032830(MTP5);LOC105035135(HCC1);LOC105035354(AGT1);LOC105036437(CHX18);LOC105040867(TIP2-2);LOC105042750(GLR3.1);LOC105043244(HMA2);LOC105044494(MTP5);LOC105045735(MTP5);LOC105046935(PSBQ1);LOC105047323(CBL7);LOC105047829(NPF6.2);LOC105049539(HMA1);LOC105055276(GLR3.1);LOC105055852(LCAT1);LOC105057796(NHX2);LOC105060994(TIC21);MSTRG.12135(MT3A)
GO:0006006	glucose metabolic process	24	52	0.561471	1	LOC105032009(ALATS);LOC105033328(CCT7);LOC105039187(GLT1);LOC105039445(CSTLP2);LOC105040502(MODA);LOC105041129(FBA3);LOC105041314(Ipo4);LOC105041408(PFK5);LOC105041491(GLT1);LOC105042727(At2g02050);LOC105043653(CCT1);LOC105044138(PIN1);LOC105045400(At4g10320);LOC105046041(PGM1);LOC105048474(FBA3);LOC105050472(CSTLP2);LOC105052340(PGM1);LOC105053135(DCD);LOC105053993(CCT1);LOC105054469(Os02g062170…
GO:0048507	meristem development	29	63	0.565082	1	LOC105033844(NAP1);LOC105035926(GDCST);LOC105037830(FAS2);LOC105038525(CAND1);LOC105038586(Tbl3);LOC105039986(NIN1);LOC105042460(NSN1);LOC105042525(CLPP4);LOC105044054(SBT1.6);LOC105045259(ABH1);LOC105045823(IDD2);LOC105045882(TIC56);LOC105045988(IRK);LOC105047770(AKT1);LOC105050080(At2g01630);LOC105050465(MED18);LOC105050977(OsI_36121);LOC105051431(BIO2);LOC105053403(AGO10);LOC105055160(ROPGEF1)…
GO:0006643	membrane lipid metabolic process	13	28	0.567188	1	LOC105033793(MGD3);LOC105033894(MSRB2);LOC105036407(Gba2);LOC105039544(MGD1);LOC105039671(SBH2);LOC105040418(Pigk);LOC105042381(SS2);LOC105055735(Gba2);LOC105056574(SBH2);LOC105057453(SUS4);LOC105057542(PLDZETA1);LOC105057864(MSRB5);LOC105057869(MSRB5)
GO:0030003	cellular cation homeostasis	8	17	0.568402	1	LOC105032830(MTP5);LOC105035135(HCC1);LOC105044494(MTP5);LOC105045735(MTP5);LOC105047323(CBL7);LOC105049539(HMA1);LOC105060994(TIC21);MSTRG.12135(MT3A)
GO:0072522	purine-containing compound biosynthetic process	18	39	0.568661	1	LOC105037976(APT2);LOC105039663(Os04g0656100);LOC105039909(PUR5);LOC105040299(At3g52300);LOC105040545(PURKE);LOC105043607(APT3);LOC105044315(ADK2);LOC105044580(AMPD);LOC105044982(purB);LOC105047318(--);LOC105047909(At3g52300);LOC105050384(Os04g0656100);LOC105050809(Os04g0656100);LOC105051242(ATPC1);LOC105054024(APT3);LOC105054498(ADK2);LOC105054864(guaA);LOC105059036(guaA)
GO:0009658	chloroplast organization	17	37	0.580093	1	LOC105032953(VITISV_013255);LOC105034030(ARC6);LOC105042525(CLPP4);LOC105043976(At1g32060);LOC105047071(TATC);LOC105047521(CHUP1);LOC105049404(PTAC2);LOC105050519(FTSZ1);LOC105052988(ALB4);LOC105053805(At1g32060);LOC105058951(HCF136);LOC105059482(HCF101);LOC105059526(minD);LOC105060089(Os12g0632700);LOC105060160(PGR3);LOC105060737(RBCMT);LOC114913295(LPA2)
GO:0009755	hormone-mediated signaling pathway	43	94	0.582066	1	IAA1(IAA1);LOC105034251(COI1B);LOC105034284(GPX2);LOC105034688(TIFY9);LOC105035892(THO6);LOC105035966(SAPK10);LOC105038199(CSLA9);LOC105039147(SAP12);LOC105039304(PIN2);LOC105041156(FKBP42);LOC105042031(ARF16);LOC105043976(At1g32060);LOC105044300(ARF18);LOC105044738(PYL4);LOC105045564(NQR);LOC105045567(NQR);LOC105046259(PHT4;1);LOC105046562(TSA1);LOC105047726(BRI1);LOC105047748(IAA1);LOC105049872…
GO:0032870	cellular response to hormone stimulus	43	94	0.582066	1	IAA1(IAA1);LOC105034251(COI1B);LOC105034284(GPX2);LOC105034688(TIFY9);LOC105035892(THO6);LOC105035966(SAPK10);LOC105038199(CSLA9);LOC105039147(SAP12);LOC105039304(PIN2);LOC105041156(FKBP42);LOC105042031(ARF16);LOC105043976(At1g32060);LOC105044300(ARF18);LOC105044738(PYL4);LOC105045564(NQR);LOC105045567(NQR);LOC105046259(PHT4;1);LOC105046562(TSA1);LOC105047726(BRI1);LOC105047748(IAA1);LOC105049872…
GO:0071495	cellular response to endogenous stimulus	43	94	0.582066	1	IAA1(IAA1);LOC105034251(COI1B);LOC105034284(GPX2);LOC105034688(TIFY9);LOC105035892(THO6);LOC105035966(SAPK10);LOC105038199(CSLA9);LOC105039147(SAP12);LOC105039304(PIN2);LOC105041156(FKBP42);LOC105042031(ARF16);LOC105043976(At1g32060);LOC105044300(ARF18);LOC105044738(PYL4);LOC105045564(NQR);LOC105045567(NQR);LOC105046259(PHT4;1);LOC105046562(TSA1);LOC105047726(BRI1);LOC105047748(IAA1);LOC105049872…
GO:0000154	rRNA modification	3	6	0.584258	1	LOC105048454(spb1);LOC105048923(pc1998);LOC105050640(DIM1A)
GO:0006020	inositol metabolic process	3	6	0.584258	1	LOC105032996(INPS1);LOC105041643(INPS1);LOC105048608(INPS1)
GO:0009081	branched-chain amino acid metabolic process	3	6	0.584258	1	LOC105038981(Os05g0573700);LOC105048182(At3g58610);LOC105057764(IMDH2)
GO:0009630	gravitropism	3	6	0.584258	1	LOC105039304(PIN2);LOC105056548(ABCB19);LOC105058347(ABCB19)
GO:0009850	auxin metabolic process	3	6	0.584258	1	LOC105035573(MSBP2);LOC105046562(TSA1);LOC105055781(TRPA1)
GO:0009891	positive regulation of biosynthetic process	3	6	0.584258	1	LOC105035345(NAC083);LOC105045104(ALA1);MSTRG.12135(MT3A)
GO:0009955	adaxial/abaxial pattern specification	3	6	0.584258	1	LOC105053403(AGO10);LOC105056778(PER17);LOC105058704(ADL1)
GO:0010466	negative regulation of peptidase activity	3	6	0.584258	1	LOC105053444(PIIF);MSTRG.14339(--);MSTRG.14341(--)
GO:0015696	ammonium transport	3	6	0.584258	1	LOC105037182(AMT3-2);LOC105040867(TIP2-2);LOC105044167(AMT1-2)
GO:0015833	peptide transport	3	6	0.584258	1	LOC105034254(NPF8.3);LOC105047829(NPF6.2);LOC105051108(NPF6.1)
GO:0015851	nucleobase transport	3	6	0.584258	1	LOC105044795(AZG1);LOC105046790(INT2);LOC105057188(AZG1)
GO:0015858	nucleoside transport	3	6	0.584258	1	LOC105032030(ENT3);LOC105032535(ENT1);LOC105035051(ENT1)
GO:0030162	regulation of proteolysis	3	6	0.584258	1	LOC105053444(PIIF);MSTRG.14339(--);MSTRG.14341(--)
GO:0030258	lipid modification	3	6	0.584258	1	LOC105033793(MGD3);LOC105039544(MGD1);LOC105049269(Alg13)
GO:0032269	negative regulation of cellular protein metabolic process	3	6	0.584258	1	LOC105053444(PIIF);MSTRG.14339(--);MSTRG.14341(--)
GO:0043086	negative regulation of catalytic activity	3	6	0.584258	1	LOC105053444(PIIF);MSTRG.14339(--);MSTRG.14341(--)
GO:0044092	negative regulation of molecular function	3	6	0.584258	1	LOC105053444(PIIF);MSTRG.14339(--);MSTRG.14341(--)
GO:0045861	negative regulation of proteolysis	3	6	0.584258	1	LOC105053444(PIIF);MSTRG.14339(--);MSTRG.14341(--)
GO:0048511	rhythmic process	3	6	0.584258	1	LOC105040132(PHYA);LOC105050222(JMJ30);LOC105053529(At1g64890)
GO:0051248	negative regulation of protein metabolic process	3	6	0.584258	1	LOC105053444(PIIF);MSTRG.14339(--);MSTRG.14341(--)
GO:0051346	negative regulation of hydrolase activity	3	6	0.584258	1	LOC105053444(PIIF);MSTRG.14339(--);MSTRG.14341(--)
GO:0051640	organelle localization	3	6	0.584258	1	LOC105045292(At3g05520);LOC105049602(FIM2);LOC105056451(PEX10)
GO:0052547	regulation of peptidase activity	3	6	0.584258	1	LOC105053444(PIIF);MSTRG.14339(--);MSTRG.14341(--)
GO:0065008	regulation of biological quality	75	164	0.587585	1	LOC105032022(RECA);LOC105032236(CNGC4);LOC105032830(MTP5);LOC105035135(HCC1);LOC105035233(At5g62290);LOC105035354(AGT1);LOC105035455(Os04g0629500);LOC105035477(Os03g0767500);LOC105035573(MSBP2);LOC105035926(GDCST);LOC105036437(CHX18);LOC105038525(CAND1);LOC105038586(Tbl3);LOC105038842(ERD2);LOC105039304(PIN2);LOC105039925(LPD2);LOC105040020(LPD1);LOC105040867(TIP2-2);LOC105042567(CDSP32);LOC10504…
GO:0006862	nucleotide transport	7	15	0.587739	1	LOC105039445(CSTLP2);LOC105041745(GFT1);LOC105047552(CSTLP1);LOC105048229(CSTLP1);LOC105050472(CSTLP2);LOC105061571(AAC3);MSTRG.1731(AAC3)
GO:0005982	starch metabolic process	21	46	0.591199	1	LOC105033568(FTSHI2);LOC105034870(TPS5);LOC105038009(FBPban1);LOC105041676(DPE1);LOC105042381(SS2);LOC105043800(BAM3);LOC105046284(PHS2);LOC105047071(TATC);LOC105047933(--);LOC105047959(PSA3);LOC105050547(At3g55800);LOC105050621(AGPP);LOC105051242(ATPC1);LOC105054280(PGMP);LOC105054630(At4g27700);LOC105056579(DEGP8);LOC105059482(HCF101);LOC105060048(CCS1);LOC105060160(PGR3);LOC105060488(AGPP);LOC…
GO:0009605	response to external stimulus	68	149	0.595411	1	LOC105032541(AG118);LOC105032929(PAP6);LOC105033125(ILL6);LOC105033216(PHYC);LOC105033894(MSRB2);LOC105033933(SAT1);LOC105034251(COI1B);LOC105034552(FAAH);LOC105035129(VIP6);LOC105035573(MSBP2);LOC105035941(At4g02530);LOC105035966(SAPK10);LOC105036044(PDF2.2);LOC105036702(PAP2);LOC105037686(GLPK);LOC105038199(CSLA9);LOC105039061(GLPK);LOC105039304(PIN2);LOC105039544(MGD1);LOC105040132(PHYA);LOC10…
GO:0032535	regulation of cellular component size	11	24	0.59623	1	LOC105035926(GDCST);LOC105039304(PIN2);LOC105045292(At3g05520);LOC105045988(IRK);LOC105050080(At2g01630);LOC105051023(ARP2);LOC105051300(ARP3);LOC105055160(ROPGEF1);LOC105056548(ABCB19);LOC105058347(ABCB19);MSTRG.12135(MT3A)
GO:0090066	regulation of anatomical structure size	11	24	0.59623	1	LOC105035926(GDCST);LOC105039304(PIN2);LOC105045292(At3g05520);LOC105045988(IRK);LOC105050080(At2g01630);LOC105051023(ARP2);LOC105051300(ARP3);LOC105055160(ROPGEF1);LOC105056548(ABCB19);LOC105058347(ABCB19);MSTRG.12135(MT3A)
GO:1901362	organic cyclic compound biosynthetic process	146	319	0.597553	1	GPAT(ATS1);LOC105032322(At5g10820);LOC105032953(VITISV_013255);LOC105033349(CYP98A2);LOC105033844(NAP1);LOC105034086(EBP1);LOC105034395(RPL6);LOC105034461(HSF30);LOC105034514(--);LOC105035129(VIP6);LOC105035345(NAC083);LOC105035611(FQR1);LOC105035622(PROC1);LOC105035718(MED7A);LOC105035941(At4g02530);LOC105035969(FK);LOC105036097(CRD1);LOC105036736(FPV151);LOC105037496(--);LOC105037506(UKL2);LOC1…
GO:0044707	single-multicellular organism process	156	341	0.602573	1	AHP1(AHL10);LOC105031990(CER3);LOC105032008(MPS1);LOC105032009(ALATS);LOC105032541(AG118);LOC105032648(FLK);LOC105033018(NUP96);LOC105033844(NAP1);LOC105034117(CKS1);LOC105034203(OPT3);LOC105034251(COI1B);LOC105034351(OVA6);LOC105034514(--);LOC105035129(VIP6);LOC105035345(NAC083);LOC105035587(FH11);LOC105035892(THO6);LOC105035926(GDCST);LOC105035966(SAPK10);LOC105037830(FAS2);LOC105038513(MLH1);L…
GO:0006164	purine nucleotide biosynthetic process	15	33	0.604881	1	LOC105039663(Os04g0656100);LOC105039909(PUR5);LOC105040299(At3g52300);LOC105040545(PURKE);LOC105044315(ADK2);LOC105044580(AMPD);LOC105044982(purB);LOC105047318(--);LOC105047909(At3g52300);LOC105050384(Os04g0656100);LOC105050809(Os04g0656100);LOC105051242(ATPC1);LOC105054498(ADK2);LOC105054864(guaA);LOC105059036(guaA)
GO:0009152	purine ribonucleotide biosynthetic process	15	33	0.604881	1	LOC105039663(Os04g0656100);LOC105039909(PUR5);LOC105040299(At3g52300);LOC105040545(PURKE);LOC105044315(ADK2);LOC105044580(AMPD);LOC105044982(purB);LOC105047318(--);LOC105047909(At3g52300);LOC105050384(Os04g0656100);LOC105050809(Os04g0656100);LOC105051242(ATPC1);LOC105054498(ADK2);LOC105054864(guaA);LOC105059036(guaA)
GO:0010817	regulation of hormone levels	15	33	0.604881	1	LOC105032022(RECA);LOC105035573(MSBP2);LOC105035926(GDCST);LOC105039304(PIN2);LOC105045988(IRK);LOC105046562(TSA1);LOC105046580(RGG1);LOC105050080(At2g01630);LOC105053404(CKX5);LOC105055160(ROPGEF1);LOC105055781(TRPA1);LOC105056548(ABCB19);LOC105058347(ABCB19);LOC109506411(LOG7);MSTRG.12135(MT3A)
GO:0019751	polyol metabolic process	15	33	0.604881	1	LOC105032830(MTP5);LOC105032996(INPS1);LOC105034192(BDG3);LOC105037686(GLPK);LOC105039061(GLPK);LOC105040851(VTE1);LOC105041643(INPS1);LOC105042381(SS2);LOC105044494(MTP5);LOC105045735(MTP5);LOC105048608(INPS1);LOC105058175(ITPK1);LOC105058237(ZEP);LOC105060139(ITPK3);LOC105061324(ACBP3)
GO:0044723	single-organism carbohydrate metabolic process	77	169	0.605463	1	LOC105032009(ALATS);LOC105032621(Rbks);LOC105032996(INPS1);LOC105033328(CCT7);LOC105033461(--);LOC105033568(FTSHI2);LOC105034020(ADG2);LOC105034870(TPS5);LOC105035966(SAPK10);LOC105036631(GOLS2);LOC105037686(GLPK);LOC105038009(FBPban1);LOC105038199(CSLA9);LOC105038680(G6PDH);LOC105039061(GLPK);LOC105039124(GMII);LOC105039187(GLT1);LOC105039445(CSTLP2);LOC105039584(TPS9);LOC105040502(MODA);LOC1050…
GO:0006498	N-terminal protein lipidation	6	13	0.609977	1	LOC105032009(ALATS);LOC105034534(OST1A);LOC105038880(FKBP70);LOC105040467(NMT1);LOC105045008(Nomo1);LOC105045688(SPL11)
GO:0019321	pentose metabolic process	6	13	0.609977	1	LOC105032621(Rbks);LOC105041112(DRP1C);LOC105048953(rbsK);LOC105051600(GALM);LOC105055774(Rbks);LOC105057722(XYLA)
GO:0031365	N-terminal protein amino acid modification	6	13	0.609977	1	LOC105032009(ALATS);LOC105034534(OST1A);LOC105038880(FKBP70);LOC105040467(NMT1);LOC105045008(Nomo1);LOC105045688(SPL11)
GO:0048528	post-embryonic root development	6	13	0.609977	1	LOC105045823(IDD2);LOC105046580(RGG1);LOC105056548(ABCB19);LOC105057542(PLDZETA1);LOC105058347(ABCB19);LOC105060111(RGB1)
GO:0044265	cellular macromolecule catabolic process	44	97	0.611785	1	LOC105033568(FTSHI2);LOC105034118(UCH2);LOC105034251(COI1B);LOC105035150(At3g14410);LOC105035219(PNP1);LOC105036056(UBC9);LOC105038676(MAD2);LOC105040099(APC4);LOC105040299(At3g52300);LOC105040405(Os01g0197200);LOC105040502(MODA);LOC105040617(ALG9);LOC105040759(At3g61590);LOC105041314(Ipo4);LOC105041408(PFK5);LOC105042727(At2g02050);LOC105043653(CCT1);LOC105044138(PIN1);LOC105044916(ufd1);LOC1050…
GO:0009719	response to endogenous stimulus	64	141	0.617555	1	IAA1(IAA1);LOC105033244(Os12g0580900);LOC105034251(COI1B);LOC105034284(GPX2);LOC105034688(TIFY9);LOC105035345(NAC083);LOC105035573(MSBP2);LOC105035892(THO6);LOC105035966(SAPK10);LOC105036724(At1g30570);LOC105038199(CSLA9);LOC105038525(CAND1);LOC105038748(EER5);LOC105039147(SAP12);LOC105039304(PIN2);LOC105040309(RCOM_0855130);LOC105040957(ARF15);LOC105041156(FKBP42);LOC105042031(ARF16);LOC10504275…
GO:0009725	response to hormone	58	128	0.621898	1	IAA1(IAA1);LOC105034251(COI1B);LOC105034284(GPX2);LOC105034688(TIFY9);LOC105035345(NAC083);LOC105035573(MSBP2);LOC105035892(THO6);LOC105035966(SAPK10);LOC105036724(At1g30570);LOC105038199(CSLA9);LOC105038525(CAND1);LOC105038748(EER5);LOC105039147(SAP12);LOC105039304(PIN2);LOC105040957(ARF15);LOC105041156(FKBP42);LOC105042031(ARF16);LOC105043976(At1g32060);LOC105044300(ARF18);LOC105044738(PYL4);LO…
GO:0006605	protein targeting	52	115	0.627014	1	LOC105033244(Os12g0580900);LOC105033726(SRP9);LOC105034266(EXOSC8);LOC105034674(SRP68);LOC105035135(HCC1);LOC105035345(NAC083);LOC105036087(PRMT3);LOC105038252(FFC);LOC105038325(pyrH);LOC105038660(frr);LOC105042405(At5g06550);LOC105042497(TIC110);LOC105042760(YLS8);LOC105043188(wdr70);LOC105043976(At1g32060);LOC105044026(ptges2);LOC105044387(RH17);LOC105044576(Os02g0795900);LOC105045104(ALA1);LOC…
GO:0000723	telomere maintenance	2	4	0.629811	1	LOC105052476(APC7);LOC105061390(CYP71)
GO:0000956	nuclear-transcribed mRNA catabolic process	2	4	0.629811	1	LOC105040405(Os01g0197200);LOC105052957(Os01g0911100)
GO:0001708	cell fate specification	2	4	0.629811	1	LOC105044001(TOP2);LOC105058704(ADL1)
GO:0006071	glycerol metabolic process	2	4	0.629811	1	LOC105037686(GLPK);LOC105039061(GLPK)
GO:0006555	methionine metabolic process	2	4	0.629811	1	LOC105036687(At3g57050);LOC105043483(MGL)
GO:0006638	neutral lipid metabolic process	2	4	0.629811	1	LOC105035966(SAPK10);LOC105057076(LPPG)
GO:0006639	acylglycerol metabolic process	2	4	0.629811	1	LOC105035966(SAPK10);LOC105057076(LPPG)
GO:0009813	flavonoid biosynthetic process	2	4	0.629811	1	LOC105039250(UFGT);LOC105053813(4CL2)
GO:0009832	plant-type cell wall biogenesis	2	4	0.629811	1	LOC105043459(NAC073);LOC105056075(COBL4)
GO:0010212	response to ionizing radiation	2	4	0.629811	1	LOC105052476(APC7);LOC105061390(CYP71)
GO:0010374	stomatal complex development	2	4	0.629811	1	LOC105034117(CKS1);LOC105042470(CYCH1-1)
GO:0015791	polyol transport	2	4	0.629811	1	LOC105046790(INT2);LOC105051438(INT1)
GO:0019400	alditol metabolic process	2	4	0.629811	1	LOC105037686(GLPK);LOC105039061(GLPK)
GO:0032200	telomere organization	2	4	0.629811	1	LOC105052476(APC7);LOC105061390(CYP71)
GO:0032844	regulation of homeostatic process	2	4	0.629811	1	LOC105052476(APC7);LOC105061390(CYP71)
GO:0042127	regulation of cell proliferation	2	4	0.629811	1	LOC105035129(VIP6);LOC105052476(APC7)
GO:0045088	regulation of innate immune response	2	4	0.629811	1	LOC105036519(GH3.5);LOC105047558(GH3.5)
GO:0050776	regulation of immune response	2	4	0.629811	1	LOC105036519(GH3.5);LOC105047558(GH3.5)
GO:0060249	anatomical structure homeostasis	2	4	0.629811	1	LOC105052476(APC7);LOC105061390(CYP71)
GO:0072507	divalent inorganic cation homeostasis	2	4	0.629811	1	LOC105043244(HMA2);LOC105049539(HMA1)
GO:0009119	ribonucleoside metabolic process	13	29	0.632765	1	LOC105037506(UKL2);LOC105038591(URH2);LOC105039606(PYRB);LOC105040299(At3g52300);LOC105044982(purB);LOC105047318(--);LOC105047909(At3g52300);LOC105049675(UKL2);LOC105050360(PYRB);LOC105051242(ATPC1);LOC105057630(UMPS1);LOC105058967(PYRD);LOC105059138(CARA)
GO:0006996	organelle organization	169	371	0.635348	1	LOC105032008(MPS1);LOC105032146(TUBG2);LOC105032592(nusG);LOC105032874(ROA2);LOC105032929(PAP6);LOC105032953(VITISV_013255);LOC105032979(AUG2);LOC105033298(MSI4);LOC105033504(ARP7);LOC105033525(ATXR2);LOC105033539(VPS2.2);LOC105033662(PMI1);LOC105033844(NAP1);LOC105034027(CP33);LOC105034030(ARC6);LOC105034140(SlH4);LOC105034192(BDG3);LOC105034351(OVA6);LOC105034395(RPL6);LOC105035129(VIP6);LOC105…
GO:0006342	chromatin silencing	5	11	0.636145	1	LOC105035129(VIP6);LOC105041044(MUS1);LOC105052476(APC7);LOC105053403(AGO10);LOC105061459(SPY)
GO:0009787	regulation of abscisic acid-activated signaling pathway	5	11	0.636145	1	LOC105035892(THO6);LOC105055144(PLDDELTA);LOC105056955(GGB);LOC105057189(CIPK18);LOC105060111(RGB1)
GO:1901419	regulation of response to alcohol	5	11	0.636145	1	LOC105035892(THO6);LOC105055144(PLDDELTA);LOC105056955(GGB);LOC105057189(CIPK18);LOC105060111(RGB1)
GO:0033014	tetrapyrrole biosynthetic process	17	38	0.637105	1	GPAT(ATS1);LOC105032953(VITISV_013255);LOC105035941(At4g02530);LOC105036097(CRD1);LOC105047124(HY2);LOC105048171(CHLI);LOC105051026(GSA);LOC105051242(ATPC1);LOC105051570(At5g19830);LOC105051677(HEMH);LOC105052800(RPL3A);LOC105056434(SEP1);LOC105057582(CHLH);LOC105058951(HCF136);LOC105059482(HCF101);LOC105059573(Os02g0127700);LOC105060089(Os12g0632700)
GO:0033013	tetrapyrrole metabolic process	26	58	0.637776	1	GPAT(ATS1);LOC105032524(--);LOC105032953(VITISV_013255);LOC105035941(At4g02530);LOC105036097(CRD1);LOC105038832(VDE1);LOC105039699(AAH2);LOC105040851(VTE1);LOC105043024(PAO);LOC105047124(HY2);LOC105048171(CHLI);LOC105050383(HPT1);LOC105051026(GSA);LOC105051242(ATPC1);LOC105051570(At5g19830);LOC105051677(HEMH);LOC105052800(RPL3A);LOC105053391(CLH2);LOC105053697(IGHMBP2);LOC105055800(HCAR);LOC10505…
GO:0009892	negative regulation of metabolic process	35	78	0.64184	1	LOC105033210(MTACP2);LOC105035129(VIP6);LOC105035639(ANR);LOC105035892(THO6);LOC105036139(PECS-2.1);LOC105038252(FFC);LOC105038513(MLH1);LOC105039111(PFP-BETA);LOC105039513(rraA);LOC105039933(MCM7);LOC105041044(MUS1);LOC105042306(--);LOC105043124(MSH1);LOC105044001(TOP2);LOC105044054(SBT1.6);LOC105044386(--);LOC105044801(ETG1);LOC105045259(ABH1);LOC105047127(MCM4);LOC105048310(VIP5);LOC105050075(…
GO:0005984	disaccharide metabolic process	12	27	0.64812	1	LOC105033568(FTSHI2);LOC105034870(TPS5);LOC105035966(SAPK10);LOC105038009(FBPban1);LOC105039584(TPS9);LOC105043601(TPPA);LOC105043800(BAM3);LOC105050322(TPS9);LOC105050547(At3g55800);LOC105054029(TPPG);LOC105054280(PGMP);LOC105059482(HCF101)
GO:0009163	nucleoside biosynthetic process	12	27	0.64812	1	LOC105037506(UKL2);LOC105039606(PYRB);LOC105040299(At3g52300);LOC105044982(purB);LOC105047318(--);LOC105047909(At3g52300);LOC105049675(UKL2);LOC105050360(PYRB);LOC105051242(ATPC1);LOC105057630(UMPS1);LOC105058967(PYRD);LOC105059138(CARA)
GO:0042455	ribonucleoside biosynthetic process	12	27	0.64812	1	LOC105037506(UKL2);LOC105039606(PYRB);LOC105040299(At3g52300);LOC105044982(purB);LOC105047318(--);LOC105047909(At3g52300);LOC105049675(UKL2);LOC105050360(PYRB);LOC105051242(ATPC1);LOC105057630(UMPS1);LOC105058967(PYRD);LOC105059138(CARA)
GO:0006089	lactate metabolic process	8	18	0.650469	1	LOC105033627(SETH3);LOC105035135(HCC1);LOC105042244(At1g67280);LOC105043687(KDSB);LOC105048306(CCMH);LOC105054469(Os02g0621700);LOC105058810(GRXC1);LOC114913052(At1g67690)
GO:0009267	cellular response to starvation	8	18	0.650469	1	LOC105033894(MSRB2);LOC105033933(SAT1);LOC105036702(PAP2);LOC105047770(AKT1);LOC105057542(PLDZETA1);LOC105057864(MSRB5);LOC105057869(MSRB5);LOC109506411(LOG7)
GO:0009991	response to extracellular stimulus	8	18	0.650469	1	LOC105033894(MSRB2);LOC105033933(SAT1);LOC105036702(PAP2);LOC105047770(AKT1);LOC105057542(PLDZETA1);LOC105057864(MSRB5);LOC105057869(MSRB5);LOC109506411(LOG7)
GO:0031324	negative regulation of cellular metabolic process	8	18	0.650469	1	LOC105035129(VIP6);LOC105041044(MUS1);LOC105052476(APC7);LOC105053403(AGO10);LOC105053444(PIIF);LOC105061459(SPY);MSTRG.14339(--);MSTRG.14341(--)
GO:0031667	response to nutrient levels	8	18	0.650469	1	LOC105033894(MSRB2);LOC105033933(SAT1);LOC105036702(PAP2);LOC105047770(AKT1);LOC105057542(PLDZETA1);LOC105057864(MSRB5);LOC105057869(MSRB5);LOC109506411(LOG7)
GO:0031668	cellular response to extracellular stimulus	8	18	0.650469	1	LOC105033894(MSRB2);LOC105033933(SAT1);LOC105036702(PAP2);LOC105047770(AKT1);LOC105057542(PLDZETA1);LOC105057864(MSRB5);LOC105057869(MSRB5);LOC109506411(LOG7)
GO:0031669	cellular response to nutrient levels	8	18	0.650469	1	LOC105033894(MSRB2);LOC105033933(SAT1);LOC105036702(PAP2);LOC105047770(AKT1);LOC105057542(PLDZETA1);LOC105057864(MSRB5);LOC105057869(MSRB5);LOC109506411(LOG7)
GO:0040008	regulation of growth	8	18	0.650469	1	LOC105036056(UBC9);LOC105036724(At1g30570);LOC105038676(MAD2);LOC105042167(sti1);LOC105046481(COP10);LOC105050977(OsI_36121);LOC105052476(APC7);LOC105061390(CYP71)
GO:0042594	response to starvation	8	18	0.650469	1	LOC105033894(MSRB2);LOC105033933(SAT1);LOC105036702(PAP2);LOC105047770(AKT1);LOC105057542(PLDZETA1);LOC105057864(MSRB5);LOC105057869(MSRB5);LOC109506411(LOG7)
GO:0071496	cellular response to external stimulus	8	18	0.650469	1	LOC105033894(MSRB2);LOC105033933(SAT1);LOC105036702(PAP2);LOC105047770(AKT1);LOC105057542(PLDZETA1);LOC105057864(MSRB5);LOC105057869(MSRB5);LOC109506411(LOG7)
GO:0016482	cytoplasmic transport	29	65	0.652977	1	LOC105032009(ALATS);LOC105033018(NUP96);LOC105034266(EXOSC8);LOC105036087(PRMT3);LOC105038553(RABD1);LOC105038586(Tbl3);LOC105038748(EER5);LOC105040785(Trappc1);LOC105041107(NUP155);LOC105042999(Wdr3);LOC105044387(RH17);LOC105044576(Os02g0795900);LOC105046703(CAT1);LOC105048257(Trappc1);LOC105048316(EMC1);LOC105048526(--);LOC105049755(SEC24B);LOC105051030(Utp6);LOC105051158(NUP54);LOC105051391(RC…
GO:0010468	regulation of gene expression	146	322	0.657897	1	AG2(AG2);AGL2-3(FBP2);IAA1(IAA1);LOC105032335(EMB2247);LOC105032628(HOX32);LOC105032953(VITISV_013255);LOC105033210(MTACP2);LOC105033216(PHYC);LOC105033669(TAF5);LOC105033671(EIF-5A2);LOC105033726(SRP9);LOC105033758(Pole3);LOC105033844(NAP1);LOC105034514(--);LOC105035119(S1FA);LOC105035129(VIP6);LOC105035130(ROC2);LOC105035345(NAC083);LOC105035611(FQR1);LOC105035635(KIN12C);LOC105035718(MED7A);LO…
GO:0032501	multicellular organismal process	156	344	0.660896	1	AHP1(AHL10);LOC105031990(CER3);LOC105032008(MPS1);LOC105032009(ALATS);LOC105032541(AG118);LOC105032648(FLK);LOC105033018(NUP96);LOC105033844(NAP1);LOC105034117(CKS1);LOC105034203(OPT3);LOC105034251(COI1B);LOC105034351(OVA6);LOC105034514(--);LOC105035129(VIP6);LOC105035345(NAC083);LOC105035587(FH11);LOC105035892(THO6);LOC105035926(GDCST);LOC105035966(SAPK10);LOC105037830(FAS2);LOC105038513(MLH1);L…
GO:0009156	ribonucleoside monophosphate biosynthetic process	15	34	0.663508	1	LOC105039606(PYRB);LOC105039909(PUR5);LOC105040299(At3g52300);LOC105040545(PURKE);LOC105042108(PYD1);LOC105044580(AMPD);LOC105044982(purB);LOC105047318(--);LOC105047909(At3g52300);LOC105049675(UKL2);LOC105050360(PYRB);LOC105051242(ATPC1);LOC105057630(UMPS1);LOC105058967(PYRD);LOC105059138(CARA)
GO:0009161	ribonucleoside monophosphate metabolic process	15	34	0.663508	1	LOC105039606(PYRB);LOC105039909(PUR5);LOC105040299(At3g52300);LOC105040545(PURKE);LOC105042108(PYD1);LOC105044580(AMPD);LOC105044982(purB);LOC105047318(--);LOC105047909(At3g52300);LOC105049675(UKL2);LOC105050360(PYRB);LOC105051242(ATPC1);LOC105057630(UMPS1);LOC105058967(PYRD);LOC105059138(CARA)
GO:0055080	cation homeostasis	11	25	0.664594	1	LOC105032830(MTP5);LOC105035135(HCC1);LOC105036437(CHX18);LOC105043244(HMA2);LOC105044494(MTP5);LOC105045735(MTP5);LOC105047323(CBL7);LOC105049539(HMA1);LOC105057796(NHX2);LOC105060994(TIC21);MSTRG.12135(MT3A)
GO:0090558	plant epidermis development	11	25	0.664594	1	LOC105033844(NAP1);LOC105034117(CKS1);LOC105038525(CAND1);LOC105042470(CYCH1-1);LOC105045823(IDD2);LOC105047770(AKT1);LOC105051873(NAC037);LOC105052339(UCC1);LOC105056548(ABCB19);LOC105058347(ABCB19);LOC105061390(CYP71)
GO:0006631	fatty acid metabolic process	51	114	0.665528	1	GPAT(ATS1);LOC105031990(CER3);LOC105032853(At2g26230);LOC105034366(At2g26230);LOC105035941(At4g02530);LOC105035966(SAPK10);LOC105037409(ECI1);LOC105037686(GLPK);LOC105038672(CLKR27);LOC105038832(VDE1);LOC105039061(GLPK);LOC105039570(CER3);LOC105039671(SBH2);LOC105040213(KCS11);LOC105041077(CUT1);LOC105041644(ACC1);LOC105041773(SLD1);LOC105041807(LOX3.1);LOC105042027(KAS12);LOC105042029(KAS12);LOC…
GO:0006397	mRNA processing	4	9	0.667905	1	LOC105045259(ABH1);LOC105047695(CFIS1);LOC105054825(CFIS2);LOC105059021(CFIS2)
GO:0043549	regulation of kinase activity	4	9	0.667905	1	LOC105034117(CKS1);LOC105039176(PBL28);LOC105042470(CYCH1-1);LOC105043319(At1g01540)
GO:0045859	regulation of protein kinase activity	4	9	0.667905	1	LOC105034117(CKS1);LOC105039176(PBL28);LOC105042470(CYCH1-1);LOC105043319(At1g01540)
GO:0051338	regulation of transferase activity	4	9	0.667905	1	LOC105034117(CKS1);LOC105039176(PBL28);LOC105042470(CYCH1-1);LOC105043319(At1g01540)
GO:0060560	developmental growth involved in morphogenesis	4	9	0.667905	1	LOC105047726(BRI1);LOC105055160(ROPGEF1);LOC105056548(ABCB19);LOC105058347(ABCB19)
GO:0016310	phosphorylation	41	92	0.668744	1	LOC105031930(SOBIR1);LOC105032621(Rbks);LOC105034117(CKS1);LOC105034947(ILK1);LOC105038453(MSP1);LOC105038626(GCN2);LOC105038768(CSK);LOC105039111(PFP-BETA);LOC105039176(PBL28);LOC105040866(At2g20050/At2g20040);LOC105040900(LECRK71);LOC105041408(PFK5);LOC105042470(CYCH1-1);LOC105043319(At1g01540);LOC105044145(HXK4);LOC105044717(STY17);LOC105045239(PBL27);LOC105045358(HXK3);LOC105045688(SPL11);LOC…
GO:0019219	regulation of nucleobase-containing compound metabolic process	55	123	0.67089	1	LOC105033844(NAP1);LOC105034514(--);LOC105035129(VIP6);LOC105035345(NAC083);LOC105035611(FQR1);LOC105035718(MED7A);LOC105038325(pyrH);LOC105038513(MLH1);LOC105039204(HOX16);LOC105039800(XPD);LOC105041044(MUS1);LOC105041238(MED22A);LOC105042460(NSN1);LOC105042525(CLPP4);LOC105043024(PAO);LOC105043124(MSH1);LOC105043459(NAC073);LOC105044001(TOP2);LOC105044386(--);LOC105044801(ETG1);LOC105046716(MSI…
GO:0006497	protein lipidation	7	16	0.67267	1	LOC105032009(ALATS);LOC105034534(OST1A);LOC105038880(FKBP70);LOC105040467(NMT1);LOC105045008(Nomo1);LOC105045688(SPL11);LOC105046580(RGG1)
GO:0009738	abscisic acid-activated signaling pathway	7	16	0.67267	1	LOC105035892(THO6);LOC105050352(HK1);LOC105055144(PLDDELTA);LOC105056955(GGB);LOC105056970(ELP1);LOC105057189(CIPK18);LOC105060111(RGB1)
GO:0034655	nucleobase-containing compound catabolic process	7	16	0.67267	1	LOC105035219(PNP1);LOC105040405(Os01g0197200);LOC105043160(VIT_05s0051g00580);LOC105045414(ENDO1);LOC105052957(Os01g0911100);LOC105059737(FEN1A);LOC105061459(SPY)
GO:0042157	lipoprotein metabolic process	7	16	0.67267	1	LOC105032009(ALATS);LOC105034534(OST1A);LOC105038880(FKBP70);LOC105040467(NMT1);LOC105045008(Nomo1);LOC105045688(SPL11);LOC105046580(RGG1)
GO:0042158	lipoprotein biosynthetic process	7	16	0.67267	1	LOC105032009(ALATS);LOC105034534(OST1A);LOC105038880(FKBP70);LOC105040467(NMT1);LOC105045008(Nomo1);LOC105045688(SPL11);LOC105046580(RGG1)
GO:0071215	cellular response to abscisic acid stimulus	7	16	0.67267	1	LOC105035892(THO6);LOC105050352(HK1);LOC105055144(PLDDELTA);LOC105056955(GGB);LOC105056970(ELP1);LOC105057189(CIPK18);LOC105060111(RGB1)
GO:0097306	cellular response to alcohol	7	16	0.67267	1	LOC105035892(THO6);LOC105050352(HK1);LOC105055144(PLDDELTA);LOC105056955(GGB);LOC105056970(ELP1);LOC105057189(CIPK18);LOC105060111(RGB1)
GO:0048229	gametophyte development	18	41	0.677317	1	LOC105032008(MPS1);LOC105034351(OVA6);LOC105037830(FAS2);LOC105038513(MLH1);LOC105041112(DRP1C);LOC105041857(GEX1);LOC105043124(MSH1);LOC105043500(FH3);LOC105043687(KDSB);LOC105044801(ETG1);LOC105046716(MSI1);LOC105046721(HDH);LOC105047346(TPC1);LOC105047726(BRI1);LOC105051985(MAA3);LOC105053813(4CL2);LOC105059804(MSI1);LOC105060222(TBP1)
GO:0043647	inositol phosphate metabolic process	10	23	0.682354	1	LOC105032830(MTP5);LOC105034192(BDG3);LOC105040851(VTE1);LOC105042381(SS2);LOC105044494(MTP5);LOC105045735(MTP5);LOC105058175(ITPK1);LOC105058237(ZEP);LOC105060139(ITPK3);LOC105061324(ACBP3)
GO:0098771	inorganic ion homeostasis	10	23	0.682354	1	LOC105032830(MTP5);LOC105035135(HCC1);LOC105036437(CHX18);LOC105043244(HMA2);LOC105044494(MTP5);LOC105045735(MTP5);LOC105047323(CBL7);LOC105049539(HMA1);LOC105057796(NHX2);MSTRG.12135(MT3A)
GO:0033554	cellular response to stress	39	88	0.68376	1	LOC105032022(RECA);LOC105032236(CNGC4);LOC105033894(MSRB2);LOC105033933(SAT1);LOC105035065(REV7);LOC105036702(PAP2);LOC105037830(FAS2);LOC105038192(RAD5A);LOC105038513(MLH1);LOC105038880(FKBP70);LOC105039800(XPD);LOC105040080(At2g19790);LOC105040759(At3g61590);LOC105041044(MUS1);LOC105042167(sti1);LOC105043124(MSH1);LOC105044801(ETG1);LOC105046562(TSA1);LOC105047433(STT3A);LOC105047770(AKT1);LOC1…
GO:0018130	heterocycle biosynthetic process	128	284	0.685105	1	GPAT(ATS1);LOC105032953(VITISV_013255);LOC105033844(NAP1);LOC105034086(EBP1);LOC105034395(RPL6);LOC105034461(HSF30);LOC105034514(--);LOC105035129(VIP6);LOC105035345(NAC083);LOC105035611(FQR1);LOC105035622(PROC1);LOC105035718(MED7A);LOC105035941(At4g02530);LOC105036097(CRD1);LOC105036736(FPV151);LOC105037506(UKL2);LOC105037975(SPCC1672.07);LOC105037976(APT2);LOC105038039(NAPRT2);LOC105038325(pyrH)…
GO:0006778	porphyrin-containing compound metabolic process	25	57	0.691259	1	GPAT(ATS1);LOC105032524(--);LOC105032953(VITISV_013255);LOC105035941(At4g02530);LOC105036097(CRD1);LOC105038832(VDE1);LOC105039699(AAH2);LOC105040851(VTE1);LOC105043024(PAO);LOC105048171(CHLI);LOC105050383(HPT1);LOC105051026(GSA);LOC105051242(ATPC1);LOC105051570(At5g19830);LOC105051677(HEMH);LOC105052800(RPL3A);LOC105053391(CLH2);LOC105053697(IGHMBP2);LOC105055800(HCAR);LOC105056434(SEP1);LOC1050…
GO:1903047	mitotic cell cycle process	13	30	0.692848	1	LOC105033539(VPS2.2);LOC105034523(RABA2A);LOC105040099(APC4);LOC105040759(At3g61590);LOC105044001(TOP2);LOC105045259(ABH1);LOC105046716(MSI1);LOC105047127(MCM4);LOC105050977(OsI_36121);LOC105052561(CSLD5);LOC105059804(MSI1);LOC105060234(MCM5);LOC105060973(CSN4)
GO:0001558	regulation of cell growth	6	14	0.697799	1	LOC105036056(UBC9);LOC105036724(At1g30570);LOC105038676(MAD2);LOC105042167(sti1);LOC105046481(COP10);LOC105052476(APC7)
GO:0009890	negative regulation of biosynthetic process	6	14	0.697799	1	LOC105035129(VIP6);LOC105035639(ANR);LOC105041044(MUS1);LOC105052476(APC7);LOC105053403(AGO10);LOC105061459(SPY)
GO:0009404	toxin metabolic process	9	21	0.701605	1	LOC105034284(GPX2);LOC105044026(ptges2);LOC105046703(CAT1);LOC105051432(GPX3);LOC105052665(OCT4);LOC105053237(DHAR2);LOC105053239(DHAR2);LOC105055818(GRC2);LOC105060222(TBP1)
GO:0046467	membrane lipid biosynthetic process	9	21	0.701605	1	LOC105033894(MSRB2);LOC105039671(SBH2);LOC105040418(Pigk);LOC105042381(SS2);LOC105056574(SBH2);LOC105057453(SUS4);LOC105057542(PLDZETA1);LOC105057864(MSRB5);LOC105057869(MSRB5)
GO:0006779	porphyrin-containing compound biosynthetic process	16	37	0.703217	1	GPAT(ATS1);LOC105032953(VITISV_013255);LOC105035941(At4g02530);LOC105036097(CRD1);LOC105048171(CHLI);LOC105051026(GSA);LOC105051242(ATPC1);LOC105051570(At5g19830);LOC105051677(HEMH);LOC105052800(RPL3A);LOC105056434(SEP1);LOC105057582(CHLH);LOC105058951(HCF136);LOC105059482(HCF101);LOC105059573(Os02g0127700);LOC105060089(Os12g0632700)
GO:0009225	nucleotide-sugar metabolic process	3	7	0.708171	1	LOC105043687(KDSB);LOC105048424(PMI2);LOC105055260(UGPA)
GO:0009793	embryo development ending in seed dormancy	3	7	0.708171	1	LOC105038513(MLH1);LOC105038586(Tbl3);LOC105059407(rpf1)
GO:0009926	auxin polar transport	3	7	0.708171	1	LOC105046580(RGG1);LOC105056548(ABCB19);LOC105058347(ABCB19)
GO:0046341	CDP-diacylglycerol metabolic process	3	7	0.708171	1	GPAT(ATS1);LOC105046454(CDS1);LOC105054643(CDS1)
GO:0019684	photosynthesis, light reaction	12	28	0.708819	1	LOC105041933(ABC4);LOC105043976(At1g32060);LOC105047004(PSB27-1);LOC105048529(RPL31);LOC105050547(At3g55800);LOC105051242(ATPC1);LOC105053805(At1g32060);LOC105056434(SEP1);LOC105056579(DEGP8);LOC105058244(LHCA5);LOC105059943(DEGP2);LOC114913295(LPA2)
GO:0000255	allantoin metabolic process	1	2	0.711477	1	LOC105053076(UAH)
GO:0000959	mitochondrial RNA metabolic process	1	2	0.711477	1	LOC105032009(ALATS)
GO:0002097	tRNA wobble base modification	1	2	0.711477	1	LOC105033260(CTU2)
GO:0006022	aminoglycan metabolic process	1	2	0.711477	1	LOC109506228(EP3)
GO:0006026	aminoglycan catabolic process	1	2	0.711477	1	LOC109506228(EP3)
GO:0006083	acetate metabolic process	1	2	0.711477	1	LOC105060336(ACS)
GO:0006208	pyrimidine nucleobase catabolic process	1	2	0.711477	1	LOC105042108(PYD1)
GO:0006406	mRNA export from nucleus	1	2	0.711477	1	LOC105038748(EER5)
GO:0006551	leucine metabolic process	1	2	0.711477	1	LOC105057764(IMDH2)
GO:0006641	triglyceride metabolic process	1	2	0.711477	1	LOC105035966(SAPK10)
GO:0006826	iron ion transport	1	2	0.711477	1	LOC105060994(TIC21)
GO:0006935	chemotaxis	1	2	0.711477	1	LOC105051985(MAA3)
GO:0007127	meiosis I	1	2	0.711477	1	LOC105041044(MUS1)
GO:0009566	fertilization	1	2	0.711477	1	LOC105047071(TATC)
GO:0009640	photomorphogenesis	1	2	0.711477	1	LOC105035892(THO6)
GO:0009723	response to ethylene	1	2	0.711477	1	LOC105050352(HK1)
GO:0009873	ethylene-activated signaling pathway	1	2	0.711477	1	LOC105050352(HK1)
GO:0009960	endosperm development	1	2	0.711477	1	LOC105058704(ADL1)
GO:0010017	red or far-red light signaling pathway	1	2	0.711477	1	LOC105040132(PHYA)
GO:0010099	regulation of photomorphogenesis	1	2	0.711477	1	LOC105035892(THO6)
GO:0015695	organic cation transport	1	2	0.711477	1	LOC105040867(TIP2-2)
GO:0015740	C4-dicarboxylate transport	1	2	0.711477	1	LOC105057358(SFC1)
GO:0015744	succinate transport	1	2	0.711477	1	LOC105057358(SFC1)
GO:0015840	urea transport	1	2	0.711477	1	LOC105044478(TIP1-2)
GO:0016093	polyprenol metabolic process	1	2	0.711477	1	LOC105038660(frr)
GO:0016094	polyprenol biosynthetic process	1	2	0.711477	1	LOC105038660(frr)
GO:0016567	protein ubiquitination	1	2	0.711477	1	LOC105056451(PEX10)
GO:0018342	protein prenylation	1	2	0.711477	1	LOC105056955(GGB)
GO:0018904	ether metabolic process	1	2	0.711477	1	LOC105035455(Os04g0629500)
GO:0019357	nicotinate nucleotide biosynthetic process	1	2	0.711477	1	LOC105038039(NAPRT2)
GO:0022898	regulation of transmembrane transporter activity	1	2	0.711477	1	LOC105035966(SAPK10)
GO:0031577	spindle checkpoint	1	2	0.711477	1	LOC105038676(MAD2)
GO:0032409	regulation of transporter activity	1	2	0.711477	1	LOC105035966(SAPK10)
GO:0032412	regulation of ion transmembrane transporter activity	1	2	0.711477	1	LOC105035966(SAPK10)
GO:0034599	cellular response to oxidative stress	1	2	0.711477	1	LOC105050352(HK1)
GO:0034614	cellular response to reactive oxygen species	1	2	0.711477	1	LOC105050352(HK1)
GO:0040011	locomotion	1	2	0.711477	1	LOC105051985(MAA3)
GO:0042255	ribosome assembly	1	2	0.711477	1	LOC105036186(Os01g0970400)
GO:0042330	taxis	1	2	0.711477	1	LOC105051985(MAA3)
GO:0042723	thiamine-containing compound metabolic process	1	2	0.711477	1	LOC105051726(Os12g0192500)
GO:0043487	regulation of RNA stability	1	2	0.711477	1	LOC105057665(PRFB3)
GO:0043488	regulation of mRNA stability	1	2	0.711477	1	LOC105057665(PRFB3)
GO:0046113	nucleobase catabolic process	1	2	0.711477	1	LOC105042108(PYD1)
GO:0046339	diacylglycerol metabolic process	1	2	0.711477	1	LOC105057076(LPPG)
GO:0046497	nicotinate nucleotide metabolic process	1	2	0.711477	1	LOC105038039(NAPRT2)
GO:0048571	long-day photoperiodism	1	2	0.711477	1	LOC105045259(ABH1)
GO:0050918	positive chemotaxis	1	2	0.711477	1	LOC105051985(MAA3)
GO:0051028	mRNA transport	1	2	0.711477	1	LOC105038748(EER5)
GO:0070925	organelle assembly	1	2	0.711477	1	LOC105036186(Os01g0970400)
GO:0071166	ribonucleoprotein complex localization	1	2	0.711477	1	LOC105038748(EER5)
GO:0071173	spindle assembly checkpoint	1	2	0.711477	1	LOC105038676(MAD2)
GO:0071369	cellular response to ethylene stimulus	1	2	0.711477	1	LOC105050352(HK1)
GO:0071426	ribonucleoprotein complex export from nucleus	1	2	0.711477	1	LOC105038748(EER5)
GO:0071427	mRNA-containing ribonucleoprotein complex export from nucleus	1	2	0.711477	1	LOC105038748(EER5)
GO:0071478	cellular response to radiation	1	2	0.711477	1	LOC105040132(PHYA)
GO:0071482	cellular response to light stimulus	1	2	0.711477	1	LOC105040132(PHYA)
GO:0071489	cellular response to red or far red light	1	2	0.711477	1	LOC105040132(PHYA)
GO:0072529	pyrimidine-containing compound catabolic process	1	2	0.711477	1	LOC105042108(PYD1)
GO:0097354	prenylation	1	2	0.711477	1	LOC105056955(GGB)
GO:1901136	carbohydrate derivative catabolic process	1	2	0.711477	1	LOC109506228(EP3)
GO:2000030	regulation of response to red or far red light	1	2	0.711477	1	LOC105035892(THO6)
GO:0000096	sulfur amino acid metabolic process	27	62	0.712207	1	LOC105034534(OST1A);LOC105035926(GDCST);LOC105036687(At3g57050);LOC105038355(--);LOC105043483(MGL);LOC105043976(At1g32060);LOC105045259(ABH1);LOC105047552(CSTLP1);LOC105047967(ENPP3);LOC105048229(CSTLP1);LOC105050547(At3g55800);LOC105050930(EDR2L);LOC105051102(retm);LOC105051242(ATPC1);LOC105051569(Sft2d1);LOC105051988(--);LOC105053076(UAH);LOC105053135(DCD);LOC105053805(At1g32060);LOC105058131(c…
GO:0040007	growth	27	62	0.712207	1	LOC105033844(NAP1);LOC105036056(UBC9);LOC105036724(At1g30570);LOC105038676(MAD2);LOC105039187(GLT1);LOC105039292(Os05g0587100);LOC105041491(GLT1);LOC105042167(sti1);LOC105042760(YLS8);LOC105045281(RALFL33);LOC105045688(SPL11);LOC105045823(IDD2);LOC105046481(COP10);LOC105047726(BRI1);LOC105047770(AKT1);LOC105050977(OsI_36121);LOC105051023(ARP2);LOC105051300(ARP3);LOC105052476(APC7);LOC105052506(RA…
GO:0060255	regulation of macromolecule metabolic process	162	360	0.71257	1	AG2(AG2);AGL2-3(FBP2);IAA1(IAA1);LOC105032335(EMB2247);LOC105032628(HOX32);LOC105032953(VITISV_013255);LOC105033210(MTACP2);LOC105033216(PHYC);LOC105033669(TAF5);LOC105033671(EIF-5A2);LOC105033726(SRP9);LOC105033758(Pole3);LOC105033844(NAP1);LOC105034117(CKS1);LOC105034514(--);LOC105035119(S1FA);LOC105035129(VIP6);LOC105035130(ROC2);LOC105035345(NAC083);LOC105035611(FQR1);LOC105035635(KIN12C);LOC…
GO:0044267	cellular protein metabolic process	358	789	0.724976	1	LOC105031930(SOBIR1);LOC105032009(ALATS);LOC105032061(CIPK32);LOC105032321(CAB13);LOC105032335(EMB2247);LOC105032408(FKBP15-1);LOC105032467(HSP90-6);LOC105032953(VITISV_013255);LOC105033119(At1g72550);LOC105033216(PHYC);LOC105033244(Os12g0580900);LOC105033260(CTU2);LOC105033298(MSI4);LOC105033328(CCT7);LOC105033450(Os01g0970400);LOC105033452(At3g15890);LOC105033461(--);LOC105033539(VPS2.2);LOC105…
GO:0003002	regionalization	11	26	0.725788	1	LOC105038525(CAND1);LOC105041471(DOT4);LOC105053403(AGO10);LOC105056548(ABCB19);LOC105056778(PER17);LOC105058347(ABCB19);LOC105058704(ADL1);LOC105059786(ARF17);LOC105060685(SHR1);LOC105061139(KN1);LOC105061390(CYP71)
GO:0006544	glycine metabolic process	5	12	0.726699	1	LOC105035926(GDCST);LOC105050383(HPT1);LOC105051242(ATPC1);LOC105055010(GDH3);LOC105060089(Os12g0632700)
GO:0006766	vitamin metabolic process	5	12	0.726699	1	LOC105050909(PDX2);LOC105051431(BIO2);LOC105051726(Os12g0192500);LOC105053413(GME-1);LOC105055709(GME-1)
GO:0006767	water-soluble vitamin metabolic process	5	12	0.726699	1	LOC105050909(PDX2);LOC105051431(BIO2);LOC105051726(Os12g0192500);LOC105053413(GME-1);LOC105055709(GME-1)
GO:0006869	lipid transport	5	12	0.726699	1	LOC105041068(At4g39670);LOC105045104(ALA1);LOC105045667(TGD2);LOC105045997(ALA1);LOC105061510(TGD4)
GO:0010558	negative regulation of macromolecule biosynthetic process	5	12	0.726699	1	LOC105035129(VIP6);LOC105041044(MUS1);LOC105052476(APC7);LOC105053403(AGO10);LOC105061459(SPY)
GO:0010876	lipid localization	5	12	0.726699	1	LOC105041068(At4g39670);LOC105045104(ALA1);LOC105045667(TGD2);LOC105045997(ALA1);LOC105061510(TGD4)
GO:0019220	regulation of phosphate metabolic process	5	12	0.726699	1	LOC105034117(CKS1);LOC105039176(PBL28);LOC105040866(At2g20050/At2g20040);LOC105042470(CYCH1-1);LOC105043319(At1g01540)
GO:0031327	negative regulation of cellular biosynthetic process	5	12	0.726699	1	LOC105035129(VIP6);LOC105041044(MUS1);LOC105052476(APC7);LOC105053403(AGO10);LOC105061459(SPY)
GO:0045333	cellular respiration	5	12	0.726699	1	ElguCp108(ndhD);LOC105041117(EMB1467);LOC105048484(EMB1467);LOC105053453(At3g12260);MSTRG.27947(QCR9)
GO:0045814	negative regulation of gene expression, epigenetic	5	12	0.726699	1	LOC105035129(VIP6);LOC105041044(MUS1);LOC105052476(APC7);LOC105053403(AGO10);LOC105061459(SPY)
GO:0045892	negative regulation of transcription, DNA-templated	5	12	0.726699	1	LOC105035129(VIP6);LOC105041044(MUS1);LOC105052476(APC7);LOC105053403(AGO10);LOC105061459(SPY)
GO:0045934	negative regulation of nucleobase-containing compound metabolic process	5	12	0.726699	1	LOC105035129(VIP6);LOC105041044(MUS1);LOC105052476(APC7);LOC105053403(AGO10);LOC105061459(SPY)
GO:0051172	negative regulation of nitrogen compound metabolic process	5	12	0.726699	1	LOC105035129(VIP6);LOC105041044(MUS1);LOC105052476(APC7);LOC105053403(AGO10);LOC105061459(SPY)
GO:0051174	regulation of phosphorus metabolic process	5	12	0.726699	1	LOC105034117(CKS1);LOC105039176(PBL28);LOC105040866(At2g20050/At2g20040);LOC105042470(CYCH1-1);LOC105043319(At1g01540)
GO:0051253	negative regulation of RNA metabolic process	5	12	0.726699	1	LOC105035129(VIP6);LOC105041044(MUS1);LOC105052476(APC7);LOC105053403(AGO10);LOC105061459(SPY)
GO:1902679	negative regulation of RNA biosynthetic process	5	12	0.726699	1	LOC105035129(VIP6);LOC105041044(MUS1);LOC105052476(APC7);LOC105053403(AGO10);LOC105061459(SPY)
GO:1903507	negative regulation of nucleic acid-templated transcription	5	12	0.726699	1	LOC105035129(VIP6);LOC105041044(MUS1);LOC105052476(APC7);LOC105053403(AGO10);LOC105061459(SPY)
GO:2000113	negative regulation of cellular macromolecule biosynthetic process	5	12	0.726699	1	LOC105035129(VIP6);LOC105041044(MUS1);LOC105052476(APC7);LOC105053403(AGO10);LOC105061459(SPY)
GO:0044282	small molecule catabolic process	17	40	0.738148	1	LOC105032853(At2g26230);LOC105034366(At2g26230);LOC105037409(ECI1);LOC105037686(GLPK);LOC105039061(GLPK);LOC105039716(ALDH5F1);LOC105043483(MGL);LOC105045000(ECHIA);LOC105051391(RCOM_1506700);LOC105052665(OCT4);LOC105053135(DCD);LOC105054765(ACX1);LOC105055010(GDH3);LOC105056451(PEX10);LOC105057679(SFGH);LOC105059404(OAT);LOC105060222(TBP1)
GO:0071554	cell wall organization or biogenesis	28	65	0.740396	1	LOC105033328(CCT7);LOC105034825(EXPA10);LOC105036139(PECS-2.1);LOC105039176(PBL28);LOC105040436(LYK3);LOC105040785(Trappc1);LOC105041751(EXPA10);LOC105043459(NAC073);LOC105044054(SBT1.6);LOC105044813(EXPA2);LOC105045882(TIC56);LOC105045988(IRK);LOC105046902(PME2.1);LOC105047346(TPC1);LOC105047685(Os05g0539400);LOC105048257(Trappc1);LOC105048884(RABA4D);LOC105051391(RCOM_1506700);LOC105051873(NAC0…
GO:0015980	energy derivation by oxidation of organic compounds	10	24	0.743872	1	ElguCp108(ndhD);LOC105033544(AOX1A);LOC105034020(ADG2);LOC105041117(EMB1467);LOC105048484(EMB1467);LOC105050621(AGPP);LOC105053453(At3g12260);LOC105055201(SBE1);LOC105060488(AGPP);MSTRG.27947(QCR9)
GO:0071396	cellular response to lipid	10	24	0.743872	1	LOC105035892(THO6);LOC105047726(BRI1);LOC105050352(HK1);LOC105051828(ZHD1);LOC105055144(PLDDELTA);LOC105056955(GGB);LOC105056970(ELP1);LOC105057189(CIPK18);LOC105060111(RGB1);LOC105061459(SPY)
GO:0044712	single-organism catabolic process	20	47	0.745158	1	LOC105032853(At2g26230);LOC105034366(At2g26230);LOC105037409(ECI1);LOC105037686(GLPK);LOC105039061(GLPK);LOC105039716(ALDH5F1);LOC105042108(PYD1);LOC105043160(VIT_05s0051g00580);LOC105043483(MGL);LOC105045000(ECHIA);LOC105051391(RCOM_1506700);LOC105052665(OCT4);LOC105053135(DCD);LOC105054765(ACX1);LOC105055010(GDH3);LOC105056451(PEX10);LOC105057679(SFGH);LOC105059404(OAT);LOC105060089(Os12g063270…
GO:0005975	carbohydrate metabolic process	132	296	0.745388	1	LOC105032009(ALATS);LOC105032312(CESA9);LOC105032621(Rbks);LOC105032996(INPS1);LOC105033328(CCT7);LOC105033388(CEL1);LOC105033461(--);LOC105033568(FTSHI2);LOC105034020(ADG2);LOC105034534(OST1A);LOC105034870(TPS5);LOC105035966(SAPK10);LOC105036139(PECS-2.1);LOC105036631(GOLS2);LOC105037686(GLPK);LOC105038009(FBPban1);LOC105038199(CSLA9);LOC105038457(MMDH);LOC105038680(G6PDH);LOC105039061(GLPK);LOC…
GO:0006865	amino acid transport	7	17	0.745657	1	LOC105037564(CAT8);LOC105040630(CAT5);LOC105040631(CAT5);LOC105040797(BAC2);LOC105046703(CAT1);LOC105053707(--);LOC105056855(OM64)
GO:0009737	response to abscisic acid	7	17	0.745657	1	LOC105035892(THO6);LOC105050352(HK1);LOC105055144(PLDDELTA);LOC105056955(GGB);LOC105056970(ELP1);LOC105057189(CIPK18);LOC105060111(RGB1)
GO:0097305	response to alcohol	7	17	0.745657	1	LOC105035892(THO6);LOC105050352(HK1);LOC105055144(PLDDELTA);LOC105056955(GGB);LOC105056970(ELP1);LOC105057189(CIPK18);LOC105060111(RGB1)
GO:0015979	photosynthesis	13	31	0.746624	1	LOC105034351(OVA6);LOC105041933(ABC4);LOC105043976(At1g32060);LOC105047004(PSB27-1);LOC105048529(RPL31);LOC105050547(At3g55800);LOC105051242(ATPC1);LOC105053805(At1g32060);LOC105056434(SEP1);LOC105056579(DEGP8);LOC105058244(LHCA5);LOC105059943(DEGP2);LOC114913295(LPA2)
GO:0048285	organelle fission	13	31	0.746624	1	LOC105032008(MPS1);LOC105032979(AUG2);LOC105038676(MAD2);LOC105040099(APC4);LOC105041044(MUS1);LOC105042760(YLS8);LOC105044801(ETG1);LOC105047127(MCM4);LOC105048087(HEI10);LOC105050519(FTSZ1);LOC105052476(APC7);LOC105057833(AUG2);LOC105061390(CYP71)
GO:0006790	sulfur compound metabolic process	52	119	0.746639	1	LOC105034192(BDG3);LOC105034534(OST1A);LOC105034969(Os08g0536000);LOC105035196(GLX2-4);LOC105035477(Os03g0767500);LOC105035926(GDCST);LOC105035969(FK);LOC105036687(At3g57050);LOC105038355(--);LOC105038832(VDE1);LOC105039111(PFP-BETA);LOC105042300(LOI1);LOC105043483(MGL);LOC105043953(SKL2);LOC105043976(At1g32060);LOC105044054(SBT1.6);LOC105045259(ABH1);LOC105046059(AAEL007634);LOC105047552(CSTLP1)…
GO:1901575	organic substance catabolic process	73	166	0.753094	1	LOC105032524(--);LOC105032853(At2g26230);LOC105033568(FTSHI2);LOC105034118(UCH2);LOC105034251(COI1B);LOC105034366(At2g26230);LOC105035150(At3g14410);LOC105035219(PNP1);LOC105036056(UBC9);LOC105036139(PECS-2.1);LOC105037409(ECI1);LOC105037686(GLPK);LOC105038676(MAD2);LOC105039061(GLPK);LOC105039699(AAH2);LOC105039716(ALDH5F1);LOC105040099(APC4);LOC105040299(At3g52300);LOC105040405(Os01g0197200);LO…
GO:0051704	multi-organism process	46	106	0.757835	1	LOC105032541(AG118);LOC105032929(PAP6);LOC105033125(ILL6);LOC105034251(COI1B);LOC105034552(FAAH);LOC105035573(MSBP2);LOC105035941(At4g02530);LOC105035966(SAPK10);LOC105036044(PDF2.2);LOC105037686(GLPK);LOC105038192(RAD5A);LOC105038199(CSLA9);LOC105039061(GLPK);LOC105039544(MGD1);LOC105043024(PAO);LOC105043976(At1g32060);LOC105045564(NQR);LOC105045567(NQR);LOC105045688(SPL11);LOC105046259(PHT4;1);…
GO:0048513	animal organ development	26	61	0.759217	1	LOC105035345(NAC083);LOC105035587(FH11);LOC105041044(MUS1);LOC105043024(PAO);LOC105045823(IDD2);LOC105046580(RGG1);LOC105046716(MSI1);LOC105048989(FBX6);LOC105049404(PTAC2);LOC105050352(HK1);LOC105050383(HPT1);LOC105051242(ATPC1);LOC105051873(NAC037);LOC105052561(CSLD5);LOC105053216(MSH6);LOC105055939(CYP90B2);LOC105056548(ABCB19);LOC105057542(PLDZETA1);LOC105058068(BCCP1);LOC105058347(ABCB19);LO…
GO:0001510	RNA methylation	4	10	0.760595	1	LOC105035695(TRM7);LOC105051458(VIT_11s0016g04350);LOC105057165(At3g02320);LOC105057445(trmt61a)
GO:0005977	glycogen metabolic process	4	10	0.760595	1	LOC105034020(ADG2);LOC105050621(AGPP);LOC105055201(SBE1);LOC105060488(AGPP)
GO:0006112	energy reserve metabolic process	4	10	0.760595	1	LOC105034020(ADG2);LOC105050621(AGPP);LOC105055201(SBE1);LOC105060488(AGPP)
GO:0009799	specification of symmetry	4	10	0.760595	1	LOC105053403(AGO10);LOC105056778(PER17);LOC105059786(ARF17);LOC105061390(CYP71)
GO:0000075	cell cycle checkpoint	2	5	0.76269	1	LOC105038676(MAD2);LOC105040759(At3g61590)
GO:0001934	positive regulation of protein phosphorylation	2	5	0.76269	1	LOC105039176(PBL28);LOC105043319(At1g01540)
GO:0006072	glycerol-3-phosphate metabolic process	2	5	0.76269	1	LOC105045331(Os01g0939600);LOC105057681(Os01g0939600)
GO:0006928	movement of cell or subcellular component	2	5	0.76269	1	LOC105045292(At3g05520);LOC105049602(FIM2)
GO:0009148	pyrimidine nucleoside triphosphate biosynthetic process	2	5	0.76269	1	LOC105043039(NDK4);LOC105049675(UKL2)
GO:0009208	pyrimidine ribonucleoside triphosphate metabolic process	2	5	0.76269	1	LOC105043039(NDK4);LOC105049675(UKL2)
GO:0009209	pyrimidine ribonucleoside triphosphate biosynthetic process	2	5	0.76269	1	LOC105043039(NDK4);LOC105049675(UKL2)
GO:0009292	genetic transfer	2	5	0.76269	1	LOC105038192(RAD5A);LOC105038199(CSLA9)
GO:0009687	abscisic acid metabolic process	2	5	0.76269	1	LOC105058237(ZEP);LOC105058241(CYP707A7)
GO:0009739	response to gibberellin	2	5	0.76269	1	LOC105051828(ZHD1);LOC105061459(SPY)
GO:0009943	adaxial/abaxial axis specification	2	5	0.76269	1	LOC105053403(AGO10);LOC105056778(PER17)
GO:0010476	gibberellin mediated signaling pathway	2	5	0.76269	1	LOC105051828(ZHD1);LOC105061459(SPY)
GO:0010562	positive regulation of phosphorus metabolic process	2	5	0.76269	1	LOC105039176(PBL28);LOC105043319(At1g01540)
GO:0015850	organic hydroxy compound transport	2	5	0.76269	1	LOC105046790(INT2);LOC105051438(INT1)
GO:0019359	nicotinamide nucleotide biosynthetic process	2	5	0.76269	1	LOC105038039(NAPRT2);LOC105056289(Os02g0134400)
GO:0019363	pyridine nucleotide biosynthetic process	2	5	0.76269	1	LOC105038039(NAPRT2);LOC105056289(Os02g0134400)
GO:0032147	activation of protein kinase activity	2	5	0.76269	1	LOC105039176(PBL28);LOC105043319(At1g01540)
GO:0033674	positive regulation of kinase activity	2	5	0.76269	1	LOC105039176(PBL28);LOC105043319(At1g01540)
GO:0034762	regulation of transmembrane transport	2	5	0.76269	1	LOC105035966(SAPK10);LOC105047710(VDAC1)
GO:0034765	regulation of ion transmembrane transport	2	5	0.76269	1	LOC105035966(SAPK10);LOC105047710(VDAC1)
GO:0042327	positive regulation of phosphorylation	2	5	0.76269	1	LOC105039176(PBL28);LOC105043319(At1g01540)
GO:0043288	apocarotenoid metabolic process	2	5	0.76269	1	LOC105058237(ZEP);LOC105058241(CYP707A7)
GO:0045595	regulation of cell differentiation	2	5	0.76269	1	LOC105048884(RABA4D);LOC105055160(ROPGEF1)
GO:0045860	positive regulation of protein kinase activity	2	5	0.76269	1	LOC105039176(PBL28);LOC105043319(At1g01540)
GO:0045937	positive regulation of phosphate metabolic process	2	5	0.76269	1	LOC105039176(PBL28);LOC105043319(At1g01540)
GO:0051347	positive regulation of transferase activity	2	5	0.76269	1	LOC105039176(PBL28);LOC105043319(At1g01540)
GO:0071370	cellular response to gibberellin stimulus	2	5	0.76269	1	LOC105051828(ZHD1);LOC105061459(SPY)
GO:1902644	tertiary alcohol metabolic process	2	5	0.76269	1	LOC105058237(ZEP);LOC105058241(CYP707A7)
GO:0006664	glycolipid metabolic process	9	22	0.763203	1	LOC105033793(MGD3);LOC105033894(MSRB2);LOC105036407(Gba2);LOC105039544(MGD1);LOC105042381(SS2);LOC105057453(SUS4);LOC105057542(PLDZETA1);LOC105057864(MSRB5);LOC105057869(MSRB5)
GO:0009914	hormone transport	9	22	0.763203	1	LOC105035926(GDCST);LOC105039304(PIN2);LOC105045988(IRK);LOC105046580(RGG1);LOC105050080(At2g01630);LOC105055160(ROPGEF1);LOC105056548(ABCB19);LOC105058347(ABCB19);MSTRG.12135(MT3A)
GO:0060918	auxin transport	9	22	0.763203	1	LOC105035926(GDCST);LOC105039304(PIN2);LOC105045988(IRK);LOC105046580(RGG1);LOC105050080(At2g01630);LOC105055160(ROPGEF1);LOC105056548(ABCB19);LOC105058347(ABCB19);MSTRG.12135(MT3A)
GO:1903509	liposaccharide metabolic process	9	22	0.763203	1	LOC105033793(MGD3);LOC105033894(MSRB2);LOC105036407(Gba2);LOC105039544(MGD1);LOC105042381(SS2);LOC105057453(SUS4);LOC105057542(PLDZETA1);LOC105057864(MSRB5);LOC105057869(MSRB5)
GO:0009887	organ morphogenesis	15	36	0.764931	1	LOC105035587(FH11);LOC105041044(MUS1);LOC105043024(PAO);LOC105046716(MSI1);LOC105048989(FBX6);LOC105049404(PTAC2);LOC105050383(HPT1);LOC105051242(ATPC1);LOC105052561(CSLD5);LOC105053216(MSH6);LOC105055939(CYP90B2);LOC105059804(MSI1);LOC105060048(CCS1);LOC105060089(Os12g0632700);LOC105061390(CYP71)
GO:0031399	regulation of protein modification process	18	43	0.768875	1	LOC105034117(CKS1);LOC105039176(PBL28);LOC105040866(At2g20050/At2g20040);LOC105042470(CYCH1-1);LOC105042525(CLPP4);LOC105043319(At1g01540);LOC105043976(At1g32060);LOC105047071(TATC);LOC105047521(CHUP1);LOC105049404(PTAC2);LOC105050547(At3g55800);LOC105051242(ATPC1);LOC105053805(At1g32060);LOC105058951(HCF136);LOC105060089(Os12g0632700);LOC105060111(RGB1);LOC105061390(CYP71);LOC114913295(LPA2)
GO:0009888	tissue development	40	93	0.771041	1	LOC105033844(NAP1);LOC105034117(CKS1);LOC105035345(NAC083);LOC105035926(GDCST);LOC105036198(GL3);LOC105037830(FAS2);LOC105038525(CAND1);LOC105038586(Tbl3);LOC105039986(NIN1);LOC105041751(EXPA10);LOC105042460(NSN1);LOC105042470(CYCH1-1);LOC105042525(CLPP4);LOC105042879(GL3);LOC105044054(SBT1.6);LOC105045259(ABH1);LOC105045823(IDD2);LOC105045882(TIC56);LOC105045988(IRK);LOC105047770(AKT1);LOC105050…
GO:0022610	biological adhesion	6	15	0.771173	1	LOC105033844(NAP1);LOC105038525(CAND1);LOC105047770(AKT1);LOC105050489(TOP6B);LOC105055836(GA17800);LOC105061390(CYP71)
GO:0006793	phosphorus metabolic process	362	802	0.773509	1	GPAT(ATS1);LOC105031930(SOBIR1);LOC105032053(LRR1);LOC105032061(CIPK32);LOC105032334(XA21);LOC105032431(TSO2);LOC105032435(At1g64190);LOC105032606(--);LOC105032621(Rbks);LOC105032808(Os03g0301700);LOC105032830(MTP5);LOC105032953(VITISV_013255);LOC105032996(INPS1);LOC105033124(SIS8);LOC105033407(At1g71810);LOC105033574(Mnat1);LOC105033670(At2g24230);LOC105033684(At5g27450);LOC105033876(PAP22);LOC1…
GO:0009057	macromolecule catabolic process	51	118	0.7786	1	LOC105033568(FTSHI2);LOC105034118(UCH2);LOC105034251(COI1B);LOC105035150(At3g14410);LOC105035219(PNP1);LOC105036056(UBC9);LOC105036139(PECS-2.1);LOC105038676(MAD2);LOC105040099(APC4);LOC105040299(At3g52300);LOC105040405(Os01g0197200);LOC105040502(MODA);LOC105040617(ALG9);LOC105040759(At3g61590);LOC105041314(Ipo4);LOC105041408(PFK5);LOC105042727(At2g02050);LOC105043653(CCT1);LOC105044138(PIN1);LOC…
GO:0000278	mitotic cell cycle	14	34	0.779067	1	LOC105033539(VPS2.2);LOC105034523(RABA2A);LOC105038676(MAD2);LOC105040099(APC4);LOC105040759(At3g61590);LOC105044001(TOP2);LOC105045259(ABH1);LOC105046716(MSI1);LOC105047127(MCM4);LOC105050977(OsI_36121);LOC105052561(CSLD5);LOC105059804(MSI1);LOC105060234(MCM5);LOC105060973(CSN4)
GO:0009694	jasmonic acid metabolic process	8	20	0.783933	1	LOC105033125(ILL6);LOC105039544(MGD1);LOC105040914(CAS);LOC105050383(HPT1);LOC105051242(ATPC1);LOC105058175(ITPK1);LOC105060089(Os12g0632700);LOC105060139(ITPK3)
GO:0010053	root epidermal cell differentiation	8	20	0.783933	1	LOC105033844(NAP1);LOC105038525(CAND1);LOC105045823(IDD2);LOC105047770(AKT1);LOC105052339(UCC1);LOC105056548(ABCB19);LOC105058347(ABCB19);LOC105061390(CYP71)
GO:0090627	plant epidermal cell differentiation	8	20	0.783933	1	LOC105033844(NAP1);LOC105038525(CAND1);LOC105045823(IDD2);LOC105047770(AKT1);LOC105052339(UCC1);LOC105056548(ABCB19);LOC105058347(ABCB19);LOC105061390(CYP71)
GO:0006721	terpenoid metabolic process	23	55	0.788712	1	GPAT(ATS1);LOC105035926(GDCST);LOC105035941(At4g02530);LOC105035969(FK);LOC105037046(NCED);LOC105038832(VDE1);LOC105039690(CYP97B2);LOC105040851(VTE1);LOC105046456(HPT2);LOC105050120(SYT4);LOC105051274(Os05g0108800);LOC105051828(ZHD1);LOC105053408(D27);LOC105053930(Os07g0190000);LOC105054083(CYTB5-E);LOC105057721(LCY-E);LOC105058237(ZEP);LOC105058241(CYP707A7);LOC105058951(HCF136);LOC105059482(HC…
GO:0016054	organic acid catabolic process	16	39	0.793946	1	LOC105032853(At2g26230);LOC105034366(At2g26230);LOC105037409(ECI1);LOC105037686(GLPK);LOC105039061(GLPK);LOC105039716(ALDH5F1);LOC105043483(MGL);LOC105045000(ECHIA);LOC105051391(RCOM_1506700);LOC105052665(OCT4);LOC105053135(DCD);LOC105054765(ACX1);LOC105055010(GDH3);LOC105056451(PEX10);LOC105059404(OAT);LOC105060222(TBP1)
GO:0046395	carboxylic acid catabolic process	16	39	0.793946	1	LOC105032853(At2g26230);LOC105034366(At2g26230);LOC105037409(ECI1);LOC105037686(GLPK);LOC105039061(GLPK);LOC105039716(ALDH5F1);LOC105043483(MGL);LOC105045000(ECHIA);LOC105051391(RCOM_1506700);LOC105052665(OCT4);LOC105053135(DCD);LOC105054765(ACX1);LOC105055010(GDH3);LOC105056451(PEX10);LOC105059404(OAT);LOC105060222(TBP1)
GO:0034654	nucleobase-containing compound biosynthetic process	109	248	0.793982	1	LOC105033844(NAP1);LOC105034086(EBP1);LOC105034395(RPL6);LOC105034461(HSF30);LOC105034514(--);LOC105035129(VIP6);LOC105035345(NAC083);LOC105035611(FQR1);LOC105035718(MED7A);LOC105036736(FPV151);LOC105037506(UKL2);LOC105037975(SPCC1672.07);LOC105037976(APT2);LOC105038039(NAPRT2);LOC105038325(pyrH);LOC105039204(HOX16);LOC105039606(PYRB);LOC105039663(Os04g0656100);LOC105039800(XPD);LOC105039811(At4g…
GO:0000910	cytokinesis	10	25	0.796723	1	LOC105033539(VPS2.2);LOC105034523(RABA2A);LOC105044001(TOP2);LOC105045259(ABH1);LOC105047127(MCM4);LOC105050977(OsI_36121);LOC105052561(CSLD5);LOC105055857(EMB2001);LOC105059526(minD);LOC105060234(MCM5)
GO:0008380	RNA splicing	10	25	0.796723	1	LOC105035129(VIP6);LOC105039800(XPD);LOC105042470(CYCH1-1);LOC105044762(OsI_11177);LOC105045259(ABH1);LOC105047552(CSTLP1);LOC105048229(CSTLP1);LOC105053076(UAH);LOC105058494(FKBP12);LOC105060214(--)
GO:0009606	tropism	10	25	0.796723	1	LOC105035129(VIP6);LOC105039304(PIN2);LOC105040132(PHYA);LOC105042750(GLR3.1);LOC105046562(TSA1);LOC105055276(GLR3.1);LOC105055781(TRPA1);LOC105056548(ABCB19);LOC105058347(ABCB19);LOC105060222(TBP1)
GO:0032506	cytokinetic process	10	25	0.796723	1	LOC105033539(VPS2.2);LOC105034523(RABA2A);LOC105044001(TOP2);LOC105045259(ABH1);LOC105047127(MCM4);LOC105050977(OsI_36121);LOC105052561(CSLD5);LOC105055857(EMB2001);LOC105059526(minD);LOC105060234(MCM5)
GO:1901659	glycosyl compound biosynthetic process	22	53	0.798879	1	LOC105034192(BDG3);LOC105035477(Os03g0767500);LOC105037506(UKL2);LOC105039250(UFGT);LOC105039606(PYRB);LOC105040299(At3g52300);LOC105044054(SBT1.6);LOC105044982(purB);LOC105047318(--);LOC105047909(At3g52300);LOC105049675(UKL2);LOC105050360(PYRB);LOC105050547(At3g55800);LOC105051242(ATPC1);LOC105052949(PRCP);LOC105053135(DCD);LOC105054280(PGMP);LOC105056579(DEGP8);LOC105056800(At4g39970);LOC105057…
GO:1902582	single-organism intracellular transport	68	157	0.799339	1	LOC105033244(Os12g0580900);LOC105033539(VPS2.2);LOC105033726(SRP9);LOC105034266(EXOSC8);LOC105034674(SRP68);LOC105035135(HCC1);LOC105035345(NAC083);LOC105035595(BOU);LOC105036087(PRMT3);LOC105036817(BOU);LOC105038252(FFC);LOC105038325(pyrH);LOC105038660(frr);LOC105038748(EER5);LOC105040809(TOM7-1);LOC105042405(At5g06550);LOC105042497(TIC110);LOC105042760(YLS8);LOC105043188(wdr70);LOC105043976(At1…
GO:0006714	sesquiterpenoid metabolic process	3	8	0.801353	1	LOC105053408(D27);LOC105058237(ZEP);LOC105058241(CYP707A7)
GO:0010087	phloem or xylem histogenesis	3	8	0.801353	1	LOC105035345(NAC083);LOC105041751(EXPA10);LOC105056075(COBL4)
GO:0030198	extracellular matrix organization	3	8	0.801353	1	LOC105047726(BRI1);LOC105053813(4CL2);LOC105056075(COBL4)
GO:0032507	maintenance of protein location in cell	3	8	0.801353	1	LOC105038842(ERD2);LOC105043988(ERD2);LOC105057618(PRAF1)
GO:0043062	extracellular structure organization	3	8	0.801353	1	LOC105047726(BRI1);LOC105053813(4CL2);LOC105056075(COBL4)
GO:0045185	maintenance of protein location	3	8	0.801353	1	LOC105038842(ERD2);LOC105043988(ERD2);LOC105057618(PRAF1)
GO:0051220	cytoplasmic sequestering of protein	3	8	0.801353	1	LOC105038842(ERD2);LOC105043988(ERD2);LOC105057618(PRAF1)
GO:0051651	maintenance of location in cell	3	8	0.801353	1	LOC105038842(ERD2);LOC105043988(ERD2);LOC105057618(PRAF1)
GO:0045017	glycerolipid biosynthetic process	7	18	0.806231	1	LOC105032606(--);LOC105034117(CKS1);LOC105035455(Os04g0629500);LOC105051569(Sft2d1);LOC105055828(IP5P11);LOC105056421(Ormdl3);LOC105058197(At5g07960)
GO:0046474	glycerophospholipid biosynthetic process	7	18	0.806231	1	LOC105032606(--);LOC105034117(CKS1);LOC105035455(Os04g0629500);LOC105051569(Sft2d1);LOC105055828(IP5P11);LOC105056421(Ormdl3);LOC105058197(At5g07960)
GO:0071555	cell wall organization	15	37	0.807008	1	LOC105033328(CCT7);LOC105034825(EXPA10);LOC105036139(PECS-2.1);LOC105041751(EXPA10);LOC105044054(SBT1.6);LOC105044813(EXPA2);LOC105045882(TIC56);LOC105045988(IRK);LOC105046902(PME2.1);LOC105047346(TPC1);LOC105048884(RABA4D);LOC105054280(PGMP);LOC105056621(EXPA10);LOC105057732(CCT7);LOC105060160(PGR3)
GO:0006970	response to osmotic stress	35	83	0.807332	1	LOC105032009(ALATS);LOC105033328(CCT7);LOC105035354(AGT1);LOC105035480(CEST);LOC105035966(SAPK10);LOC105038199(CSLA9);LOC105038748(EER5);LOC105039187(GLT1);LOC105040867(TIP2-2);LOC105041129(FBA3);LOC105041491(GLT1);LOC105044138(PIN1);LOC105044272(RBL19);LOC105045400(At4g10320);LOC105045564(NQR);LOC105045567(NQR);LOC105047323(CBL7);LOC105047346(TPC1);LOC105047433(STT3A);LOC105047770(AKT1);LOC10504…
GO:0009311	oligosaccharide metabolic process	12	30	0.808943	1	LOC105033568(FTSHI2);LOC105034870(TPS5);LOC105035966(SAPK10);LOC105038009(FBPban1);LOC105039584(TPS9);LOC105043601(TPPA);LOC105043800(BAM3);LOC105050322(TPS9);LOC105050547(At3g55800);LOC105054029(TPPG);LOC105054280(PGMP);LOC105059482(HCF101)
GO:0015849	organic acid transport	12	30	0.808943	1	LOC105037564(CAT8);LOC105039445(CSTLP2);LOC105040630(CAT5);LOC105040631(CAT5);LOC105040797(BAC2);LOC105046703(CAT1);LOC105047552(CSTLP1);LOC105048229(CSTLP1);LOC105050472(CSTLP2);LOC105053707(--);LOC105056855(OM64);LOC105057358(SFC1)
GO:0046942	carboxylic acid transport	12	30	0.808943	1	LOC105037564(CAT8);LOC105039445(CSTLP2);LOC105040630(CAT5);LOC105040631(CAT5);LOC105040797(BAC2);LOC105046703(CAT1);LOC105047552(CSTLP1);LOC105048229(CSTLP1);LOC105050472(CSTLP2);LOC105053707(--);LOC105056855(OM64);LOC105057358(SFC1)
GO:1901657	glycosyl compound metabolic process	24	58	0.811842	1	LOC105034192(BDG3);LOC105035477(Os03g0767500);LOC105037506(UKL2);LOC105038591(URH2);LOC105039250(UFGT);LOC105039606(PYRB);LOC105040299(At3g52300);LOC105044054(SBT1.6);LOC105044982(purB);LOC105047318(--);LOC105047909(At3g52300);LOC105049675(UKL2);LOC105050360(PYRB);LOC105050547(At3g55800);LOC105051242(ATPC1);LOC105052949(PRCP);LOC105053135(DCD);LOC105054280(PGMP);LOC105056579(DEGP8);LOC105056800(A…
GO:0006720	isoprenoid metabolic process	27	65	0.814996	1	GPAT(ATS1);LOC105033684(At5g27450);LOC105034095(HMGS);LOC105035926(GDCST);LOC105035941(At4g02530);LOC105035969(FK);LOC105037046(NCED);LOC105038660(frr);LOC105038832(VDE1);LOC105039690(CYP97B2);LOC105040851(VTE1);LOC105046456(HPT2);LOC105049376(HMGR);LOC105050120(SYT4);LOC105051274(Os05g0108800);LOC105051828(ZHD1);LOC105053408(D27);LOC105053930(Os07g0190000);LOC105054083(CYTB5-E);LOC105057721(LCY-…
GO:0006355	regulation of transcription, DNA-templated	45	106	0.8152	1	LOC105033844(NAP1);LOC105034514(--);LOC105035129(VIP6);LOC105035345(NAC083);LOC105035611(FQR1);LOC105035718(MED7A);LOC105038325(pyrH);LOC105039204(HOX16);LOC105039800(XPD);LOC105041044(MUS1);LOC105041238(MED22A);LOC105042460(NSN1);LOC105042525(CLPP4);LOC105043024(PAO);LOC105043124(MSH1);LOC105043459(NAC073);LOC105044386(--);LOC105046949(MORF9);LOC105046963(At4g27270);LOC105047071(TATC);LOC1050475…
GO:1903506	regulation of nucleic acid-templated transcription	45	106	0.8152	1	LOC105033844(NAP1);LOC105034514(--);LOC105035129(VIP6);LOC105035345(NAC083);LOC105035611(FQR1);LOC105035718(MED7A);LOC105038325(pyrH);LOC105039204(HOX16);LOC105039800(XPD);LOC105041044(MUS1);LOC105041238(MED22A);LOC105042460(NSN1);LOC105042525(CLPP4);LOC105043024(PAO);LOC105043124(MSH1);LOC105043459(NAC073);LOC105044386(--);LOC105046949(MORF9);LOC105046963(At4g27270);LOC105047071(TATC);LOC1050475…
GO:2001141	regulation of RNA biosynthetic process	45	106	0.8152	1	LOC105033844(NAP1);LOC105034514(--);LOC105035129(VIP6);LOC105035345(NAC083);LOC105035611(FQR1);LOC105035718(MED7A);LOC105038325(pyrH);LOC105039204(HOX16);LOC105039800(XPD);LOC105041044(MUS1);LOC105041238(MED22A);LOC105042460(NSN1);LOC105042525(CLPP4);LOC105043024(PAO);LOC105043124(MSH1);LOC105043459(NAC073);LOC105044386(--);LOC105046949(MORF9);LOC105046963(At4g27270);LOC105047071(TATC);LOC1050475…
GO:0048519	negative regulation of biological process	37	88	0.819001	1	LOC105033210(MTACP2);LOC105035129(VIP6);LOC105035639(ANR);LOC105035892(THO6);LOC105036139(PECS-2.1);LOC105038252(FFC);LOC105038513(MLH1);LOC105039111(PFP-BETA);LOC105039513(rraA);LOC105039933(MCM7);LOC105040759(At3g61590);LOC105041044(MUS1);LOC105042306(--);LOC105043124(MSH1);LOC105044001(TOP2);LOC105044054(SBT1.6);LOC105044386(--);LOC105044801(ETG1);LOC105045259(ABH1);LOC105045292(At3g05520);LOC…
GO:0000097	sulfur amino acid biosynthetic process	23	56	0.821345	1	LOC105034534(OST1A);LOC105035926(GDCST);LOC105036687(At3g57050);LOC105038355(--);LOC105043976(At1g32060);LOC105045259(ABH1);LOC105047552(CSTLP1);LOC105047967(ENPP3);LOC105048229(CSTLP1);LOC105050547(At3g55800);LOC105050930(EDR2L);LOC105051102(retm);LOC105051242(ATPC1);LOC105051569(Sft2d1);LOC105051988(--);LOC105053076(UAH);LOC105053805(At1g32060);LOC105058131(cys12);LOC105058494(FKBP12);LOC105058…
GO:0000280	nuclear division	11	28	0.824716	1	LOC105032008(MPS1);LOC105032979(AUG2);LOC105038676(MAD2);LOC105040099(APC4);LOC105041044(MUS1);LOC105042760(YLS8);LOC105044801(ETG1);LOC105048087(HEI10);LOC105052476(APC7);LOC105057833(AUG2);LOC105061390(CYP71)
GO:0019438	aromatic compound biosynthetic process	127	290	0.825666	1	GPAT(ATS1);LOC105032953(VITISV_013255);LOC105033349(CYP98A2);LOC105033844(NAP1);LOC105034086(EBP1);LOC105034395(RPL6);LOC105034461(HSF30);LOC105034514(--);LOC105035129(VIP6);LOC105035345(NAC083);LOC105035611(FQR1);LOC105035718(MED7A);LOC105035941(At4g02530);LOC105036097(CRD1);LOC105036736(FPV151);LOC105037506(UKL2);LOC105037948(AAT);LOC105037975(SPCC1672.07);LOC105037976(APT2);LOC105038039(NAPRT2…
GO:0034645	cellular macromolecule biosynthetic process	211	476	0.828658	1	AG2(AG2);AGL2-3(FBP2);IAA1(IAA1);LOC105032009(ALATS);LOC105032335(EMB2247);LOC105032360(LOS1);LOC105032628(HOX32);LOC105032953(VITISV_013255);LOC105033103(RPP1A);LOC105033119(At1g72550);LOC105033216(PHYC);LOC105033450(Os01g0970400);LOC105033461(--);LOC105033671(EIF-5A2);LOC105033726(SRP9);LOC105033844(NAP1);LOC105033883(RPP2B);LOC105033921(Os02g0220500);LOC105034117(CKS1);LOC105034351(OVA6);LOC10…
GO:0006801	superoxide metabolic process	6	16	0.830275	1	LOC105036933(SOD1);LOC105045220(SOD1);LOC105049482(Os06g0327300);LOC105052872(Os06g0327300);LOC105057698(SOD1);LOC105059944(SOD1)
GO:0048878	chemical homeostasis	19	47	0.830347	1	LOC105032236(CNGC4);LOC105032830(MTP5);LOC105035135(HCC1);LOC105035354(AGT1);LOC105036437(CHX18);LOC105040867(TIP2-2);LOC105042750(GLR3.1);LOC105043244(HMA2);LOC105044494(MTP5);LOC105045735(MTP5);LOC105046935(PSBQ1);LOC105047323(CBL7);LOC105047829(NPF6.2);LOC105049539(HMA1);LOC105055276(GLR3.1);LOC105055852(LCAT1);LOC105057796(NHX2);LOC105060994(TIC21);MSTRG.12135(MT3A)
GO:0051301	cell division	16	40	0.831145	1	LOC105033539(VPS2.2);LOC105034523(RABA2A);LOC105040099(APC4);LOC105041044(MUS1);LOC105044001(TOP2);LOC105045259(ABH1);LOC105045988(IRK);LOC105047127(MCM4);LOC105050080(At2g01630);LOC105050977(OsI_36121);LOC105052561(CSLD5);LOC105055160(ROPGEF1);LOC105055857(EMB2001);LOC105059526(minD);LOC105060234(MCM5);LOC105060685(SHR1)
GO:0009067	aspartate family amino acid biosynthetic process	4	11	0.83171	1	LOC105036687(At3g57050);LOC105043353(DHPS1);LOC105045726(DAPF);LOC105054181(DHDPS2)
GO:0010154	fruit development	4	11	0.83171	1	LOC105038513(MLH1);LOC105038586(Tbl3);LOC105058704(ADL1);LOC105059407(rpf1)
GO:0022904	respiratory electron transport chain	4	11	0.83171	1	ElguCp108(ndhD);LOC105041117(EMB1467);LOC105048484(EMB1467);MSTRG.27947(QCR9)
GO:0048316	seed development	4	11	0.83171	1	LOC105038513(MLH1);LOC105038586(Tbl3);LOC105058704(ADL1);LOC105059407(rpf1)
GO:0052646	alditol phosphate metabolic process	4	11	0.83171	1	LOC105037686(GLPK);LOC105039061(GLPK);LOC105045331(Os01g0939600);LOC105057681(Os01g0939600)
GO:0044270	cellular nitrogen compound catabolic process	13	33	0.834192	1	LOC105032524(--);LOC105035219(PNP1);LOC105039699(AAH2);LOC105040405(Os01g0197200);LOC105042108(PYD1);LOC105043024(PAO);LOC105043160(VIT_05s0051g00580);LOC105045414(ENDO1);LOC105052957(Os01g0911100);LOC105053391(CLH2);LOC105053697(IGHMBP2);LOC105059737(FEN1A);LOC105061459(SPY)
GO:0046700	heterocycle catabolic process	13	33	0.834192	1	LOC105032524(--);LOC105035219(PNP1);LOC105039699(AAH2);LOC105040405(Os01g0197200);LOC105042108(PYD1);LOC105043024(PAO);LOC105043160(VIT_05s0051g00580);LOC105045414(ENDO1);LOC105052957(Os01g0911100);LOC105053391(CLH2);LOC105053697(IGHMBP2);LOC105059737(FEN1A);LOC105061459(SPY)
GO:1901361	organic cyclic compound catabolic process	13	33	0.834192	1	LOC105032524(--);LOC105035219(PNP1);LOC105039699(AAH2);LOC105040405(Os01g0197200);LOC105042108(PYD1);LOC105043024(PAO);LOC105043160(VIT_05s0051g00580);LOC105045414(ENDO1);LOC105052957(Os01g0911100);LOC105053391(CLH2);LOC105053697(IGHMBP2);LOC105059737(FEN1A);LOC105061459(SPY)
GO:0009126	purine nucleoside monophosphate metabolic process	8	21	0.834597	1	LOC105039909(PUR5);LOC105040299(At3g52300);LOC105040545(PURKE);LOC105044580(AMPD);LOC105044982(purB);LOC105047318(--);LOC105047909(At3g52300);LOC105051242(ATPC1)
GO:0009127	purine nucleoside monophosphate biosynthetic process	8	21	0.834597	1	LOC105039909(PUR5);LOC105040299(At3g52300);LOC105040545(PURKE);LOC105044580(AMPD);LOC105044982(purB);LOC105047318(--);LOC105047909(At3g52300);LOC105051242(ATPC1)
GO:0009167	purine ribonucleoside monophosphate metabolic process	8	21	0.834597	1	LOC105039909(PUR5);LOC105040299(At3g52300);LOC105040545(PURKE);LOC105044580(AMPD);LOC105044982(purB);LOC105047318(--);LOC105047909(At3g52300);LOC105051242(ATPC1)
GO:0009168	purine ribonucleoside monophosphate biosynthetic process	8	21	0.834597	1	LOC105039909(PUR5);LOC105040299(At3g52300);LOC105040545(PURKE);LOC105044580(AMPD);LOC105044982(purB);LOC105047318(--);LOC105047909(At3g52300);LOC105051242(ATPC1)
GO:0010015	root morphogenesis	8	21	0.834597	1	LOC105033844(NAP1);LOC105038525(CAND1);LOC105045823(IDD2);LOC105047770(AKT1);LOC105052339(UCC1);LOC105056548(ABCB19);LOC105058347(ABCB19);LOC105061390(CYP71)
GO:0044260	cellular macromolecule metabolic process	638	1411	0.838155	1	AG2(AG2);AGL2-3(FBP2);IAA1(IAA1);LOC105031930(SOBIR1);LOC105032009(ALATS);LOC105032022(RECA);LOC105032061(CIPK32);LOC105032312(CESA9);LOC105032321(CAB13);LOC105032335(EMB2247);LOC105032360(LOS1);LOC105032408(FKBP15-1);LOC105032467(HSP90-6);LOC105032592(nusG);LOC105032628(HOX32);LOC105032874(ROA2);LOC105032953(VITISV_013255);LOC105033103(RPP1A);LOC105033116(PES);LOC105033119(At1g72550);LOC10503321…
GO:0051716	cellular response to stimulus	164	373	0.838188	1	IAA1(IAA1);LOC105032022(RECA);LOC105032236(CNGC4);LOC105032610(RAB11C);LOC105033210(MTACP2);LOC105033216(PHYC);LOC105033244(Os12g0580900);LOC105033544(AOX1A);LOC105033894(MSRB2);LOC105033933(SAT1);LOC105034251(COI1B);LOC105034284(GPX2);LOC105034506(RABC2A);LOC105034523(RABA2A);LOC105034688(TIFY9);LOC105034947(ILK1);LOC105035065(REV7);LOC105035129(VIP6);LOC105035239(GLR3.7);LOC105035892(THO6);LOC1…
GO:0006796	phosphate-containing compound metabolic process	352	787	0.840278	1	GPAT(ATS1);LOC105031930(SOBIR1);LOC105032053(LRR1);LOC105032061(CIPK32);LOC105032334(XA21);LOC105032431(TSO2);LOC105032435(At1g64190);LOC105032606(--);LOC105032621(Rbks);LOC105032808(Os03g0301700);LOC105032830(MTP5);LOC105032953(VITISV_013255);LOC105032996(INPS1);LOC105033124(SIS8);LOC105033407(At1g71810);LOC105033574(Mnat1);LOC105033670(At2g24230);LOC105033684(At5g27450);LOC105033876(PAP22);LOC1…
GO:0033993	response to lipid	10	26	0.841057	1	LOC105035892(THO6);LOC105047726(BRI1);LOC105050352(HK1);LOC105051828(ZHD1);LOC105055144(PLDDELTA);LOC105056955(GGB);LOC105056970(ELP1);LOC105057189(CIPK18);LOC105060111(RGB1);LOC105061459(SPY)
GO:0048523	negative regulation of cellular process	10	26	0.841057	1	LOC105035129(VIP6);LOC105040759(At3g61590);LOC105041044(MUS1);LOC105045292(At3g05520);LOC105052476(APC7);LOC105053403(AGO10);LOC105053444(PIIF);LOC105061459(SPY);MSTRG.14339(--);MSTRG.14341(--)
GO:0051128	regulation of cellular component organization	18	45	0.841135	1	LOC105033671(EIF-5A2);LOC105035129(VIP6);LOC105036056(UBC9);LOC105036724(At1g30570);LOC105038676(MAD2);LOC105041044(MUS1);LOC105042167(sti1);LOC105045292(At3g05520);LOC105046481(COP10);LOC105046622(EIF-5A2);LOC105048884(RABA4D);LOC105051023(ARP2);LOC105051300(ARP3);LOC105052476(APC7);LOC105055160(ROPGEF1);LOC105056124(EIF-5A2);LOC105057809(EIF-5A2);LOC105061390(CYP71)
GO:0006818	hydrogen transport	24	59	0.841301	1	LOC105033049(AVP1);LOC105034637(AVP1);LOC105036437(CHX18);LOC105037277(CHX20);LOC105039445(CSTLP2);LOC105040299(At3g52300);LOC105045810(VHA-a1);LOC105046790(INT2);LOC105047552(CSTLP1);LOC105047909(At3g52300);LOC105048229(CSTLP1);LOC105049421(AVP1);LOC105049872(petC);LOC105050114(AVP1);LOC105050472(CSTLP2);LOC105051242(ATPC1);LOC105051438(INT1);LOC105052182(--);LOC105056363(NHX7);LOC105057796(NHX2…
GO:0044702	single organism reproductive process	30	73	0.844632	1	LOC105032008(MPS1);LOC105032648(FLK);LOC105034251(COI1B);LOC105035129(VIP6);LOC105035587(FH11);LOC105038513(MLH1);LOC105038586(Tbl3);LOC105039304(PIN2);LOC105039822(ARF23);LOC105041044(MUS1);LOC105043024(PAO);LOC105043587(MAP1A);LOC105044663(ADT2);LOC105046716(MSI1);LOC105047071(TATC);LOC105047726(BRI1);LOC105050465(MED18);LOC105052476(APC7);LOC105053216(MSH6);LOC105054471(LFR);LOC105056548(ABCB1…
GO:0000077	DNA damage checkpoint	1	3	0.845064	1	LOC105040759(At3g61590)
GO:0000724	double-strand break repair via homologous recombination	1	3	0.845064	1	LOC105038192(RAD5A)
GO:0006241	CTP biosynthetic process	1	3	0.845064	1	LOC105049675(UKL2)
GO:0006302	double-strand break repair	1	3	0.845064	1	LOC105038192(RAD5A)
GO:0007093	mitotic cell cycle checkpoint	1	3	0.845064	1	LOC105040759(At3g61590)
GO:0008614	pyridoxine metabolic process	1	3	0.845064	1	LOC105050909(PDX2)
GO:0009086	methionine biosynthetic process	1	3	0.845064	1	LOC105036687(At3g57050)
GO:0010565	regulation of cellular ketone metabolic process	1	3	0.845064	1	LOC105047346(TPC1)
GO:0016106	sesquiterpenoid biosynthetic process	1	3	0.845064	1	LOC105053408(D27)
GO:0019953	sexual reproduction	1	3	0.845064	1	LOC105047071(TATC)
GO:0031056	regulation of histone modification	1	3	0.845064	1	LOC105061390(CYP71)
GO:0031570	DNA integrity checkpoint	1	3	0.845064	1	LOC105040759(At3g61590)
GO:0033044	regulation of chromosome organization	1	3	0.845064	1	LOC105061390(CYP71)
GO:0042816	vitamin B6 metabolic process	1	3	0.845064	1	LOC105050909(PDX2)
GO:0044703	multi-organism reproductive process	1	3	0.845064	1	LOC105047071(TATC)
GO:0044773	mitotic DNA damage checkpoint	1	3	0.845064	1	LOC105040759(At3g61590)
GO:0044774	mitotic DNA integrity checkpoint	1	3	0.845064	1	LOC105040759(At3g61590)
GO:0045786	negative regulation of cell cycle	1	3	0.845064	1	LOC105040759(At3g61590)
GO:0045930	negative regulation of mitotic cell cycle	1	3	0.845064	1	LOC105040759(At3g61590)
GO:0046036	CTP metabolic process	1	3	0.845064	1	LOC105049675(UKL2)
GO:0048278	vesicle docking	1	3	0.845064	1	LOC105039859(SEC15B)
GO:0050832	defense response to fungus	1	3	0.845064	1	LOC105060111(RGB1)
GO:0060429	epithelium development	1	3	0.845064	1	LOC105045823(IDD2)
GO:0071265	L-methionine biosynthetic process	1	3	0.845064	1	LOC105036687(At3g57050)
GO:1902275	regulation of chromatin organization	1	3	0.845064	1	LOC105061390(CYP71)
GO:1903308	regulation of chromatin modification	1	3	0.845064	1	LOC105061390(CYP71)
GO:0019439	aromatic compound catabolic process	12	31	0.848302	1	LOC105032524(--);LOC105035219(PNP1);LOC105039699(AAH2);LOC105040405(Os01g0197200);LOC105043024(PAO);LOC105043160(VIT_05s0051g00580);LOC105045414(ENDO1);LOC105052957(Os01g0911100);LOC105053391(CLH2);LOC105053697(IGHMBP2);LOC105059737(FEN1A);LOC105061459(SPY)
GO:0008610	lipid biosynthetic process	54	128	0.848841	1	GPAT(ATS1);LOC105032322(At5g10820);LOC105032606(--);LOC105033894(MSRB2);LOC105034117(CKS1);LOC105035186(LPXD2);LOC105035455(Os04g0629500);LOC105035926(GDCST);LOC105035941(At4g02530);LOC105035966(SAPK10);LOC105035969(FK);LOC105037496(--);LOC105038660(frr);LOC105038832(VDE1);LOC105039671(SBH2);LOC105039690(CYP97B2);LOC105040418(Pigk);LOC105041807(LOX3.1);LOC105042381(SS2);LOC105043953(SKL2);LOC1050…
GO:1902589	single-organism organelle organization	65	153	0.85083	1	LOC105032008(MPS1);LOC105032146(TUBG2);LOC105032979(AUG2);LOC105033298(MSI4);LOC105033539(VPS2.2);LOC105033844(NAP1);LOC105035129(VIP6);LOC105035587(FH11);LOC105038513(MLH1);LOC105038525(CAND1);LOC105038676(MAD2);LOC105039111(PFP-BETA);LOC105039811(At4g35850);LOC105039933(MCM7);LOC105040099(APC4);LOC105040436(LYK3);LOC105041044(MUS1);LOC105041761(RRP41L);LOC105042383(GRWD1);LOC105042405(At5g06550…
GO:0000271	polysaccharide biosynthetic process	2	6	0.851905	1	LOC105056063(GAUT11);LOC105058120(GAUT11)
GO:0005985	sucrose metabolic process	2	6	0.851905	1	LOC105038009(FBPban1);LOC105050547(At3g55800)
GO:0006528	asparagine metabolic process	2	6	0.851905	1	LOC105054864(guaA);LOC105059036(guaA)
GO:0009147	pyrimidine nucleoside triphosphate metabolic process	2	6	0.851905	1	LOC105043039(NDK4);LOC105049675(UKL2)
GO:0009226	nucleotide-sugar biosynthetic process	2	6	0.851905	1	LOC105043687(KDSB);LOC105048424(PMI2)
GO:0009894	regulation of catabolic process	2	6	0.851905	1	LOC105053747(RPN1A);LOC105060089(Os12g0632700)
GO:0010051	xylem and phloem pattern formation	2	6	0.851905	1	LOC105041471(DOT4);LOC105061390(CYP71)
GO:0019852	L-ascorbic acid metabolic process	2	6	0.851905	1	LOC105053413(GME-1);LOC105055709(GME-1)
GO:0031401	positive regulation of protein modification process	2	6	0.851905	1	LOC105039176(PBL28);LOC105043319(At1g01540)
GO:0032270	positive regulation of cellular protein metabolic process	2	6	0.851905	1	LOC105039176(PBL28);LOC105043319(At1g01540)
GO:0035437	maintenance of protein localization in endoplasmic reticulum	2	6	0.851905	1	LOC105038842(ERD2);LOC105043988(ERD2)
GO:0042742	defense response to bacterium	2	6	0.851905	1	LOC105043024(PAO);LOC105048968(PBS1)
GO:0043087	regulation of GTPase activity	2	6	0.851905	1	LOC105034722(BIG2);LOC105055160(ROPGEF1)
GO:0045165	cell fate commitment	2	6	0.851905	1	LOC105044001(TOP2);LOC105058704(ADL1)
GO:0051247	positive regulation of protein metabolic process	2	6	0.851905	1	LOC105039176(PBL28);LOC105043319(At1g01540)
GO:0055067	monovalent inorganic cation homeostasis	2	6	0.851905	1	LOC105036437(CHX18);LOC105057796(NHX2)
GO:0070192	chromosome organization involved in meiotic cell cycle	2	6	0.851905	1	LOC105038513(MLH1);LOC114913052(At1g67690)
GO:0070972	protein localization to endoplasmic reticulum	2	6	0.851905	1	LOC105038842(ERD2);LOC105043988(ERD2)
GO:0072595	maintenance of protein localization in organelle	2	6	0.851905	1	LOC105038842(ERD2);LOC105043988(ERD2)
GO:0008104	protein localization	127	292	0.852363	1	LOC105032610(RAB11C);LOC105033244(Os12g0580900);LOC105033539(VPS2.2);LOC105033726(SRP9);LOC105034086(EBP1);LOC105034203(OPT3);LOC105034266(EXOSC8);LOC105034506(RABC2A);LOC105034674(SRP68);LOC105035135(HCC1);LOC105035345(NAC083);LOC105036087(PRMT3);LOC105036762(AAP19-1);LOC105037303(--);LOC105037975(SPCC1672.07);LOC105038252(FFC);LOC105038325(pyrH);LOC105038553(RABD1);LOC105038554(RABA2A);LOC10503…
GO:0009933	meristem structural organization	7	19	0.855016	1	LOC105033844(NAP1);LOC105047770(AKT1);LOC105053403(AGO10);LOC105056778(PER17);LOC105058704(ADL1);LOC105059786(ARF17);LOC105061390(CYP71)
GO:0048532	anatomical structure arrangement	7	19	0.855016	1	LOC105033844(NAP1);LOC105047770(AKT1);LOC105053403(AGO10);LOC105056778(PER17);LOC105058704(ADL1);LOC105059786(ARF17);LOC105061390(CYP71)
GO:0009746	response to hexose	5	14	0.856234	1	LOC105035354(AGT1);LOC105038009(FBPban1);LOC105039587(CNGC14);LOC105047007(CIPK8);MSTRG.12135(MT3A)
GO:0034284	response to monosaccharide	5	14	0.856234	1	LOC105035354(AGT1);LOC105038009(FBPban1);LOC105039587(CNGC14);LOC105047007(CIPK8);MSTRG.12135(MT3A)
GO:0048731	system development	63	149	0.859584	1	LOC105032541(AG118);LOC105032648(FLK);LOC105033844(NAP1);LOC105034251(COI1B);LOC105035129(VIP6);LOC105035345(NAC083);LOC105035587(FH11);LOC105035966(SAPK10);LOC105037830(FAS2);LOC105038513(MLH1);LOC105038525(CAND1);LOC105038586(Tbl3);LOC105039304(PIN2);LOC105039637(AIL5);LOC105039822(ARF23);LOC105041044(MUS1);LOC105041156(FKBP42);LOC105041471(DOT4);LOC105043024(PAO);LOC105043050(AHG1);LOC10504358…
GO:0008299	isoprenoid biosynthetic process	19	48	0.860297	1	GPAT(ATS1);LOC105035926(GDCST);LOC105035941(At4g02530);LOC105035969(FK);LOC105038660(frr);LOC105038832(VDE1);LOC105039690(CYP97B2);LOC105046456(HPT2);LOC105050120(SYT4);LOC105051274(Os05g0108800);LOC105053408(D27);LOC105054083(CYTB5-E);LOC105057721(LCY-E);LOC105058237(ZEP);LOC105058951(HCF136);LOC105059482(HCF101);LOC105060048(CCS1);LOC105060089(Os12g0632700);LOC105061097(At1g10030)
GO:0015748	organophosphate ester transport	11	29	0.862734	1	LOC105039445(CSTLP2);LOC105041745(GFT1);LOC105045104(ALA1);LOC105045997(ALA1);LOC105046703(CAT1);LOC105047552(CSTLP1);LOC105048229(CSTLP1);LOC105050472(CSTLP2);LOC105056855(OM64);LOC105061571(AAC3);MSTRG.1731(AAC3)
GO:0010646	regulation of cell communication	16	41	0.863086	1	LOC105034947(ILK1);LOC105035892(THO6);LOC105039176(PBL28);LOC105039304(PIN2);LOC105043363(AUR3);LOC105048989(FBX6);LOC105050352(HK1);LOC105055144(PLDDELTA);LOC105056302(STY13);LOC105056548(ABCB19);LOC105056955(GGB);LOC105056970(ELP1);LOC105057189(CIPK18);LOC105058347(ABCB19);LOC105060111(RGB1);LOC105061459(SPY)
GO:0006073	cellular glucan metabolic process	37	90	0.864429	1	LOC105032312(CESA9);LOC105033388(CEL1);LOC105033568(FTSHI2);LOC105034020(ADG2);LOC105034534(OST1A);LOC105034870(TPS5);LOC105038009(FBPban1);LOC105039106(At2g32990);LOC105041156(FKBP42);LOC105041676(DPE1);LOC105042381(SS2);LOC105043800(BAM3);LOC105043959(CSLD2);LOC105044054(SBT1.6);LOC105045882(TIC56);LOC105045988(IRK);LOC105046284(PHS2);LOC105046676(UAM1);LOC105047071(TATC);LOC105047933(--);LOC10…
GO:0048869	cellular developmental process	47	113	0.865981	1	LOC105033844(NAP1);LOC105035129(VIP6);LOC105036198(GL3);LOC105036724(At1g30570);LOC105037830(FAS2);LOC105038525(CAND1);LOC105038586(Tbl3);LOC105039219(ENO1);LOC105039292(Os05g0587100);LOC105042760(YLS8);LOC105042879(GL3);LOC105043024(PAO);LOC105043687(KDSB);LOC105044001(TOP2);LOC105044801(ETG1);LOC105045281(RALFL33);LOC105045688(SPL11);LOC105045823(IDD2);LOC105046031(CML27);LOC105046716(MSI1);LOC…
GO:0006613	cotranslational protein targeting to membrane	3	9	0.868077	1	LOC105033726(SRP9);LOC105034674(SRP68);LOC105038252(FFC)
GO:0015977	carbon fixation	3	9	0.868077	1	LOC105043976(At1g32060);LOC105050547(At3g55800);LOC105053805(At1g32060)
GO:1901264	carbohydrate derivative transport	3	9	0.868077	1	LOC105032030(ENT3);LOC105032535(ENT1);LOC105035051(ENT1)
GO:0016108	tetraterpenoid metabolic process	13	34	0.868317	1	GPAT(ATS1);LOC105035926(GDCST);LOC105035941(At4g02530);LOC105038832(VDE1);LOC105039690(CYP97B2);LOC105040851(VTE1);LOC105046456(HPT2);LOC105057721(LCY-E);LOC105058237(ZEP);LOC105058951(HCF136);LOC105059482(HCF101);LOC105060048(CCS1);LOC105060089(Os12g0632700)
GO:0006629	lipid metabolic process	133	307	0.871647	1	GPAT(ATS1);LOC105031990(CER3);LOC105032322(At5g10820);LOC105032606(--);LOC105032853(At2g26230);LOC105032996(INPS1);LOC105033684(At5g27450);LOC105033793(MGD3);LOC105033894(MSRB2);LOC105034095(HMGS);LOC105034117(CKS1);LOC105034366(At2g26230);LOC105035151(PLSC);LOC105035186(LPXD2);LOC105035455(Os04g0629500);LOC105035926(GDCST);LOC105035941(At4g02530);LOC105035966(SAPK10);LOC105035969(FK);LOC10503640…
GO:0033036	macromolecule localization	137	316	0.872517	1	LOC105032009(ALATS);LOC105032610(RAB11C);LOC105033018(NUP96);LOC105033244(Os12g0580900);LOC105033539(VPS2.2);LOC105033726(SRP9);LOC105034086(EBP1);LOC105034203(OPT3);LOC105034266(EXOSC8);LOC105034506(RABC2A);LOC105034674(SRP68);LOC105035135(HCC1);LOC105035345(NAC083);LOC105036087(PRMT3);LOC105036762(AAP19-1);LOC105037303(--);LOC105037975(SPCC1672.07);LOC105038252(FFC);LOC105038325(pyrH);LOC105038…
GO:0000281	mitotic cytokinesis	8	22	0.875393	1	LOC105033539(VPS2.2);LOC105034523(RABA2A);LOC105044001(TOP2);LOC105045259(ABH1);LOC105047127(MCM4);LOC105050977(OsI_36121);LOC105052561(CSLD5);LOC105060234(MCM5)
GO:0016071	mRNA metabolic process	8	22	0.875393	1	LOC105040405(Os01g0197200);LOC105045259(ABH1);LOC105047695(CFIS1);LOC105051765(PCMP-E76);LOC105052957(Os01g0911100);LOC105054825(CFIS2);LOC105059021(CFIS2);LOC105061459(SPY)
GO:0061640	cytoskeleton-dependent cytokinesis	8	22	0.875393	1	LOC105033539(VPS2.2);LOC105034523(RABA2A);LOC105044001(TOP2);LOC105045259(ABH1);LOC105047127(MCM4);LOC105050977(OsI_36121);LOC105052561(CSLD5);LOC105060234(MCM5)
GO:1902410	mitotic cytokinetic process	8	22	0.875393	1	LOC105033539(VPS2.2);LOC105034523(RABA2A);LOC105044001(TOP2);LOC105045259(ABH1);LOC105047127(MCM4);LOC105050977(OsI_36121);LOC105052561(CSLD5);LOC105060234(MCM5)
GO:0061024	membrane organization	32	79	0.875543	1	LOC105032953(VITISV_013255);LOC105033726(SRP9);LOC105034027(CP33);LOC105034351(OVA6);LOC105034674(SRP68);LOC105035941(At4g02530);LOC105038252(FFC);LOC105038325(pyrH);LOC105039544(MGD1);LOC105041904(SYP112);LOC105042525(CLPP4);LOC105043024(PAO);LOC105046949(MORF9);LOC105047071(TATC);LOC105047521(CHUP1);LOC105047959(PSA3);LOC105048284(PDF1B);LOC105049404(PTAC2);LOC105050113(SYCO);LOC105052673(MORF9…
GO:0051252	regulation of RNA metabolic process	45	109	0.876266	1	LOC105033844(NAP1);LOC105034514(--);LOC105035129(VIP6);LOC105035345(NAC083);LOC105035611(FQR1);LOC105035718(MED7A);LOC105038325(pyrH);LOC105039204(HOX16);LOC105039800(XPD);LOC105041044(MUS1);LOC105041238(MED22A);LOC105042460(NSN1);LOC105042525(CLPP4);LOC105043024(PAO);LOC105043124(MSH1);LOC105043459(NAC073);LOC105044386(--);LOC105046949(MORF9);LOC105046963(At4g27270);LOC105047071(TATC);LOC1050475…
GO:0007059	chromosome segregation	6	17	0.87643	1	LOC105038513(MLH1);LOC105038586(Tbl3);LOC105044362(PCMP-E1);LOC105044801(ETG1);LOC105049518(SMC4);LOC105052476(APC7)
GO:0009247	glycolipid biosynthetic process	6	17	0.87643	1	LOC105033894(MSRB2);LOC105042381(SS2);LOC105057453(SUS4);LOC105057542(PLDZETA1);LOC105057864(MSRB5);LOC105057869(MSRB5)
GO:0009767	photosynthetic electron transport chain	6	17	0.87643	1	LOC105043976(At1g32060);LOC105050547(At3g55800);LOC105051242(ATPC1);LOC105053805(At1g32060);LOC105056434(SEP1);LOC114913295(LPA2)
GO:0034728	nucleosome organization	6	17	0.87643	1	LOC105034140(SlH4);LOC105037830(FAS2);LOC105039262(SlH4);LOC105050375(SlH4);LOC105055256(SlH4);LOC105057018(SlH4)
GO:0071824	protein-DNA complex subunit organization	6	17	0.87643	1	LOC105034140(SlH4);LOC105037830(FAS2);LOC105039262(SlH4);LOC105050375(SlH4);LOC105055256(SlH4);LOC105057018(SlH4)
GO:0009893	positive regulation of metabolic process	17	44	0.880155	1	LOC105034192(BDG3);LOC105034870(TPS5);LOC105035345(NAC083);LOC105035941(At4g02530);LOC105039176(PBL28);LOC105043319(At1g01540);LOC105045104(ALA1);LOC105047933(--);LOC105047959(PSA3);LOC105050547(At3g55800);LOC105051242(ATPC1);LOC105054280(PGMP);LOC105054630(At4g27700);LOC105059482(HCF101);LOC105060048(CCS1);LOC105060089(Os12g0632700);MSTRG.12135(MT3A)
GO:0016114	terpenoid biosynthetic process	17	44	0.880155	1	GPAT(ATS1);LOC105035926(GDCST);LOC105035941(At4g02530);LOC105035969(FK);LOC105039690(CYP97B2);LOC105046456(HPT2);LOC105050120(SYT4);LOC105051274(Os05g0108800);LOC105053408(D27);LOC105054083(CYTB5-E);LOC105057721(LCY-E);LOC105058237(ZEP);LOC105058951(HCF136);LOC105059482(HCF101);LOC105060048(CCS1);LOC105060089(Os12g0632700);LOC105061097(At1g10030)
GO:0044272	sulfur compound biosynthetic process	34	84	0.88266	1	LOC105034192(BDG3);LOC105034534(OST1A);LOC105034969(Os08g0536000);LOC105035477(Os03g0767500);LOC105035926(GDCST);LOC105036687(At3g57050);LOC105038355(--);LOC105043953(SKL2);LOC105043976(At1g32060);LOC105044054(SBT1.6);LOC105045259(ABH1);LOC105047552(CSTLP1);LOC105047967(ENPP3);LOC105048229(CSTLP1);LOC105050547(At3g55800);LOC105050930(EDR2L);LOC105051102(retm);LOC105051242(ATPC1);LOC105051569(Sft2…
GO:0050896	response to stimulus	370	832	0.883036	1	IAA1(IAA1);LOC105031930(SOBIR1);LOC105032009(ALATS);LOC105032022(RECA);LOC105032236(CNGC4);LOC105032259(WRKY57);LOC105032375(MLO6);LOC105032467(HSP90-6);LOC105032523(PER35);LOC105032541(AG118);LOC105032610(RAB11C);LOC105032830(MTP5);LOC105032877(PER11);LOC105032884(SPPA);LOC105032929(PAP6);LOC105032953(VITISV_013255);LOC105033018(NUP96);LOC105033125(ILL6);LOC105033210(MTACP2);LOC105033216(PHYC);L…
GO:0006468	protein phosphorylation	22	56	0.883551	1	LOC105031930(SOBIR1);LOC105034117(CKS1);LOC105034947(ILK1);LOC105038453(MSP1);LOC105038626(GCN2);LOC105039176(PBL28);LOC105040866(At2g20050/At2g20040);LOC105042470(CYCH1-1);LOC105043319(At1g01540);LOC105044717(STY17);LOC105045239(PBL27);LOC105045688(SPL11);LOC105045781(PBL7);LOC105047007(CIPK8);LOC105047726(BRI1);LOC105048968(PBS1);LOC105052286(STY13);LOC105053544(FEI1);LOC105054206(At1g01540);LO…
GO:0032989	cellular component morphogenesis	22	56	0.883551	1	LOC105033844(NAP1);LOC105035129(VIP6);LOC105036724(At1g30570);LOC105038525(CAND1);LOC105039219(ENO1);LOC105042760(YLS8);LOC105043687(KDSB);LOC105044801(ETG1);LOC105045688(SPL11);LOC105046031(CML27);LOC105047726(BRI1);LOC105047770(AKT1);LOC105048884(RABA4D);LOC105050489(TOP6B);LOC105051023(ARP2);LOC105051300(ARP3);LOC105053813(4CL2);LOC105055160(ROPGEF1);LOC105055939(CYP90B2);LOC105056548(ABCB19);…
GO:0006470	protein dephosphorylation	4	12	0.884215	1	LOC105050192(DSP1);LOC105052424(DUSP12);LOC105055011(EYA);LOC105061032(DSP1)
GO:0015893	drug transport	4	12	0.884215	1	LOC105040247(ABCG31);LOC105056548(ABCB19);LOC105058347(ABCB19);LOC105059663(DTX33)
GO:0016311	dephosphorylation	4	12	0.884215	1	LOC105050192(DSP1);LOC105052424(DUSP12);LOC105055011(EYA);LOC105061032(DSP1)
GO:0042493	response to drug	4	12	0.884215	1	LOC105040247(ABCG31);LOC105056548(ABCB19);LOC105058347(ABCB19);LOC105059663(DTX33)
GO:0072657	protein localization to membrane	4	12	0.884215	1	LOC105033726(SRP9);LOC105034674(SRP68);LOC105038252(FFC);LOC105052988(ALB4)
GO:0090150	establishment of protein localization to membrane	4	12	0.884215	1	LOC105033726(SRP9);LOC105034674(SRP68);LOC105038252(FFC);LOC105052988(ALB4)
GO:0044255	cellular lipid metabolic process	111	259	0.885136	1	GPAT(ATS1);LOC105031990(CER3);LOC105032606(--);LOC105032853(At2g26230);LOC105032996(INPS1);LOC105033684(At5g27450);LOC105033793(MGD3);LOC105033894(MSRB2);LOC105034095(HMGS);LOC105034117(CKS1);LOC105034366(At2g26230);LOC105035151(PLSC);LOC105035186(LPXD2);LOC105035455(Os04g0629500);LOC105035926(GDCST);LOC105035941(At4g02530);LOC105035966(SAPK10);LOC105035969(FK);LOC105036407(Gba2);LOC105037046(NCE…
GO:0009059	macromolecule biosynthetic process	221	504	0.885933	1	AG2(AG2);AGL2-3(FBP2);IAA1(IAA1);LOC105032009(ALATS);LOC105032335(EMB2247);LOC105032360(LOS1);LOC105032628(HOX32);LOC105032953(VITISV_013255);LOC105033103(RPP1A);LOC105033119(At1g72550);LOC105033216(PHYC);LOC105033450(Os01g0970400);LOC105033461(--);LOC105033671(EIF-5A2);LOC105033726(SRP9);LOC105033844(NAP1);LOC105033883(RPP2B);LOC105033921(Os02g0220500);LOC105034117(CKS1);LOC105034351(OVA6);LOC10…
GO:0016144	S-glycoside biosynthetic process	9	25	0.892406	1	LOC105034192(BDG3);LOC105035477(Os03g0767500);LOC105044054(SBT1.6);LOC105050547(At3g55800);LOC105052949(PRCP);LOC105053135(DCD);LOC105054280(PGMP);LOC105056579(DEGP8);LOC105056800(At4g39970)
GO:0019758	glycosinolate biosynthetic process	9	25	0.892406	1	LOC105034192(BDG3);LOC105035477(Os03g0767500);LOC105044054(SBT1.6);LOC105050547(At3g55800);LOC105052949(PRCP);LOC105053135(DCD);LOC105054280(PGMP);LOC105056579(DEGP8);LOC105056800(At4g39970)
GO:0048646	anatomical structure formation involved in morphogenesis	7	20	0.893291	1	LOC105035587(FH11);LOC105041044(MUS1);LOC105047726(BRI1);LOC105053216(MSH6);LOC105053813(4CL2);LOC105060097(ARL2);LOC105061390(CYP71)
GO:0072330	monocarboxylic acid biosynthetic process	11	30	0.893876	1	GPAT(ATS1);LOC105035941(At4g02530);LOC105035966(SAPK10);LOC105038832(VDE1);LOC105041807(LOX3.1);LOC105043953(SKL2);LOC105047346(TPC1);LOC105050383(HPT1);LOC105051242(ATPC1);LOC105056718(Os03g0179900);LOC105060089(Os12g0632700)
GO:0044262	cellular carbohydrate metabolic process	48	117	0.894315	1	LOC105032312(CESA9);LOC105032996(INPS1);LOC105033388(CEL1);LOC105033568(FTSHI2);LOC105034020(ADG2);LOC105034534(OST1A);LOC105034870(TPS5);LOC105035966(SAPK10);LOC105037686(GLPK);LOC105038009(FBPban1);LOC105039061(GLPK);LOC105039106(At2g32990);LOC105039584(TPS9);LOC105041156(FKBP42);LOC105041643(INPS1);LOC105041676(DPE1);LOC105042381(SS2);LOC105043601(TPPA);LOC105043800(BAM3);LOC105043959(CSLD2);L…
GO:1901135	carbohydrate derivative metabolic process	58	140	0.895488	1	LOC105033461(--);LOC105033793(MGD3);LOC105033894(MSRB2);LOC105034192(BDG3);LOC105035477(Os03g0767500);LOC105036407(Gba2);LOC105037506(UKL2);LOC105037686(GLPK);LOC105038591(URH2);LOC105039061(GLPK);LOC105039250(UFGT);LOC105039544(MGD1);LOC105039606(PYRB);LOC105039663(Os04g0656100);LOC105039909(PUR5);LOC105040299(At3g52300);LOC105040545(PURKE);LOC105042381(SS2);LOC105043039(NDK4);LOC105043061(PARP1…
GO:0023052	signaling	119	278	0.896219	1	IAA1(IAA1);LOC105032610(RAB11C);LOC105033216(PHYC);LOC105033244(Os12g0580900);LOC105033544(AOX1A);LOC105034251(COI1B);LOC105034284(GPX2);LOC105034506(RABC2A);LOC105034523(RABA2A);LOC105034688(TIFY9);LOC105034947(ILK1);LOC105035239(GLR3.7);LOC105035892(THO6);LOC105035966(SAPK10);LOC105038199(CSLA9);LOC105038525(CAND1);LOC105038553(RABD1);LOC105038554(RABA2A);LOC105038586(Tbl3);LOC105038748(EER5);L…
GO:0044700	single organism signaling	119	278	0.896219	1	IAA1(IAA1);LOC105032610(RAB11C);LOC105033216(PHYC);LOC105033244(Os12g0580900);LOC105033544(AOX1A);LOC105034251(COI1B);LOC105034284(GPX2);LOC105034506(RABC2A);LOC105034523(RABA2A);LOC105034688(TIFY9);LOC105034947(ILK1);LOC105035239(GLR3.7);LOC105035892(THO6);LOC105035966(SAPK10);LOC105038199(CSLA9);LOC105038525(CAND1);LOC105038553(RABD1);LOC105038554(RABA2A);LOC105038586(Tbl3);LOC105038748(EER5);L…
GO:0006787	porphyrin-containing compound catabolic process	5	15	0.898764	1	LOC105032524(--);LOC105039699(AAH2);LOC105043024(PAO);LOC105053391(CLH2);LOC105053697(IGHMBP2)
GO:0033015	tetrapyrrole catabolic process	5	15	0.898764	1	LOC105032524(--);LOC105039699(AAH2);LOC105043024(PAO);LOC105053391(CLH2);LOC105053697(IGHMBP2)
GO:0048193	Golgi vesicle transport	5	15	0.898764	1	LOC105049139(COPE1);LOC105053693(Cog6);LOC105053896(RABH1B);LOC105057590(COPE1);LOC105059559(RABH1B)
GO:0051187	cofactor catabolic process	5	15	0.898764	1	LOC105032524(--);LOC105039699(AAH2);LOC105043024(PAO);LOC105053391(CLH2);LOC105053697(IGHMBP2)
GO:0007389	pattern specification process	15	40	0.900051	1	LOC105033844(NAP1);LOC105038525(CAND1);LOC105040957(ARF15);LOC105041471(DOT4);LOC105050489(TOP6B);LOC105053403(AGO10);LOC105055580(BLH9);LOC105056548(ABCB19);LOC105056778(PER17);LOC105058347(ABCB19);LOC105058704(ADL1);LOC105059786(ARF17);LOC105060685(SHR1);LOC105061139(KN1);LOC105061390(CYP71)
GO:0044264	cellular polysaccharide metabolic process	37	92	0.900729	1	LOC105032312(CESA9);LOC105033388(CEL1);LOC105033568(FTSHI2);LOC105034020(ADG2);LOC105034534(OST1A);LOC105034870(TPS5);LOC105038009(FBPban1);LOC105039106(At2g32990);LOC105041156(FKBP42);LOC105041676(DPE1);LOC105042381(SS2);LOC105043800(BAM3);LOC105043959(CSLD2);LOC105044054(SBT1.6);LOC105045882(TIC56);LOC105045988(IRK);LOC105046284(PHS2);LOC105046676(UAM1);LOC105047071(TATC);LOC105047933(--);LOC10…
GO:0007165	signal transduction	117	274	0.901056	1	IAA1(IAA1);LOC105032610(RAB11C);LOC105033216(PHYC);LOC105033244(Os12g0580900);LOC105033544(AOX1A);LOC105034251(COI1B);LOC105034284(GPX2);LOC105034506(RABC2A);LOC105034523(RABA2A);LOC105034688(TIFY9);LOC105034947(ILK1);LOC105035239(GLR3.7);LOC105035892(THO6);LOC105035966(SAPK10);LOC105038199(CSLA9);LOC105038525(CAND1);LOC105038553(RABD1);LOC105038554(RABA2A);LOC105038586(Tbl3);LOC105038748(EER5);L…
GO:0009642	response to light intensity	10	28	0.906752	1	LOC105034165(APX1);LOC105038880(FKBP70);LOC105039800(XPD);LOC105042167(sti1);LOC105044666(APX1);LOC105048453(F10B5.2);LOC105049549(CLPB3);LOC105055586(KLCR2);LOC105060334(CLPD2);LOC105061324(ACBP3)
GO:0008654	phospholipid biosynthetic process	8	23	0.907509	1	LOC105032606(--);LOC105034117(CKS1);LOC105035186(LPXD2);LOC105035455(Os04g0629500);LOC105051569(Sft2d1);LOC105055828(IP5P11);LOC105056421(Ormdl3);LOC105058197(At5g07960)
GO:0000041	transition metal ion transport	12	33	0.907817	1	LOC105032830(MTP5);LOC105035135(HCC1);LOC105039480(ZTP29);LOC105039854(MHX1);LOC105044494(MTP5);LOC105045735(MTP5);LOC105045889(ZIP8);LOC105047770(AKT1);LOC105049539(HMA1);LOC105052527(MHX1);LOC105060994(TIC21);LOC109506411(LOG7)
GO:0000160	phosphorelay signal transduction system	2	7	0.909399	1	LOC105038748(EER5);LOC105050352(HK1)
GO:0000272	polysaccharide catabolic process	2	7	0.909399	1	LOC105036139(PECS-2.1);LOC105051305(At5g63180)
GO:0002252	immune effector process	2	7	0.909399	1	LOC105038252(FFC);LOC105052422(MTACP1)
GO:0009699	phenylpropanoid biosynthetic process	2	7	0.909399	1	LOC105033349(CYP98A2);LOC105053731(At5g24760)
GO:0009798	axis specification	2	7	0.909399	1	LOC105053403(AGO10);LOC105056778(PER17)
GO:0010208	pollen wall assembly	2	7	0.909399	1	LOC105047726(BRI1);LOC105053813(4CL2)
GO:0010604	positive regulation of macromolecule metabolic process	2	7	0.909399	1	LOC105039176(PBL28);LOC105043319(At1g01540)
GO:0010927	cellular component assembly involved in morphogenesis	2	7	0.909399	1	LOC105047726(BRI1);LOC105053813(4CL2)
GO:0016052	carbohydrate catabolic process	2	7	0.909399	1	LOC105036139(PECS-2.1);LOC105051305(At5g63180)
GO:0031325	positive regulation of cellular metabolic process	2	7	0.909399	1	LOC105039176(PBL28);LOC105043319(At1g01540)
GO:0072525	pyridine-containing compound biosynthetic process	2	7	0.909399	1	LOC105038039(NAPRT2);LOC105056289(Os02g0134400)
GO:0085029	extracellular matrix assembly	2	7	0.909399	1	LOC105047726(BRI1);LOC105053813(4CL2)
GO:0042278	purine nucleoside metabolic process	6	18	0.91153	1	LOC105038591(URH2);LOC105040299(At3g52300);LOC105044982(purB);LOC105047318(--);LOC105047909(At3g52300);LOC105051242(ATPC1)
GO:0042546	cell wall biogenesis	6	18	0.91153	1	LOC105040785(Trappc1);LOC105043459(NAC073);LOC105044054(SBT1.6);LOC105045988(IRK);LOC105048257(Trappc1);LOC105056075(COBL4)
GO:0046128	purine ribonucleoside metabolic process	6	18	0.91153	1	LOC105038591(URH2);LOC105040299(At3g52300);LOC105044982(purB);LOC105047318(--);LOC105047909(At3g52300);LOC105051242(ATPC1)
GO:0006612	protein targeting to membrane	3	10	0.914141	1	LOC105033726(SRP9);LOC105034674(SRP68);LOC105038252(FFC)
GO:0008064	regulation of actin polymerization or depolymerization	3	10	0.914141	1	LOC105045292(At3g05520);LOC105051023(ARP2);LOC105051300(ARP3)
GO:0030041	actin filament polymerization	3	10	0.914141	1	LOC105045292(At3g05520);LOC105051023(ARP2);LOC105051300(ARP3)
GO:0030832	regulation of actin filament length	3	10	0.914141	1	LOC105045292(At3g05520);LOC105051023(ARP2);LOC105051300(ARP3)
GO:0030833	regulation of actin filament polymerization	3	10	0.914141	1	LOC105045292(At3g05520);LOC105051023(ARP2);LOC105051300(ARP3)
GO:0032271	regulation of protein polymerization	3	10	0.914141	1	LOC105045292(At3g05520);LOC105051023(ARP2);LOC105051300(ARP3)
GO:0032956	regulation of actin cytoskeleton organization	3	10	0.914141	1	LOC105045292(At3g05520);LOC105051023(ARP2);LOC105051300(ARP3)
GO:0032970	regulation of actin filament-based process	3	10	0.914141	1	LOC105045292(At3g05520);LOC105051023(ARP2);LOC105051300(ARP3)
GO:0043254	regulation of protein complex assembly	3	10	0.914141	1	LOC105045292(At3g05520);LOC105051023(ARP2);LOC105051300(ARP3)
GO:0044087	regulation of cellular component biogenesis	3	10	0.914141	1	LOC105045292(At3g05520);LOC105051023(ARP2);LOC105051300(ARP3)
GO:0051258	protein polymerization	3	10	0.914141	1	LOC105045292(At3g05520);LOC105051023(ARP2);LOC105051300(ARP3)
GO:0048518	positive regulation of biological process	23	60	0.91578	1	LOC105034192(BDG3);LOC105034870(TPS5);LOC105035345(NAC083);LOC105035941(At4g02530);LOC105036519(GH3.5);LOC105039176(PBL28);LOC105043319(At1g01540);LOC105044630(Os01g0158000);LOC105045104(ALA1);LOC105047558(GH3.5);LOC105047933(--);LOC105047959(PSA3);LOC105050547(At3g55800);LOC105051023(ARP2);LOC105051242(ATPC1);LOC105051300(ARP3);LOC105052476(APC7);LOC105054280(PGMP);LOC105054630(At4g27700);LOC105…
GO:0000398	mRNA splicing, via spliceosome	1	4	0.916814	1	LOC105045259(ABH1)
GO:0001763	morphogenesis of a branching structure	1	4	0.916814	1	LOC105053408(D27)
GO:0006081	cellular aldehyde metabolic process	1	4	0.916814	1	LOC105046592(RPI3)
GO:0006457	protein folding	1	4	0.916814	1	LOC105047673(At3g13860)
GO:0006476	protein deacetylation	1	4	0.916814	1	LOC105046137(HDA6)
GO:0006596	polyamine biosynthetic process	1	4	0.916814	1	LOC105046721(HDH)
GO:0006749	glutathione metabolic process	1	4	0.916814	1	LOC105035196(GLX2-4)
GO:0006814	sodium ion transport	1	4	0.916814	1	LOC105057796(NHX2)
GO:0009309	amine biosynthetic process	1	4	0.916814	1	LOC105046721(HDH)
GO:0009740	gibberellic acid mediated signaling pathway	1	4	0.916814	1	LOC105061459(SPY)
GO:0009937	regulation of gibberellic acid mediated signaling pathway	1	4	0.916814	1	LOC105061459(SPY)
GO:0016575	histone deacetylation	1	4	0.916814	1	LOC105046137(HDA6)
GO:0035601	protein deacylation	1	4	0.916814	1	LOC105046137(HDA6)
GO:0042401	cellular biogenic amine biosynthetic process	1	4	0.916814	1	LOC105046721(HDH)
GO:0071214	cellular response to abiotic stimulus	1	4	0.916814	1	LOC105040132(PHYA)
GO:0098732	macromolecule deacylation	1	4	0.916814	1	LOC105046137(HDA6)
GO:0016109	tetraterpenoid biosynthetic process	11	31	0.918942	1	GPAT(ATS1);LOC105035926(GDCST);LOC105035941(At4g02530);LOC105039690(CYP97B2);LOC105046456(HPT2);LOC105057721(LCY-E);LOC105058237(ZEP);LOC105058951(HCF136);LOC105059482(HCF101);LOC105060048(CCS1);LOC105060089(Os12g0632700)
GO:0055114	oxidation-reduction process	20	53	0.918999	1	ElguCp108(ndhD);LOC105033544(AOX1A);LOC105034020(ADG2);LOC105041117(EMB1467);LOC105043976(At1g32060);LOC105044990(At5g52840);LOC105047970(CYP701A6);LOC105048484(EMB1467);LOC105049872(petC);LOC105050547(At3g55800);LOC105050621(AGPP);LOC105051242(ATPC1);LOC105053453(At3g12260);LOC105053805(At1g32060);LOC105055201(SBE1);LOC105056434(SEP1);LOC105057324(At5g52840);LOC105060488(AGPP);LOC114913295(LPA2)…
GO:0007154	cell communication	132	310	0.920961	1	IAA1(IAA1);LOC105032610(RAB11C);LOC105033216(PHYC);LOC105033244(Os12g0580900);LOC105033544(AOX1A);LOC105033894(MSRB2);LOC105033933(SAT1);LOC105034251(COI1B);LOC105034284(GPX2);LOC105034506(RABC2A);LOC105034523(RABA2A);LOC105034688(TIFY9);LOC105034947(ILK1);LOC105035239(GLR3.7);LOC105035892(THO6);LOC105035966(SAPK10);LOC105036702(PAP2);LOC105038199(CSLA9);LOC105038525(CAND1);LOC105038553(RABD1);LO…
GO:0009743	response to carbohydrate	15	41	0.921376	1	LOC105035354(AGT1);LOC105038009(FBPban1);LOC105038525(CAND1);LOC105038586(Tbl3);LOC105039587(CNGC14);LOC105039933(MCM7);LOC105045259(ABH1);LOC105047007(CIPK8);LOC105051765(PCMP-E76);LOC105053813(4CL2);LOC105056434(SEP1);LOC105058237(ZEP);LOC105059407(rpf1);LOC105061390(CYP71);MSTRG.12135(MT3A)
GO:0009653	anatomical structure morphogenesis	61	149	0.921404	1	LOC105033844(NAP1);LOC105034251(COI1B);LOC105034514(--);LOC105035129(VIP6);LOC105035587(FH11);LOC105035926(GDCST);LOC105036724(At1g30570);LOC105038525(CAND1);LOC105039219(ENO1);LOC105041044(MUS1);LOC105042760(YLS8);LOC105043024(PAO);LOC105043687(KDSB);LOC105043976(At1g32060);LOC105044801(ETG1);LOC105045688(SPL11);LOC105045823(IDD2);LOC105045988(IRK);LOC105046031(CML27);LOC105046716(MSI1);LOC10504…
GO:0006401	RNA catabolic process	4	13	0.9218	1	LOC105035219(PNP1);LOC105040405(Os01g0197200);LOC105052957(Os01g0911100);LOC105061459(SPY)
GO:0007010	cytoskeleton organization	22	58	0.92233	1	LOC105032146(TUBG2);LOC105032979(AUG2);LOC105033844(NAP1);LOC105035587(FH11);LOC105038525(CAND1);LOC105040436(LYK3);LOC105043500(FH3);LOC105044054(SBT1.6);LOC105044462(HIS2B);LOC105045292(At3g05520);LOC105047770(AKT1);LOC105050489(TOP6B);LOC105051023(ARP2);LOC105051300(ARP3);LOC105051431(BIO2);LOC105052487(TUBG2);LOC105053070(TMEM87B);LOC105056706(Tmem87b);LOC105057833(AUG2);LOC105058301(FH12);LO…
GO:0009141	nucleoside triphosphate metabolic process	7	21	0.922638	1	LOC105040299(At3g52300);LOC105043039(NDK4);LOC105043160(VIT_05s0051g00580);LOC105047318(--);LOC105047909(At3g52300);LOC105049675(UKL2);LOC105051242(ATPC1)
GO:0044248	cellular catabolic process	66	161	0.926733	1	LOC105032524(--);LOC105032853(At2g26230);LOC105033568(FTSHI2);LOC105034118(UCH2);LOC105034251(COI1B);LOC105034366(At2g26230);LOC105035150(At3g14410);LOC105035219(PNP1);LOC105036056(UBC9);LOC105037409(ECI1);LOC105037686(GLPK);LOC105038676(MAD2);LOC105039061(GLPK);LOC105039699(AAH2);LOC105039716(ALDH5F1);LOC105040099(APC4);LOC105040299(At3g52300);LOC105040405(Os01g0197200);LOC105040502(MODA);LOC105…
GO:0009062	fatty acid catabolic process	12	34	0.929362	1	LOC105032853(At2g26230);LOC105034366(At2g26230);LOC105037409(ECI1);LOC105037686(GLPK);LOC105039061(GLPK);LOC105045000(ECHIA);LOC105051391(RCOM_1506700);LOC105052665(OCT4);LOC105054765(ACX1);LOC105056451(PEX10);LOC105059404(OAT);LOC105060222(TBP1)
GO:0044242	cellular lipid catabolic process	12	34	0.929362	1	LOC105032853(At2g26230);LOC105034366(At2g26230);LOC105037409(ECI1);LOC105037686(GLPK);LOC105039061(GLPK);LOC105045000(ECHIA);LOC105051391(RCOM_1506700);LOC105052665(OCT4);LOC105054765(ACX1);LOC105056451(PEX10);LOC105059404(OAT);LOC105060222(TBP1)
GO:0072329	monocarboxylic acid catabolic process	12	34	0.929362	1	LOC105032853(At2g26230);LOC105034366(At2g26230);LOC105037409(ECI1);LOC105037686(GLPK);LOC105039061(GLPK);LOC105045000(ECHIA);LOC105051391(RCOM_1506700);LOC105052665(OCT4);LOC105054765(ACX1);LOC105056451(PEX10);LOC105059404(OAT);LOC105060222(TBP1)
GO:0009555	pollen development	5	16	0.929895	1	LOC105041112(DRP1C);LOC105043500(FH3);LOC105047346(TPC1);LOC105047726(BRI1);LOC105053813(4CL2)
GO:0042451	purine nucleoside biosynthetic process	5	16	0.929895	1	LOC105040299(At3g52300);LOC105044982(purB);LOC105047318(--);LOC105047909(At3g52300);LOC105051242(ATPC1)
GO:0046129	purine ribonucleoside biosynthetic process	5	16	0.929895	1	LOC105040299(At3g52300);LOC105044982(purB);LOC105047318(--);LOC105047909(At3g52300);LOC105051242(ATPC1)
GO:0051336	regulation of hydrolase activity	5	16	0.929895	1	LOC105034722(BIG2);LOC105053444(PIIF);LOC105055160(ROPGEF1);MSTRG.14339(--);MSTRG.14341(--)
GO:0006633	fatty acid biosynthetic process	10	29	0.929919	1	GPAT(ATS1);LOC105035941(At4g02530);LOC105035966(SAPK10);LOC105038832(VDE1);LOC105041807(LOX3.1);LOC105047346(TPC1);LOC105050383(HPT1);LOC105051242(ATPC1);LOC105056718(Os03g0179900);LOC105060089(Os12g0632700)
GO:0009056	catabolic process	75	182	0.930265	1	LOC105032524(--);LOC105032853(At2g26230);LOC105033568(FTSHI2);LOC105034118(UCH2);LOC105034251(COI1B);LOC105034366(At2g26230);LOC105035150(At3g14410);LOC105035219(PNP1);LOC105036056(UBC9);LOC105036139(PECS-2.1);LOC105037409(ECI1);LOC105037686(GLPK);LOC105038676(MAD2);LOC105039061(GLPK);LOC105039699(AAH2);LOC105039716(ALDH5F1);LOC105040099(APC4);LOC105040299(At3g52300);LOC105040405(Os01g0197200);LO…
GO:0009142	nucleoside triphosphate biosynthetic process	6	19	0.937613	1	LOC105040299(At3g52300);LOC105043039(NDK4);LOC105047318(--);LOC105047909(At3g52300);LOC105049675(UKL2);LOC105051242(ATPC1)
GO:0009199	ribonucleoside triphosphate metabolic process	6	19	0.937613	1	LOC105040299(At3g52300);LOC105043039(NDK4);LOC105047318(--);LOC105047909(At3g52300);LOC105049675(UKL2);LOC105051242(ATPC1)
GO:0009201	ribonucleoside triphosphate biosynthetic process	6	19	0.937613	1	LOC105040299(At3g52300);LOC105043039(NDK4);LOC105047318(--);LOC105047909(At3g52300);LOC105049675(UKL2);LOC105051242(ATPC1)
GO:0016042	lipid catabolic process	13	37	0.938314	1	LOC105032853(At2g26230);LOC105034366(At2g26230);LOC105037409(ECI1);LOC105037686(GLPK);LOC105039061(GLPK);LOC105045000(ECHIA);LOC105051391(RCOM_1506700);LOC105052665(OCT4);LOC105054765(ACX1);LOC105056451(PEX10);LOC105059404(OAT);LOC105060089(Os12g0632700);LOC105060222(TBP1)
GO:0019222	regulation of metabolic process	191	445	0.938708	1	AG2(AG2);AGL2-3(FBP2);IAA1(IAA1);LOC105032335(EMB2247);LOC105032628(HOX32);LOC105032953(VITISV_013255);LOC105033210(MTACP2);LOC105033216(PHYC);LOC105033669(TAF5);LOC105033671(EIF-5A2);LOC105033726(SRP9);LOC105033758(Pole3);LOC105033844(NAP1);LOC105034117(CKS1);LOC105034192(BDG3);LOC105034514(--);LOC105034722(BIG2);LOC105034870(TPS5);LOC105035119(S1FA);LOC105035129(VIP6);LOC105035130(ROC2);LOC1050…
GO:0044550	secondary metabolite biosynthetic process	11	32	0.938792	1	LOC105033349(CYP98A2);LOC105034192(BDG3);LOC105035477(Os03g0767500);LOC105044054(SBT1.6);LOC105050547(At3g55800);LOC105052949(PRCP);LOC105053135(DCD);LOC105053731(At5g24760);LOC105054280(PGMP);LOC105056579(DEGP8);LOC105056800(At4g39970)
GO:0015711	organic anion transport	17	47	0.939779	1	LOC105037564(CAT8);LOC105039445(CSTLP2);LOC105040630(CAT5);LOC105040631(CAT5);LOC105040797(BAC2);LOC105045104(ALA1);LOC105045997(ALA1);LOC105046703(CAT1);LOC105047552(CSTLP1);LOC105048229(CSTLP1);LOC105050472(CSTLP2);LOC105053707(--);LOC105056855(OM64);LOC105057358(SFC1);LOC105060955(CLT2);LOC105061571(AAC3);MSTRG.1731(AAC3)
GO:0016143	S-glycoside metabolic process	9	27	0.940659	1	LOC105034192(BDG3);LOC105035477(Os03g0767500);LOC105044054(SBT1.6);LOC105050547(At3g55800);LOC105052949(PRCP);LOC105053135(DCD);LOC105054280(PGMP);LOC105056579(DEGP8);LOC105056800(At4g39970)
GO:0019757	glycosinolate metabolic process	9	27	0.940659	1	LOC105034192(BDG3);LOC105035477(Os03g0767500);LOC105044054(SBT1.6);LOC105050547(At3g55800);LOC105052949(PRCP);LOC105053135(DCD);LOC105054280(PGMP);LOC105056579(DEGP8);LOC105056800(At4g39970)
GO:0055085	transmembrane transport	23	62	0.944763	1	LOC105035672(HAK26);LOC105035966(SAPK10);LOC105037564(CAT8);LOC105038152(NIP6-1);LOC105039587(CNGC14);LOC105040630(CAT5);LOC105040631(CAT5);LOC105040639(Os02g0245800);LOC105040797(BAC2);LOC105042497(TIC110);LOC105045254(HAK5);LOC105045810(VHA-a1);LOC105045882(TIC56);LOC105046703(CAT1);LOC105047346(TPC1);LOC105047710(VDAC1);LOC105047770(AKT1);LOC105056910(TOC75-3);LOC105058083(VHA-C);LOC105059843(…
GO:0006972	hyperosmotic response	3	11	0.945053	1	LOC105035480(CEST);LOC105050081(--);LOC105059404(OAT)
GO:0051493	regulation of cytoskeleton organization	3	11	0.945053	1	LOC105045292(At3g05520);LOC105051023(ARP2);LOC105051300(ARP3)
GO:0006839	mitochondrial transport	2	8	0.945414	1	LOC105040809(TOM7-1);LOC109505813(TOM7-1)
GO:0009808	lignin metabolic process	2	8	0.945414	1	LOC105034253(LAC22);LOC105056529(LAC21)
GO:0015914	phospholipid transport	2	8	0.945414	1	LOC105045104(ALA1);LOC105045997(ALA1)
GO:0016051	carbohydrate biosynthetic process	2	8	0.945414	1	LOC105056063(GAUT11);LOC105058120(GAUT11)
GO:0030838	positive regulation of actin filament polymerization	2	8	0.945414	1	LOC105051023(ARP2);LOC105051300(ARP3)
GO:0031334	positive regulation of protein complex assembly	2	8	0.945414	1	LOC105051023(ARP2);LOC105051300(ARP3)
GO:0032273	positive regulation of protein polymerization	2	8	0.945414	1	LOC105051023(ARP2);LOC105051300(ARP3)
GO:0044089	positive regulation of cellular component biogenesis	2	8	0.945414	1	LOC105051023(ARP2);LOC105051300(ARP3)
GO:0045010	actin nucleation	2	8	0.945414	1	LOC105051023(ARP2);LOC105051300(ARP3)
GO:0051495	positive regulation of cytoskeleton organization	2	8	0.945414	1	LOC105051023(ARP2);LOC105051300(ARP3)
GO:0006974	cellular response to DNA damage stimulus	14	40	0.946035	1	LOC105038192(RAD5A);LOC105038513(MLH1);LOC105039800(XPD);LOC105040080(At2g19790);LOC105040759(At3g61590);LOC105041044(MUS1);LOC105043124(MSH1);LOC105044801(ETG1);LOC105051096(MAK3);LOC105052561(CSLD5);LOC105053216(MSH6);LOC105055388(UNG);LOC105057491(--);LOC105059737(FEN1A)
GO:0022622	root system development	12	35	0.946447	1	LOC105032541(AG118);LOC105033844(NAP1);LOC105038525(CAND1);LOC105045823(IDD2);LOC105046580(RGG1);LOC105047770(AKT1);LOC105052339(UCC1);LOC105056548(ABCB19);LOC105057542(PLDZETA1);LOC105058347(ABCB19);LOC105060111(RGB1);LOC105061390(CYP71)
GO:0048364	root development	12	35	0.946447	1	LOC105032541(AG118);LOC105033844(NAP1);LOC105038525(CAND1);LOC105045823(IDD2);LOC105046580(RGG1);LOC105047770(AKT1);LOC105052339(UCC1);LOC105056548(ABCB19);LOC105057542(PLDZETA1);LOC105058347(ABCB19);LOC105060111(RGB1);LOC105061390(CYP71)
GO:0030243	cellulose metabolic process	10	30	0.94794	1	LOC105032312(CESA9);LOC105033388(CEL1);LOC105034534(OST1A);LOC105039106(At2g32990);LOC105041156(FKBP42);LOC105043959(CSLD2);LOC105046676(UAM1);LOC105052561(CSLD5);LOC105054445(CESA7);LOC105061164(CSLD2)
GO:0065009	regulation of molecular function	10	30	0.94794	1	LOC105034117(CKS1);LOC105034722(BIG2);LOC105035966(SAPK10);LOC105039176(PBL28);LOC105042470(CYCH1-1);LOC105043319(At1g01540);LOC105053444(PIIF);LOC105055160(ROPGEF1);MSTRG.14339(--);MSTRG.14341(--)
GO:0006754	ATP biosynthetic process	4	14	0.948027	1	LOC105040299(At3g52300);LOC105047318(--);LOC105047909(At3g52300);LOC105051242(ATPC1)
GO:0009144	purine nucleoside triphosphate metabolic process	4	14	0.948027	1	LOC105040299(At3g52300);LOC105047318(--);LOC105047909(At3g52300);LOC105051242(ATPC1)
GO:0009145	purine nucleoside triphosphate biosynthetic process	4	14	0.948027	1	LOC105040299(At3g52300);LOC105047318(--);LOC105047909(At3g52300);LOC105051242(ATPC1)
GO:0009205	purine ribonucleoside triphosphate metabolic process	4	14	0.948027	1	LOC105040299(At3g52300);LOC105047318(--);LOC105047909(At3g52300);LOC105051242(ATPC1)
GO:0009206	purine ribonucleoside triphosphate biosynthetic process	4	14	0.948027	1	LOC105040299(At3g52300);LOC105047318(--);LOC105047909(At3g52300);LOC105051242(ATPC1)
GO:0046034	ATP metabolic process	4	14	0.948027	1	LOC105040299(At3g52300);LOC105047318(--);LOC105047909(At3g52300);LOC105051242(ATPC1)
GO:0050794	regulation of cellular process	262	606	0.951009	1	IAA1(IAA1);LOC105032061(CIPK32);LOC105032335(EMB2247);LOC105032610(RAB11C);LOC105032953(VITISV_013255);LOC105033018(NUP96);LOC105033216(PHYC);LOC105033244(Os12g0580900);LOC105033544(AOX1A);LOC105033671(EIF-5A2);LOC105033726(SRP9);LOC105033844(NAP1);LOC105034117(CKS1);LOC105034251(COI1B);LOC105034284(GPX2);LOC105034506(RABC2A);LOC105034514(--);LOC105034523(RABA2A);LOC105034688(TIFY9);LOC105034947(…
GO:0009987	cellular process	1513	3325	0.951291	1	AG2(AG2);AGL2-3(FBP2);ElguCp053(petA);ElguCp108(ndhD);GPAT(ATS1);IAA1(IAA1);LOC105031930(SOBIR1);LOC105031990(CER3);LOC105032008(MPS1);LOC105032009(ALATS);LOC105032022(RECA);LOC105032053(LRR1);LOC105032061(CIPK32);LOC105032146(TUBG2);LOC105032236(CNGC4);LOC105032304(ABCB11);LOC105032312(CESA9);LOC105032321(CAB13);LOC105032334(XA21);LOC105032335(EMB2247);LOC105032360(LOS1);LOC105032394(SAHH);LOC10…
GO:0046471	phosphatidylglycerol metabolic process	5	17	0.952172	1	GPAT(ATS1);LOC105056567(GATA);LOC105060048(CCS1);LOC105060089(Os12g0632700);LOC105060160(PGR3)
GO:0022900	electron transport chain	13	38	0.953071	1	ElguCp108(ndhD);LOC105041117(EMB1467);LOC105043976(At1g32060);LOC105044990(At5g52840);LOC105048484(EMB1467);LOC105049872(petC);LOC105050547(At3g55800);LOC105051242(ATPC1);LOC105053805(At1g32060);LOC105056434(SEP1);LOC105057324(At5g52840);LOC114913295(LPA2);MSTRG.27947(QCR9)
GO:1901137	carbohydrate derivative biosynthetic process	44	113	0.954111	1	LOC105033461(--);LOC105033894(MSRB2);LOC105034192(BDG3);LOC105035477(Os03g0767500);LOC105037506(UKL2);LOC105039250(UFGT);LOC105039606(PYRB);LOC105039663(Os04g0656100);LOC105039909(PUR5);LOC105040299(At3g52300);LOC105040545(PURKE);LOC105042381(SS2);LOC105043039(NDK4);LOC105043061(PARP1);LOC105043687(KDSB);LOC105044054(SBT1.6);LOC105044315(ADK2);LOC105044580(AMPD);LOC105044982(purB);LOC105045688(SP…
GO:0007015	actin filament organization	11	33	0.95428	1	LOC105033844(NAP1);LOC105035587(FH11);LOC105038525(CAND1);LOC105043500(FH3);LOC105045292(At3g05520);LOC105047770(AKT1);LOC105050489(TOP6B);LOC105051023(ARP2);LOC105051300(ARP3);LOC105058301(FH12);LOC105061390(CYP71)
GO:0007186	G-protein coupled receptor signaling pathway	1	5	0.955346	1	LOC105039236(DGK4)
GO:0022406	membrane docking	1	5	0.955346	1	LOC105039859(SEC15B)
GO:0031329	regulation of cellular catabolic process	1	5	0.955346	1	LOC105060089(Os12g0632700)
GO:0043401	steroid hormone mediated signaling pathway	1	5	0.955346	1	LOC105047726(BRI1)
GO:0048545	response to steroid hormone	1	5	0.955346	1	LOC105047726(BRI1)
GO:0071383	cellular response to steroid hormone stimulus	1	5	0.955346	1	LOC105047726(BRI1)
GO:1990066	energy quenching	1	5	0.955346	1	LOC105049872(petC)
GO:0050790	regulation of catalytic activity	9	28	0.95672	1	LOC105034117(CKS1);LOC105034722(BIG2);LOC105039176(PBL28);LOC105042470(CYCH1-1);LOC105043319(At1g01540);LOC105053444(PIIF);LOC105055160(ROPGEF1);MSTRG.14339(--);MSTRG.14341(--)
GO:0006281	DNA repair	12	36	0.959809	1	LOC105038192(RAD5A);LOC105038513(MLH1);LOC105039800(XPD);LOC105040080(At2g19790);LOC105041044(MUS1);LOC105043124(MSH1);LOC105044801(ETG1);LOC105051096(MAK3);LOC105052561(CSLD5);LOC105053216(MSH6);LOC105055388(UNG);LOC105059737(FEN1A)
GO:0051273	beta-glucan metabolic process	10	31	0.961749	1	LOC105032312(CESA9);LOC105033388(CEL1);LOC105034534(OST1A);LOC105039106(At2g32990);LOC105041156(FKBP42);LOC105043959(CSLD2);LOC105046676(UAM1);LOC105052561(CSLD5);LOC105054445(CESA7);LOC105061164(CSLD2)
GO:0048856	anatomical structure development	120	290	0.963424	1	LOC105032541(AG118);LOC105032648(FLK);LOC105033018(NUP96);LOC105033844(NAP1);LOC105034117(CKS1);LOC105034251(COI1B);LOC105034514(--);LOC105035129(VIP6);LOC105035345(NAC083);LOC105035587(FH11);LOC105035926(GDCST);LOC105035966(SAPK10);LOC105036198(GL3);LOC105036724(At1g30570);LOC105037830(FAS2);LOC105038513(MLH1);LOC105038525(CAND1);LOC105038586(Tbl3);LOC105039219(ENO1);LOC105039292(Os05g0587100);L…
GO:0000375	RNA splicing, via transesterification reactions	3	12	0.965332	1	LOC105035129(VIP6);LOC105044762(OsI_11177);LOC105045259(ABH1)
GO:0000377	RNA splicing, via transesterification reactions with bulged adenosine as nucleophile	3	12	0.965332	1	LOC105035129(VIP6);LOC105044762(OsI_11177);LOC105045259(ABH1)
GO:0006402	mRNA catabolic process	3	12	0.965332	1	LOC105040405(Os01g0197200);LOC105052957(Os01g0911100);LOC105061459(SPY)
GO:0009790	embryo development	3	12	0.965332	1	LOC105038513(MLH1);LOC105038586(Tbl3);LOC105059407(rpf1)
GO:0009698	phenylpropanoid metabolic process	4	15	0.96594	1	LOC105033349(CYP98A2);LOC105034253(LAC22);LOC105053731(At5g24760);LOC105056529(LAC21)
GO:0051321	meiotic cell cycle	4	15	0.96594	1	LOC105032008(MPS1);LOC105038513(MLH1);LOC105041044(MUS1);LOC114913052(At1g67690)
GO:1903046	meiotic cell cycle process	4	15	0.96594	1	LOC105032008(MPS1);LOC105038513(MLH1);LOC105041044(MUS1);LOC114913052(At1g67690)
GO:0005976	polysaccharide metabolic process	56	143	0.966062	1	LOC105032312(CESA9);LOC105033388(CEL1);LOC105033568(FTSHI2);LOC105034020(ADG2);LOC105034534(OST1A);LOC105034870(TPS5);LOC105036139(PECS-2.1);LOC105038009(FBPban1);LOC105039106(At2g32990);LOC105039176(PBL28);LOC105040785(Trappc1);LOC105041156(FKBP42);LOC105041676(DPE1);LOC105042381(SS2);LOC105043459(NAC073);LOC105043800(BAM3);LOC105043959(CSLD2);LOC105044054(SBT1.6);LOC105045882(TIC56);LOC10504598…
GO:0010638	positive regulation of organelle organization	2	9	0.967511	1	LOC105051023(ARP2);LOC105051300(ARP3)
GO:0043085	positive regulation of catalytic activity	2	9	0.967511	1	LOC105039176(PBL28);LOC105043319(At1g01540)
GO:0044093	positive regulation of molecular function	2	9	0.967511	1	LOC105039176(PBL28);LOC105043319(At1g01540)
GO:0051130	positive regulation of cellular component organization	2	9	0.967511	1	LOC105051023(ARP2);LOC105051300(ARP3)
GO:0034220	ion transmembrane transport	18	52	0.967958	1	LOC105035672(HAK26);LOC105035966(SAPK10);LOC105037564(CAT8);LOC105039587(CNGC14);LOC105040630(CAT5);LOC105040631(CAT5);LOC105040639(Os02g0245800);LOC105040797(BAC2);LOC105045254(HAK5);LOC105045810(VHA-a1);LOC105046703(CAT1);LOC105047346(TPC1);LOC105047710(VDAC1);LOC105047770(AKT1);LOC105058083(VHA-C);LOC105059843(HAK13);LOC105061577(POT7);MSTRG.12684(VHA-B2)
GO:0098655	cation transmembrane transport	9	29	0.96878	1	LOC105037564(CAT8);LOC105040630(CAT5);LOC105040631(CAT5);LOC105040797(BAC2);LOC105045810(VHA-a1);LOC105046703(CAT1);LOC105047770(AKT1);LOC105058083(VHA-C);MSTRG.12684(VHA-B2)
GO:0046486	glycerolipid metabolic process	21	60	0.971879	1	GPAT(ATS1);LOC105032606(--);LOC105034117(CKS1);LOC105035455(Os04g0629500);LOC105035966(SAPK10);LOC105037890(PLDDELTA);LOC105046454(CDS1);LOC105047820(PLD1);LOC105051569(Sft2d1);LOC105054643(CDS1);LOC105055144(PLDDELTA);LOC105055828(IP5P11);LOC105056421(Ormdl3);LOC105056567(GATA);LOC105057076(LPPG);LOC105058197(At5g07960);LOC105058778(HISN7);LOC105060048(CCS1);LOC105060089(Os12g0632700);LOC1050601…
GO:0033043	regulation of organelle organization	7	24	0.972755	1	LOC105035129(VIP6);LOC105041044(MUS1);LOC105045292(At3g05520);LOC105051023(ARP2);LOC105051300(ARP3);LOC105052476(APC7);LOC105061390(CYP71)
GO:0043412	macromolecule modification	269	629	0.973957	1	LOC105031930(SOBIR1);LOC105032009(ALATS);LOC105032061(CIPK32);LOC105032321(CAB13);LOC105033216(PHYC);LOC105033244(Os12g0580900);LOC105033260(CTU2);LOC105033298(MSI4);LOC105033452(At3g15890);LOC105033461(--);LOC105033539(VPS2.2);LOC105033569(dhlA);LOC105034079(CPK3);LOC105034086(EBP1);LOC105034117(CKS1);LOC105034251(COI1B);LOC105034496(CAMK1);LOC105034534(OST1A);LOC105034690(At2g24230);LOC10503475…
GO:0015992	proton transport	11	35	0.97525	1	LOC105036437(CHX18);LOC105037277(CHX20);LOC105045810(VHA-a1);LOC105049872(petC);LOC105052182(--);LOC105056363(NHX7);LOC105057796(NHX2);LOC105058083(VHA-C);LOC105060386(FES1);MSTRG.12684(VHA-B2);MSTRG.9582(--)
GO:0015672	monovalent inorganic cation transport	18	53	0.975329	1	LOC105036437(CHX18);LOC105037182(AMT3-2);LOC105037277(CHX20);LOC105040867(TIP2-2);LOC105044167(AMT1-2);LOC105045810(VHA-a1);LOC105046703(CAT1);LOC105047770(AKT1);LOC105049872(petC);LOC105052182(--);LOC105056363(NHX7);LOC105056855(OM64);LOC105057796(NHX2);LOC105058083(VHA-C);LOC105059019(KEA2);LOC105060386(FES1);MSTRG.12684(VHA-B2);MSTRG.9582(--)
GO:0006644	phospholipid metabolic process	26	73	0.975836	1	GPAT(ATS1);LOC105032606(--);LOC105032996(INPS1);LOC105034117(CKS1);LOC105035151(PLSC);LOC105035186(LPXD2);LOC105035455(Os04g0629500);LOC105037890(PLDDELTA);LOC105038832(VDE1);LOC105041643(INPS1);LOC105046454(CDS1);LOC105047820(PLD1);LOC105048608(INPS1);LOC105051569(Sft2d1);LOC105052627(PLSC);LOC105054643(CDS1);LOC105055144(PLDDELTA);LOC105055828(IP5P11);LOC105056421(Ormdl3);LOC105056567(GATA);LOC…
GO:0006661	phosphatidylinositol biosynthetic process	1	6	0.976034	1	LOC105055828(IP5P11)
GO:0097659	nucleic acid-templated transcription	53	138	0.976067	1	LOC105033844(NAP1);LOC105034461(HSF30);LOC105034514(--);LOC105035129(VIP6);LOC105035345(NAC083);LOC105035611(FQR1);LOC105035718(MED7A);LOC105038325(pyrH);LOC105039204(HOX16);LOC105039800(XPD);LOC105041044(MUS1);LOC105041238(MED22A);LOC105042460(NSN1);LOC105042470(CYCH1-1);LOC105042525(CLPP4);LOC105043024(PAO);LOC105043124(MSH1);LOC105043459(NAC073);LOC105044386(--);LOC105045259(ABH1);LOC105045403…
GO:0048522	positive regulation of cellular process	4	16	0.977955	1	LOC105039176(PBL28);LOC105043319(At1g01540);LOC105051023(ARP2);LOC105051300(ARP3)
GO:0030029	actin filament-based process	12	38	0.977997	1	LOC105033844(NAP1);LOC105035587(FH11);LOC105038525(CAND1);LOC105043500(FH3);LOC105045292(At3g05520);LOC105047770(AKT1);LOC105050489(TOP6B);LOC105051023(ARP2);LOC105051300(ARP3);LOC105058301(FH12);LOC105061390(CYP71);LOC114912642(exgA)
GO:0030036	actin cytoskeleton organization	12	38	0.977997	1	LOC105033844(NAP1);LOC105035587(FH11);LOC105038525(CAND1);LOC105043500(FH3);LOC105045292(At3g05520);LOC105047770(AKT1);LOC105050489(TOP6B);LOC105051023(ARP2);LOC105051300(ARP3);LOC105058301(FH12);LOC105061390(CYP71);LOC114912642(exgA)
GO:0006650	glycerophospholipid metabolic process	19	56	0.97825	1	GPAT(ATS1);LOC105032606(--);LOC105034117(CKS1);LOC105035455(Os04g0629500);LOC105037890(PLDDELTA);LOC105046454(CDS1);LOC105047820(PLD1);LOC105051569(Sft2d1);LOC105054643(CDS1);LOC105055144(PLDDELTA);LOC105055828(IP5P11);LOC105056421(Ormdl3);LOC105056567(GATA);LOC105058197(At5g07960);LOC105058778(HISN7);LOC105060048(CCS1);LOC105060089(Os12g0632700);LOC105060160(PGR3);LOC105061203(PLDDELTA)
GO:0009648	photoperiodism	3	13	0.978391	1	LOC105043188(wdr70);LOC105045259(ABH1);LOC105058131(cys12)
GO:0034285	response to disaccharide	3	13	0.978391	1	LOC105039587(CNGC14);LOC105053813(4CL2);LOC105056434(SEP1)
GO:0019748	secondary metabolic process	22	64	0.980685	1	LOC105033349(CYP98A2);LOC105034192(BDG3);LOC105034253(LAC22);LOC105034284(GPX2);LOC105035477(Os03g0767500);LOC105044026(ptges2);LOC105044054(SBT1.6);LOC105046703(CAT1);LOC105050547(At3g55800);LOC105051432(GPX3);LOC105052665(OCT4);LOC105052949(PRCP);LOC105053135(DCD);LOC105053237(DHAR2);LOC105053239(DHAR2);LOC105053731(At5g24760);LOC105054280(PGMP);LOC105055818(GRC2);LOC105056529(LAC21);LOC1050565…
GO:0006829	zinc II ion transport	2	10	0.980853	1	LOC105045889(ZIP8);LOC105049539(HMA1)
GO:0044764	multi-organism cellular process	2	10	0.980853	1	LOC105038192(RAD5A);LOC105038199(CSLA9)
GO:0006351	transcription, DNA-templated	52	137	0.981259	1	LOC105033844(NAP1);LOC105034461(HSF30);LOC105034514(--);LOC105035129(VIP6);LOC105035345(NAC083);LOC105035611(FQR1);LOC105035718(MED7A);LOC105038325(pyrH);LOC105039204(HOX16);LOC105039800(XPD);LOC105041044(MUS1);LOC105041238(MED22A);LOC105042460(NSN1);LOC105042470(CYCH1-1);LOC105042525(CLPP4);LOC105043024(PAO);LOC105043124(MSH1);LOC105043459(NAC073);LOC105044386(--);LOC105045259(ABH1);LOC105046949…
GO:0044042	glucan metabolic process	39	106	0.981829	1	LOC105032312(CESA9);LOC105033388(CEL1);LOC105033568(FTSHI2);LOC105034020(ADG2);LOC105034534(OST1A);LOC105034870(TPS5);LOC105038009(FBPban1);LOC105039106(At2g32990);LOC105041156(FKBP42);LOC105041676(DPE1);LOC105042381(SS2);LOC105043800(BAM3);LOC105043959(CSLD2);LOC105044054(SBT1.6);LOC105045882(TIC56);LOC105045988(IRK);LOC105046284(PHS2);LOC105046676(UAM1);LOC105047071(TATC);LOC105047933(--);LOC10…
GO:0032879	regulation of localization	8	28	0.982721	1	LOC105035966(SAPK10);LOC105036056(UBC9);LOC105044420(XB3);LOC105046703(CAT1);LOC105047710(VDAC1);LOC105056434(SEP1);LOC105056855(OM64);LOC105056950(XB3)
GO:0065007	biological regulation	415	961	0.98582	1	AG2(AG2);AGL2-3(FBP2);IAA1(IAA1);LOC105031930(SOBIR1);LOC105032009(ALATS);LOC105032022(RECA);LOC105032061(CIPK32);LOC105032236(CNGC4);LOC105032335(EMB2247);LOC105032610(RAB11C);LOC105032628(HOX32);LOC105032648(FLK);LOC105032830(MTP5);LOC105032953(VITISV_013255);LOC105033018(NUP96);LOC105033210(MTACP2);LOC105033216(PHYC);LOC105033244(Os12g0580900);LOC105033544(AOX1A);LOC105033669(TAF5);LOC10503367…
GO:0070085	glycosylation	6	23	0.986403	1	LOC105033461(--);LOC105038199(CSLA9);LOC105040617(ALG9);LOC105043061(PARP1);LOC105045688(SPL11);LOC105052561(CSLD5)
GO:0006825	copper ion transport	1	7	0.987139	1	LOC105060994(TIC21)
GO:0007126	meiotic nuclear division	2	11	0.988809	1	LOC105032008(MPS1);LOC105041044(MUS1)
GO:0072594	establishment of protein localization to organelle	6	24	0.990952	1	LOC105034266(EXOSC8);LOC105036087(PRMT3);LOC105044387(RH17);LOC105051391(RCOM_1506700);LOC105056451(PEX10);LOC105061082(noc3l)
GO:0033365	protein localization to organelle	8	30	0.991784	1	LOC105034266(EXOSC8);LOC105036087(PRMT3);LOC105038842(ERD2);LOC105043988(ERD2);LOC105044387(RH17);LOC105051391(RCOM_1506700);LOC105056451(PEX10);LOC105061082(noc3l)
GO:0006486	protein glycosylation	3	15	0.991855	1	LOC105033461(--);LOC105043061(PARP1);LOC105045688(SPL11)
GO:0009100	glycoprotein metabolic process	3	15	0.991855	1	LOC105033461(--);LOC105043061(PARP1);LOC105045688(SPL11)
GO:0009101	glycoprotein biosynthetic process	3	15	0.991855	1	LOC105033461(--);LOC105043061(PARP1);LOC105045688(SPL11)
GO:0043413	macromolecule glycosylation	3	15	0.991855	1	LOC105033461(--);LOC105043061(PARP1);LOC105045688(SPL11)
GO:0032774	RNA biosynthetic process	57	154	0.992707	1	LOC105033844(NAP1);LOC105034395(RPL6);LOC105034461(HSF30);LOC105034514(--);LOC105035129(VIP6);LOC105035345(NAC083);LOC105035611(FQR1);LOC105035718(MED7A);LOC105038325(pyrH);LOC105039204(HOX16);LOC105039800(XPD);LOC105041044(MUS1);LOC105041238(MED22A);LOC105042460(NSN1);LOC105042470(CYCH1-1);LOC105042525(CLPP4);LOC105043024(PAO);LOC105043124(MSH1);LOC105043459(NAC073);LOC105044386(--);LOC105045259…
GO:1902580	single-organism cellular localization	10	36	0.992907	1	LOC105033726(SRP9);LOC105034266(EXOSC8);LOC105034674(SRP68);LOC105036087(PRMT3);LOC105038252(FFC);LOC105044387(RH17);LOC105051391(RCOM_1506700);LOC105052988(ALB4);LOC105056451(PEX10);LOC105061082(noc3l)
GO:0045229	external encapsulating structure organization	36	104	0.994382	1	LOC105032312(CESA9);LOC105033328(CCT7);LOC105033844(NAP1);LOC105034825(EXPA10);LOC105034928(At2g43860);LOC105036139(PECS-2.1);LOC105036763(plaa2);LOC105038525(CAND1);LOC105039387(GSVIVT00026920001);LOC105041751(EXPA10);LOC105042037(GSVIVT00026920001);LOC105044054(SBT1.6);LOC105044813(EXPA2);LOC105045882(TIC56);LOC105045988(IRK);LOC105046902(PME2.1);LOC105047346(TPC1);LOC105047726(BRI1);LOC1050477…
GO:1902578	single-organism localization	231	559	0.994654	1	LOC105032030(ENT3);LOC105032236(CNGC4);LOC105032535(ENT1);LOC105032664(PLT5);LOC105032830(MTP5);LOC105033049(AVP1);LOC105033244(Os12g0580900);LOC105033386(HAK26);LOC105033539(VPS2.2);LOC105033708(HB2);LOC105033726(SRP9);LOC105033732(zntB);LOC105033933(SAT1);LOC105034114(LSI2);LOC105034203(OPT3);LOC105034254(NPF8.3);LOC105034266(EXOSC8);LOC105034371(At5g59250);LOC105034637(AVP1);LOC105034674(SRP68…
GO:0044765	single-organism transport	226	548	0.994866	1	LOC105032030(ENT3);LOC105032236(CNGC4);LOC105032535(ENT1);LOC105032664(PLT5);LOC105032830(MTP5);LOC105033049(AVP1);LOC105033244(Os12g0580900);LOC105033386(HAK26);LOC105033539(VPS2.2);LOC105033708(HB2);LOC105033726(SRP9);LOC105033732(zntB);LOC105033933(SAT1);LOC105034114(LSI2);LOC105034203(OPT3);LOC105034254(NPF8.3);LOC105034266(EXOSC8);LOC105034371(At5g59250);LOC105034637(AVP1);LOC105034674(SRP68…
GO:0035556	intracellular signal transduction	37	107	0.995022	1	LOC105032610(RAB11C);LOC105033216(PHYC);LOC105034506(RABC2A);LOC105034523(RABA2A);LOC105038553(RABD1);LOC105038554(RABA2A);LOC105038748(EER5);LOC105039178(RAC3);LOC105039247(ARF1);LOC105039470(RGP1);LOC105040132(PHYA);LOC105041934(RAB11D);LOC105043063(--);LOC105044794(CIPK14);LOC105045005(PHYB);LOC105045564(NQR);LOC105045567(NQR);LOC105046020(MPK4);LOC105046115(ARF);LOC105046259(PHT4;1);LOC105046…
GO:0070838	divalent metal ion transport	14	48	0.995079	1	LOC105035239(GLR3.7);LOC105038199(CSLA9);LOC105039854(MHX1);LOC105040867(TIP2-2);LOC105042750(GLR3.1);LOC105044272(RBL19);LOC105045889(ZIP8);LOC105047346(TPC1);LOC105049539(HMA1);LOC105051776(At1g71900);LOC105052527(MHX1);LOC105054527(RBL19);LOC105055276(GLR3.1);LOC105061324(ACBP3)
GO:0072511	divalent inorganic cation transport	14	48	0.995079	1	LOC105035239(GLR3.7);LOC105038199(CSLA9);LOC105039854(MHX1);LOC105040867(TIP2-2);LOC105042750(GLR3.1);LOC105044272(RBL19);LOC105045889(ZIP8);LOC105047346(TPC1);LOC105049539(HMA1);LOC105051776(At1g71900);LOC105052527(MHX1);LOC105054527(RBL19);LOC105055276(GLR3.1);LOC105061324(ACBP3)
GO:0046488	phosphatidylinositol metabolic process	2	13	0.996252	1	LOC105055828(IP5P11);LOC105058778(HISN7)
GO:0006464	cellular protein modification process	240	584	0.996867	1	LOC105031930(SOBIR1);LOC105032009(ALATS);LOC105032061(CIPK32);LOC105032321(CAB13);LOC105033216(PHYC);LOC105033244(Os12g0580900);LOC105033260(CTU2);LOC105033298(MSI4);LOC105033452(At3g15890);LOC105033461(--);LOC105033539(VPS2.2);LOC105034079(CPK3);LOC105034086(EBP1);LOC105034117(CKS1);LOC105034251(COI1B);LOC105034496(CAMK1);LOC105034534(OST1A);LOC105034690(At2g24230);LOC105034753(PUB9);LOC10503480…
GO:0030001	metal ion transport	41	119	0.996926	1	LOC105032236(CNGC4);LOC105032830(MTP5);LOC105033386(HAK26);LOC105035135(HCC1);LOC105035239(GLR3.7);LOC105035354(AGT1);LOC105035672(HAK26);LOC105036437(CHX18);LOC105036625(HAK5);LOC105038199(CSLA9);LOC105039480(ZTP29);LOC105039587(CNGC14);LOC105039854(MHX1);LOC105040639(Os02g0245800);LOC105040867(TIP2-2);LOC105042750(GLR3.1);LOC105044272(RBL19);LOC105044494(MTP5);LOC105045254(HAK5);LOC105045735(MT…
GO:0008154	actin polymerization or depolymerization	3	17	0.997029	1	LOC105045292(At3g05520);LOC105051023(ARP2);LOC105051300(ARP3)
GO:0050789	regulation of biological process	362	860	0.997131	1	AG2(AG2);AGL2-3(FBP2);IAA1(IAA1);LOC105031930(SOBIR1);LOC105032009(ALATS);LOC105032061(CIPK32);LOC105032335(EMB2247);LOC105032610(RAB11C);LOC105032628(HOX32);LOC105032648(FLK);LOC105032953(VITISV_013255);LOC105033018(NUP96);LOC105033210(MTACP2);LOC105033216(PHYC);LOC105033244(Os12g0580900);LOC105033544(AOX1A);LOC105033669(TAF5);LOC105033671(EIF-5A2);LOC105033726(SRP9);LOC105033758(Pole3);LOC10503…
GO:0036211	protein modification process	240	585	0.997221	1	LOC105031930(SOBIR1);LOC105032009(ALATS);LOC105032061(CIPK32);LOC105032321(CAB13);LOC105033216(PHYC);LOC105033244(Os12g0580900);LOC105033260(CTU2);LOC105033298(MSI4);LOC105033452(At3g15890);LOC105033461(--);LOC105033539(VPS2.2);LOC105034079(CPK3);LOC105034086(EBP1);LOC105034117(CKS1);LOC105034251(COI1B);LOC105034496(CAMK1);LOC105034534(OST1A);LOC105034690(At2g24230);LOC105034753(PUB9);LOC10503480…
GO:0006091	generation of precursor metabolites and energy	34	102	0.997302	1	ElguCp108(ndhD);LOC105032321(CAB13);LOC105033544(AOX1A);LOC105034020(ADG2);LOC105034371(At5g59250);LOC105035741(FDC2);LOC105035941(At4g02530);LOC105041117(EMB1467);LOC105041933(ABC4);LOC105043976(At1g32060);LOC105044990(At5g52840);LOC105047004(PSB27-1);LOC105047521(CHUP1);LOC105048484(EMB1467);LOC105048529(RPL31);LOC105049872(petC);LOC105050547(At3g55800);LOC105050621(AGPP);LOC105051242(ATPC1);LO…
GO:0006812	cation transport	72	196	0.99767	1	LOC105032236(CNGC4);LOC105032830(MTP5);LOC105033386(HAK26);LOC105033732(zntB);LOC105035135(HCC1);LOC105035136(Os03g0843600);LOC105035239(GLR3.7);LOC105035354(AGT1);LOC105035449(ndhS);LOC105035595(BOU);LOC105035672(HAK26);LOC105036437(CHX18);LOC105036625(HAK5);LOC105036817(BOU);LOC105037182(AMT3-2);LOC105037277(CHX20);LOC105037564(CAT8);LOC105038199(CSLA9);LOC105039480(ZTP29);LOC105039587(CNGC14);…
GO:0098660	inorganic ion transmembrane transport	4	21	0.997834	1	LOC105045810(VHA-a1);LOC105047770(AKT1);LOC105058083(VHA-C);MSTRG.12684(VHA-B2)
GO:0098662	inorganic cation transmembrane transport	4	21	0.997834	1	LOC105045810(VHA-a1);LOC105047770(AKT1);LOC105058083(VHA-C);MSTRG.12684(VHA-B2)
GO:0015988	energy coupled proton transmembrane transport, against electrochemical gradient	3	18	0.998224	1	LOC105045810(VHA-a1);LOC105058083(VHA-C);MSTRG.12684(VHA-B2)
GO:0043269	regulation of ion transport	3	18	0.998224	1	LOC105035966(SAPK10);LOC105047710(VDAC1);LOC105056434(SEP1)
GO:1902600	hydrogen ion transmembrane transport	3	18	0.998224	1	LOC105045810(VHA-a1);LOC105058083(VHA-C);MSTRG.12684(VHA-B2)
GO:0051049	regulation of transport	5	25	0.99848	1	LOC105035966(SAPK10);LOC105046703(CAT1);LOC105047710(VDAC1);LOC105056434(SEP1);LOC105056855(OM64)
GO:0006811	ion transport	108	291	0.999548	1	LOC105032236(CNGC4);LOC105032830(MTP5);LOC105033386(HAK26);LOC105033732(zntB);LOC105033933(SAT1);LOC105034114(LSI2);LOC105035135(HCC1);LOC105035136(Os03g0843600);LOC105035233(At5g62290);LOC105035239(GLR3.7);LOC105035354(AGT1);LOC105035449(ndhS);LOC105035595(BOU);LOC105035672(HAK26);LOC105035966(SAPK10);LOC105036297(At1g27930);LOC105036437(CHX18);LOC105036625(HAK5);LOC105036817(BOU);LOC105037182(A…
GO:0006810	transport	295	727	0.999663	1	LOC105032009(ALATS);LOC105032030(ENT3);LOC105032236(CNGC4);LOC105032535(ENT1);LOC105032664(PLT5);LOC105032830(MTP5);LOC105033018(NUP96);LOC105033049(AVP1);LOC105033244(Os12g0580900);LOC105033386(HAK26);LOC105033539(VPS2.2);LOC105033708(HB2);LOC105033726(SRP9);LOC105033732(zntB);LOC105033933(SAT1);LOC105034086(EBP1);LOC105034114(LSI2);LOC105034203(OPT3);LOC105034254(NPF8.3);LOC105034266(EXOSC8);LO…
GO:0006625	protein targeting to peroxisome	2	19	0.999874	1	LOC105051391(RCOM_1506700);LOC105056451(PEX10)
GO:0043574	peroxisomal transport	2	19	0.999874	1	LOC105051391(RCOM_1506700);LOC105056451(PEX10)
GO:0072662	protein localization to peroxisome	2	19	0.999874	1	LOC105051391(RCOM_1506700);LOC105056451(PEX10)
GO:0072663	establishment of protein localization to peroxisome	2	19	0.999874	1	LOC105051391(RCOM_1506700);LOC105056451(PEX10)
GO:0051234	establishment of localization	349	858	0.999885	1	LOC105032009(ALATS);LOC105032030(ENT3);LOC105032236(CNGC4);LOC105032304(ABCB11);LOC105032535(ENT1);LOC105032663(PLT5);LOC105032664(PLT5);LOC105032830(MTP5);LOC105033018(NUP96);LOC105033049(AVP1);LOC105033244(Os12g0580900);LOC105033279(ABCC2);LOC105033381(ABCB2);LOC105033386(HAK26);LOC105033539(VPS2.2);LOC105033668(MSSP2);LOC105033708(HB2);LOC105033726(SRP9);LOC105033732(zntB);LOC105033805(ABCG3);…
GO:0007031	peroxisome organization	3	26	0.999976	1	LOC105051391(RCOM_1506700);LOC105054593(PEX11C);LOC105056451(PEX10)
GO:0051179	localization	373	931	0.999991	1	LOC105032009(ALATS);LOC105032030(ENT3);LOC105032236(CNGC4);LOC105032304(ABCB11);LOC105032535(ENT1);LOC105032610(RAB11C);LOC105032663(PLT5);LOC105032664(PLT5);LOC105032830(MTP5);LOC105033018(NUP96);LOC105033049(AVP1);LOC105033244(Os12g0580900);LOC105033279(ABCC2);LOC105033381(ABCB2);LOC105033386(HAK26);LOC105033539(VPS2.2);LOC105033668(MSSP2);LOC105033708(HB2);LOC105033726(SRP9);LOC105033732(zntB)…
GO:0016192	vesicle-mediated transport	14	68	0.999998	1	LOC105039859(SEC15B);LOC105041156(FKBP42);LOC105042760(YLS8);LOC105045688(SPL11);LOC105049139(COPE1);LOC105053693(Cog6);LOC105053896(RABH1B);LOC105053917(GDH2);LOC105056931(AP3BA);LOC105057542(PLDZETA1);LOC105057590(COPE1);LOC105058261(trappc5);LOC105059559(RABH1B);LOC105060111(RGB1)
GO:0008150	biological_process	2215	4786	1	1	AG2(AG2);AGL2-3(FBP2);AHP1(AHL10);ElguCp053(petA);ElguCp108(ndhD);GPAT(ATS1);IAA1(IAA1);LOC105031930(SOBIR1);LOC105031943(--);LOC105031990(CER3);LOC105032008(MPS1);LOC105032009(ALATS);LOC105032022(RECA);LOC105032030(ENT3);LOC105032053(LRR1);LOC105032061(CIPK32);LOC105032146(TUBG2);LOC105032236(CNGC4);LOC105032237(At5g39410);LOC105032259(WRKY57);LOC105032304(ABCB11);LOC105032307(HSP70);LOC10503231…
054587(RAD);LOC105054593(PEX11C);LOC105054627(mfsd5);LOC105054630(At4g27700);LOC105054643(CDS1);LOC105054695(CYP704C1);LOC105054697(CYP704C1);LOC105054700(CYP704C1);LOC105054718(TFCB);LOC105054722(At4g10440);LOC105054728(At1g54220);LOC105054761(HEX6);LOC105054763(HEX6);LOC105054765(ACX1);LOC105054772(RPS20A);LOC105054774(TUBA3);LOC105054777(CRK18);LOC105054787(PBF1);LOC105054789(At1g12390);LOC105…

## Sheet: TST-vs-SST.P
GO ID	Description	TST-vs-SST (2382)	All (4786)	pvalue	p.adjust	Genes
GO:1901564	organonitrogen compound metabolic process	273	461	1.17398e-05	0.0154496	GPAT(ATS1);LOC105032022(RECA);LOC105032023(LSD1);LOC105032335(EMB2247);LOC105032435(At1g64190);LOC105032524(--);LOC105032541(AG118);LOC105032853(At2g26230);LOC105032953(VITISV_013255);LOC105033119(At1g72550);LOC105033450(Os01g0970400);LOC105033671(EIF-5A2);LOC105033726(SRP9);LOC105033944(RPL5);LOC105034086(EBP1);LOC105034269(maoII);LOC105034351(OVA6);LOC105034366(At2g26230);LOC105034395(RPL6);LOC…
GO:0008152	metabolic process	1880	3658	2.96451e-05	0.0165606	AG2(AG2);AGL2-3(FBP2);ElguCp067(psbB);ElguCp079(rpl16);GPAT(ATS1);IAA1(IAA1);LOC105031930(SOBIR1);LOC105031943(--);LOC105031990(CER3);LOC105032022(RECA);LOC105032023(LSD1);LOC105032032(RTNLB8);LOC105032034(zntB);LOC105032043(PSBP);LOC105032053(LRR1);LOC105032061(CIPK32);LOC105032166(TRRAP);LOC105032175(THF1);LOC105032237(At5g39410);LOC105032307(HSP70);LOC105032312(CESA9);LOC105032321(CAB13);LOC10…
036(P4H9);LOC105058039(HD6);LOC105058063(UGD5);LOC105058068(BCCP1);LOC105058079(PAP2);LOC105058085(PSP);LOC105058105(PNM1);LOC105058106(Os07g0604000);LOC105058113(PHO1);LOC105058120(GAUT11);LOC105058126(KINB2);LOC105058128(G6PD);LOC105058131(cys12);LOC105058160(DGK1);LOC105058175(ITPK1);LOC105058193(--);LOC105058197(At5g07960);LOC105058237(ZEP);LOC105058241(CYP707A7);LOC105058244(LHCA5);LOC105058…
GO:0071704	organic substance metabolic process	1383	2641	3.77521e-05	0.0165606	AG2(AG2);AGL2-3(FBP2);ElguCp067(psbB);ElguCp079(rpl16);GPAT(ATS1);IAA1(IAA1);LOC105031930(SOBIR1);LOC105031990(CER3);LOC105032022(RECA);LOC105032023(LSD1);LOC105032034(zntB);LOC105032061(CIPK32);LOC105032175(THF1);LOC105032312(CESA9);LOC105032321(CAB13);LOC105032322(At5g10820);LOC105032335(EMB2247);LOC105032360(LOS1);LOC105032408(FKBP15-1);LOC105032412(RPS8);LOC105032416(RPL32A);LOC105032431(TSO2…
GO:0044281	small molecule metabolic process	409	729	0.000117482	0.0386517	GPAT(ATS1);LOC105031990(CER3);LOC105032023(LSD1);LOC105032034(zntB);LOC105032175(THF1);LOC105032322(At5g10820);LOC105032335(EMB2247);LOC105032431(TSO2);LOC105032435(At1g64190);LOC105032541(AG118);LOC105032582(PXN);LOC105032591(TUBB2);LOC105032621(Rbks);LOC105032830(MTP5);LOC105032853(At2g26230);LOC105032854(NUDT26);LOC105032953(VITISV_013255);LOC105033119(At1g72550);LOC105033125(ILL6);LOC10503332…
GO:0006807	nitrogen compound metabolic process	494	895	0.000181684	0.0478192	GPAT(ATS1);LOC105032022(RECA);LOC105032023(LSD1);LOC105032175(THF1);LOC105032335(EMB2247);LOC105032431(TSO2);LOC105032435(At1g64190);LOC105032524(--);LOC105032541(AG118);LOC105032592(nusG);LOC105032799(PBRP1);LOC105032853(At2g26230);LOC105032874(ROA2);LOC105032953(VITISV_013255);LOC105033116(PES);LOC105033119(At1g72550);LOC105033210(MTACP2);LOC105033229(PAM68);LOC105033260(CTU2);LOC105033329(Dus1…
GO:0044710	single-organism metabolic process	838	1571	0.000307909	0.0624216	ElguCp067(psbB);GPAT(ATS1);LOC105031990(CER3);LOC105032023(LSD1);LOC105032034(zntB);LOC105032053(LRR1);LOC105032175(THF1);LOC105032237(At5g39410);LOC105032307(HSP70);LOC105032322(At5g10820);LOC105032335(EMB2247);LOC105032364(Os02g0642300);LOC105032431(TSO2);LOC105032435(At1g64190);LOC105032459(Os03g0700700);LOC105032487(Bp10);LOC105032523(PER35);LOC105032541(AG118);LOC105032582(PXN);LOC105032591(…
GO:0000338	protein deneddylation	17	19	0.00033203	0.0624216	LOC105034086(EBP1);LOC105035129(VIP6);LOC105038843(TIF3H1);LOC105039811(At4g35850);LOC105043600(At4g31810);LOC105043653(CCT1);LOC105044387(RH17);LOC105044571(EBP1);LOC105044576(Os02g0795900);LOC105046481(COP10);LOC105051195(TIF3H1);LOC105052476(APC7);LOC105053993(CCT1);LOC105054032(At4g31810);LOC105057115(EBP1);LOC105060973(CSN4);LOC105061390(CYP71)
GO:0043436	oxoacid metabolic process	281	495	0.000588066	0.083888	GPAT(ATS1);LOC105031990(CER3);LOC105032023(LSD1);LOC105032034(zntB);LOC105032175(THF1);LOC105032335(EMB2247);LOC105032541(AG118);LOC105032582(PXN);LOC105032853(At2g26230);LOC105032854(NUDT26);LOC105032953(VITISV_013255);LOC105033119(At1g72550);LOC105033125(ILL6);LOC105033328(CCT7);LOC105033627(SETH3);LOC105033944(RPL5);LOC105034027(CP33);LOC105034192(BDG3);LOC105034351(OVA6);LOC105034366(At2g2623…
GO:0019752	carboxylic acid metabolic process	270	475	0.000679186	0.083888	GPAT(ATS1);LOC105031990(CER3);LOC105032023(LSD1);LOC105032034(zntB);LOC105032175(THF1);LOC105032335(EMB2247);LOC105032541(AG118);LOC105032582(PXN);LOC105032853(At2g26230);LOC105032854(NUDT26);LOC105032953(VITISV_013255);LOC105033119(At1g72550);LOC105033125(ILL6);LOC105033328(CCT7);LOC105033627(SETH3);LOC105033944(RPL5);LOC105034027(CP33);LOC105034351(OVA6);LOC105034366(At2g26230);LOC105034395(RPL…
GO:0006082	organic acid metabolic process	281	496	0.000700828	0.083888	GPAT(ATS1);LOC105031990(CER3);LOC105032023(LSD1);LOC105032034(zntB);LOC105032175(THF1);LOC105032335(EMB2247);LOC105032541(AG118);LOC105032582(PXN);LOC105032853(At2g26230);LOC105032854(NUDT26);LOC105032953(VITISV_013255);LOC105033119(At1g72550);LOC105033125(ILL6);LOC105033328(CCT7);LOC105033627(SETH3);LOC105033944(RPL5);LOC105034027(CP33);LOC105034192(BDG3);LOC105034351(OVA6);LOC105034366(At2g2623…
GO:0072527	pyrimidine-containing compound metabolic process	34	46	0.000701192	0.083888	LOC105034086(EBP1);LOC105037975(SPCC1672.07);LOC105038325(pyrH);LOC105039606(PYRB);LOC105039811(At4g35850);LOC105042108(PYD1);LOC105042470(CYCH1-1);LOC105042955(rpsE);LOC105043600(At4g31810);LOC105043653(CCT1);LOC105044158(At4g31790);LOC105044571(EBP1);LOC105046350(UPP);LOC105046812(--);LOC105047421(PYRC);LOC105048976(UKL3);LOC105049675(UKL2);LOC105050360(PYRB);LOC105050519(FTSZ1);LOC105051158(NU…
GO:0072528	pyrimidine-containing compound biosynthetic process	30	40	0.000967028	0.106051	LOC105034086(EBP1);LOC105037975(SPCC1672.07);LOC105039606(PYRB);LOC105039811(At4g35850);LOC105042470(CYCH1-1);LOC105042955(rpsE);LOC105043600(At4g31810);LOC105043653(CCT1);LOC105044158(At4g31790);LOC105044571(EBP1);LOC105046350(UPP);LOC105046812(--);LOC105048976(UKL3);LOC105049675(UKL2);LOC105050360(PYRB);LOC105050519(FTSZ1);LOC105051158(NUP54);LOC105052170(UPP);LOC105053993(CCT1);LOC105054032(At…
GO:1901566	organonitrogen compound biosynthetic process	179	307	0.00118906	0.116694	GPAT(ATS1);LOC105032335(EMB2247);LOC105032953(VITISV_013255);LOC105033119(At1g72550);LOC105033450(Os01g0970400);LOC105033671(EIF-5A2);LOC105033726(SRP9);LOC105033944(RPL5);LOC105034086(EBP1);LOC105034351(OVA6);LOC105034514(--);LOC105034534(OST1A);LOC105034691(EIF-5A2);LOC105035622(PROC1);LOC105035695(TRM7);LOC105035926(GDCST);LOC105035941(At4g02530);LOC105036097(CRD1);LOC105036141(APR1);LOC105036…
GO:0016569	covalent chromatin modification	43	62	0.00131822	0.116694	LOC105033298(MSI4);LOC105033539(VPS2.2);LOC105035129(VIP6);LOC105038676(MAD2);LOC105039111(PFP-BETA);LOC105039811(At4g35850);LOC105039933(MCM7);LOC105040107(PAT18);LOC105041014(AHL16);LOC105041044(MUS1);LOC105041761(RRP41L);LOC105042383(GRWD1);LOC105042405(At5g06550);LOC105043124(MSH1);LOC105043600(At4g31810);LOC105043653(CCT1);LOC105044001(TOP2);LOC105044380(FZR3);LOC105044801(ETG1);LOC105045259…
GO:0009451	RNA modification	34	47	0.0013301	0.116694	LOC105033229(PAM68);LOC105033260(CTU2);LOC105035695(TRM7);LOC105038551(QTRT2);LOC105041679(mao);LOC105043653(CCT1);LOC105044306(Snrpd2);LOC105045455(IMP4);LOC105045721(GTS1);LOC105045796(fmt);LOC105046949(MORF9);LOC105048454(spb1);LOC105049455(PCMP-H61);LOC105050346(MORF9);LOC105050640(DIM1A);LOC105051458(VIT_11s0016g04350);LOC105051765(PCMP-E76);LOC105052119(Snrpd2);LOC105052526(RPL22B);LOC10505…
GO:0006220	pyrimidine nucleotide metabolic process	29	39	0.00148305	0.121981	LOC105034086(EBP1);LOC105037975(SPCC1672.07);LOC105038325(pyrH);LOC105039606(PYRB);LOC105039811(At4g35850);LOC105042470(CYCH1-1);LOC105042955(rpsE);LOC105043600(At4g31810);LOC105043653(CCT1);LOC105044158(At4g31790);LOC105044571(EBP1);LOC105046812(--);LOC105048976(UKL3);LOC105049675(UKL2);LOC105050360(PYRB);LOC105050519(FTSZ1);LOC105051158(NUP54);LOC105053993(CCT1);LOC105054032(At4g31810);LOC10505…
GO:0016570	histone modification	41	59	0.00160039	0.123889	LOC105033298(MSI4);LOC105033539(VPS2.2);LOC105035129(VIP6);LOC105038676(MAD2);LOC105039111(PFP-BETA);LOC105039811(At4g35850);LOC105039933(MCM7);LOC105040107(PAT18);LOC105041014(AHL16);LOC105041044(MUS1);LOC105041761(RRP41L);LOC105042383(GRWD1);LOC105042405(At5g06550);LOC105043124(MSH1);LOC105043600(At4g31810);LOC105043653(CCT1);LOC105044001(TOP2);LOC105044380(FZR3);LOC105044801(ETG1);LOC105045259…
GO:0016571	histone methylation	30	41	0.00189735	0.138717	LOC105033539(VPS2.2);LOC105035129(VIP6);LOC105039111(PFP-BETA);LOC105039811(At4g35850);LOC105039933(MCM7);LOC105040107(PAT18);LOC105041044(MUS1);LOC105041761(RRP41L);LOC105042405(At5g06550);LOC105043124(MSH1);LOC105043600(At4g31810);LOC105043653(CCT1);LOC105044001(TOP2);LOC105044380(FZR3);LOC105044801(ETG1);LOC105045259(ABH1);LOC105045516(AAAS);LOC105045520(SUVH1);LOC105047127(MCM4);LOC105047845(…
GO:0043933	macromolecular complex subunit organization	158	271	0.00229364	0.158865	LOC105032146(TUBG2);LOC105032175(THF1);LOC105032591(TUBB2);LOC105032979(AUG2);LOC105033229(PAM68);LOC105033235(TUBB5);LOC105033298(MSI4);LOC105033525(ATXR2);LOC105033539(VPS2.2);LOC105033671(EIF-5A2);LOC105033844(NAP1);LOC105034005(GN);LOC105034192(BDG3);LOC105034263(tmem208);LOC105034395(RPL6);LOC105034593(TUBB2);LOC105034691(EIF-5A2);LOC105035129(VIP6);LOC105035135(HCC1);LOC105035171(PRFB1);LOC…
GO:0070646	protein modification by small protein removal	21	27	0.00269249	0.177166	LOC105034086(EBP1);LOC105034803(At1g28120);LOC105035129(VIP6);LOC105038843(TIF3H1);LOC105039811(At4g35850);LOC105043600(At4g31810);LOC105043653(CCT1);LOC105044387(RH17);LOC105044571(EBP1);LOC105044576(Os02g0795900);LOC105046481(COP10);LOC105049739(At1g28120);LOC105051030(Utp6);LOC105051195(TIF3H1);LOC105052476(APC7);LOC105053993(CCT1);LOC105054032(At4g31810);LOC105054962(VIP2);LOC105057115(EBP1);…
GO:0006221	pyrimidine nucleotide biosynthetic process	27	37	0.00340633	0.212936	LOC105034086(EBP1);LOC105037975(SPCC1672.07);LOC105039606(PYRB);LOC105039811(At4g35850);LOC105042470(CYCH1-1);LOC105042955(rpsE);LOC105043600(At4g31810);LOC105043653(CCT1);LOC105044158(At4g31790);LOC105044571(EBP1);LOC105046812(--);LOC105048976(UKL3);LOC105049675(UKL2);LOC105050360(PYRB);LOC105050519(FTSZ1);LOC105051158(NUP54);LOC105053993(CCT1);LOC105054032(At4g31810);LOC105054864(guaA);LOC10505…
GO:0006520	cellular amino acid metabolic process	117	197	0.00355972	0.212936	LOC105032023(LSD1);LOC105032335(EMB2247);LOC105032541(AG118);LOC105033119(At1g72550);LOC105033944(RPL5);LOC105034351(OVA6);LOC105034514(--);LOC105034534(OST1A);LOC105034631(OCT4);LOC105034921(SHM4);LOC105035622(PROC1);LOC105035707(HPD);LOC105035926(GDCST);LOC105036035(ADT6);LOC105036141(APR1);LOC105036687(At3g57050);LOC105036918(LHCB5);LOC105037449(TWN2);LOC105037948(AAT);LOC105038203(ADT6);LOC10…
GO:0034754	cellular hormone metabolic process	8	8	0.00374269	0.214147	LOC105032022(RECA);LOC105035573(MSBP2);LOC105042870(MSBP2);LOC105046562(TSA1);LOC105053099(CKX11);LOC105053404(CKX5);LOC105055781(TRPA1);LOC109506411(LOG7)
GO:0016568	chromatin modification	44	66	0.00391293	0.214559	LOC105033298(MSI4);LOC105033525(ATXR2);LOC105033539(VPS2.2);LOC105035129(VIP6);LOC105038676(MAD2);LOC105039111(PFP-BETA);LOC105039811(At4g35850);LOC105039933(MCM7);LOC105040107(PAT18);LOC105041014(AHL16);LOC105041044(MUS1);LOC105041761(RRP41L);LOC105042383(GRWD1);LOC105042405(At5g06550);LOC105043124(MSH1);LOC105043600(At4g31810);LOC105043653(CCT1);LOC105044001(TOP2);LOC105044380(FZR3);LOC10504480…
GO:0009639	response to red or far red light	39	58	0.0051662	0.26054	LOC105032953(VITISV_013255);LOC105034086(EBP1);LOC105034251(COI1B);LOC105035129(VIP6);LOC105035892(THO6);LOC105036519(GH3.5);LOC105038525(CAND1);LOC105038586(Tbl3);LOC105038843(TIF3H1);LOC105039304(PIN2);LOC105039671(SBH2);LOC105039811(At4g35850);LOC105040132(PHYA);LOC105043600(At4g31810);LOC105043653(CCT1);LOC105043976(At1g32060);LOC105044387(RH17);LOC105044571(EBP1);LOC105044576(Os02g0795900);L…
GO:0051052	regulation of DNA metabolic process	10	11	0.00557353	0.26054	LOC105038513(MLH1);LOC105041044(MUS1);LOC105043124(MSH1);LOC105044001(TOP2);LOC105044801(ETG1);LOC105046716(MSI1);LOC105047127(MCM4);LOC105050977(OsI_36121);LOC105059804(MSI1);LOC105060234(MCM5)
GO:0044238	primary metabolic process	1075	2072	0.00579385	0.26054	ElguCp067(psbB);GPAT(ATS1);LOC105031930(SOBIR1);LOC105031943(--);LOC105031990(CER3);LOC105032022(RECA);LOC105032023(LSD1);LOC105032061(CIPK32);LOC105032175(THF1);LOC105032312(CESA9);LOC105032321(CAB13);LOC105032322(At5g10820);LOC105032335(EMB2247);LOC105032401(GAE6);LOC105032408(FKBP15-1);LOC105032431(TSO2);LOC105032435(At1g64190);LOC105032467(HSP90-6);LOC105032541(AG118);LOC105032582(PXN);LOC105…
GO:0008652	cellular amino acid biosynthetic process	61	97	0.00590077	0.26054	LOC105033944(RPL5);LOC105034514(--);LOC105034534(OST1A);LOC105035622(PROC1);LOC105035926(GDCST);LOC105036141(APR1);LOC105036687(At3g57050);LOC105036918(LHCB5);LOC105037948(AAT);LOC105038325(pyrH);LOC105038355(--);LOC105038981(Os05g0573700);LOC105039187(GLT1);LOC105043353(DHPS1);LOC105043788(SHKA);LOC105043953(SKL2);LOC105043976(At1g32060);LOC105044276(CS2);LOC105044663(ADT2);LOC105045259(ABH1);LO…
GO:0009414	response to water deprivation	12	14	0.00610923	0.26054	LOC105033894(MSRB2);LOC105034284(GPX2);LOC105042470(CYCH1-1);LOC105045139(PLDZETA1);LOC105046259(PHT4;1);LOC105049817(--);LOC105051432(GPX3);LOC105053773(FKBP16-4);LOC105057542(PLDZETA1);LOC105057864(MSRB5);LOC105057869(MSRB5);LOC105061160(At1g32220)
GO:0009415	response to water	12	14	0.00610923	0.26054	LOC105033894(MSRB2);LOC105034284(GPX2);LOC105042470(CYCH1-1);LOC105045139(PLDZETA1);LOC105046259(PHT4;1);LOC105049817(--);LOC105051432(GPX3);LOC105053773(FKBP16-4);LOC105057542(PLDZETA1);LOC105057864(MSRB5);LOC105057869(MSRB5);LOC105061160(At1g32220)
GO:0006260	DNA replication	24	33	0.00613734	0.26054	LOC105034117(CKS1);LOC105036056(UBC9);LOC105036134(UBC9);LOC105036598(RFC3);LOC105038192(RAD5A);LOC105038513(MLH1);LOC105038676(MAD2);LOC105041722(ORC6);LOC105041903(DPB2);LOC105042120(RNR2B);LOC105042470(CYCH1-1);LOC105043124(MSH1);LOC105043618(Os07g0484500);LOC105044380(FZR3);LOC105044801(ETG1);LOC105046481(COP10);LOC105047127(MCM4);LOC105050489(TOP6B);LOC105050977(OsI_36121);LOC105052157(GINS1…
GO:0006417	regulation of translation	25	35	0.00755811	0.300087	LOC105032335(EMB2247);LOC105032953(VITISV_013255);LOC105033671(EIF-5A2);LOC105033726(SRP9);LOC105034691(EIF-5A2);LOC105037449(TWN2);LOC105038843(TIF3H1);LOC105039578(TIF3C1);LOC105039594(v1g171563);LOC105040132(PHYA);LOC105040309(RCOM_0855130);LOC105043619(--);LOC105043829(TIF3B1);LOC105045400(At4g10320);LOC105045408(TIF3A1);LOC105046262(TIF3F1);LOC105046622(EIF-5A2);LOC105046671(eif3m);LOC105050…
GO:0034248	regulation of cellular amide metabolic process	25	35	0.00755811	0.300087	LOC105032335(EMB2247);LOC105032953(VITISV_013255);LOC105033671(EIF-5A2);LOC105033726(SRP9);LOC105034691(EIF-5A2);LOC105037449(TWN2);LOC105038843(TIF3H1);LOC105039578(TIF3C1);LOC105039594(v1g171563);LOC105040132(PHYA);LOC105040309(RCOM_0855130);LOC105043619(--);LOC105043829(TIF3B1);LOC105045400(At4g10320);LOC105045408(TIF3A1);LOC105046262(TIF3F1);LOC105046622(EIF-5A2);LOC105046671(eif3m);LOC105050…
GO:0070647	protein modification by small protein conjugation or removal	51	80	0.00775301	0.300087	LOC105033260(CTU2);LOC105034086(EBP1);LOC105034251(COI1B);LOC105034753(PUB9);LOC105034803(At1g28120);LOC105035129(VIP6);LOC105035892(THO6);LOC105036056(UBC9);LOC105036134(UBC9);LOC105038525(CAND1);LOC105038586(Tbl3);LOC105038843(TIF3H1);LOC105039811(At4g35850);LOC105041892(SINAT2);LOC105043420(XBOS33);LOC105043600(At4g31810);LOC105043653(CCT1);LOC105044183(PRP19);LOC105044380(FZR3);LOC105044387(R…
GO:1901700	response to oxygen-containing compound	73	120	0.00891862	0.328852	LOC105032175(THF1);LOC105032929(PAP6);LOC105033894(MSRB2);LOC105034165(APX1);LOC105034284(GPX2);LOC105034688(TIFY9);LOC105035354(AGT1);LOC105035892(THO6);LOC105036172(SIGA);LOC105036918(LHCB5);LOC105038009(FBPban1);LOC105038525(CAND1);LOC105038586(Tbl3);LOC105038880(FKBP70);LOC105039587(CNGC14);LOC105039800(XPD);LOC105039933(MCM7);LOC105040315(--);LOC105040979(HGO);LOC105042167(sti1);LOC105042470…
GO:0006305	DNA alkylation	15	19	0.00899596	0.328852	LOC105033539(VPS2.2);LOC105035129(VIP6);LOC105038513(MLH1);LOC105039933(MCM7);LOC105041044(MUS1);LOC105043124(MSH1);LOC105044001(TOP2);LOC105044380(FZR3);LOC105044801(ETG1);LOC105045259(ABH1);LOC105047127(MCM4);LOC105050977(OsI_36121);LOC105052592(MCM7);LOC105060234(MCM5);LOC105061390(CYP71)
GO:0006479	protein methylation	30	44	0.0101549	0.351682	LOC105033539(VPS2.2);LOC105035129(VIP6);LOC105039111(PFP-BETA);LOC105039811(At4g35850);LOC105039933(MCM7);LOC105040107(PAT18);LOC105041044(MUS1);LOC105041761(RRP41L);LOC105042405(At5g06550);LOC105043124(MSH1);LOC105043600(At4g31810);LOC105043653(CCT1);LOC105044001(TOP2);LOC105044380(FZR3);LOC105044801(ETG1);LOC105045259(ABH1);LOC105045516(AAAS);LOC105045520(SUVH1);LOC105047127(MCM4);LOC105047845(…
GO:0008213	protein alkylation	30	44	0.0101549	0.351682	LOC105033539(VPS2.2);LOC105035129(VIP6);LOC105039111(PFP-BETA);LOC105039811(At4g35850);LOC105039933(MCM7);LOC105040107(PAT18);LOC105041044(MUS1);LOC105041761(RRP41L);LOC105042405(At5g06550);LOC105043124(MSH1);LOC105043600(At4g31810);LOC105043653(CCT1);LOC105044001(TOP2);LOC105044380(FZR3);LOC105044801(ETG1);LOC105045259(ABH1);LOC105045516(AAAS);LOC105045520(SUVH1);LOC105047127(MCM4);LOC105047845(…
GO:0006414	translational elongation	11	13	0.010673	0.358383	LOC105032335(EMB2247);LOC105033671(EIF-5A2);LOC105033726(SRP9);LOC105034691(EIF-5A2);LOC105037449(TWN2);LOC105040936(Os03g0565500);LOC105043619(--);LOC105045400(At4g10320);LOC105046622(EIF-5A2);LOC105056124(EIF-5A2);LOC105057809(EIF-5A2)
GO:0032259	methylation	38	58	0.0108931	0.358383	LOC105033525(ATXR2);LOC105033539(VPS2.2);LOC105035129(VIP6);LOC105035695(TRM7);LOC105039111(PFP-BETA);LOC105039811(At4g35850);LOC105039933(MCM7);LOC105040107(PAT18);LOC105041044(MUS1);LOC105041761(RRP41L);LOC105042405(At5g06550);LOC105043124(MSH1);LOC105043600(At4g31810);LOC105043653(CCT1);LOC105044001(TOP2);LOC105044380(FZR3);LOC105044801(ETG1);LOC105045259(ABH1);LOC105045516(AAAS);LOC105045520(…
GO:0010467	gene expression	414	774	0.0131784	0.422993	AG2(AG2);AGL2-3(FBP2);ElguCp079(rpl16);IAA1(IAA1);LOC105032023(LSD1);LOC105032175(THF1);LOC105032335(EMB2247);LOC105032412(RPS8);LOC105032416(RPL32A);LOC105032582(PXN);LOC105032628(HOX32);LOC105032703(rplX);LOC105032799(PBRP1);LOC105032884(SPPA);LOC105032953(VITISV_013255);LOC105033079(RPS15);LOC105033116(PES);LOC105033119(At1g72550);LOC105033140(RPS2D);LOC105033210(MTACP2);LOC105033216(PHYC);LOC…
GO:0043603	cellular amide metabolic process	66	109	0.0144184	0.445015	LOC105032335(EMB2247);LOC105032953(VITISV_013255);LOC105033119(At1g72550);LOC105033450(Os01g0970400);LOC105033671(EIF-5A2);LOC105033726(SRP9);LOC105034351(OVA6);LOC105034691(EIF-5A2);LOC105035196(GLX2-4);LOC105035695(TRM7);LOC105036186(Os01g0970400);LOC105036407(Gba2);LOC105037449(TWN2);LOC105037620(GLX2-2);LOC105038843(TIF3H1);LOC105039120(Sb10g008780);LOC105039578(TIF3C1);LOC105039594(v1g171563…
GO:0006508	proteolysis	72	120	0.0145408	0.445015	LOC105032591(TUBB2);LOC105032884(SPPA);LOC105033701(PAC1);LOC105034005(GN);LOC105034086(EBP1);LOC105034118(UCH2);LOC105034251(COI1B);LOC105034263(tmem208);LOC105034803(At1g28120);LOC105035129(VIP6);LOC105035150(At3g14410);LOC105036056(UBC9);LOC105036134(UBC9);LOC105038234(FACE2);LOC105038676(MAD2);LOC105038843(TIF3H1);LOC105039811(At4g35850);LOC105040099(APC4);LOC105040502(MODA);LOC105040617(ALG9…
GO:0003006	developmental process involved in reproduction	101	174	0.0157783	0.471916	AHP1(AHL10);LOC105031990(CER3);LOC105032541(AG118);LOC105032606(--);LOC105032648(FLK);LOC105033844(NAP1);LOC105034005(GN);LOC105034027(CP33);LOC105034251(COI1B);LOC105034351(OVA6);LOC105035129(VIP6);LOC105035587(FH11);LOC105035892(THO6);LOC105035926(GDCST);LOC105036056(UBC9);LOC105036186(Os01g0970400);LOC105037948(AAT);LOC105038325(pyrH);LOC105038513(MLH1);LOC105038525(CAND1);LOC105038586(Tbl3);L…
GO:0065003	macromolecular complex assembly	89	152	0.016928	0.495049	LOC105032146(TUBG2);LOC105032175(THF1);LOC105032591(TUBB2);LOC105032979(AUG2);LOC105033229(PAM68);LOC105033235(TUBB5);LOC105034192(BDG3);LOC105034263(tmem208);LOC105034395(RPL6);LOC105034593(TUBB2);LOC105035135(HCC1);LOC105035258(TUBB1);LOC105035477(Os03g0767500);LOC105035914(TUBB4);LOC105036056(UBC9);LOC105036134(UBC9);LOC105036186(Os01g0970400);LOC105037830(FAS2);LOC105038565(--);LOC105038676(M…
GO:0043414	macromolecule methylation	35	54	0.0179991	0.512705	LOC105033539(VPS2.2);LOC105035129(VIP6);LOC105035695(TRM7);LOC105039111(PFP-BETA);LOC105039811(At4g35850);LOC105039933(MCM7);LOC105040107(PAT18);LOC105041044(MUS1);LOC105041761(RRP41L);LOC105042405(At5g06550);LOC105043124(MSH1);LOC105043600(At4g31810);LOC105043653(CCT1);LOC105044001(TOP2);LOC105044380(FZR3);LOC105044801(ETG1);LOC105045259(ABH1);LOC105045516(AAAS);LOC105045520(SUVH1);LOC105047127(…
GO:0006448	regulation of translational elongation	10	12	0.0184434	0.512705	LOC105032335(EMB2247);LOC105033671(EIF-5A2);LOC105033726(SRP9);LOC105034691(EIF-5A2);LOC105037449(TWN2);LOC105043619(--);LOC105045400(At4g10320);LOC105046622(EIF-5A2);LOC105056124(EIF-5A2);LOC105057809(EIF-5A2)
GO:0048367	shoot system development	40	63	0.0190309	0.512705	LOC105032648(FLK);LOC105034251(COI1B);LOC105035129(VIP6);LOC105035587(FH11);LOC105035966(SAPK10);LOC105037376(RE);LOC105037830(FAS2);LOC105038513(MLH1);LOC105038586(Tbl3);LOC105039304(PIN2);LOC105039822(ARF23);LOC105040107(PAT18);LOC105041044(MUS1);LOC105041471(DOT4);LOC105043024(PAO);LOC105043587(MAP1A);LOC105044663(ADT2);LOC105045883(FER1);LOC105046257(GPAT6);LOC105046716(MSI1);LOC105047726(BRI…
GO:0006304	DNA modification	15	20	0.0194944	0.512705	LOC105033539(VPS2.2);LOC105035129(VIP6);LOC105038513(MLH1);LOC105039933(MCM7);LOC105041044(MUS1);LOC105043124(MSH1);LOC105044001(TOP2);LOC105044380(FZR3);LOC105044801(ETG1);LOC105045259(ABH1);LOC105047127(MCM4);LOC105050977(OsI_36121);LOC105052592(MCM7);LOC105060234(MCM5);LOC105061390(CYP71)
GO:0009112	nucleobase metabolic process	15	20	0.0194944	0.512705	LOC105032853(At2g26230);LOC105034366(At2g26230);LOC105037976(APT2);LOC105039606(PYRB);LOC105039699(AAH2);LOC105042108(PYD1);LOC105046350(UPP);LOC105047421(PYRC);LOC105050360(PYRB);LOC105052170(UPP);LOC105053076(UAH);LOC105054024(APT3);LOC105054924(Os02g0778400);LOC105057630(UMPS1);LOC105058967(PYRD)
GO:0048580	regulation of post-embryonic development	32	49	0.0200348	0.512705	LOC105032648(FLK);LOC105034251(COI1B);LOC105035129(VIP6);LOC105035892(THO6);LOC105038525(CAND1);LOC105038586(Tbl3);LOC105039811(At4g35850);LOC105041044(MUS1);LOC105041761(RRP41L);LOC105042405(At5g06550);LOC105043600(At4g31810);LOC105043653(CCT1);LOC105044001(TOP2);LOC105045039(PRFB2);LOC105045259(ABH1);LOC105045516(AAAS);LOC105046481(COP10);LOC105046716(MSI1);LOC105047127(MCM4);LOC105047726(BRI1)…
GO:0042221	response to chemical	190	344	0.0202589	0.512705	IAA1(IAA1);LOC105032023(LSD1);LOC105032175(THF1);LOC105032748(THE1);LOC105032830(MTP5);LOC105032929(PAP6);LOC105033125(ILL6);LOC105033210(MTACP2);LOC105033244(Os12g0580900);LOC105033317(TRN1);LOC105033894(MSRB2);LOC105033933(SAT1);LOC105034107(S6PDH);LOC105034165(APX1);LOC105034251(COI1B);LOC105034263(tmem208);LOC105034284(GPX2);LOC105034631(OCT4);LOC105034688(TIFY9);LOC105035109(TCHQD);LOC105035…
GO:0034641	cellular nitrogen compound metabolic process	405	762	0.0229888	0.570816	GPAT(ATS1);LOC105032022(RECA);LOC105032023(LSD1);LOC105032175(THF1);LOC105032335(EMB2247);LOC105032431(TSO2);LOC105032435(At1g64190);LOC105032524(--);LOC105032592(nusG);LOC105032799(PBRP1);LOC105032853(At2g26230);LOC105032874(ROA2);LOC105032953(VITISV_013255);LOC105033116(PES);LOC105033119(At1g72550);LOC105033210(MTACP2);LOC105033229(PAM68);LOC105033260(CTU2);LOC105033329(Dus1l);LOC105033450(Os01…
GO:0010035	response to inorganic substance	26	39	0.0244468	0.595778	LOC105032830(MTP5);LOC105033894(MSRB2);LOC105034107(S6PDH);LOC105034284(GPX2);LOC105036356(HMA5);LOC105042470(CYCH1-1);LOC105044138(PIN1);LOC105044494(MTP5);LOC105044527(STAR2);LOC105045139(PLDZETA1);LOC105045564(NQR);LOC105045566(NQR);LOC105045735(MTP5);LOC105046259(PHT4;1);LOC105049817(--);LOC105051432(GPX3);LOC105053453(At3g12260);LOC105053773(FKBP16-4);LOC105055859(IAA16);LOC105057542(PLDZETA…
GO:0014070	response to organic cyclic compound	39	62	0.0249578	0.595988	LOC105032748(THE1);LOC105033210(MTACP2);LOC105034631(OCT4);LOC105035129(VIP6);LOC105035892(THO6);LOC105038252(FFC);LOC105039147(SAP12);LOC105043976(At1g32060);LOC105044001(TOP2);LOC105044026(ptges2);LOC105044386(--);LOC105045139(PLDZETA1);LOC105045564(NQR);LOC105045566(NQR);LOC105046259(PHT4;1);LOC105046562(TSA1);LOC105046703(CAT1);LOC105047726(BRI1);LOC105048310(VIP5);LOC105049872(petC);LOC10505…
GO:0006518	peptide metabolic process	55	91	0.0253612	0.595988	LOC105032335(EMB2247);LOC105032953(VITISV_013255);LOC105033119(At1g72550);LOC105033450(Os01g0970400);LOC105033671(EIF-5A2);LOC105033726(SRP9);LOC105034351(OVA6);LOC105034691(EIF-5A2);LOC105035196(GLX2-4);LOC105035695(TRM7);LOC105036186(Os01g0970400);LOC105037449(TWN2);LOC105037620(GLX2-2);LOC105038843(TIF3H1);LOC105039120(Sb10g008780);LOC105039578(TIF3C1);LOC105039594(v1g171563);LOC105039830(alaX…
GO:0006412	translation	51	84	0.0275326	0.626864	LOC105032335(EMB2247);LOC105032953(VITISV_013255);LOC105033119(At1g72550);LOC105033450(Os01g0970400);LOC105033671(EIF-5A2);LOC105033726(SRP9);LOC105034351(OVA6);LOC105034691(EIF-5A2);LOC105035695(TRM7);LOC105036186(Os01g0970400);LOC105037449(TWN2);LOC105038843(TIF3H1);LOC105039120(Sb10g008780);LOC105039578(TIF3C1);LOC105039594(v1g171563);LOC105039830(alaXL);LOC105040132(PHYA);LOC105040309(RCOM_08…
GO:0044763	single-organism cellular process	937	1817	0.0276277	0.626864	ElguCp067(psbB);GPAT(ATS1);IAA1(IAA1);LOC105031990(CER3);LOC105032008(MPS1);LOC105032022(RECA);LOC105032023(LSD1);LOC105032032(RTNLB8);LOC105032034(zntB);LOC105032146(TUBG2);LOC105032175(THF1);LOC105032202(RABA1F);LOC105032236(CNGC4);LOC105032304(ABCB11);LOC105032335(EMB2247);LOC105032431(TSO2);LOC105032435(At1g64190);LOC105032541(AG118);LOC105032582(PXN);LOC105032591(TUBB2);LOC105032592(nusG);LO…
GO:0009411	response to UV	14	19	0.0301302	0.642601	LOC105035065(REV7);LOC105036519(GH3.5);LOC105039304(PIN2);LOC105043587(MAP1A);LOC105044663(ADT2);LOC105047558(GH3.5);LOC105047726(BRI1);LOC105048226(GH3.5);LOC105051784(UVR8);LOC105053813(4CL2);LOC105055160(ROPGEF1);LOC105056548(ABCB19);LOC105058347(ABCB19);LOC105060282(NIK1)
GO:1901360	organic cyclic compound metabolic process	405	765	0.030427	0.642601	GPAT(ATS1);LOC105032022(RECA);LOC105032034(zntB);LOC105032175(THF1);LOC105032322(At5g10820);LOC105032335(EMB2247);LOC105032431(TSO2);LOC105032435(At1g64190);LOC105032524(--);LOC105032592(nusG);LOC105032799(PBRP1);LOC105032853(At2g26230);LOC105032874(ROA2);LOC105032953(VITISV_013255);LOC105033116(PES);LOC105033119(At1g72550);LOC105033210(MTACP2);LOC105033229(PAM68);LOC105033260(CTU2);LOC105033329(…
GO:0006566	threonine metabolic process	5	5	0.0304739	0.642601	LOC105035622(PROC1);LOC105038658(At4g24830);LOC105051399(At4g24830);LOC105057638(PROC1);LOC105058024(asd)
GO:0032508	DNA duplex unwinding	5	5	0.0304739	0.642601	LOC105039933(MCM7);LOC105047127(MCM4);LOC105050977(OsI_36121);LOC105052592(MCM7);LOC105060234(MCM5)
GO:0006206	pyrimidine nucleobase metabolic process	9	11	0.0314706	0.642601	LOC105039606(PYRB);LOC105042108(PYD1);LOC105046350(UPP);LOC105047421(PYRC);LOC105050360(PYRB);LOC105052170(UPP);LOC105054924(Os02g0778400);LOC105057630(UMPS1);LOC105058967(PYRD)
GO:0044699	single-organism process	1360	2668	0.032792	0.642601	AHP1(AHL10);ElguCp067(psbB);GPAT(ATS1);IAA1(IAA1);LOC105031930(SOBIR1);LOC105031990(CER3);LOC105032008(MPS1);LOC105032022(RECA);LOC105032023(LSD1);LOC105032030(ENT3);LOC105032032(RTNLB8);LOC105032034(zntB);LOC105032053(LRR1);LOC105032146(TUBG2);LOC105032175(THF1);LOC105032202(RABA1F);LOC105032236(CNGC4);LOC105032237(At5g39410);LOC105032304(ABCB11);LOC105032307(HSP70);LOC105032322(At5g10820);LOC10…
GO:0006558	L-phenylalanine metabolic process	7	8	0.0340498	0.642601	LOC105035707(HPD);LOC105036035(ADT6);LOC105037948(AAT);LOC105038203(ADT6);LOC105040979(HGO);LOC105044663(ADT2);LOC105054147(ADT3)
GO:0019856	pyrimidine nucleobase biosynthetic process	7	8	0.0340498	0.642601	LOC105039606(PYRB);LOC105046350(UPP);LOC105050360(PYRB);LOC105052170(UPP);LOC105054924(Os02g0778400);LOC105057630(UMPS1);LOC105058967(PYRD)
GO:1902221	erythrose 4-phosphate/phosphoenolpyruvate family amino acid metabolic process	7	8	0.0340498	0.642601	LOC105035707(HPD);LOC105036035(ADT6);LOC105037948(AAT);LOC105038203(ADT6);LOC105040979(HGO);LOC105044663(ADT2);LOC105054147(ADT3)
GO:0006325	chromatin organization	57	96	0.0358305	0.642601	LOC105033298(MSI4);LOC105033525(ATXR2);LOC105033539(VPS2.2);LOC105035129(VIP6);LOC105037830(FAS2);LOC105038192(RAD5A);LOC105038513(MLH1);LOC105038676(MAD2);LOC105039111(PFP-BETA);LOC105039262(SlH4);LOC105039265(SlH4);LOC105039811(At4g35850);LOC105039933(MCM7);LOC105040107(PAT18);LOC105041014(AHL16);LOC105041044(MUS1);LOC105041761(RRP41L);LOC105042383(GRWD1);LOC105042405(At5g06550);LOC105043124(MS…
GO:0034660	ncRNA metabolic process	64	109	0.036309	0.642601	LOC105032335(EMB2247);LOC105032953(VITISV_013255);LOC105033116(PES);LOC105033119(At1g72550);LOC105033260(CTU2);LOC105033329(Dus1l);LOC105034351(OVA6);LOC105034395(RPL6);LOC105035695(TRM7);LOC105035941(At4g02530);LOC105037449(TWN2);LOC105037975(SPCC1672.07);LOC105038325(pyrH);LOC105038551(QTRT2);LOC105038586(Tbl3);LOC105039120(Sb10g008780);LOC105039142(rsmG);LOC105039830(alaXL);LOC105040405(Os01g0…
GO:0009072	aromatic amino acid family metabolic process	12	16	0.0366607	0.642601	LOC105034631(OCT4);LOC105035707(HPD);LOC105036035(ADT6);LOC105037948(AAT);LOC105038203(ADT6);LOC105040979(HGO);LOC105044663(ADT2);LOC105046562(TSA1);LOC105053917(GDH2);LOC105054147(ADT3);LOC105055781(TRPA1);LOC105056797(PA1024)
GO:0009756	carbohydrate mediated signaling	12	16	0.0366607	0.642601	LOC105032175(THF1);LOC105038525(CAND1);LOC105038586(Tbl3);LOC105039933(MCM7);LOC105045039(PRFB2);LOC105045259(ABH1);LOC105051697(CAND1);LOC105051765(PCMP-E76);LOC105052592(MCM7);LOC105058237(ZEP);LOC105059407(rpf1);LOC105061390(CYP71)
GO:0071103	DNA conformation change	12	16	0.0366607	0.642601	LOC105032874(ROA2);LOC105037830(FAS2);LOC105039800(XPD);LOC105039933(MCM7);LOC105040883(Os05g0235800);LOC105041044(MUS1);LOC105046716(MSI1);LOC105047127(MCM4);LOC105050977(OsI_36121);LOC105052592(MCM7);LOC105059804(MSI1);LOC105060234(MCM5)
GO:0071322	cellular response to carbohydrate stimulus	12	16	0.0366607	0.642601	LOC105032175(THF1);LOC105038525(CAND1);LOC105038586(Tbl3);LOC105039933(MCM7);LOC105045039(PRFB2);LOC105045259(ABH1);LOC105051697(CAND1);LOC105051765(PCMP-E76);LOC105052592(MCM7);LOC105058237(ZEP);LOC105059407(rpf1);LOC105061390(CYP71)
GO:0022607	cellular component assembly	96	169	0.0370975	0.642601	LOC105032146(TUBG2);LOC105032175(THF1);LOC105032591(TUBB2);LOC105032979(AUG2);LOC105033229(PAM68);LOC105033235(TUBB5);LOC105034192(BDG3);LOC105034263(tmem208);LOC105034395(RPL6);LOC105034593(TUBB2);LOC105035135(HCC1);LOC105035258(TUBB1);LOC105035477(Os03g0767500);LOC105035914(TUBB4);LOC105036056(UBC9);LOC105036134(UBC9);LOC105036186(Os01g0970400);LOC105037830(FAS2);LOC105038565(--);LOC105038676(M…
GO:0010033	response to organic substance	136	245	0.037524	0.642601	IAA1(IAA1);LOC105032023(LSD1);LOC105032175(THF1);LOC105032748(THE1);LOC105033210(MTACP2);LOC105033244(Os12g0580900);LOC105033317(TRN1);LOC105034251(COI1B);LOC105034263(tmem208);LOC105034284(GPX2);LOC105034631(OCT4);LOC105034688(TIFY9);LOC105035129(VIP6);LOC105035345(NAC083);LOC105035354(AGT1);LOC105035573(MSBP2);LOC105035892(THO6);LOC105035966(SAPK10);LOC105036056(UBC9);LOC105036134(UBC9);LOC1050…
GO:0043043	peptide biosynthetic process	52	87	0.0377289	0.642601	LOC105032335(EMB2247);LOC105032953(VITISV_013255);LOC105033119(At1g72550);LOC105033450(Os01g0970400);LOC105033671(EIF-5A2);LOC105033726(SRP9);LOC105034351(OVA6);LOC105034691(EIF-5A2);LOC105035695(TRM7);LOC105036186(Os01g0970400);LOC105037449(TWN2);LOC105038843(TIF3H1);LOC105039120(Sb10g008780);LOC105039578(TIF3C1);LOC105039594(v1g171563);LOC105039830(alaXL);LOC105040132(PHYA);LOC105040309(RCOM_08…
GO:0006725	cellular aromatic compound metabolic process	390	738	0.0377783	0.642601	GPAT(ATS1);LOC105032022(RECA);LOC105032034(zntB);LOC105032175(THF1);LOC105032335(EMB2247);LOC105032431(TSO2);LOC105032435(At1g64190);LOC105032524(--);LOC105032592(nusG);LOC105032799(PBRP1);LOC105032853(At2g26230);LOC105032874(ROA2);LOC105032953(VITISV_013255);LOC105033116(PES);LOC105033119(At1g72550);LOC105033210(MTACP2);LOC105033229(PAM68);LOC105033260(CTU2);LOC105033329(Dus1l);LOC105033349(CYP9…
GO:0046483	heterocycle metabolic process	371	701	0.0385921	0.642601	GPAT(ATS1);LOC105032022(RECA);LOC105032175(THF1);LOC105032335(EMB2247);LOC105032431(TSO2);LOC105032435(At1g64190);LOC105032524(--);LOC105032592(nusG);LOC105032799(PBRP1);LOC105032853(At2g26230);LOC105032874(ROA2);LOC105032953(VITISV_013255);LOC105033116(PES);LOC105033119(At1g72550);LOC105033210(MTACP2);LOC105033229(PAM68);LOC105033260(CTU2);LOC105033329(Dus1l);LOC105033539(VPS2.2);LOC105033844(NA…
GO:0034968	histone lysine methylation	19	28	0.0409311	0.642601	LOC105033539(VPS2.2);LOC105035129(VIP6);LOC105039111(PFP-BETA);LOC105039933(MCM7);LOC105040107(PAT18);LOC105041044(MUS1);LOC105043124(MSH1);LOC105044001(TOP2);LOC105044380(FZR3);LOC105044801(ETG1);LOC105045259(ABH1);LOC105047127(MCM4);LOC105050075(PFP-BETA);LOC105050977(OsI_36121);LOC105052592(MCM7);LOC105057225(CDC73);LOC105060234(MCM5);LOC105060289(wdhd1);LOC105061390(CYP71)
GO:0006461	protein complex assembly	76	132	0.0416002	0.642601	LOC105032146(TUBG2);LOC105032175(THF1);LOC105032591(TUBB2);LOC105032979(AUG2);LOC105033229(PAM68);LOC105033235(TUBB5);LOC105034192(BDG3);LOC105034263(tmem208);LOC105034395(RPL6);LOC105034593(TUBB2);LOC105035135(HCC1);LOC105035258(TUBB1);LOC105035477(Os03g0767500);LOC105035914(TUBB4);LOC105036056(UBC9);LOC105036134(UBC9);LOC105038565(--);LOC105038676(MAD2);LOC105039621(At4g25835);LOC105039995(PPD1…
GO:0070271	protein complex biogenesis	76	132	0.0416002	0.642601	LOC105032146(TUBG2);LOC105032175(THF1);LOC105032591(TUBB2);LOC105032979(AUG2);LOC105033229(PAM68);LOC105033235(TUBB5);LOC105034192(BDG3);LOC105034263(tmem208);LOC105034395(RPL6);LOC105034593(TUBB2);LOC105035135(HCC1);LOC105035258(TUBB1);LOC105035477(Os03g0767500);LOC105035914(TUBB4);LOC105036056(UBC9);LOC105036134(UBC9);LOC105038565(--);LOC105038676(MAD2);LOC105039621(At4g25835);LOC105039995(PPD1…
GO:0006399	tRNA metabolic process	23	35	0.0416905	0.642601	LOC105032335(EMB2247);LOC105033119(At1g72550);LOC105033260(CTU2);LOC105033329(Dus1l);LOC105034351(OVA6);LOC105035695(TRM7);LOC105037449(TWN2);LOC105038551(QTRT2);LOC105039120(Sb10g008780);LOC105039830(alaXL);LOC105044135(Os04g0117600);LOC105045400(At4g10320);LOC105045796(fmt);LOC105049264(IBI1);LOC105049738(EMB2768);LOC105050898(IBI1);LOC105051458(VIT_11s0016g04350);LOC105051799(mnmG);LOC10505415…
GO:0006090	pyruvate metabolic process	70	121	0.0435796	0.642601	GPAT(ATS1);LOC105032175(THF1);LOC105032953(VITISV_013255);LOC105033328(CCT7);LOC105033944(RPL5);LOC105034027(CP33);LOC105034395(RPL6);LOC105035941(At4g02530);LOC105037620(GLX2-2);LOC105038179(OsI_35105);LOC105038252(FFC);LOC105039111(PFP-BETA);LOC105039117(Os02g0739600);LOC105039187(GLT1);LOC105039219(ENO1);LOC105039690(CYP97B2);LOC105041129(FBA3);LOC105041408(PFK5);LOC105042300(LOI1);LOC10504248…
GO:0034622	cellular macromolecular complex assembly	78	136	0.0437304	0.642601	LOC105032146(TUBG2);LOC105032175(THF1);LOC105032591(TUBB2);LOC105033229(PAM68);LOC105033235(TUBB5);LOC105034192(BDG3);LOC105034263(tmem208);LOC105034395(RPL6);LOC105034593(TUBB2);LOC105035135(HCC1);LOC105035258(TUBB1);LOC105035477(Os03g0767500);LOC105035914(TUBB4);LOC105036056(UBC9);LOC105036134(UBC9);LOC105036186(Os01g0970400);LOC105038565(--);LOC105038676(MAD2);LOC105038843(TIF3H1);LOC105039594…
GO:0022411	cellular component disassembly	10	13	0.0443449	0.642601	LOC105033671(EIF-5A2);LOC105034691(EIF-5A2);LOC105035171(PRFB1);LOC105041328(ERF1-3);LOC105045039(PRFB2);LOC105045292(At3g05520);LOC105046622(EIF-5A2);LOC105048716(ERF1-3);LOC105056124(EIF-5A2);LOC105057809(EIF-5A2)
GO:0032984	macromolecular complex disassembly	10	13	0.0443449	0.642601	LOC105033671(EIF-5A2);LOC105034691(EIF-5A2);LOC105035171(PRFB1);LOC105041328(ERF1-3);LOC105045039(PRFB2);LOC105045292(At3g05520);LOC105046622(EIF-5A2);LOC105048716(ERF1-3);LOC105056124(EIF-5A2);LOC105057809(EIF-5A2)
GO:0043241	protein complex disassembly	10	13	0.0443449	0.642601	LOC105033671(EIF-5A2);LOC105034691(EIF-5A2);LOC105035171(PRFB1);LOC105041328(ERF1-3);LOC105045039(PRFB2);LOC105045292(At3g05520);LOC105046622(EIF-5A2);LOC105048716(ERF1-3);LOC105056124(EIF-5A2);LOC105057809(EIF-5A2)
GO:0043624	cellular protein complex disassembly	10	13	0.0443449	0.642601	LOC105033671(EIF-5A2);LOC105034691(EIF-5A2);LOC105035171(PRFB1);LOC105041328(ERF1-3);LOC105045039(PRFB2);LOC105045292(At3g05520);LOC105046622(EIF-5A2);LOC105048716(ERF1-3);LOC105056124(EIF-5A2);LOC105057809(EIF-5A2)
GO:0071407	cellular response to organic cyclic compound	28	44	0.0443608	0.642601	LOC105032748(THE1);LOC105033210(MTACP2);LOC105035129(VIP6);LOC105035892(THO6);LOC105038252(FFC);LOC105043976(At1g32060);LOC105044386(--);LOC105045139(PLDZETA1);LOC105045564(NQR);LOC105045566(NQR);LOC105046259(PHT4;1);LOC105046562(TSA1);LOC105047726(BRI1);LOC105048310(VIP5);LOC105049872(petC);LOC105050547(At3g55800);LOC105051030(Utp6);LOC105051342(At1g67720);LOC105052422(MTACP1);LOC105053403(AGO10…
GO:0051239	regulation of multicellular organismal process	50	84	0.0449007	0.642601	LOC105032648(FLK);LOC105034251(COI1B);LOC105035129(VIP6);LOC105035892(THO6);LOC105035926(GDCST);LOC105038525(CAND1);LOC105038586(Tbl3);LOC105039091(At4g34480);LOC105039811(At4g35850);LOC105039986(NIN1);LOC105041044(MUS1);LOC105041761(RRP41L);LOC105041842(ERECTA);LOC105042405(At5g06550);LOC105042525(CLPP4);LOC105043600(At4g31810);LOC105043653(CCT1);LOC105044001(TOP2);LOC105044054(SBT1.6);LOC105045…
GO:2000026	regulation of multicellular organismal development	50	84	0.0449007	0.642601	LOC105032648(FLK);LOC105034251(COI1B);LOC105035129(VIP6);LOC105035892(THO6);LOC105035926(GDCST);LOC105038525(CAND1);LOC105038586(Tbl3);LOC105039091(At4g34480);LOC105039811(At4g35850);LOC105039986(NIN1);LOC105041044(MUS1);LOC105041761(RRP41L);LOC105041842(ERECTA);LOC105042405(At5g06550);LOC105042525(CLPP4);LOC105043600(At4g31810);LOC105043653(CCT1);LOC105044001(TOP2);LOC105044054(SBT1.6);LOC105045…
GO:0040008	regulation of growth	13	18	0.0459	0.642601	LOC105032748(THE1);LOC105036056(UBC9);LOC105036134(UBC9);LOC105036724(At1g30570);LOC105038676(MAD2);LOC105042167(sti1);LOC105044380(FZR3);LOC105046481(COP10);LOC105046695(CYP78A5);LOC105050977(OsI_36121);LOC105052476(APC7);LOC105056261(TOR);LOC105061390(CYP71)
GO:0043038	amino acid activation	13	18	0.0459	0.642601	LOC105032335(EMB2247);LOC105033119(At1g72550);LOC105034351(OVA6);LOC105037449(TWN2);LOC105039120(Sb10g008780);LOC105039830(alaXL);LOC105045400(At4g10320);LOC105049264(IBI1);LOC105049738(EMB2768);LOC105050898(IBI1);LOC105055783(GATB);LOC105056567(GATA);LOC105059366(At4g39280)
GO:0043039	tRNA aminoacylation	13	18	0.0459	0.642601	LOC105032335(EMB2247);LOC105033119(At1g72550);LOC105034351(OVA6);LOC105037449(TWN2);LOC105039120(Sb10g008780);LOC105039830(alaXL);LOC105045400(At4g10320);LOC105049264(IBI1);LOC105049738(EMB2768);LOC105050898(IBI1);LOC105055783(GATB);LOC105056567(GATA);LOC105059366(At4g39280)
GO:0006139	nucleobase-containing compound metabolic process	337	637	0.0487816	0.675754	LOC105032022(RECA);LOC105032175(THF1);LOC105032335(EMB2247);LOC105032431(TSO2);LOC105032435(At1g64190);LOC105032592(nusG);LOC105032799(PBRP1);LOC105032853(At2g26230);LOC105032874(ROA2);LOC105032953(VITISV_013255);LOC105033116(PES);LOC105033119(At1g72550);LOC105033210(MTACP2);LOC105033229(PAM68);LOC105033260(CTU2);LOC105033329(Dus1l);LOC105033539(VPS2.2);LOC105033844(NAP1);LOC105034086(EBP1);LOC10…
GO:0071822	protein complex subunit organization	103	184	0.0501523	0.676002	LOC105032146(TUBG2);LOC105032175(THF1);LOC105032591(TUBB2);LOC105032979(AUG2);LOC105033229(PAM68);LOC105033235(TUBB5);LOC105033671(EIF-5A2);LOC105033844(NAP1);LOC105034005(GN);LOC105034192(BDG3);LOC105034263(tmem208);LOC105034395(RPL6);LOC105034593(TUBB2);LOC105034691(EIF-5A2);LOC105035135(HCC1);LOC105035171(PRFB1);LOC105035258(TUBB1);LOC105035477(Os03g0767500);LOC105035587(FH11);LOC105035914(TUB…
GO:0043604	amide biosynthetic process	53	90	0.0502463	0.676002	LOC105032335(EMB2247);LOC105032953(VITISV_013255);LOC105033119(At1g72550);LOC105033450(Os01g0970400);LOC105033671(EIF-5A2);LOC105033726(SRP9);LOC105034351(OVA6);LOC105034691(EIF-5A2);LOC105035695(TRM7);LOC105036186(Os01g0970400);LOC105037449(TWN2);LOC105038843(TIF3H1);LOC105039120(Sb10g008780);LOC105039578(TIF3C1);LOC105039594(v1g171563);LOC105039830(alaXL);LOC105040132(PHYA);LOC105040309(RCOM_08…
GO:0010608	posttranscriptional regulation of gene expression	35	57	0.050764	0.676002	LOC105032175(THF1);LOC105032335(EMB2247);LOC105032953(VITISV_013255);LOC105033210(MTACP2);LOC105033671(EIF-5A2);LOC105033726(SRP9);LOC105034691(EIF-5A2);LOC105035892(THO6);LOC105037449(TWN2);LOC105038252(FFC);LOC105038843(TIF3H1);LOC105039578(TIF3C1);LOC105039594(v1g171563);LOC105040132(PHYA);LOC105040309(RCOM_0855130);LOC105041044(MUS1);LOC105043619(--);LOC105043829(TIF3B1);LOC105045400(At4g1032…
GO:0009117	nucleotide metabolic process	85	150	0.0510579	0.676002	LOC105032435(At1g64190);LOC105032953(VITISV_013255);LOC105034086(EBP1);LOC105034395(RPL6);LOC105035941(At4g02530);LOC105036736(FPV151);LOC105037975(SPCC1672.07);LOC105038039(NAPRT2);LOC105038325(pyrH);LOC105038658(At4g24830);LOC105039235(At1g51650);LOC105039606(PYRB);LOC105039663(Os04g0656100);LOC105039811(At4g35850);LOC105039909(PUR5);LOC105040545(PURKE);LOC105041054(RHM1);LOC105041129(FBA3);LOC…
GO:0009416	response to light stimulus	69	120	0.0521607	0.676002	LOC105032953(VITISV_013255);LOC105033216(PHYC);LOC105034086(EBP1);LOC105034165(APX1);LOC105034251(COI1B);LOC105035065(REV7);LOC105035129(VIP6);LOC105035892(THO6);LOC105036519(GH3.5);LOC105036918(LHCB5);LOC105037376(RE);LOC105038525(CAND1);LOC105038586(Tbl3);LOC105038843(TIF3H1);LOC105038880(FKBP70);LOC105039304(PIN2);LOC105039671(SBH2);LOC105039800(XPD);LOC105039811(At4g35850);LOC105040132(PHYA);…
GO:0009636	response to toxic substance	8	10	0.052909	0.676002	LOC105036356(HMA5);LOC105036519(GH3.5);LOC105037686(GLPK);LOC105039925(LPD2);LOC105040020(LPD1);LOC105047558(GH3.5);LOC105048226(GH3.5);LOC105055818(GRC2)
GO:0032392	DNA geometric change	8	10	0.052909	0.676002	LOC105032874(ROA2);LOC105039800(XPD);LOC105039933(MCM7);LOC105040883(Os05g0235800);LOC105047127(MCM4);LOC105050977(OsI_36121);LOC105052592(MCM7);LOC105060234(MCM5)
GO:0051606	detection of stimulus	8	10	0.052909	0.676002	LOC105033216(PHYC);LOC105040132(PHYA);LOC105045005(PHYB);LOC105046481(COP10);LOC105047323(CBL7);LOC105047726(BRI1);LOC105054280(PGMP);LOC105060973(CSN4)
GO:0000902	cell morphogenesis	26	41	0.0545061	0.683144	LOC105032748(THE1);LOC105033844(NAP1);LOC105034005(GN);LOC105035129(VIP6);LOC105036724(At1g30570);LOC105038525(CAND1);LOC105039219(ENO1);LOC105043455(KIC);LOC105043687(KDSB);LOC105044801(ETG1);LOC105046031(CML27);LOC105047726(BRI1);LOC105048884(RABA4D);LOC105050489(TOP6B);LOC105051023(ARP2);LOC105051300(ARP3);LOC105051697(CAND1);LOC105052515(KIN13A);LOC105055160(ROPGEF1);LOC105055605(DTX34);LOC10…
GO:0016049	cell growth	26	41	0.0545061	0.683144	LOC105032748(THE1);LOC105033317(TRN1);LOC105033844(NAP1);LOC105036056(UBC9);LOC105036134(UBC9);LOC105036724(At1g30570);LOC105038676(MAD2);LOC105039292(Os05g0587100);LOC105041842(ERECTA);LOC105042167(sti1);LOC105044380(FZR3);LOC105045281(RALFL33);LOC105045688(SPL11);LOC105046481(COP10);LOC105047726(BRI1);LOC105051023(ARP2);LOC105051300(ARP3);LOC105052476(APC7);LOC105052506(RALF);LOC105055160(ROPGE…
GO:0043170	macromolecule metabolic process	952	1858	0.0561324	0.696889	AG2(AG2);AGL2-3(FBP2);ElguCp067(psbB);ElguCp079(rpl16);IAA1(IAA1);LOC105031930(SOBIR1);LOC105032022(RECA);LOC105032023(LSD1);LOC105032061(CIPK32);LOC105032175(THF1);LOC105032312(CESA9);LOC105032321(CAB13);LOC105032335(EMB2247);LOC105032360(LOS1);LOC105032408(FKBP15-1);LOC105032412(RPS8);LOC105032416(RPL32A);LOC105032467(HSP90-6);LOC105032582(PXN);LOC105032591(TUBB2);LOC105032592(nusG);LOC10503262…
GO:0055086	nucleobase-containing small molecule metabolic process	101	181	0.0571189	0.70251	LOC105032431(TSO2);LOC105032435(At1g64190);LOC105032853(At2g26230);LOC105032953(VITISV_013255);LOC105034086(EBP1);LOC105034366(At2g26230);LOC105034395(RPL6);LOC105035651(ASE2);LOC105035941(At4g02530);LOC105036736(FPV151);LOC105037975(SPCC1672.07);LOC105037976(APT2);LOC105038039(NAPRT2);LOC105038325(pyrH);LOC105038591(URH2);LOC105038658(At4g24830);LOC105039235(At1g51650);LOC105039606(PYRB);LOC1050…
GO:0043244	regulation of protein complex disassembly	6	7	0.0608699	0.70742	LOC105033671(EIF-5A2);LOC105034691(EIF-5A2);LOC105045292(At3g05520);LOC105046622(EIF-5A2);LOC105056124(EIF-5A2);LOC105057809(EIF-5A2)
GO:0009683	indoleacetic acid metabolic process	4	4	0.0612811	0.70742	LOC105035573(MSBP2);LOC105042870(MSBP2);LOC105046562(TSA1);LOC105055781(TRPA1)
GO:0009690	cytokinin metabolic process	4	4	0.0612811	0.70742	LOC105032022(RECA);LOC105053099(CKX11);LOC105053404(CKX5);LOC109506411(LOG7)
GO:0017004	cytochrome complex assembly	4	4	0.0612811	0.70742	LOC105035135(HCC1);LOC105035477(Os03g0767500);LOC105039621(At4g25835);LOC105057672(--)
GO:0040034	regulation of development, heterochronic	4	4	0.0612811	0.70742	LOC105039986(NIN1);LOC105042525(CLPP4);LOC105050465(MED18);LOC105059779(NIN1)
GO:0048506	regulation of timing of meristematic phase transition	4	4	0.0612811	0.70742	LOC105039986(NIN1);LOC105042525(CLPP4);LOC105050465(MED18);LOC105059779(NIN1)
GO:0051259	protein oligomerization	4	4	0.0612811	0.70742	LOC105040502(MODA);LOC105042370(FIP2);LOC105043483(MGL);LOC105060334(CLPD2)
GO:0051128	regulation of cellular component organization	28	45	0.0627404	0.717969	LOC105032748(THE1);LOC105033671(EIF-5A2);LOC105034005(GN);LOC105034691(EIF-5A2);LOC105035129(VIP6);LOC105036056(UBC9);LOC105036134(UBC9);LOC105036724(At1g30570);LOC105038676(MAD2);LOC105041014(AHL16);LOC105041044(MUS1);LOC105041983(FAB1B);LOC105042167(sti1);LOC105044380(FZR3);LOC105045292(At3g05520);LOC105046481(COP10);LOC105046622(EIF-5A2);LOC105048884(RABA4D);LOC105049656(ARPC4);LOC105051023(AR…
GO:0018022	peptidyl-lysine methylation	19	29	0.0642433	0.72779	LOC105033539(VPS2.2);LOC105035129(VIP6);LOC105039111(PFP-BETA);LOC105039933(MCM7);LOC105040107(PAT18);LOC105041044(MUS1);LOC105043124(MSH1);LOC105044001(TOP2);LOC105044380(FZR3);LOC105044801(ETG1);LOC105045259(ABH1);LOC105047127(MCM4);LOC105050075(PFP-BETA);LOC105050977(OsI_36121);LOC105052592(MCM7);LOC105057225(CDC73);LOC105060234(MCM5);LOC105060289(wdhd1);LOC105061390(CYP71)
GO:0022402	cell cycle process	40	67	0.0647047	0.72779	LOC105032008(MPS1);LOC105032022(RECA);LOC105033539(VPS2.2);LOC105034005(GN);LOC105034117(CKS1);LOC105034523(RABA2A);LOC105035129(VIP6);LOC105036056(UBC9);LOC105036134(UBC9);LOC105038513(MLH1);LOC105038676(MAD2);LOC105040099(APC4);LOC105040107(PAT18);LOC105040759(At3g61590);LOC105041044(MUS1);LOC105042470(CYCH1-1);LOC105044001(TOP2);LOC105044362(PCMP-E1);LOC105044380(FZR3);LOC105044801(ETG1);LOC10…
GO:0044711	single-organism biosynthetic process	197	367	0.0662442	0.738102	GPAT(ATS1);LOC105032322(At5g10820);LOC105032606(--);LOC105032830(MTP5);LOC105033349(CYP98A2);LOC105033894(MSRB2);LOC105033944(RPL5);LOC105034086(EBP1);LOC105034117(CKS1);LOC105034192(BDG3);LOC105034514(--);LOC105034534(OST1A);LOC105035186(LPXD2);LOC105035455(Os04g0629500);LOC105035477(Os03g0767500);LOC105035622(PROC1);LOC105035926(GDCST);LOC105035941(At4g02530);LOC105035966(SAPK10);LOC105035969(F…
GO:0048468	cell development	29	47	0.0667433	0.738102	LOC105033844(NAP1);LOC105034005(GN);LOC105035129(VIP6);LOC105038525(CAND1);LOC105039219(ENO1);LOC105039292(Os05g0587100);LOC105043455(KIC);LOC105043687(KDSB);LOC105044801(ETG1);LOC105045281(RALFL33);LOC105045688(SPL11);LOC105046031(CML27);LOC105047726(BRI1);LOC105048884(RABA4D);LOC105050489(TOP6B);LOC105051023(ARP2);LOC105051300(ARP3);LOC105051697(CAND1);LOC105051873(NAC037);LOC105052339(UCC1);LO…
GO:0007166	cell surface receptor signaling pathway	12	17	0.0688132	0.754652	LOC105032175(THF1);LOC105034947(ILK1);LOC105035239(GLR3.7);LOC105041159(ILK1);LOC105042750(GLR3.1);LOC105046580(RGG1);LOC105055276(GLR3.1);LOC105056392(XLG3);LOC105056425(GPA1);LOC105058626(GPA1);LOC105060649(XLG3);LOC105061174(XLG3)
GO:0006875	cellular metal ion homeostasis	9	12	0.0705521	0.761037	LOC105032830(MTP5);LOC105035135(HCC1);LOC105044494(MTP5);LOC105045735(MTP5);LOC105045883(FER1);LOC105047323(CBL7);LOC105049539(HMA1);LOC105055780(ABCC5);MSTRG.12135(MT3A)
GO:0046112	nucleobase biosynthetic process	9	12	0.0705521	0.761037	LOC105037976(APT2);LOC105039606(PYRB);LOC105046350(UPP);LOC105050360(PYRB);LOC105052170(UPP);LOC105054024(APT3);LOC105054924(Os02g0778400);LOC105057630(UMPS1);LOC105058967(PYRD)
GO:0032787	monocarboxylic acid metabolic process	146	269	0.0723234	0.770765	GPAT(ATS1);LOC105031990(CER3);LOC105032034(zntB);LOC105032175(THF1);LOC105032582(PXN);LOC105032853(At2g26230);LOC105032854(NUDT26);LOC105032953(VITISV_013255);LOC105033125(ILL6);LOC105033328(CCT7);LOC105033627(SETH3);LOC105033944(RPL5);LOC105034027(CP33);LOC105034366(At2g26230);LOC105034395(RPL6);LOC105034631(OCT4);LOC105035135(HCC1);LOC105035259(OCT4);LOC105035573(MSBP2);LOC105035941(At4g02530);…
GO:0051603	proteolysis involved in cellular protein catabolic process	43	73	0.0726253	0.770765	LOC105032591(TUBB2);LOC105033701(PAC1);LOC105034005(GN);LOC105034118(UCH2);LOC105034251(COI1B);LOC105034263(tmem208);LOC105035150(At3g14410);LOC105036056(UBC9);LOC105036134(UBC9);LOC105038676(MAD2);LOC105040099(APC4);LOC105040502(MODA);LOC105040617(ALG9);LOC105040759(At3g61590);LOC105041314(Ipo4);LOC105041408(PFK5);LOC105041892(SINAT2);LOC105043653(CCT1);LOC105043996(ASK3);LOC105044138(PIN1);LOC1…
GO:0044283	small molecule biosynthetic process	87	156	0.074529	0.784641	GPAT(ATS1);LOC105032322(At5g10820);LOC105032830(MTP5);LOC105033944(RPL5);LOC105034192(BDG3);LOC105034514(--);LOC105034534(OST1A);LOC105035622(PROC1);LOC105035926(GDCST);LOC105035941(At4g02530);LOC105035966(SAPK10);LOC105035969(FK);LOC105036141(APR1);LOC105036687(At3g57050);LOC105036918(LHCB5);LOC105037948(AAT);LOC105038325(pyrH);LOC105038355(--);LOC105038660(frr);LOC105038981(Os05g0573700);LOC105…
GO:0018193	peptidyl-amino acid modification	26	42	0.0767347	0.79514	LOC105033539(VPS2.2);LOC105035129(VIP6);LOC105039111(PFP-BETA);LOC105039176(PBL28);LOC105039933(MCM7);LOC105040107(PAT18);LOC105041014(AHL16);LOC105041044(MUS1);LOC105042405(At5g06550);LOC105043124(MSH1);LOC105044001(TOP2);LOC105044158(At4g31790);LOC105044380(FZR3);LOC105044801(ETG1);LOC105045259(ABH1);LOC105047127(MCM4);LOC105047845(PRMT10);LOC105050075(PFP-BETA);LOC105050977(OsI_36121);LOC10505…
GO:1901698	response to nitrogen compound	26	42	0.0767347	0.79514	LOC105033210(MTACP2);LOC105033244(Os12g0580900);LOC105035129(VIP6);LOC105035892(THO6);LOC105038252(FFC);LOC105042750(GLR3.1);LOC105043976(At1g32060);LOC105044386(--);LOC105045564(NQR);LOC105045566(NQR);LOC105046259(PHT4;1);LOC105046562(TSA1);LOC105048310(VIP5);LOC105049872(petC);LOC105050547(At3g55800);LOC105051030(Utp6);LOC105051342(At1g67720);LOC105052422(MTACP1);LOC105053403(AGO10);LOC10505380…
GO:0006259	DNA metabolic process	71	126	0.0796711	0.810696	LOC105032022(RECA);LOC105032874(ROA2);LOC105033539(VPS2.2);LOC105034117(CKS1);LOC105035129(VIP6);LOC105035635(KIN12C);LOC105035892(THO6);LOC105036056(UBC9);LOC105036134(UBC9);LOC105036234(RAD52-1);LOC105036598(RFC3);LOC105037830(FAS2);LOC105038038(Os01g0868300);LOC105038192(RAD5A);LOC105038513(MLH1);LOC105038676(MAD2);LOC105039800(XPD);LOC105039933(MCM7);LOC105040080(At2g19790);LOC105040883(Os05g…
GO:1901605	alpha-amino acid metabolic process	56	98	0.0847681	0.810696	LOC105032541(AG118);LOC105034921(SHM4);LOC105035622(PROC1);LOC105035707(HPD);LOC105035926(GDCST);LOC105036035(ADT6);LOC105036687(At3g57050);LOC105037948(AAT);LOC105038203(ADT6);LOC105038658(At4g24830);LOC105038874(SHM4);LOC105038981(Os05g0573700);LOC105039187(GLT1);LOC105040797(BAC2);LOC105040977(dtd);LOC105040979(HGO);LOC105041902(GAD);LOC105043353(DHPS1);LOC105043483(MGL);LOC105043953(SKL2);LOC…
GO:0071310	cellular response to organic substance	75	134	0.0855145	0.810696	IAA1(IAA1);LOC105032175(THF1);LOC105032748(THE1);LOC105033210(MTACP2);LOC105033317(TRN1);LOC105034251(COI1B);LOC105034284(GPX2);LOC105034688(TIFY9);LOC105035129(VIP6);LOC105035892(THO6);LOC105035966(SAPK10);LOC105038199(CSLA9);LOC105038252(FFC);LOC105038525(CAND1);LOC105038586(Tbl3);LOC105039147(SAP12);LOC105039304(PIN2);LOC105039933(MCM7);LOC105042031(ARF16);LOC105043976(At1g32060);LOC105044300(…
GO:0001558	regulation of cell growth	10	14	0.0866906	0.810696	LOC105032748(THE1);LOC105036056(UBC9);LOC105036134(UBC9);LOC105036724(At1g30570);LOC105038676(MAD2);LOC105042167(sti1);LOC105044380(FZR3);LOC105046481(COP10);LOC105052476(APC7);LOC105056261(TOR)
GO:0046916	cellular transition metal ion homeostasis	7	9	0.0873982	0.810696	LOC105032830(MTP5);LOC105035135(HCC1);LOC105044494(MTP5);LOC105045735(MTP5);LOC105045883(FER1);LOC105049539(HMA1);MSTRG.12135(MT3A)
GO:0016053	organic acid biosynthetic process	67	119	0.0883391	0.810696	GPAT(ATS1);LOC105033944(RPL5);LOC105034514(--);LOC105034534(OST1A);LOC105035622(PROC1);LOC105035926(GDCST);LOC105035941(At4g02530);LOC105035966(SAPK10);LOC105036141(APR1);LOC105036687(At3g57050);LOC105036918(LHCB5);LOC105037948(AAT);LOC105038325(pyrH);LOC105038355(--);LOC105038981(Os05g0573700);LOC105039187(GLT1);LOC105041807(LOX3.1);LOC105043243(LPAT1);LOC105043353(DHPS1);LOC105043788(SHKA);LOC1…
GO:0046394	carboxylic acid biosynthetic process	67	119	0.0883391	0.810696	GPAT(ATS1);LOC105033944(RPL5);LOC105034514(--);LOC105034534(OST1A);LOC105035622(PROC1);LOC105035926(GDCST);LOC105035941(At4g02530);LOC105035966(SAPK10);LOC105036141(APR1);LOC105036687(At3g57050);LOC105036918(LHCB5);LOC105037948(AAT);LOC105038325(pyrH);LOC105038355(--);LOC105038981(Os05g0573700);LOC105039187(GLT1);LOC105041807(LOX3.1);LOC105043243(LPAT1);LOC105043353(DHPS1);LOC105043788(SHKA);LOC1…
GO:0043623	cellular protein complex assembly	69	123	0.0915795	0.810696	LOC105032146(TUBG2);LOC105032175(THF1);LOC105032591(TUBB2);LOC105033229(PAM68);LOC105033235(TUBB5);LOC105034192(BDG3);LOC105034263(tmem208);LOC105034395(RPL6);LOC105034593(TUBB2);LOC105035135(HCC1);LOC105035258(TUBB1);LOC105035477(Os03g0767500);LOC105035914(TUBB4);LOC105036056(UBC9);LOC105036134(UBC9);LOC105038565(--);LOC105038676(MAD2);LOC105039621(At4g25835);LOC105039995(PPD1);LOC105041299(TUBB…
GO:0090567	reproductive shoot system development	24	39	0.0939372	0.810696	LOC105032648(FLK);LOC105034251(COI1B);LOC105035129(VIP6);LOC105035587(FH11);LOC105039304(PIN2);LOC105040107(PAT18);LOC105041044(MUS1);LOC105043024(PAO);LOC105043587(MAP1A);LOC105044663(ADT2);LOC105045883(FER1);LOC105046257(GPAT6);LOC105046716(MSI1);LOC105047726(BRI1);LOC105050465(MED18);LOC105053216(MSH6);LOC105054471(LFR);LOC105056548(ABCB19);LOC105057225(CDC73);LOC105058347(ABCB19);LOC105059786…
GO:0000904	cell morphogenesis involved in differentiation	19	30	0.0951733	0.810696	LOC105033844(NAP1);LOC105034005(GN);LOC105035129(VIP6);LOC105038525(CAND1);LOC105039219(ENO1);LOC105043455(KIC);LOC105043687(KDSB);LOC105044801(ETG1);LOC105046031(CML27);LOC105048884(RABA4D);LOC105050489(TOP6B);LOC105051023(ARP2);LOC105051300(ARP3);LOC105051697(CAND1);LOC105052515(KIN13A);LOC105055160(ROPGEF1);LOC105055605(DTX34);LOC105056261(TOR);LOC105061390(CYP71)
GO:0048827	phyllome development	19	30	0.0951733	0.810696	LOC105035966(SAPK10);LOC105037376(RE);LOC105037830(FAS2);LOC105038513(MLH1);LOC105038586(Tbl3);LOC105041471(DOT4);LOC105045883(FER1);LOC105046716(MSI1);LOC105047726(BRI1);LOC105048989(FBX6);LOC105054471(LFR);LOC105055939(CYP90B2);LOC105056970(ELP1);LOC105058704(ADL1);LOC105059407(rpf1);LOC105059804(MSI1);LOC105060002(SAPK10);LOC105060685(SHR1);LOC105061390(CYP71)
GO:1903047	mitotic cell cycle process	19	30	0.0951733	0.810696	LOC105033539(VPS2.2);LOC105034005(GN);LOC105034523(RABA2A);LOC105040099(APC4);LOC105040107(PAT18);LOC105040759(At3g61590);LOC105044001(TOP2);LOC105044380(FZR3);LOC105045259(ABH1);LOC105046716(MSI1);LOC105047127(MCM4);LOC105049149(TAN1);LOC105050977(OsI_36121);LOC105052561(CSLD5);LOC105055780(ABCC5);LOC105056261(TOR);LOC105059804(MSI1);LOC105060234(MCM5);LOC105060973(CSN4)
GO:0048608	reproductive structure development	31	52	0.0986274	0.810696	LOC105032648(FLK);LOC105034251(COI1B);LOC105035129(VIP6);LOC105035587(FH11);LOC105038513(MLH1);LOC105038586(Tbl3);LOC105039304(PIN2);LOC105040107(PAT18);LOC105041044(MUS1);LOC105043024(PAO);LOC105043587(MAP1A);LOC105044663(ADT2);LOC105045039(PRFB2);LOC105045883(FER1);LOC105046257(GPAT6);LOC105046716(MSI1);LOC105047726(BRI1);LOC105048310(VIP5);LOC105050465(MED18);LOC105053216(MSH6);LOC105054471(LF…
GO:0061458	reproductive system development	31	52	0.0986274	0.810696	LOC105032648(FLK);LOC105034251(COI1B);LOC105035129(VIP6);LOC105035587(FH11);LOC105038513(MLH1);LOC105038586(Tbl3);LOC105039304(PIN2);LOC105040107(PAT18);LOC105041044(MUS1);LOC105043024(PAO);LOC105043587(MAP1A);LOC105044663(ADT2);LOC105045039(PRFB2);LOC105045883(FER1);LOC105046257(GPAT6);LOC105046716(MSI1);LOC105047726(BRI1);LOC105048310(VIP5);LOC105050465(MED18);LOC105053216(MSH6);LOC105054471(LF…
GO:0009751	response to salicylic acid	15	23	0.100501	0.810696	LOC105043976(At1g32060);LOC105045139(PLDZETA1);LOC105045564(NQR);LOC105045566(NQR);LOC105046259(PHT4;1);LOC105046562(TSA1);LOC105049872(petC);LOC105050547(At3g55800);LOC105053805(At1g32060);LOC105055497(TSJT1);LOC105055781(TRPA1);LOC105057542(PLDZETA1);LOC105058319(--);LOC105058997(TSJT1);LOC105060111(RGB1)
GO:0009863	salicylic acid mediated signaling pathway	15	23	0.100501	0.810696	LOC105043976(At1g32060);LOC105045139(PLDZETA1);LOC105045564(NQR);LOC105045566(NQR);LOC105046259(PHT4;1);LOC105046562(TSA1);LOC105049872(petC);LOC105050547(At3g55800);LOC105053805(At1g32060);LOC105055497(TSJT1);LOC105055781(TRPA1);LOC105057542(PLDZETA1);LOC105058319(--);LOC105058997(TSJT1);LOC105060111(RGB1)
GO:0071446	cellular response to salicylic acid stimulus	15	23	0.100501	0.810696	LOC105043976(At1g32060);LOC105045139(PLDZETA1);LOC105045564(NQR);LOC105045566(NQR);LOC105046259(PHT4;1);LOC105046562(TSA1);LOC105049872(petC);LOC105050547(At3g55800);LOC105053805(At1g32060);LOC105055497(TSJT1);LOC105055781(TRPA1);LOC105057542(PLDZETA1);LOC105058319(--);LOC105058997(TSJT1);LOC105060111(RGB1)
GO:0070887	cellular response to chemical stimulus	75	135	0.100825	0.810696	IAA1(IAA1);LOC105032175(THF1);LOC105032748(THE1);LOC105033210(MTACP2);LOC105033317(TRN1);LOC105034251(COI1B);LOC105034284(GPX2);LOC105034688(TIFY9);LOC105035129(VIP6);LOC105035892(THO6);LOC105035966(SAPK10);LOC105038199(CSLA9);LOC105038252(FFC);LOC105038525(CAND1);LOC105038586(Tbl3);LOC105039147(SAP12);LOC105039304(PIN2);LOC105039933(MCM7);LOC105042031(ARF16);LOC105043976(At1g32060);LOC105044300(…
GO:0006418	tRNA aminoacylation for protein translation	11	16	0.101345	0.810696	LOC105032335(EMB2247);LOC105033119(At1g72550);LOC105034351(OVA6);LOC105037449(TWN2);LOC105039120(Sb10g008780);LOC105039830(alaXL);LOC105045400(At4g10320);LOC105049264(IBI1);LOC105049738(EMB2768);LOC105050898(IBI1);LOC105059366(At4g39280)
GO:0031050	dsRNA fragmentation	11	16	0.101345	0.810696	LOC105033210(MTACP2);LOC105035129(VIP6);LOC105035892(THO6);LOC105038252(FFC);LOC105044386(--);LOC105048310(VIP5);LOC105051030(Utp6);LOC105051342(At1g67720);LOC105052422(MTACP1);LOC105053403(AGO10);LOC105058417(SC35)
GO:0043331	response to dsRNA	11	16	0.101345	0.810696	LOC105033210(MTACP2);LOC105035129(VIP6);LOC105035892(THO6);LOC105038252(FFC);LOC105044386(--);LOC105048310(VIP5);LOC105051030(Utp6);LOC105051342(At1g67720);LOC105052422(MTACP1);LOC105053403(AGO10);LOC105058417(SC35)
GO:0070918	production of small RNA involved in gene silencing by RNA	11	16	0.101345	0.810696	LOC105033210(MTACP2);LOC105035129(VIP6);LOC105035892(THO6);LOC105038252(FFC);LOC105044386(--);LOC105048310(VIP5);LOC105051030(Utp6);LOC105051342(At1g67720);LOC105052422(MTACP1);LOC105053403(AGO10);LOC105058417(SC35)
GO:0071359	cellular response to dsRNA	11	16	0.101345	0.810696	LOC105033210(MTACP2);LOC105035129(VIP6);LOC105035892(THO6);LOC105038252(FFC);LOC105044386(--);LOC105048310(VIP5);LOC105051030(Utp6);LOC105051342(At1g67720);LOC105052422(MTACP1);LOC105053403(AGO10);LOC105058417(SC35)
GO:1901699	cellular response to nitrogen compound	11	16	0.101345	0.810696	LOC105033210(MTACP2);LOC105035129(VIP6);LOC105035892(THO6);LOC105038252(FFC);LOC105044386(--);LOC105048310(VIP5);LOC105051030(Utp6);LOC105051342(At1g67720);LOC105052422(MTACP1);LOC105053403(AGO10);LOC105058417(SC35)
GO:0006753	nucleoside phosphate metabolic process	88	160	0.102821	0.810696	LOC105032431(TSO2);LOC105032435(At1g64190);LOC105032953(VITISV_013255);LOC105034086(EBP1);LOC105034395(RPL6);LOC105035941(At4g02530);LOC105036736(FPV151);LOC105037975(SPCC1672.07);LOC105038039(NAPRT2);LOC105038325(pyrH);LOC105038658(At4g24830);LOC105039235(At1g51650);LOC105039606(PYRB);LOC105039663(Os04g0656100);LOC105039811(At4g35850);LOC105039909(PUR5);LOC105040545(PURKE);LOC105041054(RHM1);LOC…
GO:0044237	cellular metabolic process	1258	2483	0.104559	0.810696	AG2(AG2);AGL2-3(FBP2);ElguCp067(psbB);GPAT(ATS1);IAA1(IAA1);LOC105031930(SOBIR1);LOC105031990(CER3);LOC105032022(RECA);LOC105032023(LSD1);LOC105032034(zntB);LOC105032043(PSBP);LOC105032053(LRR1);LOC105032061(CIPK32);LOC105032166(TRRAP);LOC105032175(THF1);LOC105032312(CESA9);LOC105032321(CAB13);LOC105032334(XA21);LOC105032335(EMB2247);LOC105032360(LOS1);LOC105032394(SAHH);LOC105032408(FKBP15-1);LO…
GO:1901293	nucleoside phosphate biosynthetic process	48	84	0.104927	0.810696	LOC105034086(EBP1);LOC105036736(FPV151);LOC105037975(SPCC1672.07);LOC105038039(NAPRT2);LOC105039235(At1g51650);LOC105039606(PYRB);LOC105039663(Os04g0656100);LOC105039811(At4g35850);LOC105039909(PUR5);LOC105040545(PURKE);LOC105042108(PYD1);LOC105042470(CYCH1-1);LOC105042955(rpsE);LOC105043039(NDK4);LOC105043600(At4g31810);LOC105043653(CCT1);LOC105044158(At4g31790);LOC105044315(ADK2);LOC105044571(E…
GO:0006415	translational termination	5	6	0.107089	0.810696	LOC105033671(EIF-5A2);LOC105034691(EIF-5A2);LOC105046622(EIF-5A2);LOC105056124(EIF-5A2);LOC105057809(EIF-5A2)
GO:0006449	regulation of translational termination	5	6	0.107089	0.810696	LOC105033671(EIF-5A2);LOC105034691(EIF-5A2);LOC105046622(EIF-5A2);LOC105056124(EIF-5A2);LOC105057809(EIF-5A2)
GO:0006563	L-serine metabolic process	5	6	0.107089	0.810696	LOC105049537(PGDH1);LOC105050358(PGDH1);LOC105051492(OASB);LOC105058131(cys12);LOC105060991(PGDH1)
GO:0007602	phototransduction	5	6	0.107089	0.810696	LOC105033216(PHYC);LOC105040132(PHYA);LOC105045005(PHYB);LOC105046481(COP10);LOC105060973(CSN4)
GO:0009582	detection of abiotic stimulus	5	6	0.107089	0.810696	LOC105033216(PHYC);LOC105040132(PHYA);LOC105045005(PHYB);LOC105046481(COP10);LOC105060973(CSN4)
GO:0009583	detection of light stimulus	5	6	0.107089	0.810696	LOC105033216(PHYC);LOC105040132(PHYA);LOC105045005(PHYB);LOC105046481(COP10);LOC105060973(CSN4)
GO:0015858	nucleoside transport	5	6	0.107089	0.810696	LOC105032030(ENT3);LOC105032535(ENT1);LOC105034005(GN);LOC105035051(ENT1);LOC105046978(ENT3)
GO:0042430	indole-containing compound metabolic process	5	6	0.107089	0.810696	LOC105035573(MSBP2);LOC105042870(MSBP2);LOC105044428(PCR8);LOC105046562(TSA1);LOC105055781(TRPA1)
GO:0048366	leaf development	5	6	0.107089	0.810696	LOC105048989(FBX6);LOC105055939(CYP90B2);LOC105056970(ELP1);LOC105058704(ADL1);LOC105061390(CYP71)
GO:0022414	reproductive process	106	195	0.108301	0.810696	AHP1(AHL10);LOC105031990(CER3);LOC105032008(MPS1);LOC105032541(AG118);LOC105032606(--);LOC105032648(FLK);LOC105033844(NAP1);LOC105034005(GN);LOC105034027(CP33);LOC105034251(COI1B);LOC105034351(OVA6);LOC105035129(VIP6);LOC105035587(FH11);LOC105035892(THO6);LOC105035926(GDCST);LOC105036056(UBC9);LOC105036186(Os01g0970400);LOC105037948(AAT);LOC105038325(pyrH);LOC105038513(MLH1);LOC105038525(CAND1);L…
GO:0007017	microtubule-based process	21	34	0.108787	0.810696	LOC105032146(TUBG2);LOC105032979(AUG2);LOC105033539(VPS2.2);LOC105040107(PAT18);LOC105040436(LYK3);LOC105042044(Tmem87b);LOC105044001(TOP2);LOC105044054(SBT1.6);LOC105044462(HIS2B);LOC105045259(ABH1);LOC105051431(BIO2);LOC105052487(TUBG2);LOC105052515(KIN13A);LOC105052561(CSLD5);LOC105053070(TMEM87B);LOC105055780(ABCC5);LOC105056706(Tmem87b);LOC105056972(HIS2B);LOC105057833(AUG2);LOC105060596(KIN…
GO:0015931	nucleobase-containing compound transport	21	34	0.108787	0.810696	LOC105032030(ENT3);LOC105032535(ENT1);LOC105032582(PXN);LOC105034005(GN);LOC105035051(ENT1);LOC105038586(Tbl3);LOC105039445(CSTLP2);LOC105040734(At5g41760);LOC105042999(Wdr3);LOC105044387(RH17);LOC105044576(Os02g0795900);LOC105045259(ABH1);LOC105046978(ENT3);LOC105047552(CSTLP1);LOC105048229(CSTLP1);LOC105050472(CSTLP2);LOC105051158(NUP54);LOC105059011(ABCF3);LOC105061390(CYP71);LOC105061571(AAC3…
GO:0009617	response to bacterium	27	45	0.109314	0.810696	LOC105032175(THF1);LOC105032541(AG118);LOC105032929(PAP6);LOC105034251(COI1B);LOC105034552(FAAH);LOC105035573(MSBP2);LOC105035941(At4g02530);LOC105035966(SAPK10);LOC105037686(GLPK);LOC105039061(GLPK);LOC105041842(ERECTA);LOC105042870(MSBP2);LOC105043024(PAO);LOC105045564(NQR);LOC105045566(NQR);LOC105045688(SPL11);LOC105046259(PHT4;1);LOC105046562(TSA1);LOC105047726(BRI1);LOC105048825(RPE);LOC1050…
GO:0000910	cytokinesis	16	25	0.109739	0.810696	LOC105033539(VPS2.2);LOC105034005(GN);LOC105034523(RABA2A);LOC105040107(PAT18);LOC105044001(TOP2);LOC105044380(FZR3);LOC105045259(ABH1);LOC105047127(MCM4);LOC105049149(TAN1);LOC105050977(OsI_36121);LOC105052561(CSLD5);LOC105055780(ABCC5);LOC105055857(EMB2001);LOC105056261(TOR);LOC105059526(minD);LOC105060234(MCM5)
GO:0009908	flower development	16	25	0.109739	0.810696	LOC105032648(FLK);LOC105034251(COI1B);LOC105035129(VIP6);LOC105035587(FH11);LOC105039304(PIN2);LOC105040107(PAT18);LOC105041044(MUS1);LOC105043587(MAP1A);LOC105044663(ADT2);LOC105047726(BRI1);LOC105050465(MED18);LOC105053216(MSH6);LOC105056548(ABCB19);LOC105057225(CDC73);LOC105058347(ABCB19);LOC105061390(CYP71)
GO:0032506	cytokinetic process	16	25	0.109739	0.810696	LOC105033539(VPS2.2);LOC105034005(GN);LOC105034523(RABA2A);LOC105040107(PAT18);LOC105044001(TOP2);LOC105044380(FZR3);LOC105045259(ABH1);LOC105047127(MCM4);LOC105049149(TAN1);LOC105050977(OsI_36121);LOC105052561(CSLD5);LOC105055780(ABCC5);LOC105055857(EMB2001);LOC105056261(TOR);LOC105059526(minD);LOC105060234(MCM5)
GO:0008283	cell proliferation	8	11	0.110078	0.810696	LOC105035129(VIP6);LOC105044380(FZR3);LOC105046695(CYP78A5);LOC105050977(OsI_36121);LOC105052476(APC7);LOC105052561(CSLD5);LOC105056970(ELP1);LOC105058704(ADL1)
GO:0017038	protein import	8	11	0.110078	0.810696	LOC105032175(THF1);LOC105034266(EXOSC8);LOC105036087(PRMT3);LOC105042497(TIC110);LOC105044387(RH17);LOC105056910(TOC75-3);LOC105060994(TIC21);LOC105061082(noc3l)
GO:0042445	hormone metabolic process	8	11	0.110078	0.810696	LOC105032022(RECA);LOC105035573(MSBP2);LOC105042870(MSBP2);LOC105046562(TSA1);LOC105053099(CKX11);LOC105053404(CKX5);LOC105055781(TRPA1);LOC109506411(LOG7)
GO:0043473	pigmentation	8	11	0.110078	0.810696	LOC105039304(PIN2);LOC105043587(MAP1A);LOC105044663(ADT2);LOC105047726(BRI1);LOC105055160(ROPGEF1);LOC105056548(ABCB19);LOC105058347(ABCB19);LOC105060282(NIK1)
GO:0043476	pigment accumulation	8	11	0.110078	0.810696	LOC105039304(PIN2);LOC105043587(MAP1A);LOC105044663(ADT2);LOC105047726(BRI1);LOC105055160(ROPGEF1);LOC105056548(ABCB19);LOC105058347(ABCB19);LOC105060282(NIK1)
GO:0043478	pigment accumulation in response to UV light	8	11	0.110078	0.810696	LOC105039304(PIN2);LOC105043587(MAP1A);LOC105044663(ADT2);LOC105047726(BRI1);LOC105055160(ROPGEF1);LOC105056548(ABCB19);LOC105058347(ABCB19);LOC105060282(NIK1)
GO:0043479	pigment accumulation in tissues in response to UV light	8	11	0.110078	0.810696	LOC105039304(PIN2);LOC105043587(MAP1A);LOC105044663(ADT2);LOC105047726(BRI1);LOC105055160(ROPGEF1);LOC105056548(ABCB19);LOC105058347(ABCB19);LOC105060282(NIK1)
GO:0043480	pigment accumulation in tissues	8	11	0.110078	0.810696	LOC105039304(PIN2);LOC105043587(MAP1A);LOC105044663(ADT2);LOC105047726(BRI1);LOC105055160(ROPGEF1);LOC105056548(ABCB19);LOC105058347(ABCB19);LOC105060282(NIK1)
GO:0000003	reproduction	108	199	0.110291	0.810696	AHP1(AHL10);LOC105031990(CER3);LOC105032008(MPS1);LOC105032541(AG118);LOC105032606(--);LOC105032648(FLK);LOC105032709(EXPB16);LOC105033844(NAP1);LOC105034005(GN);LOC105034027(CP33);LOC105034251(COI1B);LOC105034351(OVA6);LOC105035129(VIP6);LOC105035587(FH11);LOC105035892(THO6);LOC105035926(GDCST);LOC105036056(UBC9);LOC105036186(Os01g0970400);LOC105037948(AAT);LOC105038325(pyrH);LOC105038513(MLH1);…
GO:0044085	cellular component biogenesis	127	236	0.113618	0.810696	LOC105032146(TUBG2);LOC105032175(THF1);LOC105032591(TUBB2);LOC105032979(AUG2);LOC105033116(PES);LOC105033229(PAM68);LOC105033235(TUBB5);LOC105034192(BDG3);LOC105034263(tmem208);LOC105034395(RPL6);LOC105034535(At1g50920);LOC105034593(TUBB2);LOC105035135(HCC1);LOC105035258(TUBB1);LOC105035477(Os03g0767500);LOC105035914(TUBB4);LOC105035930(At5g18180);LOC105036056(UBC9);LOC105036134(UBC9);LOC10503618…
GO:0009308	amine metabolic process	12	18	0.11464	0.810696	LOC105032022(RECA);LOC105032023(LSD1);LOC105034552(FAAH);LOC105045281(RALFL33);LOC105046562(TSA1);LOC105046721(HDH);LOC105052506(RALF);LOC105053099(CKX11);LOC105053404(CKX5);LOC105053917(GDH2);LOC105055781(TRPA1);LOC109506411(LOG7)
GO:0018205	peptidyl-lysine modification	22	36	0.115113	0.810696	LOC105033539(VPS2.2);LOC105035129(VIP6);LOC105039111(PFP-BETA);LOC105039176(PBL28);LOC105039933(MCM7);LOC105040107(PAT18);LOC105041014(AHL16);LOC105041044(MUS1);LOC105043124(MSH1);LOC105044001(TOP2);LOC105044380(FZR3);LOC105044801(ETG1);LOC105045259(ABH1);LOC105047127(MCM4);LOC105050075(PFP-BETA);LOC105050977(OsI_36121);LOC105052515(KIN13A);LOC105052592(MCM7);LOC105057225(CDC73);LOC105060234(MCM5…
GO:0009791	post-embryonic development	86	157	0.116065	0.810696	LOC105032648(FLK);LOC105034005(GN);LOC105034117(CKS1);LOC105034251(COI1B);LOC105034351(OVA6);LOC105034514(--);LOC105035129(VIP6);LOC105035587(FH11);LOC105035892(THO6);LOC105038513(MLH1);LOC105038525(CAND1);LOC105038586(Tbl3);LOC105039304(PIN2);LOC105039637(AIL5);LOC105039811(At4g35850);LOC105039986(NIN1);LOC105040107(PAT18);LOC105040957(ARF15);LOC105041044(MUS1);LOC105041679(mao);LOC105041761(RRP…
GO:0050793	regulation of developmental process	53	94	0.116779	0.810696	LOC105032648(FLK);LOC105034251(COI1B);LOC105035129(VIP6);LOC105035892(THO6);LOC105035926(GDCST);LOC105038525(CAND1);LOC105038586(Tbl3);LOC105039091(At4g34480);LOC105039811(At4g35850);LOC105039986(NIN1);LOC105041044(MUS1);LOC105041761(RRP41L);LOC105041842(ERECTA);LOC105042405(At5g06550);LOC105042525(CLPP4);LOC105043600(At4g31810);LOC105043653(CCT1);LOC105044001(TOP2);LOC105044054(SBT1.6);LOC105045…
GO:0009165	nucleotide biosynthetic process	44	77	0.117025	0.810696	LOC105034086(EBP1);LOC105037975(SPCC1672.07);LOC105038039(NAPRT2);LOC105039235(At1g51650);LOC105039606(PYRB);LOC105039663(Os04g0656100);LOC105039811(At4g35850);LOC105039909(PUR5);LOC105040545(PURKE);LOC105042470(CYCH1-1);LOC105042955(rpsE);LOC105043039(NDK4);LOC105043600(At4g31810);LOC105043653(CCT1);LOC105044158(At4g31790);LOC105044315(ADK2);LOC105044571(EBP1);LOC105044580(AMPD);LOC105044982(pur…
GO:1901701	cellular response to oxygen-containing compound	37	64	0.120984	0.810696	LOC105032175(THF1);LOC105034688(TIFY9);LOC105035892(THO6);LOC105038525(CAND1);LOC105038586(Tbl3);LOC105039933(MCM7);LOC105043976(At1g32060);LOC105045039(PRFB2);LOC105045139(PLDZETA1);LOC105045259(ABH1);LOC105045564(NQR);LOC105045566(NQR);LOC105046259(PHT4;1);LOC105046562(TSA1);LOC105049872(petC);LOC105050352(HK1);LOC105050547(At3g55800);LOC105051697(CAND1);LOC105051765(PCMP-E76);LOC105051828(ZHD1…
GO:0002218	activation of innate immune response	3	3	0.123206	0.810696	LOC105036519(GH3.5);LOC105047558(GH3.5);LOC105048226(GH3.5)
GO:0002253	activation of immune response	3	3	0.123206	0.810696	LOC105036519(GH3.5);LOC105047558(GH3.5);LOC105048226(GH3.5)
GO:0002684	positive regulation of immune system process	3	3	0.123206	0.810696	LOC105036519(GH3.5);LOC105047558(GH3.5);LOC105048226(GH3.5)
GO:0006549	isoleucine metabolic process	3	3	0.123206	0.810696	LOC105038981(Os05g0573700);LOC105048182(At3g58610);LOC105058024(asd)
GO:0006828	manganese ion transport	3	3	0.123206	0.810696	LOC105032830(MTP5);LOC105044494(MTP5);LOC105045735(MTP5)
GO:0007568	aging	3	3	0.123206	0.810696	LOC105035345(NAC083);LOC105047695(CFIS1);LOC105059404(OAT)
GO:0009965	leaf morphogenesis	3	3	0.123206	0.810696	LOC105048989(FBX6);LOC105055939(CYP90B2);LOC105061390(CYP71)
GO:0010016	shoot system morphogenesis	3	3	0.123206	0.810696	LOC105048989(FBX6);LOC105055939(CYP90B2);LOC105061390(CYP71)
GO:0010073	meristem maintenance	3	3	0.123206	0.810696	LOC105042460(NSN1);LOC105050977(OsI_36121);LOC105061390(CYP71)
GO:0031349	positive regulation of defense response	3	3	0.123206	0.810696	LOC105036519(GH3.5);LOC105047558(GH3.5);LOC105048226(GH3.5)
GO:0043446	cellular alkane metabolic process	3	3	0.123206	0.810696	LOC105031990(CER3);LOC105039570(CER3);LOC105050764(CER3)
GO:0045089	positive regulation of innate immune response	3	3	0.123206	0.810696	LOC105036519(GH3.5);LOC105047558(GH3.5);LOC105048226(GH3.5)
GO:0048584	positive regulation of response to stimulus	3	3	0.123206	0.810696	LOC105036519(GH3.5);LOC105047558(GH3.5);LOC105048226(GH3.5)
GO:0050778	positive regulation of immune response	3	3	0.123206	0.810696	LOC105036519(GH3.5);LOC105047558(GH3.5);LOC105048226(GH3.5)
GO:0048437	floral organ development	13	20	0.126721	0.829675	LOC105034251(COI1B);LOC105035587(FH11);LOC105039304(PIN2);LOC105040107(PAT18);LOC105041044(MUS1);LOC105043587(MAP1A);LOC105044663(ADT2);LOC105047726(BRI1);LOC105050465(MED18);LOC105053216(MSH6);LOC105056548(ABCB19);LOC105058347(ABCB19);LOC105061390(CYP71)
GO:0022618	ribonucleoprotein complex assembly	9	13	0.129518	0.839635	LOC105036186(Os01g0970400);LOC105038843(TIF3H1);LOC105039594(v1g171563);LOC105043829(TIF3B1);LOC105045275(nip7);LOC105046671(eif3m);LOC105051195(TIF3H1);LOC105053887(TIF3B1);LOC105057498(nip7)
GO:0071826	ribonucleoprotein complex subunit organization	9	13	0.129518	0.839635	LOC105036186(Os01g0970400);LOC105038843(TIF3H1);LOC105039594(v1g171563);LOC105043829(TIF3B1);LOC105045275(nip7);LOC105046671(eif3m);LOC105051195(TIF3H1);LOC105053887(TIF3B1);LOC105057498(nip7)
GO:0032446	protein modification by small protein conjugation	32	55	0.131441	0.847926	LOC105033260(CTU2);LOC105034251(COI1B);LOC105034753(PUB9);LOC105035129(VIP6);LOC105035892(THO6);LOC105036056(UBC9);LOC105036134(UBC9);LOC105038525(CAND1);LOC105038586(Tbl3);LOC105041892(SINAT2);LOC105043420(XBOS33);LOC105044183(PRP19);LOC105044380(FZR3);LOC105044420(XB3);LOC105045039(PRFB2);LOC105045259(ABH1);LOC105045688(SPL11);LOC105046481(COP10);LOC105051697(CAND1);LOC105052294(ATL72);LOC10505…
GO:0019538	protein metabolic process	468	909	0.133038	0.854041	ElguCp067(psbB);LOC105031930(SOBIR1);LOC105032061(CIPK32);LOC105032175(THF1);LOC105032321(CAB13);LOC105032335(EMB2247);LOC105032408(FKBP15-1);LOC105032467(HSP90-6);LOC105032591(TUBB2);LOC105032748(THE1);LOC105032884(SPPA);LOC105032953(VITISV_013255);LOC105033119(At1g72550);LOC105033206(At5g08100);LOC105033216(PHYC);LOC105033244(Os12g0580900);LOC105033260(CTU2);LOC105033298(MSI4);LOC105033328(CCT7…
GO:0009064	glutamine family amino acid metabolic process	19	31	0.13408	0.854436	LOC105032541(AG118);LOC105035622(PROC1);LOC105038658(At4g24830);LOC105039187(GLT1);LOC105040797(BAC2);LOC105041902(GAD);LOC105046387(P5CS1);LOC105050909(PDX2);LOC105051399(At4g24830);LOC105054864(guaA);LOC105055426(GS1-2);LOC105057393(At5g10920);LOC105057638(PROC1);LOC105057684(NAGK);LOC105057795(GS2);LOC105058949(GS1-2);LOC105059036(guaA);LOC105059404(OAT);LOC105060005(Os03g0617900)
GO:0007049	cell cycle	51	91	0.135048	0.854436	LOC105032008(MPS1);LOC105032022(RECA);LOC105033539(VPS2.2);LOC105034005(GN);LOC105034117(CKS1);LOC105034523(RABA2A);LOC105035129(VIP6);LOC105036056(UBC9);LOC105036134(UBC9);LOC105038513(MLH1);LOC105038586(Tbl3);LOC105038676(MAD2);LOC105040099(APC4);LOC105040107(PAT18);LOC105040759(At3g61590);LOC105041044(MUS1);LOC105042120(RNR2B);LOC105042470(CYCH1-1);LOC105043124(MSH1);LOC105044001(TOP2);LOC1050…
GO:0009657	plastid organization	51	91	0.135048	0.854436	LOC105032175(THF1);LOC105032592(nusG);LOC105032929(PAP6);LOC105032953(VITISV_013255);LOC105034027(CP33);LOC105034030(ARC6);LOC105034351(OVA6);LOC105035926(GDCST);LOC105035941(At4g02530);LOC105038325(pyrH);LOC105039544(MGD1);LOC105042497(TIC110);LOC105042525(CLPP4);LOC105043024(PAO);LOC105043243(LPAT1);LOC105043976(At1g32060);LOC105045242(OBGC1);LOC105046949(MORF9);LOC105047071(TATC);LOC105047183(…
GO:0000281	mitotic cytokinesis	14	22	0.137733	0.859036	LOC105033539(VPS2.2);LOC105034005(GN);LOC105034523(RABA2A);LOC105040107(PAT18);LOC105044001(TOP2);LOC105044380(FZR3);LOC105045259(ABH1);LOC105047127(MCM4);LOC105049149(TAN1);LOC105050977(OsI_36121);LOC105052561(CSLD5);LOC105055780(ABCC5);LOC105056261(TOR);LOC105060234(MCM5)
GO:0061640	cytoskeleton-dependent cytokinesis	14	22	0.137733	0.859036	LOC105033539(VPS2.2);LOC105034005(GN);LOC105034523(RABA2A);LOC105040107(PAT18);LOC105044001(TOP2);LOC105044380(FZR3);LOC105045259(ABH1);LOC105047127(MCM4);LOC105049149(TAN1);LOC105050977(OsI_36121);LOC105052561(CSLD5);LOC105055780(ABCC5);LOC105056261(TOR);LOC105060234(MCM5)
GO:1902410	mitotic cytokinetic process	14	22	0.137733	0.859036	LOC105033539(VPS2.2);LOC105034005(GN);LOC105034523(RABA2A);LOC105040107(PAT18);LOC105044001(TOP2);LOC105044380(FZR3);LOC105045259(ABH1);LOC105047127(MCM4);LOC105049149(TAN1);LOC105050977(OsI_36121);LOC105052561(CSLD5);LOC105055780(ABCC5);LOC105056261(TOR);LOC105060234(MCM5)
GO:0006560	proline metabolic process	6	8	0.14133	0.873195	LOC105035622(PROC1);LOC105040797(BAC2);LOC105046387(P5CS1);LOC105057638(PROC1);LOC105057684(NAGK);LOC105059404(OAT)
GO:0009581	detection of external stimulus	6	8	0.14133	0.873195	LOC105033216(PHYC);LOC105040132(PHYA);LOC105045005(PHYB);LOC105046481(COP10);LOC105054280(PGMP);LOC105060973(CSN4)
GO:0022613	ribonucleoprotein complex biogenesis	27	46	0.142622	0.877058	LOC105033116(PES);LOC105034535(At1g50920);LOC105035930(At5g18180);LOC105036186(Os01g0970400);LOC105036830(At5g08180);LOC105038843(TIF3H1);LOC105039142(rsmG);LOC105039594(v1g171563);LOC105040095(At5g22100);LOC105040405(Os01g0197200);LOC105041297(BOP1);LOC105042918(At1g50920);LOC105043829(TIF3B1);LOC105045275(nip7);LOC105046671(eif3m);LOC105048454(spb1);LOC105048603(Tsr3);LOC105048906(RPL7A-1);LOC1…
GO:0006261	DNA-dependent DNA replication	10	15	0.146322	0.885974	LOC105034117(CKS1);LOC105036056(UBC9);LOC105036134(UBC9);LOC105038676(MAD2);LOC105042470(CYCH1-1);LOC105044380(FZR3);LOC105044801(ETG1);LOC105046481(COP10);LOC105050489(TOP6B);LOC105052476(APC7)
GO:0022610	biological adhesion	10	15	0.146322	0.885974	LOC105033844(NAP1);LOC105034005(GN);LOC105038525(CAND1);LOC105041842(ERECTA);LOC105050489(TOP6B);LOC105051697(CAND1);LOC105052515(KIN13A);LOC105055836(GA17800);LOC105056261(TOR);LOC105061390(CYP71)
GO:0044786	cell cycle DNA replication	10	15	0.146322	0.885974	LOC105034117(CKS1);LOC105036056(UBC9);LOC105036134(UBC9);LOC105038676(MAD2);LOC105042470(CYCH1-1);LOC105044380(FZR3);LOC105044801(ETG1);LOC105046481(COP10);LOC105050489(TOP6B);LOC105052476(APC7)
GO:0009620	response to fungus	15	24	0.147806	0.885974	LOC105034251(COI1B);LOC105036044(PDF2.2);LOC105041842(ERECTA);LOC105043976(At1g32060);LOC105045139(PLDZETA1);LOC105045564(NQR);LOC105045566(NQR);LOC105046259(PHT4;1);LOC105046562(TSA1);LOC105049872(petC);LOC105050547(At3g55800);LOC105053805(At1g32060);LOC105055781(TRPA1);LOC105057542(PLDZETA1);LOC105060111(RGB1)
GO:0030163	protein catabolic process	46	82	0.148111	0.885974	LOC105032591(TUBB2);LOC105033568(FTSHI2);LOC105033701(PAC1);LOC105034005(GN);LOC105034118(UCH2);LOC105034251(COI1B);LOC105034263(tmem208);LOC105035150(At3g14410);LOC105036056(UBC9);LOC105036134(UBC9);LOC105038676(MAD2);LOC105040099(APC4);LOC105040502(MODA);LOC105040617(ALG9);LOC105040759(At3g61590);LOC105041314(Ipo4);LOC105041408(PFK5);LOC105041892(SINAT2);LOC105043653(CCT1);LOC105043996(ASK3);LO…
GO:0044257	cellular protein catabolic process	46	82	0.148111	0.885974	LOC105032591(TUBB2);LOC105033568(FTSHI2);LOC105033701(PAC1);LOC105034005(GN);LOC105034118(UCH2);LOC105034251(COI1B);LOC105034263(tmem208);LOC105035150(At3g14410);LOC105036056(UBC9);LOC105036134(UBC9);LOC105038676(MAD2);LOC105040099(APC4);LOC105040502(MODA);LOC105040617(ALG9);LOC105040759(At3g61590);LOC105041314(Ipo4);LOC105041408(PFK5);LOC105041892(SINAT2);LOC105043653(CCT1);LOC105043996(ASK3);LO…
GO:0001101	response to acid chemical	61	111	0.156398	0.931309	LOC105032023(LSD1);LOC105033125(ILL6);LOC105033894(MSRB2);LOC105033933(SAT1);LOC105034251(COI1B);LOC105034284(GPX2);LOC105034688(TIFY9);LOC105035892(THO6);LOC105035966(SAPK10);LOC105036297(At1g27930);LOC105038009(FBPban1);LOC105038513(MLH1);LOC105039147(SAP12);LOC105039544(MGD1);LOC105042470(CYCH1-1);LOC105042750(GLR3.1);LOC105043976(At1g32060);LOC105044794(CIPK14);LOC105045139(PLDZETA1);LOC10504…
GO:0030003	cellular cation homeostasis	11	17	0.160988	0.951999	LOC105032830(MTP5);LOC105035135(HCC1);LOC105044494(MTP5);LOC105045735(MTP5);LOC105045883(FER1);LOC105047323(CBL7);LOC105049539(HMA1);LOC105055780(ABCC5);LOC105056652(AHA10);LOC105060994(TIC21);MSTRG.12135(MT3A)
GO:0009409	response to cold	17	28	0.165571	0.951999	LOC105033894(MSRB2);LOC105038525(CAND1);LOC105038586(Tbl3);LOC105043587(MAP1A);LOC105044663(ADT2);LOC105045039(PRFB2);LOC105045259(ABH1);LOC105051697(CAND1);LOC105056548(ABCB19);LOC105057861(RBP47B');LOC105057864(MSRB5);LOC105057869(MSRB5);LOC105058347(ABCB19);LOC105059407(rpf1);LOC105060296(BLOS2);LOC105061324(ACBP3);LOC105061390(CYP71)
GO:0071705	nitrogen compound transport	42	75	0.165736	0.951999	LOC105032030(ENT3);LOC105032535(ENT1);LOC105032582(PXN);LOC105034005(GN);LOC105034203(OPT3);LOC105034254(NPF8.3);LOC105035051(ENT1);LOC105037182(AMT3-2);LOC105037564(CAT8);LOC105038586(Tbl3);LOC105039445(CSTLP2);LOC105040630(CAT5);LOC105040631(CAT5);LOC105040734(At5g41760);LOC105040797(BAC2);LOC105042999(Wdr3);LOC105044167(AMT1-2);LOC105044387(RH17);LOC105044478(TIP1-2);LOC105044576(Os02g0795900)…
GO:0009743	response to carbohydrate	24	41	0.165901	0.951999	LOC105032175(THF1);LOC105035354(AGT1);LOC105036172(SIGA);LOC105036918(LHCB5);LOC105038009(FBPban1);LOC105038525(CAND1);LOC105038586(Tbl3);LOC105039587(CNGC14);LOC105039933(MCM7);LOC105040315(--);LOC105040979(HGO);LOC105045039(PRFB2);LOC105045259(ABH1);LOC105047007(CIPK8);LOC105047635(CYB561B);LOC105051697(CAND1);LOC105051765(PCMP-E76);LOC105052592(MCM7);LOC105053813(4CL2);LOC105055753(PGR5);LOC10…
GO:0015698	inorganic anion transport	24	41	0.165901	0.951999	LOC105033552(PHT2-1);LOC105033933(SAT1);LOC105034114(LSI2);LOC105034631(OCT4);LOC105035233(At5g62290);LOC105036297(At1g27930);LOC105039959(PHT1-11);LOC105042328(SULTR3;1);LOC105043028(LSI2);LOC105043079(PHT1-8);LOC105043754(SULTR3;5);LOC105045093(PHT1-2);LOC105045564(NQR);LOC105045566(NQR);LOC105046259(PHT4;1);LOC105050549(PHT4;3);LOC105053377(SULTR3;1);LOC105054627(mfsd5);LOC105054902(MOT1);LOC1…
GO:0006525	arginine metabolic process	7	10	0.167873	0.951999	LOC105032541(AG118);LOC105038658(At4g24830);LOC105051399(At4g24830);LOC105057393(At5g10920);LOC105057684(NAGK);LOC105059404(OAT);LOC105060005(Os03g0617900)
GO:0009814	defense response, incompatible interaction	7	10	0.167873	0.951999	LOC105040813(STT3A);LOC105046562(TSA1);LOC105047433(STT3A);LOC105055781(TRPA1);LOC105059058(SCPL51);LOC105061571(AAC3);MSTRG.1731(AAC3)
GO:0030243	cellulose metabolic process	18	30	0.173447	0.951999	LOC105032312(CESA9);LOC105033139(CESA8);LOC105033388(CEL1);LOC105034005(GN);LOC105034534(OST1A);LOC105039106(At2g32990);LOC105043959(CSLD2);LOC105044972(AP3M);LOC105045147(At4g02290);LOC105046676(UAM1);LOC105050103(OS9);LOC105050741(CESA9);LOC105051860(TPLATE);LOC105052561(CSLD5);LOC105054445(CESA7);LOC105057156(UAM1);LOC105059502(GOS12);LOC105061164(CSLD2)
GO:0006913	nucleocytoplasmic transport	12	19	0.173905	0.951999	LOC105034266(EXOSC8);LOC105036087(PRMT3);LOC105038586(Tbl3);LOC105042999(Wdr3);LOC105044387(RH17);LOC105044576(Os02g0795900);LOC105051030(Utp6);LOC105051158(NUP54);LOC105052554(APUM24);LOC105059011(ABCF3);LOC105061082(noc3l);LOC105061390(CYP71)
GO:0034470	ncRNA processing	12	19	0.173905	0.951999	LOC105033116(PES);LOC105033260(CTU2);LOC105035695(TRM7);LOC105038551(QTRT2);LOC105039142(rsmG);LOC105041297(BOP1);LOC105045259(ABH1);LOC105045796(fmt);LOC105048454(spb1);LOC105050640(DIM1A);LOC105054158(URM1-2);LOC105056261(TOR)
GO:0051169	nuclear transport	12	19	0.173905	0.951999	LOC105034266(EXOSC8);LOC105036087(PRMT3);LOC105038586(Tbl3);LOC105042999(Wdr3);LOC105044387(RH17);LOC105044576(Os02g0795900);LOC105051030(Utp6);LOC105051158(NUP54);LOC105052554(APUM24);LOC105059011(ABCF3);LOC105061082(noc3l);LOC105061390(CYP71)
GO:0006163	purine nucleotide metabolic process	26	45	0.17634	0.951999	LOC105034086(EBP1);LOC105039235(At1g51650);LOC105039606(PYRB);LOC105039663(Os04g0656100);LOC105039909(PUR5);LOC105040545(PURKE);LOC105043632(HINT4);LOC105044315(ADK2);LOC105044571(EBP1);LOC105044580(AMPD);LOC105044982(purB);LOC105046125(HINT1);LOC105046812(--);LOC105047909(At3g52300);LOC105050360(PYRB);LOC105050384(Os04g0656100);LOC105050809(Os04g0656100);LOC105051242(ATPC1);LOC105054498(ADK2);LO…
GO:0006955	immune response	19	32	0.180751	0.951999	LOC105035941(At4g02530);LOC105036519(GH3.5);LOC105040813(STT3A);LOC105043976(At1g32060);LOC105046562(TSA1);LOC105047433(STT3A);LOC105047558(GH3.5);LOC105048097(PUB17);LOC105048226(GH3.5);LOC105049872(petC);LOC105050547(At3g55800);LOC105051342(At1g67720);LOC105052040(TDP1);LOC105053403(AGO10);LOC105053805(At1g32060);LOC105055781(TRPA1);LOC105059058(SCPL51);LOC105061571(AAC3);MSTRG.1731(AAC3)
GO:0045087	innate immune response	19	32	0.180751	0.951999	LOC105035941(At4g02530);LOC105036519(GH3.5);LOC105040813(STT3A);LOC105043976(At1g32060);LOC105046562(TSA1);LOC105047433(STT3A);LOC105047558(GH3.5);LOC105048097(PUB17);LOC105048226(GH3.5);LOC105049872(petC);LOC105050547(At3g55800);LOC105051342(At1g67720);LOC105052040(TDP1);LOC105053403(AGO10);LOC105053805(At1g32060);LOC105055781(TRPA1);LOC105059058(SCPL51);LOC105061571(AAC3);MSTRG.1731(AAC3)
GO:0006886	intracellular protein transport	78	145	0.1842	0.951999	LOC105032032(RTNLB8);LOC105032175(THF1);LOC105033244(Os12g0580900);LOC105033726(SRP9);LOC105034086(EBP1);LOC105034266(EXOSC8);LOC105034674(SRP68);LOC105035135(HCC1);LOC105035345(NAC083);LOC105036087(PRMT3);LOC105036134(UBC9);LOC105037620(GLX2-2);LOC105037975(SPCC1672.07);LOC105038252(FFC);LOC105038325(pyrH);LOC105038586(Tbl3);LOC105038660(frr);LOC105039896(IMPA1);LOC105040979(HGO);LOC105042405(At…
GO:0006553	lysine metabolic process	4	5	0.18451	0.951999	LOC105043353(DHPS1);LOC105045726(DAPF);LOC105054181(DHDPS2);LOC105058024(asd)
GO:0006606	protein import into nucleus	4	5	0.18451	0.951999	LOC105034266(EXOSC8);LOC105036087(PRMT3);LOC105044387(RH17);LOC105061082(noc3l)
GO:0006665	sphingolipid metabolic process	4	5	0.18451	0.951999	LOC105036407(Gba2);LOC105039671(SBH2);LOC105040418(Pigk);LOC105056574(SBH2)
GO:0009084	glutamine family amino acid biosynthetic process	4	5	0.18451	0.951999	LOC105035622(PROC1);LOC105039187(GLT1);LOC105057393(At5g10920);LOC105057638(PROC1)
GO:0009085	lysine biosynthetic process	4	5	0.18451	0.951999	LOC105043353(DHPS1);LOC105045726(DAPF);LOC105054181(DHDPS2);LOC105058024(asd)
GO:0034504	protein localization to nucleus	4	5	0.18451	0.951999	LOC105034266(EXOSC8);LOC105036087(PRMT3);LOC105044387(RH17);LOC105061082(noc3l)
GO:0044744	protein targeting to nucleus	4	5	0.18451	0.951999	LOC105034266(EXOSC8);LOC105036087(PRMT3);LOC105044387(RH17);LOC105061082(noc3l)
GO:0044770	cell cycle phase transition	4	5	0.18451	0.951999	LOC105046716(MSI1);LOC105059804(MSI1);LOC105060234(MCM5);LOC105060973(CSN4)
[truncated: 1,074 more rows]

## Sheet: TO-vs-SO.P
GO ID	Description	TO-vs-SO (1327)	All (4786)	pvalue	p.adjust	Genes
[truncated: 1,142 more rows]

## Sheet: PS-vs-SS.P
GO ID	Description	PS-vs-SS (1993)	All (4786)	pvalue	p.adjust	Genes
[truncated: 1,204 more rows]

## Sheet: PST-vs-SST.P
GO ID	Description	PST-vs-SST (1824)	All (4786)	pvalue	p.adjust	Genes
[truncated: 1,192 more rows]

[truncated: 1 more sheets: PO-vs-SO.P]
