# Supplementary material for: Programmed Cell Death May Be Involved in the Seedless Phenotype Formation of Oil Palm
Source: Front Plant Sci. 2022 Mar 23;13:832017. doi: 10.3389/fpls.2022.832017 (PMC8984474; doi:10.3389/fpls.2022.832017)
Supplement: Supplementary file 5 [file Table_5.xlsx]

## Sheet: Supplementary Table 5
		Supplementary Table 5. Analysis of programmed cell death (PCD) genes.
					ID	Name
					LOC105048101	PCD-1
					LOC105036474	PCD-2
					LOC105041091	PCD-3
					LOC105040588	PCD-4
					LOC105052991	PCD-5
					MSTRG.5644	PCD-6
					LOC105043075	PCD-7
					LOC105058357	PCD-8

## Sheet: TS-vs-SS
id	TS-1_count	TS-2_count	TS-3_count	SS-1_count	SS-2_count	SS-3_count	TS-1_fpkm	TS-2_fpkm	TS-3_fpkm	SS-1_fpkm	SS-2_fpkm	SS-3_fpkm	TS_mean	SS_mean	log2(fc)	PValue	FDR	Symbol	Description	KEGG_A_class	KEGG_B_class	Pathway	K_ID	GO Component	GO Function	GO Process
LOC105048101	29	16	11	213	224	236	2.19	1.13	0.78	15.66	15.48	16.36	1.36667	15.8333	3.53423	5.74263e-18	1.96971e-17	--	PREDICTED: programmed cell death protein 7 [Elaeis guineensis]	-	-	-	-	-	-	-
LOC105036474	0	2	2	34	36	40	0	0.07	0.07	1.23	1.23	1.37	0.0466667	1.27667	4.77385	3.09278e-05	5.83145e-05	PDCD2L	PREDICTED: LOW QUALITY PROTEIN: programmed cell death protein 2-like [Elaeis guineensis]	-	-	-	-	-	-	-
LOC105041091	3	1	5	139	150	109	0.08	0.03	0.12	3.57	3.7	2.69	0.0766667	3.32	5.43644	8.54732e-15	2.63631e-14	PDCD4	Programmed cell death protein 4, partial [Ananas comosus]	-	-	-	-	-	-	-
LOC105040588	0	4	3	113	126	97	0	0.28	0.21	8.19	8.58	6.63	0.163333	7.8	5.57758	1.06422e-12	3.02811e-12	--	PREDICTED: programmed cell death protein 7 [Elaeis guineensis]	-	-	-	-	-	-	-
LOC105052991	8293	9095	8774	2929	3161	3043	215.42	222.21	214.22	74.23	75.27	72.71	217.283	74.07	-1.55262	0	0	PDCD4	programmed cell death protein 4 [Ananas comosus]	-	-	-	-	-	-	-
MSTRG.5644	374	301	313	899	1067	1047	48.61	36.8	38.24	114	127.12	125.16	41.2167	122.093	1.56668	0.000792066	0.00132378	--	programmed cell death protein 4-like [Ananas comosus]	-	-	-	-	-	-	-
LOC105043075	11	12	9	474	510	475	0.49	0.5	0.38	21.54	21.8	20.34	0.456667	21.2267	5.53859	1.87838e-50	1.20465e-49	PDCD2L	PREDICTED: programmed cell death protein 2 isoform X1 [Elaeis guineensis]	-	-	-	-	-	-	-
LOC105058357	4	2	0	75	85	87	0.21	0.1	0	3.8	4.05	4.16	0.103333	4.00333	5.27582	5.83821e-10	1.46781e-09	--	PREDICTED: programmed cell death protein 2-like [Elaeis guineensis]	-	-	-	-	-	GO:0016740//transferase activity	-

## Sheet: TST-vs-SST
id	TST-1_count	TST-2_count	TST-3_count	SST-1_count	SST-2_count	SST-3_count	TST-1_fpkm	TST-2_fpkm	TST-3_fpkm	SST-1_fpkm	SST-2_fpkm	SST-3_fpkm	TST_mean	SST_mean	log2(fc)	PValue	FDR	Symbol	Description	KEGG_A_class	KEGG_B_class	Pathway	K_ID	GO Component	GO Function	GO Process
LOC105048101	22	13	18	293	256	277	1.59	0.98	1.37	20.85	19.59	19.43	1.31333	19.9567	3.92557	2.91709e-23	1.13637e-22	--	PREDICTED: programmed cell death protein 7 [Elaeis guineensis]	-	-	-	-	-	-	-
LOC105036474	0	1	0	43	39	47	0	0.04	0	1.51	1.47	1.62	0.0133333	1.53333	6.84549	1.32693e-05	2.55658e-05	PDCD2L	PREDICTED: LOW QUALITY PROTEIN: programmed cell death protein 2-like [Elaeis guineensis]	-	-	-	-	-	-	-
LOC105041091	1	1	0	244	188	218	0.03	0.03	0	6.16	5.16	5.38	0.02	5.56667	8.12067	3.69815e-11	9.80546e-11	PDCD4	Programmed cell death protein 4, partial [Ananas comosus]	-	-	-	-	-	-	-
LOC105040588	2	2	1	111	129	140	0.14	0.15	0.07	7.79	9.73	9.68	0.12	9.06667	6.23947	4.30952e-12	1.18643e-11	--	PREDICTED: programmed cell death protein 7 [Elaeis guineensis]	-	-	-	-	-	-	-
LOC105052991	8807	8614	8464	3044	2790	2974	219.86	224.16	221.67	74.67	73.6	71.88	221.897	73.3833	-1.59636	0	0	PDCD4	programmed cell death protein 4 [Ananas comosus]	-	-	-	-	-	-	-
MSTRG.5644	180	175	185	1199	1079	1252	22.48	22.79	24.24	147.16	142.41	151.4	23.17	146.99	2.66539	1.85123e-39	9.67768e-39	--	programmed cell death protein 4-like [Ananas comosus]	-	-	-	-	-	-	-
LOC105043075	4	16	7	498	478	548	0.17	0.75	0.33	21.93	22.56	23.65	0.416667	22.7133	5.7685	2.7468e-46	1.59164e-45	PDCD2L	PREDICTED: programmed cell death protein 2 isoform X1 [Elaeis guineensis]	-	-	-	-	-	-	-
LOC105058357	4	4	0	108	89	91	0.2	0.21	0	5.3	4.7	4.4	0.136667	4.8	5.1343	1.70427e-10	4.37734e-10	--	PREDICTED: programmed cell death protein 2-like [Elaeis guineensis]	-	-	-	-	-	GO:0016740//transferase activity	-

## Sheet: TO-vs-SO
id	TO-1_count	TO-2_count	TO-3_count	SO-1_count	SO-2_count	SO-3_count	TO-1_fpkm	TO-2_fpkm	TO-3_fpkm	SO-1_fpkm	SO-2_fpkm	SO-3_fpkm	TO_mean	SO_mean	log2(fc)	PValue	FDR	Symbol	Description	KEGG_A_class	KEGG_B_class	Pathway	K_ID	GO Component	GO Function	GO Process
LOC105048101	28	26	19	127	113	165	2.23	2.05	1.56	9.41	9.08	12.04	1.94667	10.1767	2.38619	1.10887e-16	5.48054e-16	--	PREDICTED: programmed cell death protein 7 [Elaeis guineensis]	-	-	-	-	-	-	-
LOC105036474	4	10	9	27	34	34	0.16	0.39	0.36	0.99	1.35	1.22	0.303333	1.18667	1.96794	0.000356094	0.000734757	PDCD2L	PREDICTED: LOW QUALITY PROTEIN: programmed cell death protein 2-like [Elaeis guineensis]	-	-	-	-	-	-	-
LOC105041091	4	4	9	25	20	27	0.12	0.12	0.28	0.68	0.56	0.7	0.173333	0.646667	1.89947	0.00162889	0.00307511	PDCD4	Programmed cell death protein 4, partial [Ananas comosus]	-	-	-	-	-	-	-
LOC105040588	11	17	12	23	40	32	0.86	1.32	0.97	1.68	3.17	2.3	1.05	2.38333	1.18259	0.030578	0.047322	--	PREDICTED: programmed cell death protein 7 [Elaeis guineensis]	-	-	-	-	-	-	-
LOC105052991	3255	3389	3333	1064	1022	1009	89.41	91.87	94.13	27.18	28.31	25.37	91.8033	26.9533	-1.76808	0	0	PDCD4	programmed cell death protein 4 [Ananas comosus]	-	-	-	-	-	-	-

## Sheet: PS-vs-SS
id	PS-1_count	PS-2_count	PS-3_count	SS-1_count	SS-2_count	SS-3_count	PS-1_fpkm	PS-2_fpkm	PS-3_fpkm	SS-1_fpkm	SS-2_fpkm	SS-3_fpkm	PS_mean	SS_mean	log2(fc)	PValue	FDR	Symbol	Description	KEGG_A_class	KEGG_B_class	Pathway	K_ID	GO Component	GO Function	GO Process
LOC105048101	92	91	97	213	224	236	7.4	7.06	7.85	15.66	15.48	16.36	7.43667	15.8333	1.09024	9.39753e-15	2.75435e-14	--	PREDICTED: programmed cell death protein 7 [Elaeis guineensis]	-	-	-	-	-	-	-
LOC105041091	2	0	6	139	150	109	0.06	0	0.16	3.57	3.7	2.69	0.0733333	3.32	5.50057	6.94834e-24	2.70667e-23	PDCD4	Programmed cell death protein 4, partial [Ananas comosus]	-	-	-	-	-	-	-

## Sheet: PST-vs-SST
id	PST-1_count	PST-2_count	PST-3_count	SST-1_count	SST-2_count	SST-3_count	PST-1_fpkm	PST-2_fpkm	PST-3_fpkm	SST-1_fpkm	SST-2_fpkm	SST-3_fpkm	PST_mean	SST_mean	log2(fc)	PValue	FDR	Symbol	Description	KEGG_A_class	KEGG_B_class	Pathway	K_ID	GO Component	GO Function	GO Process
LOC105048101	48	27	38	293	256	277	3.73	2.17	2.98	20.85	19.59	19.43	2.96	19.9567	2.7532	1.56887e-49	1.15034e-48	--	PREDICTED: programmed cell death protein 7 [Elaeis guineensis]	-	-	-	-	-	-	-
LOC105041091	2	0	2	244	188	218	0.06	0	0.06	6.16	5.16	5.38	0.04	5.56667	7.12067	3.54303e-23	1.49852e-22	PDCD4	Programmed cell death protein 4, partial [Ananas comosus]	-	-	-	-	-	-	-
LOC105052991	1261	1321	1389	3044	2790	2974	33.8	36.55	37.52	74.67	73.6	71.88	35.9567	73.3833	1.02919	5.00233e-105	7.51149e-104	PDCD4	programmed cell death protein 4 [Ananas comosus]	-	-	-	-	-	-	-
MSTRG.5644	108	151	128	1199	1079	1252	14.48	20.9	17.3	147.16	142.41	151.4	17.56	146.99	3.06535	2.20411e-202	6.8212e-201	--	programmed cell death protein 4-like [Ananas comosus]	-	-	-	-	-	-	-

## Sheet: PO-vs-SO
id	PO-1_count	PO-2_count	PO-3_count	SO-1_count	SO-2_count	SO-3_count	PO-1_fpkm	PO-2_fpkm	PO-3_fpkm	SO-1_fpkm	SO-2_fpkm	SO-3_fpkm	PO_mean	SO_mean	log2(fc)	PValue	FDR	Symbol	Description	KEGG_A_class	KEGG_B_class	Pathway	K_ID	GO Component	GO Function	GO Process
LOC105040588	8	17	12	23	40	32	0.64	1.26	0.96	1.68	3.17	2.3	0.953333	2.38333	1.32193	0.00447151	0.00835067	--	PREDICTED: programmed cell death protein 7 [Elaeis guineensis]	-	-	-	-	-	-	-
